# Supplementary material for: Probing the endosperm gene expression landscape in Brassica napus
Source: BMC Genomics. 2009 Jun 2;10:256. doi: 10.1186/1471-2164-10-256 (PMC2702316; doi:10.1186/1471-2164-10-256)
Supplement: Additional file 1 — A list of all unisequences identified and their best BLASTX match annotations. 9963 unisequences from endosperm cDNA library with best BLASTX match annotations, unisequence length, contig size, code in dbEST and locus ID. [file 1471-2164-10-256-S1.xlsx]

## Sheet: 7585-uniseq best matches
unisequences with annotation hits
UniSequence (7585)	Locus	Accession No. in dbEST of NCBI	Sequence length	Contig size (ESTs)	Symbols	Description	Evalue	Hit Score	chromosome position
BNAEN1GH_UP_001_A03_12APR2006_031	AT4G17330	ES986412	447	1	ATG2484-1	ATG2484-1 (Arabidopsis thaliana G2484-1 protein); RNA binding	2e-77	284	chr4:9689275-9693384 REVERSE
BNAEN1GH_UP_001_A07_12APR2006_063	AT3G16520	ES986416	287	1		UDP-glucoronosyl/UDP-glucosyl transferase family protein	2e-24	107	chr3:5618853-5620839 REVERSE
BNAEN1GH_UP_001_A09_12APR2006_079	AT2G17640	ES986417	637	1	SAT-106, AtSerat3;1	AtSerat3;1 (SERINE ACETYLTRANSFERASE-106); acetyltransferase/ serine O-acetyltransferase	7e-62	169	chr2:7675320-7677308 REVERSE
BNAEN1GH_UP_001_A11_12APR2006_095	AT2G01600	ES986419	573	1		epsin N-terminal homology (ENTH) domain-containing protein	3e-62	149	chr2:268974-272355 FORWARD
BNAEN1GH_UP_001_A12_12APR2006_096	AT5G16400	ES986420	498	1	TRXF2, ATF2	ATF2/TRXF2 (THIOREDOXIN F2); thiol-disulfide exchange intermediate	2e-63	238	chr5:5363908-5365252 REVERSE
BNAEN1GH_UP_001_B01_12APR2006_013	AT4G32330	ES986421	476	1		similar to unknown protein [Arabidopsis thaliana] (TAIR:AT2G25480.1); similar to putative BRI1-KD interacting protein [Oryza sativa (japonica cultivar-group)] (GB:BAD15848.1); contains InterPro domain Targeting for Xklp2; (InterPro:IPR009675)	1e-43	171	chr4:15609807-15611873 FORWARD
BNAEN1GH_UP_001_B02_12APR2006_014	AT3G51740	ES986422	599	1	IMK2	IMK2 (INFLORESCENCE MERISTEM RECEPTOR-LIKE KINASE 2); ATP binding / kinase/ protein serine/threonine kinase	2e-73	271	chr3:19200227-19202821 FORWARD
BNAEN1GH_UP_001_B04_12APR2006_030	AT3G54190	ES986424	625	1		similar to unknown protein [Arabidopsis thaliana] (TAIR:AT2G38630.1); similar to Os01g0817800 [Oryza sativa (japonica cultivar-group)] (GB:NP_001044626.1); similar to Os05g0482600 [Oryza sativa (japonica cultivar-group)] (GB:NP_001055867.1); similar to unknown protein [Oryza sativa (japonica cultivar-group)] (GB:AAW56876.1); contains InterPro domain WD40-like; (InterPro:IPR011046)	3e-82	301	chr3:20072737-20074858 REVERSE
BNAEN1GH_UP_001_B06_12APR2006_046	AT5G48020	ES986425	630	1		similar to hypothetical protein DDBDRAFT_0189346 [Dictyostelium discoideum AX4] (GB:XP_647101.1); similar to Os02g0717500 [Oryza sativa (japonica cultivar-group)] (GB:NP_001047933.1); contains domain no description (G3D.3.50.60.10); contains domain Clavaminate synthase-like (SSF51197); contains domain FE(II)/ ASCORBATE OXIDASE SUPERFAMILY (PTHR10209)	3e-93	337	chr5:19480114-19482016 REVERSE
BNAEN1GH_UP_001_B10_12APR2006_078	AT3G43920	ES986428	675	1	DCL3	DCL3 (DICER-LIKE 3); RNA binding / ribonuclease III	1e-118	419	chr3:15764535-15771817 FORWARD
BNAEN1GH_UP_001_C02_12APR2006_012	AT5G54490	ES986430	249	1	PBP1	PBP1 (PINOID-BINDING PROTEIN 1); calcium ion binding	3e-26	113	chr5:22138684-22139067 FORWARD
BNAEN1GH_UP_001_C03_12APR2006_027	AT4G05150	ES986431	323	1		octicosapeptide/Phox/Bem1p (PB1) domain-containing protein	1e-42	167	chr4:2660337-2662673 FORWARD
BNAEN1GH_UP_001_C05_12APR2006_043	AT1G79930	ES986432	495	1	HSP91	HSP91 (Heat shock protein 91)	2e-69	258	chr1:30068817-30071960 REVERSE
BNAEN1GH_UP_001_C07_12APR2006_059	AT1G52340	ES986434	266	1	SIS4, GIN1, SDR1, ISI4, SRE1, ATABA2, ABA2	ABA2 (ABA DEFICIENT 2); oxidoreductase	1e-30	127	chr1:19493666-19495196 REVERSE
BNAEN1GH_UP_001_C10_12APR2006_076	AT4G34200	ES986437	540	1	EDA9	EDA9 (embryo sac development arrest 9); NAD binding / amino acid binding / cofactor binding / oxidoreductase, acting on the CH-OH group of donors, NAD or NADP as acceptor / phosphoglycerate dehydrogenase	4e-60	227	chr4:16374045-16376565 REVERSE
BNAEN1GH_UP_001_D01_12APR2006_009	AT3G03960	ES986439	391	1		chaperonin, putative	1e-47	184	chr3:1024439-1027611 FORWARD
BNAEN1GH_UP_001_D04_12APR2006_026	AT2G46020	ES986442	283	1	ATBRM, CHR2, BRM	ATBRM/CHR2 (ARABIDOPSIS THALIANA BRAHMA); ATP binding / DNA binding / helicase/ transcription regulator	2e-28	120	chr2:18930377-18938842 FORWARD
BNAEN1GH_UP_001_D05_12APR2006_041	AT3G12780	ES986443	443	1	PGK1	PGK1 (PHOSPHOGLYCERATE KINASE 1); phosphoglycerate kinase	2e-30	127	chr3:4061134-4063147 REVERSE
BNAEN1GH_UP_001_E02_12APR2006_008	AT4G34265	ES986451	377	1		similar to unknown protein [Arabidopsis thaliana] (TAIR:AT2G15000.3)	7e-17	82	chr4:16402349-16402981 FORWARD
BNAEN1GH_UP_001_E04_12APR2006_024	AT5G27540	ES986453	462	1	EMB2473	EMB2473 (EMBRYO DEFECTIVE 2473); GTP binding / calcium ion binding	2e-24	107	chr5:9722819-9727115 FORWARD
BNAEN1GH_UP_001_E06_12APR2006_040	AT5G59613	ES986455	133	1		similar to unknown protein [Arabidopsis thaliana] (TAIR:AT3G46430.1); similar to mitochondrial ATP synthase 6 KD subunit [Oryza sativa (japonica cultivar-group)] (GB:BAB21526.1)	8e-10	51	chr5:24033388-24033726 REVERSE
BNAEN1GH_UP_001_E10_12APR2006_072	AT1G76810	ES986458	596	1		eukaryotic translation initiation factor 2 family protein / eIF-2 family protein	2e-68	255	chr1:28836260-28841204 REVERSE
BNAEN1GH_UP_001_E11_12APR2006_087	AT2G07690	ES986459	357	1		minichromosome maintenance family protein / MCM family protein	8e-32	131	chr2:3523376-3527385 REVERSE
BNAEN1GH_UP_001_E12_12APR2006_088	AT1G75560	ES986460	581	1		zinc knuckle (CCHC-type) family protein	1e-60	229	chr1:28375081-28376378 REVERSE
BNAEN1GH_UP_001_F06_12APR2006_038	AT1G20580	ES986466	471	1		small nuclear ribonucleoprotein, putative / snRNP, putative / Sm protein, putative	3e-13	71	chr1:7128969-7130361 FORWARD
BNAEN1GH_UP_001_G02_12APR2006_004	AT5G63570	ES986471	457	1	GSA1	GSA1 (GLUTAMATE-1-SEMIALDEHYDE-2,1-AMINOMUTASE); glutamate-1-semialdehyde 2,1-aminomutase	1e-80	294	chr5:25469183-25470846 FORWARD
BNAEN1GH_UP_001_G05_12APR2006_035	AT1G75680	ES986474	468	1		glycosyl hydrolase family 9 protein	5e-47	183	chr1:28420876-28422892 REVERSE
BNAEN1GH_UP_001_G08_12APR2006_052	AT4G29360	ES986476	240	1		glycosyl hydrolase family 17 protein	3e-28	119	chr4:14451568-14453693 REVERSE
BNAEN1GH_UP_001_G10_12APR2006_068	AT2G30350	ES986478	270	1		endo/excinuclease amino terminal domain-containing protein	9e-34	138	chr2:12941314-12942819 REVERSE
BNAEN1GH_UP_001_H05_12APR2006_033	AT3G20390	ES986485	558	1		endoribonuclease L-PSP family protein	1e-60	229	chr3:7110233-7111701 REVERSE
BNAEN1GH_UP_001_H12_12APR2006_082	AT4G17170	ES986492	405	1	AtRABB1c, AtRab2A, AT-RAB2	AT-RAB2 (Arabidopsis Rab GTPase homolog B1c); GTP binding	1e-27	118	chr4:9644919-9646231 REVERSE
BNAEN1GH_UP_002_A08_12MAY2006_064	AT2G27860	ES986499	462	1	AXS1	AXS1 (UDP-D-APIOSE/UDP-D-XYLOSE SYNTHASE 1)	1e-52	151	chr2:11871761-11873920 REVERSE
BNAEN1GH_UP_002_B03_12MAY2006_029	AT2G28840	ES986506	436	1		ankyrin repeat family protein	3e-78	286	chr2:12385619-12387551 FORWARD
BNAEN1GH_UP_002_B12_12MAY2006_094	AT4G21710	ES986509	384	1	EMB1989, RPB2, NRPB2	NRPB2 (EMBRYO DEFECTIVE 1989); DNA binding	2e-40	160	chr4:11535696-11542212 REVERSE
BNAEN1GH_UP_002_C01_12MAY2006_011	AT4G12060	ES986510	496	1		Clp amino terminal domain-containing protein	7e-49	189	chr4:7228263-7229892 REVERSE
BNAEN1GH_UP_002_C02_12MAY2006_012	AT3G54085	ES986511	402	1		similar to unknown protein [Arabidopsis thaliana] (TAIR:AT2G37975.1); similar to conserved hypothetical protein [Medicago truncatula] (GB:ABE83862.1); contains domain UNCHARACTERIZED (PTHR15858); contains domain SUBFAMILY NOT NAMED (PTHR15858:SF1)	1e-25	111	chr3:20037758-20037994 REVERSE
BNAEN1GH_UP_002_C11_12MAY2006_091	AT1G76490	ES986515	129	1	HMGR1, HMG1	HMG1 (3-HYDROXY-3-METHYLGLUTARYL COA REDUCTASE)	3e-20	93	chr1:28700695-28703100 FORWARD
BNAEN1GH_UP_002_D11_12MAY2006_089	AT5G53350	ES986524	459	1	CLPX	CLPX (Clp protease regulatory subunit X); ATPase	1e-19	92	chr5:21661286-21664729 FORWARD
BNAEN1GH_UP_002_E06_12MAY2006_040	AT5G64670	ES986529	323	1		ribosomal protein L15 family protein	3e-43	169	chr5:25869761-25871106 REVERSE
BNAEN1GH_UP_002_H02_12MAY2006_002	AT5G24710	ES986556	531	1		similar to protein kinase family protein [Arabidopsis thaliana] (TAIR:AT5G38560.1); similar to Os01g0653800 [Oryza sativa (japonica cultivar-group)] (GB:NP_001043744.1); similar to WD-40 repeat family protein [Medicago sativa] (GB:AAZ31064.1); similar to Peptidase S8 and S53, subtilisin, kexin, sedolisin; WD40-like [Medicago truncatula] (GB:ABD32844.1); contains InterPro domain WD-40 repeat; (Int…	3e-83	303	chr5:8459151-8467923 REVERSE
BNAEN1GH_UP_002_H04_12MAY2006_018	AT1G60140	ES986558	447	1	TPS10, ATTPS10	ATTPS10 (Arabidopsis thaliana trehalose phosphatase/synthase 10); transferase, transferring glycosyl groups / trehalose-phosphatase	2e-71	264	chr1:22180911-22183738 REVERSE
BNAEN1GH_UP_002_H05_12MAY2006_033	AT5G43940	ES986559	338	1	ADH2	ADH2 (ALCOHOL DEHYDROGENASE 2); formaldehyde dehydrogenase (glutathione)	1e-26	114	chr5:17701492-17703606 FORWARD
BNAEN1GH_UP_002_H09_12MAY2006_065	AT1G03475	ES986562	273	1	HEMF1, ATCPO-I, LIN2	LIN2 (LESION INITIATION 2); coproporphyrinogen oxidase	9e-15	75	chr1:869458-871176 REVERSE
BNAEN1GH_UP_002_H10_12MAY2006_066	AT2G33150	ES986563	483	1	PED1, KAT2	PED1 (PEROXISOME DEFECTIVE 1); acetyl-CoA C-acyltransferase	4e-47	183	chr2:14054891-14058060 REVERSE
BNAEN1GH_UP_002_H12_12MAY2006_082	AT5G62290	ES986564	496	1		nucleotide-sensitive chloride conductance regulator (ICln) family protein	5e-61	229	chr5:25036794-25038198 FORWARD
BNAEN1GH_UP_003_B09_30MAY2006_077	AT1G02080	ES986571	265	1		transcriptional regulator-related	4e-09	56	chr1:373694-386682 FORWARD
BNAEN1GH_UP_003_B12_30MAY2006_094	AT5G49930	ES986574	471	1	EMB1441	EMB1441 (EMBRYO DEFECTIVE 1441); nucleic acid binding	8e-55	209	chr5:20325486-20329962 REVERSE
BNAEN1GH_UP_003_F03_30MAY2006_021	AT4G35120	ES986585	527	1		kelch repeat-containing F-box family protein	1e-12	69	chr4:16716811-16718022 FORWARD
BNAEN1GH_UP_003_F11_30MAY2006_085	AT3G57290	ES986592	150	1	TIF3E1, ATEIF3E-1, INT-6, ATINT6, INT6, EIF3E	EIF3E (eukaryotic translation initiation factor 3E)	6e-16	79	chr3:21207765-21210052 REVERSE
BNAEN1GH_UP_003_G02_30MAY2006_004	AT5G06060	ES986595	356	1		tropinone reductase, putative / tropine dehydrogenase, putative	9e-52	197	chr5:1824067-1825834 REVERSE
BNAEN1GH_UP_003_G06_30MAY2006_036	AT4G00430	ES986599	423	1	PIP1E, TMP-C, PIP1;4	TMP-C (plasma membrane intrinsic protein 1;4); water channel	1e-31	131	chr4:186143-187531 REVERSE
BNAEN1GH_UP_003_G09_30MAY2006_067	AT4G35890	ES986602	530	1		La domain-containing protein	1e-22	102	chr4:16997436-17000413 FORWARD
BNAEN1GH_UP_003_G12_30MAY2006_084	AT5G20220	ES986605	555	1		zinc knuckle (CCHC-type) family protein	9e-78	285	chr5:6822210-6825773 FORWARD
BNAEN1GH_UP_003_H06_30MAY2006_034	AT2G05790	ES986608	356	1		glycosyl hydrolase family 17 protein	5e-53	202	chr2:2199447-2201290 FORWARD
BNAEN1GH_UP_003_H10_30MAY2006_066	AT5G62770	ES986610	317	1		similar to unknown protein [Arabidopsis thaliana] (TAIR:AT1G23710.1); similar to unknown protein [Arabidopsis thaliana] (TAIR:AT1G70420.1); similar to Protein of unknown function DUF1645 [Medicago truncatula] (GB:ABE93113.1); contains InterPro domain Protein of unknown function DUF1645; (InterPro:IPR012442)	5e-28	119	chr5:25227790-25228596 FORWARD
BNAEN1GH_UP_003_H12_30MAY2006_082	AT5G21105	ES986612	408	1		L-ascorbate oxidase/ copper ion binding	6e-34	139	chr5:7172903-7177412 FORWARD
BNAEN1GH_UP_004_B08_30MAY2006_062	AT4G15248	ES986619	278	1		DNA binding / zinc ion binding	7e-31	128	chr4:8708881-8709234 FORWARD
BNAEN1GH_UP_004_B12_30MAY2006_094	AT1G75980	ES986622	481	1		similar to Os02g0120400 [Oryza sativa (japonica cultivar-group)] (GB:NP_001045709.1); similar to ENSANGP00000021928 [Anopheles gambiae str. PEST] (GB:XP_312490.2); contains InterPro domain Single hybrid motif; (InterPro:IPR011053)	4e-56	213	chr1:28526597-28527963 REVERSE
BNAEN1GH_UP_004_E10_30MAY2006_072	AT1G07370	ES986631	384	1	PCNA1	PCNA1 (PROLIFERATING CELLULAR NUCLEAR ANTIGEN); DNA binding / DNA polymerase processivity factor	1e-39	158	chr1:2263202-2264380 FORWARD
BNAEN1GH_UP_004_E11_30MAY2006_087	AT5G66170	ES986632	478	1		similar to unknown protein [Arabidopsis thaliana] (TAIR:AT2G17850.1); similar to Rhodanese-like domain [Medicago truncatula] (GB:ABE88183.1); contains InterPro domain Rhodanese-like; (InterPro:IPR001763)	7e-54	206	chr5:26465054-26465812 FORWARD
BNAEN1GH_UP_004_F04_30MAY2006_022	AT5G66410	ES986637	461	1		similar to unknown protein [Arabidopsis thaliana] (TAIR:AT3G50960.1); similar to Thioredoxin domain 2 [Medicago truncatula] (GB:ABE84079.1); contains InterPro domain Thioredoxin-like fold; (InterPro:IPR012336); contains InterPro domain Thioredoxin domain 2; (InterPro:IPR006663); contains InterPro domain Thioredoxin fold; (InterPro:IPR012335)	5e-38	153	chr5:26537135-26538685 FORWARD
BNAEN1GH_UP_004_F07_30MAY2006_053	AT5G10320	ES986640	375	1		similar to 80A08_29 [Brassica rapa subsp. pekinensis] (GB:AAZ67614.1)	3e-47	183	chr5:3244181-3246604 REVERSE
BNAEN1GH_UP_004_F11_30MAY2006_085	AT2G38120	ES986644	523	1	WAV5, PIR1, MAP1, AUX1	AUX1 (AUXIN RESISTANT 1); amino acid permease/ transporter	1e-41	166	chr2:15980571-15983870 FORWARD
BNAEN1GH_UP_004_F12_30MAY2006_086	AT1G30200	ES986645	478	1		F-box family protein	1e-16	82	chr1:10625131-10626270 FORWARD
BNAEN1GH_UP_004_G02_30MAY2006_004	AT3G08610	ES986647	279	1		similar to hypothetical protein MtrDRAFT_AC136139g5v1 [Medicago truncatula] (GB:ABE93033.1)	2e-24	107	chr3:2616441-2616774 REVERSE
BNAEN1GH_UP_004_G04_30MAY2006_020	AT1G76990	ES986649	280	1	ACR3	ACR3 (ACT Domain Repeat 3)	2e-23	103	chr1:28938281-28940073 FORWARD
BNAEN1GH_UP_004_H05_30MAY2006_033	AT3G16630	ES986659	276	1	ATKINESIN-13A, KINESIN-13A	ATKINESIN-13A/KINESIN-13A; microtubule motor	6e-45	175	chr3:5662666-5667267 REVERSE
BNAEN1GH_UP_005_A01_30MAY2006_015	AT5G13490	ES986666	384	1	AAC2	AAC2 (ADP/ATP CARRIER 2); binding	1e-31	131	chr5:4336037-4337382 FORWARD
BNAEN1GH_UP_005_B04_30MAY2006_030	AT3G56060	ES986675	239	1		glucose-methanol-choline (GMC) oxidoreductase family protein	8e-26	111	chr3:20814307-20816962 REVERSE
BNAEN1GH_UP_005_B06_30MAY2006_046	AT3G55820	ES986677	551	1		similar to Unknown protein [Oryza sativa (japonica cultivar-group)] (GB:AAO06978.1); contains InterPro domain Beta-Ig-H3/fasciclin; (InterPro:IPR000782)	3e-49	191	chr3:20725020-20725634 FORWARD
BNAEN1GH_UP_005_F03_30MAY2006_021	AT5G35210	ES986695	360	1		peptidase M50 family protein / sterol-regulatory element binding protein (SREBP) site 2 protease family protein	2e-21	97	chr5:13493443-13499468 REVERSE
BNAEN1GH_UP_005_G01_30MAY2006_003	AT5G05010	ES986703	505	1		clathrin adaptor complexes medium subunit-related	4e-58	220	chr5:1477138-1479873 FORWARD
BNAEN1GH_UP_005_G03_30MAY2006_019	AT3G04920	ES986705	392	1		40S ribosomal protein S24 (RPS24A)	4e-53	202	chr3:1360995-1362071 FORWARD
BNAEN1GH_UP_005_G05_30MAY2006_035	AT4G10610	ES986707	273	1	CID12, ATRBP37, RBP37	RBP37 (RNA-BINDING PROTEIN 37); RNA binding	1e-09	57	chr4:6557332-6559139 FORWARD
BNAEN1GH_UP_005_H09_30MAY2006_065	AT4G29170	ES986718	428	1	ATMND1	ATMND1	3e-75	276	chr4:14383600-14385134 FORWARD
BNAEN1GH_UP_006_B03_30MAY2006_029	AT2G36250	ES986722	224	1	ATFTSZ2-1, FTSZ2-1	FTSZ2-1 (FtsZ homolog 2-1); structural molecule	8e-11	62	chr2:15204740-15207011 REVERSE
BNAEN1GH_UP_006_B12_30MAY2006_094	AT1G07090	ES986730	240	1		similar to unknown protein [Arabidopsis thaliana] (TAIR:AT5G58500.1); similar to hypothetical protein [Oryza sativa (japonica cultivar-group)] (GB:BAB68109.1); contains InterPro domain Protein of unknown function DUF640; (InterPro:IPR006936)	4e-12	44	chr1:2174201-2174791 REVERSE
BNAEN1GH_UP_006_E01_30MAY2006_007	AT1G69840	ES986731	90	1		band 7 family protein	5e-10	59	chr1:26297595-26298813 REVERSE
BNAEN1GH_UP_006_F03_30MAY2006_021	AT1G52890	ES986737	311	1	ANAC019	ANAC019 (Arabidopsis NAC domain containing protein 19); transcription factor	9e-07	49	chr1:19700960-19702112 REVERSE
BNAEN1GH_UP_007_B01_30MAY2006_013	AT2G21100	ES986749	614	1		disease resistance-responsive protein-related / dirigent protein-related	4e-82	300	chr2:9055768-9056417 REVERSE
BNAEN1GH_UP_007_B05_30MAY2006_045	AT5G03430	ES986753	589	1		phosphoadenosine phosphosulfate (PAPS) reductase family protein	4e-92	333	chr5:849236-852866 REVERSE
BNAEN1GH_UP_007_B06_30MAY2006_046	AT5G59910	ES986754	334	1		histone H2B	1e-29	124	chr5:24144432-24144884 FORWARD
BNAEN1GH_UP_007_B11_30MAY2006_093	AT5G04290	ES986758	596	1		KOW domain-containing transcription factor family protein	3e-28	121	chr5:1196070-1202654 FORWARD
BNAEN1GH_UP_007_B12_30MAY2006_094	AT1G09210	ES986759	546	1		calreticulin 2 (CRT2)	4e-28	120	chr1:2973219-2976657 REVERSE
BNAEN1GH_UP_007_D10_30MAY2006_074	AT2G28060	ES986770	488	1		protein kinase-related	4e-18	87	chr2:11957251-11957695 REVERSE
BNAEN1GH_UP_007_E12_30MAY2006_088	AT5G42330	ES986783	474	1		unknown protein	1e-31	132	chr5:16943900-16944598 FORWARD
BNAEN1GH_UP_007_F04_30MAY2006_022	AT1G05490	ES986787	534	1	CHR31	CHR31 (chromatin remodeling 31); ATP binding / ATP-dependent helicase/ DNA binding / helicase/ nucleic acid binding	1e-26	94	chr1:1618794-1623194 REVERSE
BNAEN1GH_UP_007_G01_30MAY2006_003	AT4G13430	ES986795	573	1		aconitase family protein / aconitate hydratase family protein	4e-79	290	chr4:7804190-7807785 REVERSE
BNAEN1GH_UP_007_G06_30MAY2006_036	AT5G46290	ES986800	624	1	KAS I	KAS I (3-KETOACYL-ACYL CARRIER PROTEIN SYNTHASE I); fatty-acid synthase	9e-75	276	chr5:18791666-18793856 REVERSE
BNAEN1GH_UP_007_G08_30MAY2006_052	AT2G19480	ES986802	485	1	NAP1;2	NAP1;2 (NUCLEOSOME ASSEMBLY PROTEIN1;2)	6e-43	169	chr2:8445683-8448122 FORWARD
BNAEN1GH_UP_007_G11_30MAY2006_083	AT4G10630	ES986805	251	1		glutaredoxin family protein	3e-10	60	chr4:6566621-6567625 REVERSE
BNAEN1GH_UP_007_G12_30MAY2006_084	AT3G13120	ES986806	607	1		30S ribosomal protein S10, chloroplast, putative	9e-64	239	chr3:4220317-4221533 REVERSE
BNAEN1GH_UP_008_B07_30MAY2006_061	AT3G07180	ES986825	536	1		GPI transamidase component PIG-S-related	3e-66	247	chr3:2282461-2285481 REVERSE
BNAEN1GH_UP_008_B10_30MAY2006_078	AT4G24220	ES986828	502	1	AWI31, VEP1	VEP1 (VEIN PATTERNING 1)	4e-07	51	chr4:12565229-12566484 FORWARD
BNAEN1GH_UP_008_D06_30MAY2006_042	AT1G74430	ES986832	386	1	AtMYB95, AtMYBCP66, MYB95	MYB95 (myb domain protein 95); DNA binding / transcription factor	3e-08	54	chr1:27979070-27980779 FORWARD
BNAEN1GH_UP_008_E04_30MAY2006_024	AT2G35580	ES986838	353	1		serpin family protein / serine protease inhibitor family protein	9e-28	118	chr2:14940907-14942561 REVERSE
BNAEN1GH_UP_008_E10_30MAY2006_072	AT3G09570	ES986843	475	1		similar to unknown protein [Arabidopsis thaliana] (TAIR:AT5G18520.1); similar to Os01g0836800 [Oryza sativa (japonica cultivar-group)] (GB:NP_001044733.1); similar to Os05g0462500 [Oryza sativa (japonica cultivar-group)] (GB:NP_001055767.1); similar to unknown [Sorghum bicolor] (GB:AAQ06259.1); contains InterPro domain Lung seven transmembrane receptor; (InterPro:IPR009637)	3e-53	203	chr3:2940529-2941848 FORWARD
BNAEN1GH_UP_008_F03_30MAY2006_021	AT1G76400	ES986848	553	1		ribophorin I family protein	1e-70	261	chr1:28663607-28666566 REVERSE
BNAEN1GH_UP_008_G01_30MAY2006_003	AT4G31550	ES986857	253	1	ATWRKY11, WRKY11	WRKY11 (WRKY DNA-binding protein 11); transcription factor	1e-44	174	chr4:15290071-15291464 REVERSE
BNAEN1GH_UP_008_G04_30MAY2006_020	AT3G03040	ES986860	487	1		F-box family protein	7e-52	199	chr3:684692-686284 FORWARD
BNAEN1GH_UP_008_G06_30MAY2006_036	AT5G05170	ES986862	282	1	CESA3, IXR1, ATCESA3, ATH-B, CEV1	CESA3 (CELLULASE SYNTHASE 3); cellulose synthase/ transferase, transferring glycosyl groups	6e-48	185	chr5:1530402-1535091 REVERSE
BNAEN1GH_UP_008_H06_30MAY2006_034	AT3G19240	ES986873	411	1		similar to dem protein-related / defective embryo and meristems protein-related [Arabidopsis thaliana] (TAIR:AT4G33400.1); similar to DEM2 [Lycopersicon esculentum] (GB:AAQ90244.1); similar to Quinoprotein amine dehydrogenase, beta chain-like [Medicago truncatula] (GB:ABE80529.1); similar to DEM2 [Lycopersicon esculentum] (GB:AAQ90245.1); contains InterPro domain Quinonprotein alcohol dehydrogena…	2e-30	127	chr3:6664389-6666429 FORWARD
BNAEN1GH_UP_009_B11_30MAY2006_093	AT2G44470	ES986887	218	1		glycosyl hydrolase family 1 protein	7e-33	135	chr2:18361334-18363950 FORWARD
BNAEN1GH_UP_009_B12_30MAY2006_094	AT3G49490	ES986888	498	1		similar to hypothetical protein MtrDRAFT_AC119415g11v1 [Medicago truncatula] (GB:ABE85164.1)	5e-61	229	chr3:18355911-18359633 REVERSE
BNAEN1GH_UP_009_E02_30MAY2006_008	AT1G48620	ES986892	423	1		histone H1/H5 family protein	2e-30	127	chr1:17977816-17979969 REVERSE
BNAEN1GH_UP_009_E10_30MAY2006_072	AT5G18790	ES986900	359	1		ribosomal protein L33 family protein	2e-26	113	chr5:6266326-6266502 REVERSE
BNAEN1GH_UP_009_E11_30MAY2006_087	AT3G01180	ES986901	537	1	ATSS2	glycogen synthase, putative	1e-101	365	chr3:62463-65685 REVERSE
BNAEN1GH_UP_009_F06_30MAY2006_038	AT5G45775	ES986908	422	1		60S ribosomal protein L11 (RPL11D)	4e-48	186	chr5:18582508-18583723 REVERSE
BNAEN1GH_UP_009_F09_30MAY2006_069	AT4G29210	ES986910	433	1	GGT3	GGT3 (GAMMA-GLUTAMYL TRANSPEPTIDASE 3); gamma-glutamyltransferase	5e-56	213	chr4:14400996-14402758 FORWARD
BNAEN1GH_UP_009_G02_30MAY2006_004	AT1G74920	ES986913	296	1	ALDH10A8	ALDH10A8 (Aldehyde dehydrogenase 10A8); 3-chloroallyl aldehyde dehydrogenase	5e-35	142	chr1:28142836-28146234 REVERSE
BNAEN1GH_UP_009_G06_30MAY2006_036	AT5G01090	ES986917	354	1		legume lectin family protein	1e-16	81	chr5:33054-34115 FORWARD
BNAEN1GH_UP_009_G09_30MAY2006_067	AT3G52940	ES986918	529	1	HYD2, ELL1, FK	FK (FACKEL)	2e-62	234	chr3:19642008-19644090 REVERSE
BNAEN1GH_UP_009_H09_30MAY2006_065	AT3G59920	ES986928	285	1	ATGDI2	ATGDI2 (RAB GDP DISSOCIATION INHIBITOR 2); RAB GDP-dissociation inhibitor	3e-28	119	chr3:22146134-22149198 FORWARD
BNAEN1GH_UP_010_B06_30MAY2006_046	AT4G14500	ES986937	466	1		similar to unknown protein [Arabidopsis thaliana] (TAIR:AT3G23080.1); similar to putative membrane related protein CP5 [Oryza sativa (japonica cultivar-group)] (GB:BAC83004.1); contains InterPro domain Lipid-binding START; (InterPro:IPR002913)	1e-44	175	chr4:8334387-8337018 FORWARD
BNAEN1GH_UP_010_B08_30MAY2006_062	AT1G49410	ES986939	334	1	TOM6	TOM6 (TRANSLOCASE OF THE OUTER MITOCHONDRIAL MEMBRANE 6)	3e-22	100	chr1:18290406-18290570 REVERSE
BNAEN1GH_UP_010_D01_30MAY2006_009	AT4G34460	ES986944	254	1	ELK4, AGB1	AGB1 (GTP BINDING PROTEIN BETA 1); nucleotide binding	2e-10	61	chr4:16477397-16479270 REVERSE
BNAEN1GH_UP_010_F03_30MAY2006_021	AT4G32090	ES986956	516	1		galactosyltransferase	4e-39	157	chr4:15509996-15510826 REVERSE
BNAEN1GH_UP_010_F04_30MAY2006_022	AT5G11750	ES986957	420	1		ribosomal protein L19 family protein	8e-31	129	chr5:3787344-3788927 FORWARD
BNAEN1GH_UP_010_G05_30MAY2006_035	AT1G57720	ES986968	440	1		translation elongation factor	2e-62	234	chr1:21381538-21383779 FORWARD
BNAEN1GH_UP_010_G07_30MAY2006_051	AT1G05180	ES986969	540	1	AXR1	AXR1 (AUXIN RESISTANT 1); small protein activating enzyme	4e-75	276	chr1:1498356-1501774 REVERSE
BNAEN1GH_UP_010_G08_30MAY2006_052	AT3G07180	ES986970	405	1		GPI transamidase component PIG-S-related	2e-48	187	chr3:2282461-2285481 REVERSE
BNAEN1GH_UP_010_H01_30MAY2006_001	AT2G24790	ES986975	183	1	COL3	COL3 (CONSTANS-LIKE 3); protein binding / transcription factor/ zinc ion binding	5e-19	89	chr2:10574038-10575025 FORWARD
BNAEN1GH_UP_011_B03_30MAY2006_029	AT2G47840	ES986989	554	1		tic20 protein-related	6e-63	236	chr2:19601401-19602027 REVERSE
BNAEN1GH_UP_011_E05_30MAY2006_039	ATCG00740	ES987011	392	1	RPOA	RNA polymerase alpha subunit	8e-70	258	chrC:77901-78890 REVERSE
BNAEN1GH_UP_011_F03_30MAY2006_021	AT1G80530	ES987021	529	1		nodulin family protein	1e-84	308	chr1:30283116-30285139 REVERSE
BNAEN1GH_UP_011_F09_30MAY2006_069	AT5G19140	ES987027	436	1		auxin/aluminum-responsive protein, putative	3e-68	253	chr5:6423400-6425787 FORWARD
BNAEN1GH_UP_011_G04_30MAY2006_020	AT4G18593	ES987034	534	1		dual specificity protein phosphatase-related	1e-68	255	chr4:10238165-10238709 FORWARD
BNAEN1GH_UP_012_A01_31MAY2006_015	AT4G24490	ES987043	656	1		protein binding / protein prenyltransferase	1e-103	370	chr4:12655340-12658113 REVERSE
BNAEN1GH_UP_012_A02_31MAY2006_016	AT3G48030	ES987044	452	1		hypoxia-responsive family protein / zinc finger (C3HC4-type RING finger) family protein	5e-27	116	chr3:17736395-17738939 REVERSE
BNAEN1GH_UP_012_A04_31MAY2006_032	AT5G40770	ES987046	346	1	ATPHB3	ATPHB3 (PROHIBITIN 3)	3e-11	64	chr5:16332817-16333849 REVERSE
BNAEN1GH_UP_012_A11_31MAY2006_095	AT3G51160	ES987053	568	1	MUR_1, GMD2, MUR1	MUR1 (MURUS 1)	5e-90	326	chr3:19018211-19019332 REVERSE
BNAEN1GH_UP_012_B01_31MAY2006_013	AT2G19500	ES987055	374	1	ATCKX2, CKX2	CKX2 (CYTOKININ OXIDASE 2); cytokinin dehydrogenase	2e-46	180	chr2:8451393-8454383 REVERSE
BNAEN1GH_UP_012_B02_31MAY2006_014	AT5G05510	ES987056	400	1		protein kinase-related	5e-64	239	chr5:1630652-1632569 REVERSE
BNAEN1GH_UP_012_B03_31MAY2006_029	AT4G27435	ES987057	525	1		similar to unknown protein [Arabidopsis thaliana] (TAIR:AT1G52910.1); similar to fiber protein Fb34 [Gossypium barbadense] (GB:AAR07596.1); contains InterPro domain Protein of unknown function DUF1218; (InterPro:IPR009606)	2e-47	185	chr4:13723909-13724878 FORWARD
BNAEN1GH_UP_012_B05_31MAY2006_045	AT1G71440	ES987058	346	1	TFC E, PFI	PFI (PFIFFERLING); protein binding	6e-43	168	chr1:26924933-26928035 REVERSE
BNAEN1GH_UP_012_B08_31MAY2006_062	AT1G24260	ES987061	517	1	AGL9, SEP3	SEP3 (SEPALLATA3); transcription factor	7e-21	97	chr1:8593779-8595851 REVERSE
BNAEN1GH_UP_012_C04_31MAY2006_028	AT1G34355	ES987066	261	1		forkhead-associated domain-containing protein / FHA domain-containing protein	4e-26	60	chr1:12536475-12541708 FORWARD
BNAEN1GH_UP_012_D08_31MAY2006_058	AT4G11420	ES987073	202	1	ATEIF3A-1, EIF3A-1, ATTIF3A1, TIF3A1, EIF3A	EIF3A (eukaryotic translation initiation factor 3A)	7e-26	112	chr4:6947829-6952048 REVERSE
BNAEN1GH_UP_012_E05_31MAY2006_039	AT3G47810	ES987081	348	1	MAG1	MAG1 (MAIGO 1); protein serine/threonine phosphatase	1e-30	127	chr3:17648241-17650002 REVERSE
BNAEN1GH_UP_012_E12_31MAY2006_088	AT5G66760	ES987087	545	1	SDH1-1	SDH1-1 (Succinate dehydrogenase 1-1)	1e-102	367	chr5:26671002-26674450 FORWARD
BNAEN1GH_UP_012_F01_31MAY2006_005	AT5G63470	ES987088	244	1		DNA binding	1e-25	110	chr5:25433558-25434310 REVERSE
BNAEN1GH_UP_012_F05_31MAY2006_037	AT5G49890	ES987090	332	1	ATCLC-C, CLC-C	CLC-C (chloride channel C); anion channel/ voltage-gated chloride channel	5e-44	172	chr5:20305715-20309369 REVERSE
BNAEN1GH_UP_012_F08_31MAY2006_054	AT2G38020	ES987093	346	1	MAN, VCL1	VCL1 (VACUOLELESS 1)	5e-40	159	chr2:15917350-15921268 REVERSE
BNAEN1GH_UP_012_F09_31MAY2006_069	AT3G61600	ES987094	574	1	ATPOB1	ATPOB1 (Arabidopsis thaliana POZ/BTB containing-protein 1); protein binding	1e-97	352	chr3:22806679-22809044 FORWARD
BNAEN1GH_UP_012_G03_31MAY2006_019	AT4G37910	ES987099	253	1	MTHSC70-1	MTHSC70-1 (mitochondrial heat shock protein 70-1); ATP binding / unfolded protein binding	2e-35	91	chr4:17825362-17828093 REVERSE
BNAEN1GH_UP_012_G07_31MAY2006_051	AT2G33590	ES987103	319	1		cinnamoyl-CoA reductase family	2e-13	71	chr2:14231698-14233441 FORWARD
BNAEN1GH_UP_012_G11_31MAY2006_083	AT5G10980	ES987107	385	1		histone H3	1e-19	92	chr5:3472592-3473350 REVERSE
BNAEN1GH_UP_012_G12_31MAY2006_084	AT5G41685	ES987108	397	1		mitochondrial import receptor subunit TOM7 / translocase of outer membrane 7 kDa subunit (TOM7.1)	4e-23	103	chr5:16686647-16686874 REVERSE
BNAEN1GH_UP_012_H01_31MAY2006_001	AT1G29050	ES987109	517	1		similar to unknown protein [Arabidopsis thaliana] (TAIR:AT2G34070.1); similar to unknown [Pisum sativum] (GB:ABA29158.1); contains InterPro domain Protein of unknown function DUF231, plant; (InterPro:IPR004253)	7e-48	186	chr1:10136362-10139068 REVERSE
BNAEN1GH_UP_012_H08_31MAY2006_050	AT3G53580	ES987116	430	1		diaminopimelate epimerase family protein	2e-63	237	chr3:19875762-19877885 FORWARD
BNAEN1GH_UP_012_H09_31MAY2006_065	AT5G63980	ES987117	670	1	ATSAL1, HOS2, FRY1, SAL1	SAL1 (FIERY1); 3'(2'),5'-bisphosphate nucleotidase/ inositol or phosphatidylinositol phosphatase	1e-76	282	chr5:25627066-25629028 FORWARD
BNAEN1GH_UP_012_H10_31MAY2006_066	AT4G00620	ES987118	584	1		tetrahydrofolate dehydrogenase/cyclohydrolase, putative	1e-77	285	chr4:259265-260788 REVERSE
BNAEN1GH_UP_012_H11_31MAY2006_081	AT4G29410	ES987119	645	1		60S ribosomal protein L28 (RPL28C)	2e-68	255	chr4:14468445-14469970 REVERSE
BNAEN1GH_UP_013_B03_31MAY2006_029	AT5G14720	ES987124	407	1		protein kinase family protein	1e-16	82	chr5:4748215-4752645 REVERSE
BNAEN1GH_UP_013_B12_31MAY2006_094	AT3G46740	ES987130	632	1	TOC75-III	TOC75-III (translocon outer membrane complex 75-III); protein translocase	1e-116	414	chr3:17227089-17230281 REVERSE
BNAEN1GH_UP_013_C01_31MAY2006_011	AT5G41520	ES987131	420	1		40S ribosomal protein S10 (RPS10B)	9e-43	168	chr5:16626605-16627811 REVERSE
BNAEN1GH_UP_013_D01_31MAY2006_009	AT4G02680	ES987133	436	1	EOL1	EOL1 (ETO1-LIKE 1); binding	2e-68	254	chr4:1181202-1184328 REVERSE
BNAEN1GH_UP_013_D09_31MAY2006_073	AT1G48200	ES987137	229	1		similar to Os06g0149500 [Oryza sativa (japonica cultivar-group)] (GB:NP_001056817.1)	1e-16	81	chr1:17800739-17801521 REVERSE
BNAEN1GH_UP_013_E03_31MAY2006_023	AT1G51630	ES987140	459	1		similar to unknown protein [Arabidopsis thaliana] (TAIR:AT3G21190.1); similar to Os09g0498800 [Oryza sativa (japonica cultivar-group)] (GB:NP_001063569.1); similar to unknown [Flaveria brownii] (GB:AAW56451.1); contains InterPro domain Protein of unknown function DUF246, plant; (InterPro:IPR004348)	2e-57	210	chr1:19145809-19147750 REVERSE
BNAEN1GH_UP_013_E05_31MAY2006_039	AT2G42880	ES987141	89	1	ATMPK20	ATMPK20 (Arabidopsis thaliana MAP kinase 20); MAP kinase	1e-06	48	chr2:17847649-17851024 REVERSE
BNAEN1GH_UP_013_E08_31MAY2006_056	AT1G27120	ES987144	470	1		galactosyltransferase family protein	1e-78	288	chr1:9421376-9423897 FORWARD
BNAEN1GH_UP_013_F08_31MAY2006_054	AT2G42520	ES987155	402	1		DEAD box RNA helicase, putative	1e-69	257	chr2:17712460-17715822 FORWARD
BNAEN1GH_UP_013_F10_31MAY2006_070	AT3G21290	ES987157	404	1		dentin sialophosphoprotein-related	8e-38	152	chr3:7482324-7488682 FORWARD
BNAEN1GH_UP_013_G01_31MAY2006_003	AT2G35620	ES987160	529	1		leucine-rich repeat transmembrane protein kinase, putative	2e-66	248	chr2:14968266-14971719 REVERSE
BNAEN1GH_UP_013_G02_31MAY2006_004	AT3G02310	ES987161	417	1	AGL4, SEP2	SEP2 (SEPALLATA2); DNA binding / transcription factor	1e-28	122	chr3:464561-466694 REVERSE
BNAEN1GH_UP_013_G03_31MAY2006_019	AT1G75660	ES987162	422	1	XRN3	XRN3 (5'-3' exoribonuclease 3); 5'-3' exoribonuclease	9e-57	215	chr1:28411950-28418486 FORWARD
BNAEN1GH_UP_013_G08_31MAY2006_052	AT4G00660	ES987167	355	1		DEAD/DEAH box helicase, putative	1e-60	227	chr4:274638-277438 FORWARD
BNAEN1GH_UP_013_G10_31MAY2006_068	AT1G13690	ES987169	516	1	ATE1	ATE1 (ATPase E1); nucleic acid binding	8e-65	242	chr1:4693377-4694176 FORWARD
BNAEN1GH_UP_013_G12_31MAY2006_084	AT4G26400	ES987171	364	1		zinc finger (C3HC4-type RING finger) family protein	8e-25	108	chr4:13344962-13346032 REVERSE
BNAEN1GH_UP_013_H01_31MAY2006_001	AT5G35160	ES987172	469	1		endomembrane protein 70, putative	1e-31	132	chr5:13432184-13434151 FORWARD
BNAEN1GH_UP_013_H03_31MAY2006_017	AT3G11020	ES987173	133	1	DREB2, DREB2B	DREB2B (DRE-binding protein 2B); DNA binding / transcription factor/ transcriptional activator	5e-10	59	chr3:3456015-3457007 FORWARD
BNAEN1GH_UP_013_H06_31MAY2006_034	AT5G59010	ES987174	311	1		ATP binding / binding / protein kinase	2e-46	180	chr5:23837804-23839725 REVERSE
BNAEN1GH_UP_014_A03_31MAY2006_031	AT1G33230	ES987179	451	1		similar to unknown protein [Arabidopsis thaliana] (TAIR:AT4G10430.3); similar to Os02g0106800 [Oryza sativa (japonica cultivar-group)] (GB:NP_001045630.1); similar to Os08g0152800 [Oryza sativa (japonica cultivar-group)] (GB:NP_001061007.1); similar to Predicted membrane protein (ISS) [Ostreococcus tauri] (GB:CAL54240.1); contains InterPro domain TMPIT-like; (InterPro:IPR012926)	9e-40	159	chr1:12046824-12049774 FORWARD
BNAEN1GH_UP_014_A04_31MAY2006_032	AT1G75680	ES987180	545	1		glycosyl hydrolase family 9 protein	4e-85	310	chr1:28420876-28422892 REVERSE
BNAEN1GH_UP_014_B03_31MAY2006_029	AT2G41790	ES987189	551	1		peptidase M16 family protein / insulinase family protein	2e-73	271	chr2:17436531-17443188 REVERSE
BNAEN1GH_UP_014_B07_31MAY2006_061	AT2G34680	ES987193	484	1	AIR9	AIR9 (Auxin-Induced in Root cultures 9); protein binding	1e-85	311	chr2:14624026-14635379 REVERSE
BNAEN1GH_UP_014_B10_31MAY2006_078	AT2G44350	ES987196	383	1	CSY4, ATCS	ATCS (CITRATE SYNTHASE 4); citrate (SI)-synthase	3e-70	259	chr2:18323749-18327600 FORWARD
BNAEN1GH_UP_014_C01_31MAY2006_011	AT5G46860	ES987199	559	1	ATVAM3, SYP22, ATSYP22, SGR3, VAM3	VAM3 (syntaxin 22); t-SNARE	9e-55	209	chr5:19029569-19031022 REVERSE
BNAEN1GH_UP_014_D01_31MAY2006_009	AT3G51280	ES987210	370	1		male sterility MS5, putative	3e-42	166	chr3:19048208-19049760 FORWARD
BNAEN1GH_UP_014_D02_31MAY2006_010	AT5G02480	ES987211	580	1		similar to SLT1 (SODIUM- AND LITHIUM-TOLERANT 1) [Arabidopsis thaliana] (TAIR:AT2G37570.1); similar to SLT1 protein [Nicotiana tabacum] (GB:AAG39002.1); contains InterPro domain HSP20-like chaperone; (InterPro:IPR008978); contains InterPro domain Heat shock protein Hsp20; (InterPro:IPR002068)	1e-18	90	chr5:548150-549676 FORWARD
BNAEN1GH_UP_014_D06_31MAY2006_042	AT1G73180	ES987215	538	1		eukaryotic translation initiation factor-related	3e-50	194	chr1:27521996-27525093 FORWARD
BNAEN1GH_UP_014_D10_31MAY2006_074	AT5G26250	ES987218	330	1		sugar transporter, putative	8e-27	115	chr5:9196761-9198684 FORWARD
BNAEN1GH_UP_014_E02_31MAY2006_008	AT1G08780	ES987222	560	1	ABI3	prefoldin, putative	3e-49	191	chr1:2809928-2811129 REVERSE
BNAEN1GH_UP_014_E05_31MAY2006_039	AT1G74380	ES987225	424	1		galactosyl transferase GMA12/MNN10 family protein	1e-82	301	chr1:27963509-27964882 FORWARD
BNAEN1GH_UP_014_E07_31MAY2006_055	AT2G34750	ES987227	346	1		RNA polymerase I specific transcription initiation factor RRN3 family protein	1e-17	84	chr2:14667528-14670871 REVERSE
BNAEN1GH_UP_014_E08_31MAY2006_056	AT1G01140	ES987228	499	1	PKS6, SnRK3.12, CIPK9	CIPK9 (CBL-INTERACTING PROTEIN KINASE 9); kinase	9e-79	288	chr1:64398-67512 REVERSE
BNAEN1GH_UP_014_F01_31MAY2006_005	AT4G19600	ES987233	620	1		cyclin family protein	3e-97	350	chr4:10673629-10676542 FORWARD
BNAEN1GH_UP_014_F02_31MAY2006_006	AT5G56500	ES987234	392	1		ATP binding / protein binding / unfolded protein binding	3e-42	166	chr5:22891284-22894192 FORWARD
BNAEN1GH_UP_014_F03_31MAY2006_021	AT2G01890	ES987235	390	1	PAP8, ATPAP8	PAP8 (PURPLE ACID PHOSPHATASE PRECURSOR); protein serine/threonine phosphatase	7e-38	152	chr2:396984-399167 REVERSE
BNAEN1GH_UP_014_F06_31MAY2006_038	AT5G66010	ES987237	574	1		RNA binding	2e-69	258	chr5:26416838-26417979 FORWARD
BNAEN1GH_UP_014_F12_31MAY2006_086	AT5G11070	ES987243	477	1		similar to unknown protein [Arabidopsis thaliana] (TAIR:AT5G35090.1)	2e-31	131	chr5:3516441-3516899 REVERSE
BNAEN1GH_UP_014_G04_31MAY2006_020	AT3G19910	ES987247	433	1		zinc finger (C3HC4-type RING finger) family protein	2e-42	167	chr3:6926503-6929330 FORWARD
BNAEN1GH_UP_014_G09_31MAY2006_067	AT1G10180	ES987252	446	1		similar to unknown protein [Arabidopsis thaliana] (TAIR:AT5G49830.1); similar to Os07g0568000 [Oryza sativa (japonica cultivar-group)] (GB:NP_001060025.1); similar to AT5g49830/K21G20_4 [Medicago truncatula] (GB:ABE86338.1); contains domain SUBFAMILY NOT NAMED (PTHR21426:SF2); contains domain FAMILY NOT NAMED (PTHR21426)	3e-43	170	chr1:3338383-3341496 REVERSE
BNAEN1GH_UP_014_G10_31MAY2006_068	AT4G34890	ES987253	312	1	ATXDH1	ATXDH1 (XANTHINE DEHYDROGENASE 1); xanthine dehydrogenase	2e-52	199	chr4:16618741-16624988 REVERSE
BNAEN1GH_UP_014_G12_31MAY2006_084	AT2G01630	ES987255	393	1		glycosyl hydrolase family 17 protein / beta-1,3-glucanase, putative	4e-46	179	chr2:279563-281954 REVERSE
BNAEN1GH_UP_014_H09_31MAY2006_065	AT4G28660	ES987263	517	1	PSB28	photosystem II reaction centre W (PsbW) family protein	7e-66	246	chr4:14150014-14150939 FORWARD
BNAEN1GH_UP_014_H11_31MAY2006_081	AT1G21080	ES987265	470	1		DNAJ heat shock N-terminal domain-containing protein	2e-78	287	chr1:7378811-7382264 REVERSE
BNAEN1GH_UP_015_A05_31MAY2006_047	AT5G17050	ES987271	441	1		UDP-glucoronosyl/UDP-glucosyl transferase family protein	5e-38	153	chr5:5607831-5609395 REVERSE
BNAEN1GH_UP_015_A12_31MAY2006_096	AT4G24830	ES987277	633	1		arginosuccinate synthase family	1e-109	391	chr4:12793095-12795867 REVERSE
BNAEN1GH_UP_015_B01_31MAY2006_013	AT5G08270	ES987278	606	1		similar to unknown protein [Arabidopsis thaliana] (TAIR:AT5G23200.1); similar to Os02g0634600 [Oryza sativa (japonica cultivar-group)] (GB:NP_001047513.1); similar to hypothetical protein MA4_54B05.28 [Musa acuminata] (GB:ABF70082.1)	2e-22	95	chr5:2661748-2663483 FORWARD
BNAEN1GH_UP_015_B02_31MAY2006_014	AT1G14320	ES987279	315	1		60S ribosomal protein L10 (RPL10A) / Wilm's tumor suppressor protein-related	1e-13	72	chr1:4888265-4889403 FORWARD
BNAEN1GH_UP_015_B08_31MAY2006_062	AT2G45300	ES987285	489	1		3-phosphoshikimate 1-carboxyvinyltransferase / 5-enolpyruvylshikimate-3-phosphate / EPSP synthase	6e-61	229	chr2:18684592-18686942 FORWARD
BNAEN1GH_UP_015_C01_31MAY2006_011	AT1G26110	ES987290	499	1		similar to unknown protein [Arabidopsis thaliana] (TAIR:AT5G45330.1); similar to hypothetical protein [Glycine max] (GB:BAB41197.1); contains domain UNCHARACTERIZED (PTHR13586:SF5); contains domain UNCHARACTERIZED (PTHR13586)	2e-37	151	chr1:9024603-9027543 REVERSE
BNAEN1GH_UP_015_C02_31MAY2006_012	AT5G55100	ES987291	673	1		SWAP (Suppressor-of-White-APricot)/surp domain-containing protein	6e-21	91	chr5:22378627-22381890 REVERSE
BNAEN1GH_UP_015_C07_31MAY2006_059	AT5G02610	ES987296	574	1		60S ribosomal protein L35 (RPL35D)	2e-54	208	chr5:587609-588545 FORWARD
BNAEN1GH_UP_015_C08_31MAY2006_060	AT3G61600	ES987297	370	1	ATPOB1	ATPOB1 (Arabidopsis thaliana POZ/BTB containing-protein 1); protein binding	4e-30	126	chr3:22806679-22808928 FORWARD
BNAEN1GH_UP_015_D05_31MAY2006_041	AT4G17370	ES987306	706	1		oxidoreductase family protein	1e-108	389	chr4:9706200-9708154 FORWARD
BNAEN1GH_UP_015_D07_31MAY2006_057	AT1G71120	ES987308	631	1	GLIP6	GLIP6 (GDSL-motif lipase/hydrolase 6); carboxylic ester hydrolase	4e-80	250	chr1:26824734-26826082 REVERSE
BNAEN1GH_UP_015_D08_31MAY2006_058	AT5G50920	ES987309	598	1	ATHSP93-V, HSP93-V, CLPC, DCA1	CLPC (HEAT SHOCK PROTEIN 93-V); ATP binding / ATPase	1e-98	355	chr5:20732936-20737026 REVERSE
BNAEN1GH_UP_015_D09_31MAY2006_073	AT4G30370	ES987310	641	1		zinc finger (C3HC4-type RING finger) family protein	3e-40	161	chr4:14858749-14859279 REVERSE
BNAEN1GH_UP_015_D12_31MAY2006_090	AT2G35320	ES987313	598	1	ATEYA	ATEYA (ARABIDOPSIS THALIANA EYES ABSENT HOMOLOG); protein tyrosine phosphatase, metal-dependent	2e-83	304	chr2:14874153-14875466 REVERSE
BNAEN1GH_UP_015_E01_31MAY2006_007	AT5G44050	ES987314	563	1		MATE efflux family protein	5e-82	300	chr5:17739711-17743436 FORWARD
BNAEN1GH_UP_015_E03_31MAY2006_023	AT2G47390	ES987316	688	1		serine-type peptidase	1e-117	417	chr2:19449348-19453323 REVERSE
BNAEN1GH_UP_015_E04_31MAY2006_024	AT5G47780	ES987317	641	1	GAUT4	GAUT4 (Galacturonosyltransferase 4); polygalacturonate 4-alpha-galacturonosyltransferase/ transferase, transferring glycosyl groups	6e-50	193	chr5:19365217-19367743 FORWARD
BNAEN1GH_UP_015_E05_31MAY2006_039	AT5G16550	ES987318	556	1		similar to hypothetical protein [Oryza sativa (japonica cultivar-group)] (GB:BAD26450.1); similar to Os08g0425800 [Oryza sativa (japonica cultivar-group)] (GB:NP_001061840.1)	2e-66	248	chr5:5405529-5406644 FORWARD
BNAEN1GH_UP_015_E06_31MAY2006_040	AT2G37040	ES987319	612	1	PAL1	PAL1 (PHE AMMONIA LYASE 1); phenylalanine ammonia-lyase	1e-65	245	chr2:15564681-15567316 REVERSE
BNAEN1GH_UP_015_E12_31MAY2006_088	AT2G19385	ES987325	675	1		nucleic acid binding / zinc ion binding	3e-71	264	chr2:8394231-8395663 FORWARD
BNAEN1GH_UP_015_F01_31MAY2006_005	AT1G48260	ES987326	551	1	SnRK3.21, CIPK17	CIPK17 (CIPK17); kinase	8e-56	213	chr1:17817894-17820894 REVERSE
BNAEN1GH_UP_015_G01_31MAY2006_003	AT2G20710	ES987338	577	1		pentatricopeptide (PPR) repeat-containing protein	2e-32	135	chr2:8933191-8934803 FORWARD
BNAEN1GH_UP_015_G02_31MAY2006_004	AT4G30920	ES987339	607	1		cytosol aminopeptidase family protein	5e-62	233	chr4:15046595-15049310 REVERSE
BNAEN1GH_UP_015_G03_31MAY2006_019	AT3G06810	ES987340	642	1		acyl-CoA dehydrogenase-related	1e-102	368	chr3:2146540-2150660 FORWARD
BNAEN1GH_UP_015_G10_31MAY2006_068	AT1G08580	ES987347	572	1		similar to Pm52 [Prunus mume] (GB:BAE48663.1)	3e-19	92	chr1:2715299-2716354 REVERSE
BNAEN1GH_UP_015_G12_31MAY2006_084	AT1G14320	ES987349	530	1		60S ribosomal protein L10 (RPL10A) / Wilm's tumor suppressor protein-related	2e-66	248	chr1:4888265-4889403 FORWARD
BNAEN1GH_UP_015_H08_31MAY2006_050	AT1G21480	ES987354	437	1		exostosin family protein	1e-81	298	chr1:7519361-7521415 REVERSE
BNAEN1GH_UP_015_H09_31MAY2006_065	AT2G17200	ES987355	600	1		ubiquitin family protein	8e-54	206	chr2:7489215-7492172 REVERSE
BNAEN1GH_UP_016_A02_30MAY2006_016	AT1G08510	ES987360	344	1	FATB	FATB (FATTY ACYL-ACP THIOESTERASES B); acyl carrier/ acyl-ACP thioesterase	6e-24	105	chr1:2691549-2693412 REVERSE
BNAEN1GH_UP_016_B01_30MAY2006_013	AT5G64570	ES987363	401	1	ATBXL4, XYL4	XYL4 (beta-xylosidase 4); hydrolase, hydrolyzing O-glycosyl compounds	2e-62	226	chr5:25827453-25830535 REVERSE
BNAEN1GH_UP_016_B06_30MAY2006_046	AT3G23805	ES987368	231	1	RALFL24	RALFL24 (RALF-LIKE 24)	9e-20	92	chr3:8586474-8586830 FORWARD
BNAEN1GH_UP_016_B10_30MAY2006_078	AT2G01530	ES987371	433	1	MLP329	major latex protein-related / MLP-related	4e-18	87	chr2:239814-240348 FORWARD
BNAEN1GH_UP_016_C11_30MAY2006_091	AT1G15730	ES987378	352	1		PRLI-interacting factor L, putative	6e-40	158	chr1:5407530-5409932 REVERSE
BNAEN1GH_UP_016_D01_30MAY2006_009	AT4G37210	ES987380	354	1		tetratricopeptide repeat (TPR)-containing protein	6e-38	152	chr4:17512370-17514415 FORWARD
BNAEN1GH_UP_016_D08_30MAY2006_058	AT1G17280	ES987382	406	1	UBC34	UBC34 (ubiquitin-conjugating enzyme 32)	9e-59	221	chr1:5917139-5919155 REVERSE
BNAEN1GH_UP_016_D09_30MAY2006_073	AT5G40440	ES987383	213	1	MKK3, ATMKK3	ATMKK3 (MITOGEN-ACTIVATED KINASE KINASE 3); MAP kinase kinase	3e-09	57	chr5:16199377-16201741 FORWARD
BNAEN1GH_UP_016_D12_30MAY2006_090	AT1G60810	ES987385	270	1	ACLA-2	ACLA-2 (ATP-citrate lyase A-2)	6e-37	148	chr1:22392356-22394658 REVERSE
BNAEN1GH_UP_016_E02_30MAY2006_008	AT1G21670	ES987387	441	1		similar to unknown protein [Arabidopsis thaliana] (TAIR:AT1G21680.1); similar to WD40 domain protein beta Propeller [Solibacter usitatus Ellin6076] (GB:YP_828764.1); similar to Os03g0840200 [Oryza sativa (japonica cultivar-group)] (GB:NP_001051846.1); similar to Os07g0638100 [Oryza sativa (japonica cultivar-group)] (GB:NP_001060406.1); contains InterPro domain WD40-like Beta Propeller; (InterPro:…	9e-74	271	chr1:7610398-7612509 FORWARD
BNAEN1GH_UP_016_E03_30MAY2006_023	AT3G54320	ES987388	405	1	WRI, ASML1, WRI1	WRI1 (WRINKLED 1); DNA binding / transcription factor	2e-07	51	chr3:20125787-20129451 FORWARD
BNAEN1GH_UP_016_E09_30MAY2006_071	AT1G04310	ES987393	498	1	ERS2	ERS2 (ETHYLENE RESPONSE SENSOR 2); receptor	5e-51	112	chr1:1155115-1157124 REVERSE
BNAEN1GH_UP_016_F02_30MAY2006_006	AT4G25270	ES987398	445	1		pentatricopeptide (PPR) repeat-containing protein	2e-51	197	chr4:12937263-12938846 REVERSE
BNAEN1GH_UP_016_F03_30MAY2006_021	AT5G20890	ES987399	563	1		chaperonin, putative	1e-54	209	chr5:7087022-7089908 REVERSE
BNAEN1GH_UP_016_F04_30MAY2006_022	AT2G37250	ES987400	458	1	ADK, ATPADK1	ADK/ATPADK1 (ADENOSINE KINASE); nucleotide kinase	2e-45	177	chr2:15649070-15650397 FORWARD
BNAEN1GH_UP_016_F07_30MAY2006_053	AT3G15880	ES987403	523	1	WSIP2, TPR4	TPR4/WSIP2 (TOPLESS-RELATED 4); protein binding	2e-22	102	chr3:5364798-5371875 REVERSE
BNAEN1GH_UP_016_F09_30MAY2006_069	AT3G48380	ES987405	549	1		similar to expressed protein [Oryza sativa (japonica cultivar-group)] (GB:ABA97481.1); similar to Os12g0285500 [Oryza sativa (japonica cultivar-group)] (GB:NP_001066585.1); contains InterPro domain Protein of unknown function DUF1671; (InterPro:IPR012462)	2e-82	301	chr3:17927453-17931084 FORWARD
BNAEN1GH_UP_016_G03_30MAY2006_019	AT1G22190	ES987410	317	1		AP2 domain-containing transcription factor, putative	7e-12	65	chr1:7836234-7837019 FORWARD
BNAEN1GH_UP_016_G04_30MAY2006_020	AT1G77840	ES987411	109	1		eukaryotic translation initiation factor 5, putative / eIF-5, putative	7e-10	59	chr1:29273981-29275294 FORWARD
BNAEN1GH_UP_016_G05_30MAY2006_035	AT5G07440	ES987412	167	1	GDH2	GDH2 (GLUTAMATE DEHYDROGENASE 2); oxidoreductase	2e-10	60	chr5:2356154-2358013 FORWARD
BNAEN1GH_UP_016_G07_30MAY2006_051	AT3G26100	ES987413	475	1		regulator of chromosome condensation (RCC1) family protein	8e-47	182	chr3:9539695-9541386 FORWARD
BNAEN1GH_UP_016_G09_30MAY2006_067	AT3G07525	ES987415	525	1		autophagocytosis-associated family protein	5e-49	190	chr3:2399283-2400386 REVERSE
BNAEN1GH_UP_016_G12_30MAY2006_084	AT2G31070	ES987417	512	1	TCP10	TCP10 (TCP domain protein 10); transcription factor	1e-23	105	chr2:13228061-13229146 REVERSE
BNAEN1GH_UP_016_H01_30MAY2006_001	AT3G48880	ES987418	418	1		F-box family protein	3e-54	206	chr3:18138858-18139993 FORWARD
BNAEN1GH_UP_016_H03_30MAY2006_017	AT1G63770	ES987420	425	1		peptidase M1 family protein	7e-64	238	chr1:23661828-23667906 REVERSE
BNAEN1GH_UP_016_H07_30MAY2006_049	AT2G04210	ES987422	217	1		similar to unknown protein [Arabidopsis thaliana] (TAIR:AT2G10070.2); similar to unknown [Solanum tuberosum] (GB:ABC01914.1); contains InterPro domain Putative plant transposon protein; (InterPro:IPR004252)	7e-09	55	chr2:1436125-1437424 FORWARD
BNAEN1GH_UP_016_H09_30MAY2006_065	AT1G62020	ES987423	148	1		coatomer protein complex, subunit alpha, putative	1e-19	91	chr1:22923479-22927393 FORWARD
BNAEN1GH_UP_017_A06_30MAY2006_048	AT1G49360	ES987426	478	1		F-box family protein	1e-12	69	chr1:18271006-18273091 REVERSE
BNAEN1GH_UP_017_B03_30MAY2006_029	AT2G04880	ES987430	536	1	ATWRKY1, WRKY1, ZAP1	ZAP1 (WRKY FAMILY TRANSCRIPTION FACTOR 1); transcription factor/ transcriptional activator	6e-07	50	chr2:1718554-1720216 FORWARD
BNAEN1GH_UP_017_B07_30MAY2006_061	AT3G10300	ES987434	423	1		calcium-binding EF hand family protein	2e-42	167	chr3:3186441-3188076 FORWARD
BNAEN1GH_UP_017_B09_30MAY2006_077	AT1G60780	ES987436	477	1		clathrin adaptor complexes medium subunit family protein	1e-81	230	chr1:22372954-22375550 REVERSE
BNAEN1GH_UP_017_B10_30MAY2006_078	AT5G53060	ES987437	557	1		KH domain-containing protein	3e-83	304	chr5:21532581-21535423 FORWARD
BNAEN1GH_UP_017_C10_30MAY2006_076	AT1G04645	ES987440	133	1		self-incompatibility protein-related	3e-12	67	chr1:1293852-1294238 REVERSE
BNAEN1GH_UP_017_D02_30MAY2006_010	AT1G20620	ES987444	141	1	SEN2, CAT3	CAT3 (CATALASE 3); catalase	6e-16	68	chr1:7143132-7146183 FORWARD
BNAEN1GH_UP_017_D08_30MAY2006_058	AT5G57015	ES987445	354	1	CKL12	CKL12 (Casein Kinase I-like 12); casein kinase I/ kinase	4e-26	112	chr5:23088734-23091803 FORWARD
BNAEN1GH_UP_017_D11_30MAY2006_089	AT2G39750	ES987447	207	1		dehydration-responsive family protein	2e-16	81	chr2:16586064-16589359 REVERSE
BNAEN1GH_UP_017_D12_30MAY2006_090	AT5G20500	ES987448	556	1		glutaredoxin, putative	2e-50	194	chr5:6938654-6939667 FORWARD
BNAEN1GH_UP_017_E04_30MAY2006_024	AT2G16430	ES987452	567	1	PAP10	PAP10; acid phosphatase/ protein serine/threonine phosphatase	1e-80	295	chr2:7127584-7129854 REVERSE
BNAEN1GH_UP_017_E08_30MAY2006_056	AT1G47420	ES987454	223	1		Identical to Unknown protein At1g47420, mitochondrial precursor [Arabidopsis Thaliana] (GB:Q9SX77); similar to APFI, carbonate dehydratase [Arabidopsis thaliana] (TAIR:AT1G47260.1); similar to unknown [Hordeum vulgare subsp. vulgare] (GB:AAL77110.1)	3e-09	57	chr1:17398214-17399616 REVERSE
BNAEN1GH_UP_017_E09_30MAY2006_071	AT3G54110	ES987455	542	1	UCP, PUMP1, UCP2, ATUCP1, ATPUMP1, UCP1	ATPUMP1/UCP1 (UNCOUPLING PROTEIN 1); binding / oxidative phosphorylation uncoupler	1e-75	278	chr3:20049868-20051974 FORWARD
BNAEN1GH_UP_017_F01_30MAY2006_005	AT5G38830	ES987458	374	1		tRNA synthetase class I (C) family protein	3e-53	203	chr5:15562994-15565324 REVERSE
BNAEN1GH_UP_017_F06_30MAY2006_038	AT1G76660	ES987463	611	1		similar to hydroxyproline-rich glycoprotein family protein [Arabidopsis thaliana] (TAIR:AT5G52430.1); similar to Os01g0103800 [Oryza sativa (japonica cultivar-group)] (GB:NP_001041759.1); similar to expressed protein [Oryza sativa (japonica cultivar-group)] (GB:ABF95206.1); similar to Os03g0270700 [Oryza sativa (japonica cultivar-group)] (GB:NP_001049686.1)	2e-32	135	chr1:28774051-28775930 REVERSE
BNAEN1GH_UP_017_F09_30MAY2006_069	AT1G71790	ES987466	270	1		F-actin capping protein beta subunit family protein	2e-44	173	chr1:27000531-27002447 FORWARD
BNAEN1GH_UP_017_F11_30MAY2006_085	AT3G10030	ES987468	487	1		aspartate/glutamate/uridylate kinase family protein	1e-73	271	chr3:3092623-3094836 REVERSE
BNAEN1GH_UP_017_G09_30MAY2006_067	AT5G38480	ES987477	325	1	RCI1, GRF3	GRF3 (GENERAL REGULATORY FACTOR 3); protein phosphorylated amino acid binding	2e-08	54	chr5:15427507-15428515 FORWARD
BNAEN1GH_UP_017_G10_30MAY2006_068	AT1G01430	ES987478	235	1		similar to unknown protein [Arabidopsis thaliana] (TAIR:AT4G01080.1); similar to unknown protein Cr17 [Brassica napus] (GB:AAX51387.1); contains InterPro domain Protein of unknown function DUF231, plant; (InterPro:IPR004253)	1e-10	61	chr1:156953-158536 REVERSE
BNAEN1GH_UP_017_H03_30MAY2006_017	AT4G14730	ES987482	461	1		transmembrane protein-related	4e-26	113	chr4:8448602-8449996 FORWARD
BNAEN1GH_UP_017_H09_30MAY2006_065	AT3G07690	ES987484	383	1		glycerol-3-phosphate dehydrogenase (NAD+)	2e-58	220	chr3:2457238-2459384 FORWARD
BNAEN1GH_UP_017_H11_30MAY2006_081	AT4G29490	ES987485	273	1		X-Pro dipeptidase	2e-44	173	chr4:14487949-14491327 FORWARD
BNAEN1GH_UP_018_B01_30MAY2006_013	AT5G53120	ES987488	317	1	SPMS, SPDS3	SPDS3 (SPERMIDINE SYNTHASE 3)	4e-10	60	chr5:21552655-21554879 FORWARD
BNAEN1GH_UP_018_B02_30MAY2006_014	AT5G18770	ES987489	351	1		F-box family protein	2e-29	124	chr5:6261428-6263174 FORWARD
BNAEN1GH_UP_018_D02_30MAY2006_010	AT1G12270	ES987499	272	1		stress-inducible protein, putative	7e-10	59	chr1:4172103-4174573 FORWARD
BNAEN1GH_UP_018_E09_30MAY2006_071	AT3G02710	ES987508	389	1		nuclear associated protein-related / NAP-related	1e-44	174	chr3:583191-585787 FORWARD
BNAEN1GH_UP_018_E10_30MAY2006_072	AT3G54440	ES987509	310	1		glycoside hydrolase family 2 protein	6e-27	115	chr3:20159472-20167997 REVERSE
BNAEN1GH_UP_018_F03_30MAY2006_021	AT2G23350	ES987513	457	1	PAB4	PAB4 (POLY(A) BINDING PROTEIN 4); RNA binding / translation initiation factor	3e-45	177	chr2:9950289-9953121 FORWARD
BNAEN1GH_UP_018_F08_30MAY2006_054	AT4G33865	ES987517	315	1		40S ribosomal protein S29 (RPS29C)	1e-17	84	chr4:16233400-16234119 REVERSE
BNAEN1GH_UP_018_H07_30MAY2006_049	AT5G42980	N/A	78	1	ATH3, ATTRXH3, TRXH3, ATTRX3	ATTRX3 (thioredoxin H-type 3); thiol-disulfide exchange intermediate	3e-08	54	chr5:17260000-17260946 FORWARD
BNAEN1GH_UP_018_H09_30MAY2006_065	AT1G74260	ES987530	73	1		catalytic	6e-08	52	chr1:27926666-27931107 REVERSE
BNAEN1GH_UP_019_A03_23JUN2006_031	AT1G04300	ES987533	415	1		similar to meprin and TRAF homology domain-containing protein / MATH domain-containing protein [Arabidopsis thaliana] (TAIR:AT5G43560.2); similar to MATH domain, putative [Medicago truncatula] (GB:ABE87963.1); similar to Os12g0597100 [Oryza sativa (japonica cultivar-group)] (GB:NP_001067191.1); contains InterPro domain TRAF-like; (InterPro:IPR008974); contains InterPro domain MATH; (InterPro:IPR0…	5e-38	152	chr1:1148817-1153894 REVERSE
BNAEN1GH_UP_019_A06_23JUN2006_048	AT2G35780	ES987534	129	1	SCPL26	SCPL26 (serine carboxypeptidase-like 26); serine carboxypeptidase	4e-16	80	chr2:15044812-15047183 REVERSE
BNAEN1GH_UP_019_B01_23JUN2006_013	AT3G63420	ES987540	545	1	AGG1	AGG1 (ARABIDOPSIS GGAMMA-SUBUNIT 1)	2e-24	108	chr3:23428358-23429380 FORWARD
BNAEN1GH_UP_019_B03_23JUN2006_029	AT1G20480	ES987542	493	1		4-coumarate--CoA ligase family protein / 4-coumaroyl-CoA synthase family protein	2e-69	258	chr1:7094968-7097063 REVERSE
BNAEN1GH_UP_019_C08_23JUN2006_060	AT1G04650	ES987551	366	1		similar to hypothetical protein MtrDRAFT_AC161864g27v1 [Medicago truncatula] (GB:ABE86678.1)	2e-52	200	chr1:1294892-1298902 REVERSE
BNAEN1GH_UP_019_C11_23JUN2006_091	AT3G12510	ES987553	477	1		similar to AGL56 (AGAMOUS LIKE-56), DNA binding / transcription factor [Arabidopsis thaliana] (TAIR:AT1G60880.1); similar to At3g12510-like protein [Boechera stricta] (GB:ABB89768.1); contains domain MADS BOX PROTEIN (PTHR11945); contains domain MADS BOX PROTEIN (PTHR11945:SF13)	7e-11	63	chr3:3967134-3967655 FORWARD
BNAEN1GH_UP_019_D01_23JUN2006_009	AT5G18680	ES987555	103	1	AtTLP11	AtTLP11 (TUBBY LIKE PROTEIN 11); phosphoric diester hydrolase/ transcription factor	2e-12	67	chr5:6228360-6230428 REVERSE
BNAEN1GH_UP_019_E05_23JUN2006_039	AT3G52920	ES987570	490	1		similar to unknown protein [Arabidopsis thaliana] (TAIR:AT2G36410.1); similar to Os04g0408600 [Oryza sativa (japonica cultivar-group)] (GB:NP_001052720.1); similar to hypothetical protein [Ipomoea trifida] (GB:AAS79606.1); similar to OSJNBa0042I15.15 [Oryza sativa (japonica cultivar-group)] (GB:CAE04893.2); contains InterPro domain Protein of unknown function DUF662; (InterPro:IPR007033)	2e-17	83	chr3:19635579-19636959 FORWARD
BNAEN1GH_UP_019_E10_23JUN2006_072	AT4G16500	ES987575	543	1		cysteine protease inhibitor family protein / cystatin family protein	2e-24	108	chr4:9301553-9301906 REVERSE
BNAEN1GH_UP_019_F04_23JUN2006_022	AT3G59920	ES987581	300	1	ATGDI2	ATGDI2 (RAB GDP DISSOCIATION INHIBITOR 2); RAB GDP-dissociation inhibitor	3e-15	77	chr3:22146134-22149198 FORWARD
BNAEN1GH_UP_019_F11_23JUN2006_085	AT5G13650	ES987585	562	1		elongation factor family protein	8e-74	272	chr5:4397824-4402367 FORWARD
BNAEN1GH_UP_019_G12_23JUN2006_084	AT1G30490	ES987598	540	1	ATHB9	PHV (PHAVOLUTA); DNA binding / transcription factor	1e-89	317	chr1:10796310-10800726 REVERSE
BNAEN1GH_UP_019_H09_23JUN2006_065	AT3G63500	ES987605	525	1		similar to unknown protein [Arabidopsis thaliana] (TAIR:AT1G14740.1); similar to hypothetical protein [Malus x domestica] (GB:CAJ44362.1); contains InterPro domain Arabidopsis thaliana 130.7kDa hypothetical protein; (InterPro:IPR004082)	6e-92	332	chr3:23457306-23460966 REVERSE
BNAEN1GH_UP_020_B05_26JUN2006_045	AT1G76180	ES987616	314	1	ERD14	ERD14 (EARLY RESPONSE TO DEHYDRATION 14)	3e-10	60	chr1:28591907-28592551 REVERSE
BNAEN1GH_UP_020_B06_26JUN2006_046	AT5G11880	ES987617	533	1		diaminopimelate decarboxylase, putative / DAP carboxylase, putative	4e-96	346	chr5:3827807-3829943 REVERSE
BNAEN1GH_UP_020_B10_26JUN2006_078	AT5G10960	ES987621	352	1		CCR4-NOT transcription complex protein, putative	8e-48	184	chr5:3464582-3465415 FORWARD
BNAEN1GH_UP_020_C09_26JUN2006_075	AT3G04120	ES987625	397	1	GAPC-1, GAPC	GAPC (GLYCERALDEHYDE-3-PHOSPHATE DEHYDROGENASE C SUBUNIT); glyceraldehyde-3-phosphate dehydrogenase	2e-27	117	chr3:1081084-1083138 FORWARD
BNAEN1GH_UP_020_D01_26JUN2006_009	AT2G01720	ES987628	272	1		ribophorin I family protein	1e-46	180	chr2:317192-320015 REVERSE
BNAEN1GH_UP_020_D02_26JUN2006_010	AT4G37990	N/A	134	1	ELI3, ELI3-2	ELI3-2 (ELICITOR-ACTIVATED GENE 3)	7e-09	55	chr4:17855958-17857382 FORWARD
BNAEN1GH_UP_020_D08_26JUN2006_058	AT1G79490	ES987631	220	1	EMB2217	EMB2217 (EMBRYO DEFECTIVE 2217); binding	6e-37	148	chr1:29905510-29908020 FORWARD
BNAEN1GH_UP_020_E03_26JUN2006_023	AT1G70710	ES987638	583	1	CEL1	CEL1 (cellulase 1); hydrolase, hydrolyzing O-glycosyl compounds	1e-110	394	chr1:26663018-26666624 REVERSE
BNAEN1GH_UP_020_E10_26JUN2006_072	AT1G44760	ES987644	515	1		universal stress protein (USP) family protein	7e-77	282	chr1:16899334-16900867 REVERSE
BNAEN1GH_UP_020_F03_26JUN2006_021	AT1G79830	ES987649	489	1		similar to CIP1 (COP1-INTERACTIVE PROTEIN 1) [Arabidopsis thaliana] (TAIR:AT5G41790.1); similar to Os05g0559900 [Oryza sativa (japonica cultivar-group)] (GB:NP_001056303.1); similar to Tropomyosin; tRNA-binding arm; t-snare [Medicago truncatula] (GB:ABD32289.1); contains InterPro domain tRNA-binding arm; (InterPro:IPR010978); contains InterPro domain t-snare; (InterPro:IPR010989)	7e-52	199	chr1:30033003-30038401 REVERSE
BNAEN1GH_UP_020_G03_26JUN2006_019	AT3G22845	ES987661	583	1		emp24/gp25L/p24 protein-related	2e-97	351	chr3:8087380-8088557 FORWARD
BNAEN1GH_UP_020_G04_26JUN2006_020	AT3G02875	ES987662	515	1	ILR1	ILR1 (IAA-LEUCINE RESISTANT 1); metallopeptidase	3e-61	230	chr3:632000-633866 FORWARD
BNAEN1GH_UP_020_G05_26JUN2006_035	AT5G19760	ES987663	192	1		dicarboxylate/tricarboxylate carrier (DTC)	2e-24	107	chr5:6679593-6681847 REVERSE
BNAEN1GH_UP_020_G06_26JUN2006_036	AT5G65520	ES987664	435	1		binding	8e-56	212	chr5:26207102-26207722 REVERSE
BNAEN1GH_UP_020_G12_26JUN2006_084	AT4G32480	ES987670	197	1		similar to unknown protein [Arabidopsis thaliana] (TAIR:AT2G20670.1); similar to Protein of unknown function DUF506, plant [Medicago truncatula] (GB:ABD32359.1); contains InterPro domain Protein of unknown function DUF506, plant; (InterPro:IPR006502)	4e-16	80	chr4:15676494-15677782 FORWARD
BNAEN1GH_UP_020_H06_26JUN2006_034	AT2G43750	ES987672	432	1	ACS1, CPACS1, ATCS-B, OASB	OASB (CYSTEINE SYNTHASE 1); cysteine synthase	3e-37	150	chr2:18136681-18139399 REVERSE
BNAEN1GH_UP_020_H07_26JUN2006_049	AT1G22280	ES987673	225	1		protein phosphatase 2C, putative / PP2C, putative	7e-34	138	chr1:7874225-7875485 FORWARD
BNAEN1GH_UP_020_H09_26JUN2006_065	AT2G43310	ES987674	246	1		similar to conserved hypothetical protein [Medicago truncatula] (GB:ABE90591.1); contains domain Translational machinery components (SSF53137)	3e-32	133	chr2:18003183-18003584 FORWARD
BNAEN1GH_UP_020_H10_26JUN2006_066	AT1G50430	ES987675	372	1	PA, LE, ST7R, 7RED, DWF5	DWF5 (DWARF 5)	1e-65	244	chr1:18685843-18689223 REVERSE
BNAEN1GH_UP_021_A10_26JUN2006_080	AT5G05170	ES987680	132	1	CESA3, IXR1, ATCESA3, ATH-B, CEV1	CESA3 (CELLULASE SYNTHASE 3); cellulose synthase/ transferase, transferring glycosyl groups	4e-18	86	chr5:1530402-1535091 REVERSE
BNAEN1GH_UP_021_A11_26JUN2006_095	AT4G35140	ES987681	230	1		transducin family protein / WD-40 repeat family protein	7e-33	135	chr4:16723878-16726482 REVERSE
BNAEN1GH_UP_021_A12_26JUN2006_096	AT3G27820	ES987682	397	1	ATMDAR4	ATMDAR4 (MONODEHYDROASCORBATE REDUCTASE 4); monodehydroascorbate reductase (NADH)	2e-67	250	chr3:10316486-10319118 FORWARD
BNAEN1GH_UP_021_B01_26JUN2006_013	AT1G01990	ES987683	495	1		similar to chloroplast lumen common family protein [Arabidopsis thaliana] (TAIR:AT5G02590.1); similar to conserved hypothetical protein [Medicago truncatula] (GB:ABE79208.1)	3e-43	170	chr1:343462-344199 REVERSE
BNAEN1GH_UP_021_B03_26JUN2006_029	AT4G32610	ES987685	487	1		similar to unknown protein [Arabidopsis thaliana] (TAIR:AT2G25670.2); similar to Os01g0179300 [Oryza sativa (japonica cultivar-group)] (GB:NP_001042198.1); similar to M355 [Lilium lon (GB:BAC81748.1)	7e-22	100	chr4:15728382-15729903 REVERSE
BNAEN1GH_UP_021_B10_26JUN2006_078	AT3G54320	ES987691	292	1	WRI, ASML1, WRI1	WRI1 (WRINKLED 1); DNA binding / transcription factor	7e-10	59	chr3:20125787-20129451 FORWARD
BNAEN1GH_UP_021_B12_26JUN2006_094	AT1G65270	ES987693	360	1		similar to Unknown (protein for IMAGE:6863324) [Xenopus laevis] (GB:AAH84304.1); similar to Unknown (protein for IMAGE:8320811) [Xenopus laevis] (GB:AAI24845.1); similar to Os11g0264600 [Oryza sativa (japonica cultivar-group)] (GB:NP_001067654.1)	4e-21	96	chr1:24245518-24248167 FORWARD
BNAEN1GH_UP_021_C06_26JUN2006_044	AT1G20950	ES987694	537	1		pyrophosphate--fructose-6-phosphate 1-phosphotransferase-related / pyrophosphate-dependent 6-phosphofructose-1-kinase-related	1e-96	348	chr1:7297456-7301325 REVERSE
BNAEN1GH_UP_021_C12_26JUN2006_092	AT5G50930	ES987696	216	1		similar to OSJNBa0039C07.8 [Oryza sativa (japonica cultivar-group)] (GB:CAE05152.2); similar to Centromere protein S (CENP-S) (Apoptosis-inducing TAF9-like domain-containing protein 1 homolog) (GB:Q6NRI8); similar to Os04g0397700 [Oryza sativa (japonica cultivar-group)] (GB:NP_001052668.1); contains InterPro domain Histone-fold; (InterPro:IPR009072)	7e-18	86	chr5:20739295-20741543 FORWARD
BNAEN1GH_UP_021_D04_26JUN2006_026	AT1G53280	ES987697	382	1		DJ-1 family protein	1e-39	158	chr1:19868610-19871009 REVERSE
BNAEN1GH_UP_021_D06_26JUN2006_042	AT4G13940	ES987699	336	1	EMB1395, MEE58, SAHH, SAHH1, HOG1	HOG1 (HOMOLOGY-DEPENDENT GENE SILENCING 1); adenosylhomocysteinase	1e-12	68	chr4:8054926-8056671 FORWARD
BNAEN1GH_UP_021_D11_26JUN2006_089	AT2G18730	ES987702	173	1		diacylglycerol kinase, putative	3e-20	93	chr2:8126058-8128771 FORWARD
BNAEN1GH_UP_021_E03_26JUN2006_023	AT5G49360	ES987704	603	1	ATBXL1, BXL1	BXL1 (BETA-XYLOSIDASE 1); hydrolase, hydrolyzing O-glycosyl compounds	7e-85	309	chr5:20029405-20033885 REVERSE
BNAEN1GH_UP_021_E04_26JUN2006_024	AT1G64970	ES987705	482	1	TMT1, VTE4, G-TMT	G-TMT (GAMMA-TOCOPHEROL METHYLTRANSFERASE)	5e-68	253	chr1:24138000-24139656 REVERSE
BNAEN1GH_UP_021_E08_26JUN2006_056	AT3G08910	ES987708	328	1		DNAJ heat shock protein, putative	3e-30	126	chr3:2710408-2711817 REVERSE
BNAEN1GH_UP_021_E11_26JUN2006_087	AT1G18660	ES987711	499	1		zinc finger (C3HC4-type RING finger) family protein	3e-26	114	chr1:6421425-6425557 FORWARD
BNAEN1GH_UP_021_F01_26JUN2006_005	AT4G29480	ES987713	625	1		mitochondrial ATP synthase g subunit family protein	2e-26	115	chr4:14486271-14487263 REVERSE
BNAEN1GH_UP_021_F02_26JUN2006_006	AT3G22845	ES987714	211	1		emp24/gp25L/p24 protein-related	3e-19	90	chr3:8087380-8088557 FORWARD
BNAEN1GH_UP_021_F06_26JUN2006_038	AT3G58610	ES987718	548	1		ketol-acid reductoisomerase	7e-52	199	chr3:21682538-21685616 FORWARD
BNAEN1GH_UP_021_F09_26JUN2006_069	AT1G33055	ES987721	319	1		unknown protein	3e-12	67	chr1:11972316-11972516 REVERSE
BNAEN1GH_UP_021_F10_26JUN2006_070	AT1G53520	ES987722	569	1		chalcone-flavanone isomerase-related	6e-54	206	chr1:19980153-19981583 REVERSE
BNAEN1GH_UP_021_F11_26JUN2006_085	AT5G59790	ES987723	542	1		similar to signal transducer [Arabidopsis thaliana] (TAIR:AT3G46110.1); similar to auxin-regulated protein [Lycopersicon esculentum] (GB:AAL08561.1); contains InterPro domain Protein of unknown function DUF966; (InterPro:IPR010369)	6e-74	273	chr5:24108176-24110030 FORWARD
BNAEN1GH_UP_021_G02_26JUN2006_004	AT1G13270	ES987725	468	1	MAP1B, MAP1C	MAP1C (METHIONINE AMINOPEPTIDASE 1B); metalloexopeptidase	2e-57	218	chr1:4544996-4547152 FORWARD
BNAEN1GH_UP_021_G04_26JUN2006_020	AT1G22920	ES987727	591	1	CSN5A, JAB1, AJH1	AJH1 (COP9-signalosome 5A)	2e-60	228	chr1:8109871-8111884 REVERSE
BNAEN1GH_UP_021_G05_26JUN2006_035	AT2G29020	ES987728	459	1		Rab5-interacting family protein	3e-45	177	chr2:12476946-12478505 FORWARD
BNAEN1GH_UP_021_H04_26JUN2006_018	AT2G43070	ES987736	419	1		protease-associated (PA) domain-containing protein	1e-68	254	chr2:17918310-17921853 REVERSE
BNAEN1GH_UP_021_H06_26JUN2006_034	AT1G48350	ES987738	317	1		ribosomal protein L18 family protein	4e-35	142	chr1:17870937-17871883 FORWARD
BNAEN1GH_UP_021_H07_26JUN2006_049	AT3G57880	ES987739	176	1		C2 domain-containing protein	3e-26	113	chr3:21442175-21444496 REVERSE
BNAEN1GH_UP_021_H10_26JUN2006_066	AT3G18140	ES987742	402	1		nucleotide binding	4e-37	149	chr3:6213231-6214573 REVERSE
BNAEN1GH_UP_022_A06_26JUN2006_048	AT1G54100	ES987744	175	1	ALDH7B4	ALDH7B4 (ALDEHYDE DEHYDROGENASE 7B4); 3-chloroallyl aldehyde dehydrogenase	6e-22	99	chr1:20199103-20202521 REVERSE
BNAEN1GH_UP_022_B11_26JUN2006_093	AT2G22475	ES987758	403	1		GRAM domain-containing protein / ABA-responsive protein-related	1e-31	131	chr2:9548603-9551858 FORWARD
BNAEN1GH_UP_022_C10_26JUN2006_076	AT1G04880	ES987761	167	1		high mobility group (HMG1/2) family protein / ARID/BRIGHT DNA-binding domain-containing protein	4e-26	112	chr1:1376105-1378263 REVERSE
BNAEN1GH_UP_022_E02_26JUN2006_008	AT1G01100	ES987766	205	1		60S acidic ribosomal protein P1 (RPP1A)	3e-21	97	chr1:50284-50954 REVERSE
BNAEN1GH_UP_022_E09_26JUN2006_071	AT3G13410	ES987771	440	1		similar to expressed protein [Oryza sativa (japonica cultivar-group)] (GB:ABG21861.1); similar to Os12g0123900 [Oryza sativa (japonica cultivar-group)] (GB:NP_001066036.1); similar to Os11g0127700 [Oryza sativa (japonica cultivar-group)] (GB:NP_001065630.1)	7e-12	66	chr3:4362156-4364039 REVERSE
BNAEN1GH_UP_022_F02_26JUN2006_006	AT4G38280	ES987775	143	1		similar to unknown protein [Arabidopsis thaliana] (TAIR:AT2G45250.1); similar to hypothetical protein MtrDRAFT_AC121239g16v1 [Medicago truncatula] (GB:ABE78436.1)	1e-15	78	chr4:17942028-17942858 FORWARD
BNAEN1GH_UP_022_F04_26JUN2006_022	AT3G33530	ES987777	183	1		transducin family protein / WD-40 repeat family protein	5e-31	129	chr3:14096340-14104435 FORWARD
BNAEN1GH_UP_022_G08_26JUN2006_052	AT5G25070	ES987790	265	1		similar to unknown protein [Arabidopsis thaliana] (TAIR:AT5G16730.1); similar to Os08g0516000 [Oryza sativa (japonica cultivar-group)] (GB:NP_001062237.1); similar to hypothetical protein, conserved [Leishmania major] (GB:CAJ07774.1)	9e-30	83	chr5:8641264-8643474 REVERSE
BNAEN1GH_UP_022_G11_26JUN2006_083	AT5G41790	ES987793	347	1	CIP1	CIP1 (COP1-INTERACTIVE PROTEIN 1)	2e-27	117	chr5:16745702-16749619 FORWARD
BNAEN1GH_UP_022_G12_26JUN2006_084	AT5G47840	ES987794	633	1		adenylate kinase, chloroplast, putative / ATP-AMP transphosphorylase, putative	7e-78	248	chr5:19392714-19395284 FORWARD
BNAEN1GH_UP_022_H06_26JUN2006_034	AT2G20580	ES987799	297	1	RPN1A, AtRPN1a	AtRPN1a/RPN1A (26S proteasome regulatory subunit S2 1A); binding	8e-27	115	chr2:8866292-8871780 FORWARD
BNAEN1GH_UP_022_H12_26JUN2006_082	AT3G24050	ES987803	459	1		GATA transcription factor 1 (GATA-1)	1e-40	162	chr3:8686067-8687469 FORWARD
BNAEN1GH_UP_023_A12_06JUL2006_096	AT4G26240	ES987811	212	1		similar to Os01g0559300 [Oryza sativa (japonica cultivar-group)] (GB:NP_001043342.1)	2e-30	127	chr4:13287020-13288905 REVERSE
BNAEN1GH_UP_023_B06_06JUL2006_046	AT2G40060	ES987814	230	1		similar to unknown protein [Arabidopsis thaliana] (TAIR:AT3G51890.1); similar to conserved hypothetical protein [Medicago truncatula] (GB:ABE83515.1); contains InterPro domain Clathrin light chain; (InterPro:IPR000996)	3e-32	133	chr2:16733642-16735079 FORWARD
BNAEN1GH_UP_023_B12_06JUL2006_094	AT3G03330	ES987818	445	1		short-chain dehydrogenase/reductase (SDR) family protein	1e-55	211	chr3:783579-786155 REVERSE
BNAEN1GH_UP_023_C01_06JUL2006_011	AT1G16350	ES987819	209	1		inosine-5'-monophosphate dehydrogenase, putative	9e-34	138	chr1:5590945-5592866 FORWARD
BNAEN1GH_UP_023_C03_06JUL2006_027	AT3G20020	ES987820	210	1		protein arginine N-methyltransferase family protein	1e-11	65	chr3:6984061-6987951 REVERSE
BNAEN1GH_UP_023_C10_06JUL2006_076	AT1G21720	ES987826	226	1	PBC1	PBC1 (20S proteasome beta subunit C1); peptidase	6e-35	142	chr1:7626383-7628059 FORWARD
BNAEN1GH_UP_023_D06_06JUL2006_042	AT3G15340	ES987829	502	1	PPI2	PPI2 (PROTON PUMP INTERACTOR 2)	3e-41	164	chr3:5160023-5162312 REVERSE
BNAEN1GH_UP_023_D09_06JUL2006_073	AT3G59650	ES987830	529	1		mitochondrial ribosomal protein L51/S25/CI-B8 family protein	5e-63	236	chr3:22044193-22044905 FORWARD
BNAEN1GH_UP_023_E12_06JUL2006_088	AT4G28310	ES987841	290	1		similar to unknown protein [Arabidopsis thaliana] (TAIR:AT1G52270.1); similar to unknown protein [Oryza sativa (japonica cultivar-group)] (GB:BAC22207.1)	2e-09	57	chr4:14017464-14018072 FORWARD
BNAEN1GH_UP_023_F04_06JUL2006_022	AT3G51860	ES987843	128	1	ATHCX1, CAX1-LIKE, CAX3, ATCAX3	CAX3 (cation exchanger 3); cation:cation antiporter	7e-07	49	chr3:19250435-19253496 FORWARD
BNAEN1GH_UP_023_F10_06JUL2006_070	AT5G24420	ES987847	434	1		glucosamine/galactosamine-6-phosphate isomerase-related	7e-60	225	chr5:8336946-8337882 REVERSE
BNAEN1GH_UP_023_F12_06JUL2006_086	AT2G39770	ES987849	514	1	VTC1, SOZ1, EMB101, GMP1, CYT1	CYT1 (CYTOKINESIS DEFECTIVE 1); nucleotidyltransferase	1e-74	275	chr2:16596479-16597819 FORWARD
BNAEN1GH_UP_023_G08_06JUL2006_052	AT5G48160	ES987856	161	1		protein binding / zinc ion binding	1e-21	98	chr5:19545245-19547046 REVERSE
BNAEN1GH_UP_023_H01_06JUL2006_001	AT1G29880	ES987859	202	1		glycyl-tRNA synthetase / glycine--tRNA ligase	2e-20	94	chr1:10459646-10462765 REVERSE
BNAEN1GH_UP_024_A01_6JULY2006_015	AT4G35540	ES987868	547	1		zinc ion binding	1e-63	224	chr4:16873944-16875527 FORWARD
BNAEN1GH_UP_024_A06_6JULY2006_048	AT1G19480	ES987873	562	1		HhH-GPD base excision DNA repair family protein	2e-35	145	chr1:6744511-6745644 FORWARD
BNAEN1GH_UP_024_A09_6JULY2006_079	AT5G20050	ES987875	592	1		protein kinase family protein	6e-65	243	chr5:6774383-6775741 FORWARD
BNAEN1GH_UP_024_A11_6JULY2006_095	AT4G38970	ES987876	465	1		fructose-bisphosphate aldolase, putative	1e-67	251	chr4:18163708-18165653 REVERSE
BNAEN1GH_UP_024_B10_6JULY2006_078	AT1G65020	ES987885	558	1		similar to NERD [Medicago truncatula] (GB:ABE94711.1); contains InterPro domain NERD; (InterPro:IPR011528)	2e-92	334	chr1:24158186-24160174 REVERSE
BNAEN1GH_UP_024_C03_6JULY2006_027	AT1G67530	ES987890	249	1		armadillo/beta-catenin repeat family protein / U-box domain-containing family protein	7e-15	75	chr1:25311892-25314744 FORWARD
BNAEN1GH_UP_024_C04_6JULY2006_028	AT2G16570	ES987891	428	1	ATASE1, ATASE	ATASE (GLN PHOSPHORIBOSYL PYROPHOSPHATE AMIDOTRANSFERASE 1); amidophosphoribosyltransferase	7e-20	93	chr2:7187506-7189206 REVERSE
BNAEN1GH_UP_024_D03_6JULY2006_025	AT3G25230	ES987901	227	1	ROF1	ROF1 (ROTAMASE FKBP 1); FK506 binding / calmodulin binding / peptidyl-prolyl cis-trans isomerase	3e-32	133	chr3:9189494-9192374 FORWARD
BNAEN1GH_UP_024_D05_6JULY2006_041	AT2G25620	ES987902	466	1		protein phosphatase 2C, putative / PP2C, putative	7e-16	80	chr2:10910232-10912056 REVERSE
BNAEN1GH_UP_024_D06_6JULY2006_042	AT2G38360	ES987903	417	1		prenylated rab acceptor (PRA1) family protein	3e-31	130	chr2:16076918-16077580 REVERSE
BNAEN1GH_UP_024_D07_6JULY2006_057	AT2G20310	ES987904	340	1		similar to unknown protein [Arabidopsis thaliana] (TAIR:AT4G28690.1); similar to Os10g0466000 [Oryza sativa (japonica cultivar-group)] (GB:NP_001064801.1); similar to unknown protein [Oryza sativa (japonica cultivar-group)] (GB:AAK27810.1)	2e-07	51	chr2:8768409-8770164 REVERSE
BNAEN1GH_UP_024_D09_6JULY2006_073	AT1G54430	ES987906	589	1		similar to unknown protein [Arabidopsis thaliana] (TAIR:AT3G13250.1); similar to unknown protein [Arabidopsis thaliana] (TAIR:AT3G30420.1); similar to AT hook motif-containing protein-related [Arabidopsis thaliana] (TAIR:AT3G42100.1); similar to AT hook motif-containing protein, putative [Oryza sativa (japonica cultivar-group)] (GB:ABA94947.1); similar to Protein of unknown function DUF889, eukar…	3e-07	52	chr1:20317523-20323221 REVERSE
BNAEN1GH_UP_024_D10_6JULY2006_074	AT2G24090	ES987907	598	1		ribosomal protein L35 family protein	4e-43	171	chr2:10249118-10250496 FORWARD
BNAEN1GH_UP_024_E03_6JULY2006_023	AT4G01050	ES987912	433	1		hydroxyproline-rich glycoprotein family protein	2e-29	124	chr4:455874-458175 FORWARD
BNAEN1GH_UP_024_E07_6JULY2006_055	AT3G26790	N/A	81	1	FUS3	FUS3 (FUSCA 3); DNA binding / transcription factor	5e-07	49	chr3:9855262-9856985 REVERSE
BNAEN1GH_UP_024_E09_6JULY2006_071	AT2G37770	ES987916	458	1		oxidoreductase	2e-58	221	chr2:15841966-15843737 FORWARD
BNAEN1GH_UP_024_F05_6JULY2006_037	AT5G27470	ES987923	217	1		seryl-tRNA synthetase / serine--tRNA ligase	6e-32	132	chr5:9695090-9697157 FORWARD
BNAEN1GH_UP_024_F07_6JULY2006_053	AT1G53310	ES987925	230	1	ATPPC1	ATPPC1 (PHOSPHOENOLPYRUVATE CARBOXYLASE 1); phosphoenolpyruvate carboxylase	4e-29	122	chr1:19887929-19891738 REVERSE
BNAEN1GH_UP_024_F11_6JULY2006_085	AT2G32700	ES987929	352	1		WD-40 repeat family protein	1e-47	184	chr2:13874312-13878921 FORWARD
BNAEN1GH_UP_024_G02_6JULY2006_004	AT3G20130	ES987932	200	1	CYP705A22	CYP705A22 (cytochrome P450, family 705, subfamily A, polypeptide 22)	6e-27	115	chr3:7026988-7028619 FORWARD
BNAEN1GH_UP_024_G05_6JULY2006_035	AT5G64960	ES987934	517	1	CDKC;2	CDKC;2 (CYCLIN-DEPENDENT KINASE C;2); kinase	7e-92	332	chr5:25972723-25975653 FORWARD
BNAEN1GH_UP_024_G06_6JULY2006_036	AT4G31810	ES987935	497	1		enoyl-CoA hydratase/isomerase family protein	2e-58	221	chr4:15387371-15390296 REVERSE
BNAEN1GH_UP_024_G08_6JULY2006_052	AT5G01350	ES987937	215	1		similar to Os04g0508100 [Oryza sativa (japonica cultivar-group)] (GB:NP_001053268.1)	5e-27	115	chr5:145864-146910 REVERSE
BNAEN1GH_UP_024_G12_6JULY2006_084	AT1G08480	ES987940	601	1		similar to hypothetical protein 13 [Plantago major] (GB:CAJ34821.1)	9e-56	213	chr1:2684343-2685398 FORWARD
BNAEN1GH_UP_024_H03_6JULY2006_017	AT5G51600	ES987942	305	1	ATMAP65-3, PLE	PLE (PLEIADE)	6e-29	122	chr5:20978287-20981306 REVERSE
BNAEN1GH_UP_024_H12_6JULY2006_082	AT3G13920	ES987951	463	1	RH4, TIF4A1, EIF4A1	EIF4A1 (eukaryotic translation initiation factor 4A-1)	1e-43	172	chr3:4592642-4594101 REVERSE
BNAEN1GH_UP_025_A01_26JUN2006_015	AT4G39960	ES987952	77	1		DNAJ heat shock family protein	2e-08	54	chr4:18534188-18536314 FORWARD
BNAEN1GH_UP_025_B02_26JUN2006_014	AT2G27100	ES987957	517	1	SE	SE (SERRATE); transcription factor	3e-54	207	chr2:11579665-11583435 FORWARD
BNAEN1GH_UP_025_B09_26JUN2006_077	AT5G65280	ES987962	564	1		lanthionine synthetase C-like family protein	8e-72	266	chr5:26103355-26105295 REVERSE
BNAEN1GH_UP_025_B12_26JUN2006_094	AT4G26640	ES987965	558	1	ATWRKY20, WRKY20	WRKY20 (WRKY DNA-binding protein 20); transcription factor	1e-49	192	chr4:13437304-13440699 REVERSE
BNAEN1GH_UP_025_C03_26JUN2006_027	AT3G09850	ES987967	480	1		D111/G-patch domain-containing protein	5e-60	226	chr3:3023402-3025747 REVERSE
BNAEN1GH_UP_025_C05_26JUN2006_043	AT3G51790	ES987968	290	1	ATG1	ATG1 (G1p-related protein)	3e-18	87	chr3:19220870-19221640 REVERSE
BNAEN1GH_UP_025_C07_26JUN2006_059	AT4G38130	ES987970	114	1	HDA19, ATHD1, HDA1, RPD3A	HD1 (HISTONE DEACETYLASE 19, HISTONE DEACETYLASE19); histone deacetylase	3e-14	52	chr4:17896487-17899051 REVERSE
BNAEN1GH_UP_025_E04_26JUN2006_024	AT1G25280	ES987979	575	1	AtTLP10	AtTLP10 (TUBBY LIKE PROTEIN 10); phosphoric diester hydrolase/ transcription factor	3e-32	134	chr1:8864948-8866595 FORWARD
BNAEN1GH_UP_025_E07_26JUN2006_055	AT5G42890	ES987981	561	1		sterol carrier protein 2 (SCP-2) family protein	4e-63	237	chr5:17211686-17213138 REVERSE
BNAEN1GH_UP_025_E09_26JUN2006_071	AT5G19000	ES987983	537	1	ATBPM1	ATBPM1 (BTB-POZ AND MATH DOMAIN 1); protein binding	6e-76	279	chr5:6342565-6344643 FORWARD
BNAEN1GH_UP_025_E12_26JUN2006_088	AT3G26090	ES987986	583	1	ATRGS1, RGS1	RGS1 (REGULATOR OF G-PROTEIN SIGNALING 1); signal transducer	3e-68	254	chr3:9534120-9536647 FORWARD
BNAEN1GH_UP_025_F01_26JUN2006_005	AT5G32621	ES987987	574	1		similar to unknown protein [Arabidopsis thaliana] (TAIR:AT3G15310.1); similar to hypothetical protein 24.t00017 [Brassica oleracea] (GB:ABD64939.1); contains InterPro domain Protein of unknown function DUF635; (InterPro:IPR006912); contains InterPro domain Bacterial adhesion; (InterPro:IPR008966)	5e-18	77	chr5:12288590-12290958 FORWARD
BNAEN1GH_UP_025_F02_26JUN2006_006	AT4G31460	ES987988	600	1		ribosomal protein L28 family protein	3e-88	320	chr4:15259779-15260853 REVERSE
BNAEN1GH_UP_025_F03_26JUN2006_021	AT2G25150	ES987989	435	1		transferase family protein	3e-27	117	chr2:10709661-10711345 REVERSE
BNAEN1GH_UP_025_F07_26JUN2006_053	AT4G34200	ES987992	410	1	EDA9	EDA9 (embryo sac development arrest 9); NAD binding / amino acid binding / cofactor binding / oxidoreductase, acting on the CH-OH group of donors, NAD or NADP as acceptor / phosphoglycerate dehydrogenase	2e-46	181	chr4:16374045-16376565 REVERSE
BNAEN1GH_UP_025_G10_26JUN2006_068	AT5G22080	ES988003	355	1		DNAJ heat shock N-terminal domain-containing protein	8e-24	105	chr5:7310603-7313543 REVERSE
BNAEN1GH_UP_025_G11_26JUN2006_083	AT2G21160	ES988004	631	1		translocon-associated protein alpha (TRAP alpha) family protein	5e-14	52	chr2:9075509-9077288 FORWARD
BNAEN1GH_UP_025_H07_26JUN2006_049	AT1G23290	N/A	75	1	RPL27AB, RPL27A	RPL27A (RIBOSOMAL PROTEIN L27A); structural constituent of ribosome	5e-08	53	chr1:8262996-8263436 FORWARD
BNAEN1GH_UP_025_H12_26JUN2006_082	AT1G12064	ES988012	187	1		similar to TNFR/CD27/30/40/95 cysteine-rich re (GB:ABD33006.1)	9e-09	55	chr1:4077703-4078032 REVERSE
BNAEN1GH_UP_026_A03_06JUL2006_031	AT3G12480	ES988014	379	1		transcription factor, putative	1e-29	124	chr3:3958072-3960285 FORWARD
BNAEN1GH_UP_026_A12_06JUL2006_096	AT3G44190	ES988021	440	1		pyridine nucleotide-disulphide oxidoreductase family protein	2e-37	151	chr3:15912991-15914389 REVERSE
BNAEN1GH_UP_026_B06_06JUL2006_046	AT2G40700	ES988027	438	1		DEAD/DEAH box helicase, putative (RH17)	4e-52	199	chr2:16983861-16986470 FORWARD
BNAEN1GH_UP_026_B07_06JUL2006_061	AT1G23220	ES988028	677	1		dynein light chain type 1 family protein	3e-53	204	chr1:8242603-8244125 FORWARD
BNAEN1GH_UP_026_B12_06JUL2006_094	AT1G04590	ES988033	562	1	EMB2748	EMB2748 (EMBRYO DEFECTIVE 2748)	5e-61	230	chr1:1258759-1261410 REVERSE
BNAEN1GH_UP_026_C01_06JUL2006_011	AT5G49360	ES988034	342	1	ATBXL1, BXL1	BXL1 (BETA-XYLOSIDASE 1); hydrolase, hydrolyzing O-glycosyl compounds	2e-51	197	chr5:20029405-20033885 REVERSE
BNAEN1GH_UP_026_C04_06JUL2006_028	AT1G79940	ES988037	370	1		heat shock protein binding / unfolded protein binding	1e-24	108	chr1:30074916-30078130 FORWARD
BNAEN1GH_UP_026_C07_06JUL2006_059	AT3G17030	ES988039	466	1		similar to Nucleic acid-binding, OB-fold [Medicago truncatula] (GB:ABE83177.1); contains InterPro domain Nucleic acid-binding, OB-fold; (InterPro:IPR008994)	3e-50	193	chr3:5804515-5808468 REVERSE
BNAEN1GH_UP_026_C08_06JUL2006_060	AT4G31570	ES988040	371	1		similar to myosin-related [Arabidopsis thaliana] (TAIR:AT1G24460.1); similar to hypothetical protein, conserved [Leishmania major] (GB:CAJ07774.1); contains InterPro domain Prefoldin; (InterPro:IPR009053); contains InterPro domain t-snare; (InterPro:IPR010989)	9e-30	125	chr4:15297067-15306042 FORWARD
BNAEN1GH_UP_026_C09_06JUL2006_075	AT5G56010	ES988041	390	1	HSP81-3	HSP81-3 (Heat shock protein 81-3); ATP binding	5e-71	262	chr5:22698636-22701137 FORWARD
BNAEN1GH_UP_026_C10_06JUL2006_076	AT1G23330	ES988042	200	1		similar to unknown protein [Arabidopsis thaliana] (TAIR:AT1G10740.1); similar to Os05g0408300 [Oryza sativa (japonica cultivar-group)] (GB:NP_001055523.1); similar to lipase [Clostridium tetani E88] (GB:NP_781602.1); contains InterPro domain Esterase/lipase/thioesterase; (InterPro:IPR000379)	1e-06	48	chr1:8279863-8281880 REVERSE
BNAEN1GH_UP_026_D06_06JUL2006_042	AT2G21230	ES988050	470	1		bZIP family transcription factor	2e-07	52	chr2:9101602-9103140 REVERSE
BNAEN1GH_UP_026_D07_06JUL2006_057	AT2G34970	ES988051	548	1		eIF4-gamma/eIF5/eIF2-epsilon domain-containing protein	4e-34	140	chr2:14753419-14755611 FORWARD
BNAEN1GH_UP_026_D08_06JUL2006_058	AT5G61150	ES988052	309	1	VIP4	VIP4 (VERNALIZATION INDEPENDENCE 4)	9e-15	75	chr5:24621072-24624754 REVERSE
BNAEN1GH_UP_026_D09_06JUL2006_073	AT1G20010	ES988053	621	1	TUB5	TUB5 (tubulin beta-5 chain)	7e-25	110	chr1:6938024-6940472 REVERSE
BNAEN1GH_UP_026_D10_06JUL2006_074	AT1G08600	ES988054	307	1	ATRX, CHR20	ATRX/CHR20; ATP binding / DNA binding / helicase	5e-55	208	chr1:2724565-2733434 FORWARD
BNAEN1GH_UP_026_E03_06JUL2006_023	AT3G25040	ES988059	595	1		ER lumen protein retaining receptor, putative / HDEL receptor, putative	8e-94	339	chr3:9124486-9126058 FORWARD
BNAEN1GH_UP_026_E05_06JUL2006_039	AT3G21560	ES988061	670	1	UGT84A2	UGT84A2; UDP-glycosyltransferase/ sinapate 1-glucosyltransferase	5e-95	343	chr3:7595890-7597380 FORWARD
BNAEN1GH_UP_026_E09_06JUL2006_071	AT4G33780	ES988064	446	1		similar to unknown protein [Arabidopsis thaliana] (TAIR:AT1G69935.1); similar to expressed protein [Oryza sativa (japonica cultivar-group)] (GB:ABF94797.1)	3e-14	58	chr4:16202176-16203619 REVERSE
BNAEN1GH_UP_026_E11_06JUL2006_087	AT3G02630	ES988065	591	1		acyl-(acyl-carrier-protein) desaturase, putative / stearoyl-ACP desaturase, putative	3e-72	267	chr3:562171-564531 FORWARD
BNAEN1GH_UP_026_E12_06JUL2006_088	AT1G03850	ES988066	592	1		glutaredoxin family protein	6e-51	196	chr1:977232-977684 REVERSE
BNAEN1GH_UP_026_F09_06JUL2006_069	AT1G34340	ES988075	572	1		esterase/lipase/thioesterase family protein	1e-100	360	chr1:12530914-12534009 FORWARD
BNAEN1GH_UP_026_G03_06JUL2006_019	AT4G13750	ES988080	528	1		ATP binding	6e-60	226	chr4:7978944-7987554 FORWARD
BNAEN1GH_UP_026_G05_06JUL2006_035	AT5G61170	ES988082	529	1		40S ribosomal protein S19 (RPS19C)	4e-75	276	chr5:24628384-24629428 FORWARD
BNAEN1GH_UP_026_G08_06JUL2006_052	AT1G53750	ES988085	516	1	RPT1A	RPT1A (regulatory particle triple-A 1A); ATPase	9e-96	345	chr1:20069589-20071992 REVERSE
BNAEN1GH_UP_027_A08_26JUN2006_064	AT1G79230	ES988103	185	1	ATMST1, MST1, ATRDH1, ST1	ST1 (MERCAPTOPYRUVATE SULFURTRANSFERASE 1)	2e-22	100	chr1:29806251-29808572 FORWARD
BNAEN1GH_UP_027_B05_26JUN2006_045	AT2G34200	ES988106	554	1		zinc finger (C3HC4-type RING finger) family protein	2e-17	86	chr2:14448184-14448961 FORWARD
BNAEN1GH_UP_027_B08_26JUN2006_062	AT1G76900	ES988109	211	1	AtTLP1	AtTLP1 (TUBBY LIKE PROTEIN 1); phosphoric diester hydrolase/ transcription factor	2e-15	77	chr1:28887635-28889271 FORWARD
BNAEN1GH_UP_027_B11_26JUN2006_093	AT4G24220	ES988112	154	1	AWI31, VEP1	VEP1 (VEIN PATTERNING 1)	5e-21	96	chr4:12565229-12566484 FORWARD
BNAEN1GH_UP_027_B12_26JUN2006_094	AT1G76010	ES988113	542	1		nucleic acid binding	2e-66	248	chr1:28532166-28534149 REVERSE
BNAEN1GH_UP_027_D02_26JUN2006_010	AT1G09740	ES988117	138	1		ethylene-responsive protein, putative	1e-14	75	chr1:3154605-3155836 FORWARD
BNAEN1GH_UP_027_D09_26JUN2006_073	AT4G38790	ES988122	173	1		ER lumen protein retaining receptor family protein	2e-10	61	chr4:18111420-18112971 FORWARD
BNAEN1GH_UP_027_E03_26JUN2006_023	AT5G63570	ES988125	538	1	GSA1	GSA1 (GLUTAMATE-1-SEMIALDEHYDE-2,1-AMINOMUTASE); glutamate-1-semialdehyde 2,1-aminomutase	2e-94	341	chr5:25469183-25470846 FORWARD
BNAEN1GH_UP_027_E11_26JUN2006_087	AT2G45695	ES988133	539	1		similar to putative ubiquitin-related modifier [Oryza sativa (japonica cultivar-group)] (GB:BAC84286.1); similar to Os07g0466300 [Oryza sativa (japonica cultivar-group)] (GB:NP_001059588.1); contains domain MoaD/ThiS (SSF54285); contains domain SUBFAMILY NOT NAMED (PTHR14986:SF3); contains domain FAMILY NOT NAMED (PTHR14986)	3e-39	157	chr2:18833117-18833818 FORWARD
BNAEN1GH_UP_027_E12_26JUN2006_088	AT5G20060	ES988134	398	1		carboxylic ester hydrolase	4e-36	146	chr5:6776802-6779449 FORWARD
BNAEN1GH_UP_027_F03_26JUN2006_021	AT3G55080	ES988137	598	1		SET domain-containing protein	8e-80	218	chr3:20422453-20426807 REVERSE
BNAEN1GH_UP_027_F07_26JUN2006_053	AT1G15940	ES988141	435	1		similar to binding [Arabidopsis thaliana] (TAIR:AT1G80810.1); similar to Tudor [Medicago truncatula] (GB:ABE86625.1); contains domain ARM repeat (SSF48371); contains domain no description (G3D.2.30.30.140); contains domain ANDROGEN INDUCED INHIBITOR OF PROLIFERATION (AS3) / PDS5-RELATED (PTHR12663)	2e-37	150	chr1:5473666-5478044 FORWARD
BNAEN1GH_UP_027_F10_26JUN2006_070	AT3G09210	ES988144	451	1	PTAC13	PTAC13 (PLASTID TRANSCRIPTIONALLY ACTIVE13); transcriptional elongation regulator	1e-36	148	chr3:2825428-2826856 REVERSE
BNAEN1GH_UP_027_F12_26JUN2006_086	AT1G08340	ES988146	305	1		rac GTPase activating protein, putative	2e-19	91	chr1:2631305-2632666 FORWARD
BNAEN1GH_UP_027_G03_26JUN2006_019	AT4G23740	ES988149	589	1		leucine-rich repeat transmembrane protein kinase, putative	1e-37	152	chr4:12367073-12369169 FORWARD
BNAEN1GH_UP_027_G04_26JUN2006_020	AT1G15940	ES988150	380	1		similar to binding [Arabidopsis thaliana] (TAIR:AT1G80810.1); similar to Tudor [Medicago truncatula] (GB:ABE86625.1); contains domain ARM repeat (SSF48371); contains domain no description (G3D.2.30.30.140); contains domain ANDROGEN INDUCED INHIBITOR OF PROLIFERATION (AS3) / PDS5-RELATED (PTHR12663)	2e-18	87	chr1:5473666-5478044 FORWARD
BNAEN1GH_UP_027_G05_26JUN2006_035	AT5G02500	ES988151	362	1	HSP70-1, AT-HSC70-1, HSC70, HSC70-1	HSC70-1 (heat shock cognate 70 kDa protein 1); ATP binding	4e-63	235	chr5:554053-556332 REVERSE
BNAEN1GH_UP_027_G09_26JUN2006_067	AT4G16150	ES988155	201	1		calmodulin-binding protein	4e-26	112	chr4:9148239-9153064 FORWARD
BNAEN1GH_UP_027_G10_26JUN2006_068	AT3G02360	ES988156	165	1		6-phosphogluconate dehydrogenase family protein	1e-24	107	chr3:482505-483965 FORWARD
BNAEN1GH_UP_027_H01_26JUN2006_001	AT2G46560	ES988159	605	1		transducin family protein / WD-40 repeat family protein	9e-93	335	chr2:19122642-19132928 REVERSE
BNAEN1GH_UP_027_H02_26JUN2006_002	AT1G20620	ES988160	132	1	SEN2, CAT3	CAT3 (CATALASE 3); catalase	2e-20	94	chr1:7143132-7146183 FORWARD
BNAEN1GH_UP_027_H03_26JUN2006_017	AT5G47490	ES988161	664	1		similar to unknown protein [Arabidopsis thaliana] (TAIR:AT5G47480.1); similar to hypothetical protein 24.t00016 [Brassica oleracea] (GB:ABD64938.1); similar to hypothetical protein 24.t00015 [Brassica oleracea] (GB:ABD64937.1); similar to hypothetical protein 25.t00024 [Brassica oleracea] (GB:ABD64978.1); contains domain RGPR-RELATED (PTHR13402); contains domain SIMILARITY TO UNKNOWN PROTEIN (PTH…	1e-100	359	chr5:19281902-19287714 FORWARD
BNAEN1GH_UP_027_H04_26JUN2006_018	AT5G38480	ES988162	529	1	RCI1, GRF3	GRF3 (GENERAL REGULATORY FACTOR 3); protein phosphorylated amino acid binding	5e-65	243	chr5:15427507-15428515 FORWARD
BNAEN1GH_UP_028_A11_26JUN2006_095	AT2G38770	ES988169	447	1		similar to LBA1/UPF1 (LOW-LEVEL BETA-AMYLASE 1), RNA helicase [Arabidopsis thaliana] (TAIR:AT5G47010.1); similar to putative aquarius [Oryza sativa (japonica cultivar-group)] (GB:AAT78813.1); similar to expressed protein [Oryza sativa (japonica cultivar-group)] (GB:ABF96318.1); similar to AAA ATPase [Medicago truncatula] (GB:ABE89230.1); contains domain DNA2/NAM7 HELICASE FAMILY (PTHR10887); cont…	3e-30	127	chr2:16210263-16217331 REVERSE
BNAEN1GH_UP_028_B01_26JUN2006_013	AT2G34357	ES988171	215	1		binding	2e-32	134	chr2:14506315-14512634 FORWARD
BNAEN1GH_UP_028_B03_26JUN2006_029	AT1G31920	ES988173	207	1		pentatricopeptide (PPR) repeat-containing protein	5e-27	115	chr1:11461844-11463664 REVERSE
BNAEN1GH_UP_028_B11_26JUN2006_093	AT5G03415	ES988179	481	1	ATDPB, DPB	DPB	2e-21	99	chr5:842841-845199 FORWARD
BNAEN1GH_UP_028_C10_26JUN2006_076	AT3G54460	ES988183	306	1		SNF2 domain-containing protein / helicase domain-containing protein / F-box family protein	3e-29	123	chr3:20173028-20178164 REVERSE
BNAEN1GH_UP_028_C11_26JUN2006_091	AT5G60390	ES988184	497	1		calmodulin binding / translation elongation factor	1e-60	228	chr5:24306452-24307803 FORWARD
BNAEN1GH_UP_028_D09_26JUN2006_073	AT5G47590	ES988187	633	1		heat shock protein-related	6e-39	157	chr5:19315171-19316325 REVERSE
BNAEN1GH_UP_028_E01_26JUN2006_007	AT1G02910	ES988191	212	1	LPA1	LPA1 (LOW PSII ACCUMULATION1); binding	3e-13	70	chr1:655749-658125 REVERSE
BNAEN1GH_UP_028_F02_26JUN2006_006	AT2G32070	ES988202	221	1		CCR4-NOT transcription complex protein, putative	4e-08	53	chr2:13647906-13648733 REVERSE
BNAEN1GH_UP_028_F06_26JUN2006_038	AT1G06220	ES988206	211	1	MEE5	MEE5 (maternal effect embryo arrest 5); translation elongation factor/ translation factor, nucleic acid binding	1e-36	147	chr1:1900523-1904582 FORWARD
BNAEN1GH_UP_028_F09_26JUN2006_069	AT1G51130	ES988209	579	1		similar to unknown protein [Arabidopsis thaliana] (TAIR:AT3G20760.1); similar to Os06g0618000 [Oryza sativa (japonica cultivar-group)] (GB:NP_001058082.1); similar to Os08g0510900 [Oryza sativa (japonica cultivar-group)] (GB:NP_001062210.1); similar to hypothetical protein [Oryza sativa (japonica cultivar-group)] (GB:BAD23477.1); contains InterPro domain tRNA-binding arm; (InterPro:IPR010978)	8e-56	213	chr1:18943148-18945228 REVERSE
BNAEN1GH_UP_028_G04_26JUN2006_020	AT2G27480	ES988214	313	1		calcium ion binding	4e-36	145	chr2:11753889-11754963 FORWARD
BNAEN1GH_UP_028_G08_26JUN2006_052	AT3G10270	ES988217	163	1		DNA topoisomerase, ATP-hydrolyzing, putative / DNA topoisomerase II, putative / DNA gyrase, putative	2e-14	74	chr3:3173810-3179149 REVERSE
BNAEN1GH_UP_028_H10_26JUN2006_066	AT5G05987	ES988223	518	1		prenylated rab acceptor (PRA1) family protein	1e-55	211	chr5:1804882-1806560 FORWARD
BNAEN1GH_UP_028_H11_26JUN2006_081	AT4G27585	ES988224	430	1		band 7 family protein	5e-63	207	chr4:13766990-13769838 REVERSE
BNAEN1GH_UP_029_A07_23JUN2006_063	AT3G14590	ES988226	210	1		similar to C2 domain-containing protein [Arabidopsis thaliana] (TAIR:AT1G53590.1); similar to Os02g0313700 [Oryza sativa (japonica cultivar-group)] (GB:NP_001046658.1); similar to Os01g0242600 [Oryza sativa (japonica cultivar-group)] (GB:NP_001042557.1); similar to C2 domain-containing protein-like [Oryza sativa (japonica cultivar-group)] (GB:BAD81628.1); contains InterPro domain C2; (InterPro:IP…	6e-21	96	chr3:4904455-4907513 REVERSE
BNAEN1GH_UP_029_B01_23JUN2006_013	AT4G11260	ES988230	448	1	ATSGT1B, ETA3, RPR1, EDM1, SGT1B	SGT1B (enhanced downy mildew 1b); binding	4e-48	186	chr4:6851511-6853715 REVERSE
BNAEN1GH_UP_029_B09_23JUN2006_077	AT3G15790	ES988236	564	1	MBD11	MBD11 (methyl-CpG-binding domain 11); DNA binding	2e-55	211	chr3:5343216-5344393 FORWARD
BNAEN1GH_UP_029_B10_23JUN2006_078	AT1G64050	ES988237	581	1		similar to unknown protein [Oryza sativa (japonica cultivar-group)] (GB:BAD27894.1)	2e-58	221	chr1:23766247-23769377 FORWARD
BNAEN1GH_UP_029_C07_23JUN2006_059	AT1G32660	ES988241	249	1		F-box family protein	2e-07	50	chr1:11811020-11812360 FORWARD
BNAEN1GH_UP_029_C09_23JUN2006_075	AT2G23820	ES988242	625	1		metal-dependent phosphohydrolase HD domain-containing protein	9e-75	276	chr2:10147675-10149752 FORWARD
BNAEN1GH_UP_029_C11_23JUN2006_091	AT1G10840	ES988244	284	1	TIF3H1	TIF3H1 (eukaryotic translation initiation factor 3 subunit H1); translation initiation factor	4e-51	196	chr1:3607886-3610300 REVERSE
BNAEN1GH_UP_029_D02_23JUN2006_010	AT4G31340	ES988246	138	1		myosin heavy chain-related	1e-07	52	chr4:15205668-15208901 FORWARD
BNAEN1GH_UP_029_D07_23JUN2006_057	AT3G26310	ES988249	177	1	CYP71B35	CYP71B35 (cytochrome P450, family 71, subfamily B, polypeptide 35); oxygen binding	2e-22	100	chr3:9642326-9644016 REVERSE
BNAEN1GH_UP_029_D12_23JUN2006_090	AT2G22430	ES988253	538	1	ATHB6	ATHB6 (ARABIDOPSIS THALIANA HOMEOBOX PROTEIN 6); transcription factor	1e-50	195	chr2:9533550-9534692 REVERSE
BNAEN1GH_UP_029_E01_23JUN2006_007	AT5G49555	ES988254	145	1		amine oxidase-related	5e-23	102	chr5:20124637-20127828 REVERSE
BNAEN1GH_UP_029_E02_23JUN2006_008	AT1G23310	ES988255	404	1	AOAT1, GGT1	GGT1 (ALANINE-2-OXOGLUTARATE AMINOTRANSFERASE 1)	2e-71	263	chr1:8268709-8271318 REVERSE
BNAEN1GH_UP_029_F06_23JUN2006_038	AT1G29740	ES988269	411	1		leucine-rich repeat family protein / protein kinase family protein	1e-14	75	chr1:10407365-10412982 REVERSE
BNAEN1GH_UP_029_F07_23JUN2006_053	AT2G27040	ES988270	401	1	AGO4	AGO4 (ARGONAUTE 4)	8e-73	268	chr2:11543873-11548581 REVERSE
BNAEN1GH_UP_029_F11_23JUN2006_085	AT5G18400	ES988273	544	1		similar to Protein of unknown function DUF689 [Medicago truncatula] (GB:ABE78163.1); contains InterPro domain Protein of unknown function DUF689; (InterPro:IPR007785)	1e-43	117	chr5:6092957-6094878 REVERSE
BNAEN1GH_UP_029_G01_23JUN2006_003	AT4G38510	ES988275	403	1		(VACUOLAR ATP SYNTHASE SUBUNIT B2); hydrogen ion transporting ATP synthase, rotational mechanism	7e-74	271	chr4:18011149-18014783 REVERSE
BNAEN1GH_UP_029_G09_23JUN2006_067	AT1G15400	ES988282	370	1		similar to unknown protein [Arabidopsis thaliana] (TAIR:AT1G80180.1); similar to Os06g0601100 [Oryza sativa (japonica cultivar-group)] (GB:NP_001058003.1); similar to hypothetical protein [Oryza sativa (japonica cultivar-group)] (GB:BAD81575.1)	1e-17	85	chr1:5296014-5296819 REVERSE
BNAEN1GH_UP_029_G10_23JUN2006_068	AT1G80360	ES988283	469	1		aminotransferase class I and II family protein	2e-62	234	chr1:30213628-30215535 REVERSE
BNAEN1GH_UP_029_H02_23JUN2006_002	AT3G14930	ES988286	319	1	HEME1	HEME1; uroporphyrinogen decarboxylase	2e-41	163	chr3:5020682-5022584 FORWARD
BNAEN1GH_UP_029_H12_23JUN2006_082	AT5G18370	ES988295	592	1		disease resistance protein (TIR-NBS-LRR class), putative	7e-26	113	chr5:6085038-6088928 REVERSE
BNAEN1GH_UP_030_A03_6JULY2006_031	AT5G34940	ES988296	324	1		glycosyl hydrolase family 79 N-terminal domain-containing protein	1e-32	134	chr5:13253796-13255948 REVERSE
BNAEN1GH_UP_030_A07_6JULY2006_063	AT2G44350	ES988298	388	1	CSY4, ATCS	ATCS (CITRATE SYNTHASE 4); citrate (SI)-synthase	9e-52	198	chr2:18323749-18327600 FORWARD
BNAEN1GH_UP_030_B01_6JULY2006_013	AT5G44340	ES988304	360	1	TUB4	TUB4 (tubulin beta-4 chain)	9e-23	101	chr5:17876669-17878221 REVERSE
BNAEN1GH_UP_030_B07_6JULY2006_061	AT1G62310	ES988308	420	1		transcription factor jumonji (jmjC) domain-containing protein	6e-64	239	chr1:23039704-23042966 REVERSE
BNAEN1GH_UP_030_B08_6JULY2006_062	AT3G47833	ES988309	501	1		similar to unknown protein [Arabidopsis thaliana] (TAIR:AT5G62575.1); similar to Os09g0382500 [Oryza sativa (japonica cultivar-group)] (GB:NP_001063065.1)	2e-31	131	chr3:17659706-17660814 FORWARD
BNAEN1GH_UP_030_C02_6JULY2006_012	AT2G45440	ES988315	224	1	DHDPS2	DHDPS2 (DIHYDRODIPICOLINATE SYNTHASE); dihydrodipicolinate synthase	5e-34	139	chr2:18738368-18739941 FORWARD
BNAEN1GH_UP_030_C06_6JULY2006_044	AT5G06150	ES988317	355	1	CYCB1;2, CYC1BAT	CYC1BAT (CYCLIN B 1;2); cyclin-dependent protein kinase regulator	3e-23	103	chr5:1859543-1861571 REVERSE
BNAEN1GH_UP_030_C10_6JULY2006_076	AT5G65950	ES988321	283	1		binding	6e-43	168	chr5:26397516-26402186 FORWARD
BNAEN1GH_UP_030_C11_6JULY2006_091	AT5G37510	ES988322	350	1	EMB1467	EMB1467 (EMBRYO DEFECTIVE 1467); NADH dehydrogenase	2e-44	173	chr5:14914720-14917677 FORWARD
BNAEN1GH_UP_030_D01_6JULY2006_009	AT3G25520	N/A	275	1	ATL5	ATL5 (A. THALIANA RIBOSOMAL PROTEIN L5); structural constituent of ribosome	6e-24	105	chr3:9270810-9272564 REVERSE
BNAEN1GH_UP_030_D02_6JULY2006_010	AT1G71400	ES988324	280	1		disease resistance family protein / LRR family protein	2e-21	97	chr1:26913567-26916110 FORWARD
BNAEN1GH_UP_030_D06_6JULY2006_042	AT1G08470	ES988326	372	1		strictosidine synthase family protein	2e-62	196	chr1:2682265-2683980 REVERSE
BNAEN1GH_UP_030_D09_6JULY2006_073	AT5G45775	ES988327	352	1		60S ribosomal protein L11 (RPL11D)	3e-44	140	chr5:18582508-18583723 REVERSE
BNAEN1GH_UP_030_D10_6JULY2006_074	AT5G18680	ES988328	310	1	AtTLP11	AtTLP11 (TUBBY LIKE PROTEIN 11); phosphoric diester hydrolase/ transcription factor	1e-34	140	chr5:6228360-6230428 REVERSE
BNAEN1GH_UP_030_E04_6JULY2006_024	AT2G40730	N/A	74	1		HEAT repeat-containing protein	2e-07	51	chr2:16997161-17003150 REVERSE
BNAEN1GH_UP_030_E12_6JULY2006_088	AT3G01090	ES988332	265	1	SnRK1.1, AKIN10	AKIN10 (Arabidopsis SNF1 kinase homolog 10, SNF1-RELATED PROTEIN KINASE 1.1); protein kinase	3e-46	179	chr3:31444-34150 REVERSE
BNAEN1GH_UP_030_F07_6JULY2006_053	AT3G63460	N/A	107	1	EMB2221	EMB2221 (EMBRYO DEFECTIVE 2221)	3e-14	74	chr3:23441984-23448216 REVERSE
BNAEN1GH_UP_030_F08_6JULY2006_054	AT3G10260	ES988333	192	1		reticulon family protein	2e-29	124	chr3:3171418-3172573 REVERSE
BNAEN1GH_UP_030_G03_6JULY2006_019	AT1G19710	ES988337	273	1		glycosyl transferase family 1 protein	9e-41	161	chr1:6814911-6816707 FORWARD
BNAEN1GH_UP_030_G12_6JULY2006_084	AT3G50590	ES988345	109	1		transducin family protein / WD-40 repeat family protein	5e-15	76	chr3:18782273-18790201 FORWARD
BNAEN1GH_UP_030_H02_6JULY2006_002	AT5G20890	ES988347	435	1		chaperonin, putative	3e-74	273	chr5:7087022-7089908 REVERSE
BNAEN1GH_UP_030_H03_6JULY2006_017	AT2G43710	ES988348	391	1	FAB2, SSI2	SSI2 (fatty acid biosynthesis 2); acyl-[acyl-carrier-protein] desaturase	6e-14	73	chr2:18127184-18129572 FORWARD
BNAEN1GH_UP_030_H05_6JULY2006_033	AT5G39850	ES988350	402	1		40S ribosomal protein S9 (RPS9C)	4e-45	176	chr5:15967281-15968399 FORWARD
BNAEN1GH_UP_030_H11_6JULY2006_081	AT5G62790	ES988355	597	1	PDE129, DXR	DXR (1-DEOXY-D-XYLULOSE 5-PHOSPHATE REDUCTOISOMERASE)	4e-54	207	chr5:25231584-25234518 REVERSE
BNAEN1GH_UP_031_A10_23JUN2006_080	AT2G24765	ES988366	347	1	ARF3, ARL1, ATARL1	ARF3/ARL1/ATARL1 (ADP-RIBOSYLATION FACTOR 3)	6e-54	205	chr2:10569901-10571821 FORWARD
BNAEN1GH_UP_031_A11_23JUN2006_095	AT1G77510	ES988367	363	1	ATPDIL1-2	ATPDIL1-2 (PDI-LIKE 1-2); protein disulfide isomerase	6e-54	205	chr1:29131636-29134327 FORWARD
BNAEN1GH_UP_031_B02_23JUN2006_014	AT2G46260	ES988369	217	1		BTB/POZ domain-containing protein	6e-27	115	chr2:19003184-19005536 FORWARD
BNAEN1GH_UP_031_B05_23JUN2006_045	AT1G20823	ES988371	389	1		zinc finger (C3HC4-type RING finger) family protein	2e-21	97	chr1:7238869-7239462 FORWARD
BNAEN1GH_UP_031_C02_23JUN2006_012	AT1G65520	ES988379	250	1		enoyl-CoA hydratase/isomerase family protein	2e-13	70	chr1:24364834-24365556 REVERSE
BNAEN1GH_UP_031_C07_23JUN2006_059	AT3G45190	ES988382	347	1		SIT4 phosphatase-associated family protein	3e-49	189	chr3:16552979-16559146 REVERSE
BNAEN1GH_UP_031_C11_23JUN2006_091	AT1G07420	ES988386	453	1	ATSMO1, ATSMO2-2, ATSMO2, SMO2-2	SMO2-2 (sterol 4-alpha-methyl-oxidase 2); C-4 methylsterol oxidase	5e-83	302	chr1:2277907-2280030 FORWARD
BNAEN1GH_UP_031_D03_23JUN2006_025	AT1G20770	ES988390	261	1		similar to Os04g0509200 [Oryza sativa (japonica cultivar-group)] (GB:NP_001053277.1); similar to hypothetical protein LOC503608 [Danio rerio] (GB:NP_001013313.1)	2e-36	147	chr1:7215334-7216637 REVERSE
BNAEN1GH_UP_031_D05_23JUN2006_041	AT2G32460	ES988392	354	1	MYB101, AtM1, AtMYB101	AtM1/AtMYB101/MYB101 (myb domain protein 101)	6e-37	148	chr2:13789496-13791436 REVERSE
BNAEN1GH_UP_031_D06_23JUN2006_042	AT5G22450	ES988393	369	1		similar to unknown protein [Arabidopsis thaliana] (TAIR:AT2G19390.1); similar to Os01g0967100 [Oryza sativa (japonica cultivar-group)] (GB:NP_001045507.1); similar to unknown protein [Oryza sativa (japonica cultivar-group)] (GB:AAU44129.1); similar to Os05g0107300 [Oryza sativa (japonica cultivar-group)] (GB:NP_001054424.1)	2e-47	184	chr5:7437148-7442937 REVERSE
BNAEN1GH_UP_031_D12_23JUN2006_090	AT1G61790	ES988398	600	1		OST3/OST6 family protein	4e-63	237	chr1:22818055-22819095 FORWARD
BNAEN1GH_UP_031_E02_23JUN2006_008	AT4G39680	ES988400	378	1		SAP domain-containing protein	5e-35	142	chr4:18414598-18416932 REVERSE
BNAEN1GH_UP_031_E03_23JUN2006_023	AT5G62220	ES988401	571	1		exostosin family protein	9e-12	67	chr5:25005682-25007235 REVERSE
BNAEN1GH_UP_031_E06_23JUN2006_040	AT3G01120	ES988404	423	1	CGS, ATCYS1, CGS1, MTO1	MTO1 (METHIONINE OVERACCUMULATION 1)	4e-33	136	chr3:39241-41872 REVERSE
BNAEN1GH_UP_031_E08_23JUN2006_056	AT5G09410	ES988406	535	1	EICBP.B	EICBP.B (ETHYLENE INDUCED CALMODULIN BINDING PROTEIN); calmodulin binding / transcription regulator	2e-81	298	chr5:2921458-2927292 FORWARD
BNAEN1GH_UP_031_E12_23JUN2006_088	AT5G37190	ES988410	593	1	CIP4	CIP4 (COP1-interacting protein 4)	2e-21	99	chr5:14740592-14743924 REVERSE
BNAEN1GH_UP_031_F04_23JUN2006_022	AT3G28710	ES988414	479	1		H+-transporting two-sector ATPase, putative	8e-88	318	chr3:10774381-10776831 REVERSE
BNAEN1GH_UP_031_F06_23JUN2006_038	AT1G52380	ES988416	660	1		Ran-binding protein 1 domain-containing protein / RanBP1 domain-containing protein	2e-59	225	chr1:19513648-19514970 FORWARD
BNAEN1GH_UP_031_F07_23JUN2006_053	AT1G67720	ES988417	521	1		leucine-rich repeat family protein / protein kinase family protein	2e-80	294	chr1:25390157-25394519 FORWARD
BNAEN1GH_UP_031_F09_23JUN2006_069	AT3G02400	ES988419	543	1		forkhead-associated domain-containing protein / FHA domain-containing protein / AT hook motif-containing protein	3e-41	164	chr3:489837-491594 FORWARD
BNAEN1GH_UP_031_F10_23JUN2006_070	AT5G47700	ES988420	459	1		60S acidic ribosomal protein P1 (RPP1C)	1e-17	86	chr5:19345245-19345950 REVERSE
BNAEN1GH_UP_031_F11_23JUN2006_085	AT1G72770	ES988421	385	1	HAB1	HAB1 (HOMOLOGY TO ABI1); protein phosphatase type 2C	3e-15	77	chr1:27394660-27396513 FORWARD
BNAEN1GH_UP_031_G09_23JUN2006_067	AT3G49080	ES988431	518	1		ribosomal protein S9 family protein	1e-21	99	chr3:18205485-18207642 REVERSE
BNAEN1GH_UP_031_H02_23JUN2006_002	AT4G30660	ES988436	442	1		hydrophobic protein, putative / low temperature and salt responsive protein, putative	8e-19	89	chr4:14955476-14955950 FORWARD
BNAEN1GH_UP_031_H10_23JUN2006_066	AT1G43730	ES988444	577	1		similar to unknown protein [Arabidopsis thaliana] (TAIR:AT4G04650.1); similar to putative AP endonuclease/reverse transcriptase [Brassica napus] (GB:AAM82604.1); contains domain NON-LTR RETROELEMENT REVERSE TRANSCRIPTASE RELATED (PTHR19446:SF34); contains domain REVERSE TRANSCRIPTASES (PTHR19446)	1e-27	119	chr1:16511163-16512224 REVERSE
BNAEN1GH_UP_031_H12_23JUN2006_082	AT4G17483	ES988446	391	1		palmitoyl protein thioesterase family protein	2e-40	92	chr4:9747387-9748904 REVERSE
BNAEN1GH_UP_032_A04_21JUL2006_032	AT5G67270	ES988450	658	1	ATEB1C	ATEB1C (MICROTUBULE END BINDING PROTEIN 1); microtubule binding	3e-80	294	chr5:26857474-26859210 REVERSE
BNAEN1GH_UP_032_A09_21JUL2006_079	AT5G01960	ES988452	677	1		zinc finger (C3HC4-type RING finger) family protein	9e-23	103	chr5:370808-372772 FORWARD
BNAEN1GH_UP_032_B03_21JUL2006_029	AT1G76200	ES988458	481	1		similar to conserved hypothetical protein [Medicago truncatula] (GB:ABE89059.1)	4e-24	107	chr1:28598245-28598874 FORWARD
BNAEN1GH_UP_032_B07_21JUL2006_061	AT2G16730	ES988461	513	1	BGAL13	BGAL13 (beta-galactosidase 13); beta-galactosidase	2e-18	88	chr2:7269068-7273187 REVERSE
BNAEN1GH_UP_032_B08_21JUL2006_062	AT4G27657	ES988462	506	1		similar to unknown protein [Arabidopsis thaliana] (TAIR:AT4G27652.1)	3e-22	101	chr4:13813130-13813318 FORWARD
BNAEN1GH_UP_032_B09_21JUL2006_077	AT1G07410	ES988463	672	1	AtRABA2b	AtRABA2b (Arabidopsis Rab GTPase homolog A2b); GTP binding	1e-103	371	chr1:2276267-2277151 FORWARD
BNAEN1GH_UP_032_B11_21JUL2006_093	AT5G49510	ES988464	704	1		protein binding	7e-93	336	chr5:20097955-20099682 FORWARD
BNAEN1GH_UP_032_B12_21JUL2006_094	AT5G54250	ES988465	695	1	CNGC4, DND2, ATCNGC4	ATCNGC4 (DEFENSE, NO DEATH 2); calmodulin binding / cation channel/ cyclic nucleotide binding	1e-121	430	chr5:22042910-22047197 REVERSE
BNAEN1GH_UP_032_C02_21JUL2006_012	AT1G33060	ES988467	594	1	ANAC014	ANAC014; transcription factor	1e-46	182	chr1:11975498-11978473 REVERSE
BNAEN1GH_UP_032_C09_21JUL2006_075	AT4G30960	ES988473	721	1	SIP3, SnRK3.14, CIPK6	CIPK6 (CBL-INTERACTING PROTEIN KINASE 6); kinase	1e-122	433	chr4:15067406-15068731 FORWARD
BNAEN1GH_UP_032_D02_21JUL2006_010	AT3G12920	ES988477	536	1		protein binding / zinc ion binding	1e-73	271	chr3:4122134-4123330 REVERSE
BNAEN1GH_UP_032_D07_21JUL2006_057	AT4G00730	ES988481	636	1	AHDP, ANL2	ANL2 (ANTHOCYANINLESS 2); transcription factor	3e-89	324	chr4:299741-304103 REVERSE
BNAEN1GH_UP_032_D11_21JUL2006_089	AT4G32490	ES988484	626	1		plastocyanin-like domain-containing protein	7e-30	127	chr4:15678817-15679562 REVERSE
BNAEN1GH_UP_032_E02_21JUL2006_008	AT4G38800	ES988487	658	1	ATMTN1	ATMTN1; catalytic/ methylthioadenosine nucleosidase	2e-89	294	chr4:18113349-18114990 REVERSE
BNAEN1GH_UP_032_E06_21JUL2006_040	AT2G05170	ES988491	685	1	ATVPS11	ATVPS11 (Arabidopsis thaliana vacuolar protein sorting 11); transporter	1e-91	332	chr2:1870017-1873275 FORWARD
BNAEN1GH_UP_032_E07_21JUL2006_055	AT1G28060	ES988492	368	1		small nuclear ribonucleoprotein family protein / snRNP family protein	1e-14	75	chr1:9779154-9782473 FORWARD
BNAEN1GH_UP_032_E10_21JUL2006_072	ATCG00480	ES988495	636	1	ATPB	chloroplast-encoded gene for beta subunit of ATP synthase	2e-72	181	chrC:52660-54156 REVERSE
BNAEN1GH_UP_032_E11_21JUL2006_087	AT4G24690	ES988496	635	1		ubiquitin-associated (UBA)/TS-N domain-containing protein / octicosapeptide/Phox/Bemp1 (PB1) domain-containing protein	5e-85	310	chr4:12741201-12744212 FORWARD
BNAEN1GH_UP_032_E12_21JUL2006_088	AT4G24550	ES988497	634	1		clathrin adaptor complexes medium subunit family protein	2e-99	358	chr4:12675883-12678913 FORWARD
BNAEN1GH_UP_032_F07_21JUL2006_053	AT2G02050	ES988504	517	1		NADH-ubiquinone oxidoreductase B18 subunit, putative	2e-48	187	chr2:490023-490334 FORWARD
BNAEN1GH_UP_032_F08_21JUL2006_054	AT5G66055	ES988505	581	1	EMB2036, AKRP	AKRP/EMB2036 (EMBRYO DEFECTIVE 2036); protein binding	2e-55	211	chr5:26435031-26436460 REVERSE
BNAEN1GH_UP_032_F09_21JUL2006_069	AT1G22020	ES988506	733	1	SHM6	SHM6 (serine hydroxymethyltransferase 6); glycine hydroxymethyltransferase	8e-58	220	chr1:7754588-7757076 FORWARD
BNAEN1GH_UP_032_F11_21JUL2006_085	AT1G13580	ES988507	676	1	LAG13	LAG13 (LAG1 LONGEVITY ASSURANCE HOMOLOG 3)	4e-17	85	chr1:4645003-4646762 REVERSE
BNAEN1GH_UP_032_G11_21JUL2006_083	AT1G15820	ES988518	661	1	CP24, LHCB6	LHCB6 (LIGHT HARVESTING COMPLEX PSII); chlorophyll binding	7e-58	220	chr1:5446680-5447671 REVERSE
BNAEN1GH_UP_032_H03_21JUL2006_017	AT1G12140	ES988520	412	1		flavin-containing monooxygenase family protein / FMO family protein	3e-39	156	chr1:4121384-4123364 FORWARD
BNAEN1GH_UP_032_H10_21JUL2006_066	AT5G67030	ES988527	700	1	LOS6, NPQ2, ATABA1, ZEP, IBS3, ATZEP, ABA1	ABA1 (ABA DEFICIENT 1); zeaxanthin epoxidase	4e-87	317	chr5:26770971-26774316 REVERSE
BNAEN1GH_UP_033_A02_21JUL2006_016	AT1G64600	ES988531	270	1		similar to unknown protein [Oryza sativa (japonica cultivar-group)] (GB:BAC84790.1); contains domain no description (G3D.3.40.50.150); contains domain S-adenosyl-L-methionine-dependent methyltransferases (SSF53335); contains domain CYTOCHROME C OXIDASE ASSEMBLY PROTEIN COX11 (PTHR21320)	5e-35	142	chr1:23999659-24002288 FORWARD
BNAEN1GH_UP_033_A08_21JUL2006_064	AT2G28890	ES988537	501	1	PLL4	PLL4 (POLTERGEIST LIKE 4); protein phosphatase type 2C	2e-75	278	chr2:12412876-12415139 REVERSE
BNAEN1GH_UP_033_A09_21JUL2006_079	AT3G55470	ES988538	689	1		C2 domain-containing protein	4e-76	280	chr3:20575334-20577070 FORWARD
BNAEN1GH_UP_033_A12_21JUL2006_096	AT1G64230	ES988541	682	1	UBC28	UBC28; ubiquitin-protein ligase	2e-84	308	chr1:23837455-23838883 FORWARD
BNAEN1GH_UP_033_C01_21JUL2006_011	AT4G17486	ES988554	646	1		Identical to UPF0326 protein At4g17486 [Arabidopsis Thaliana] (GB:Q93VG8;GB:O23591;GB:Q9FPJ0); similar to unknown protein [Arabidopsis thaliana] (TAIR:AT5G47310.1); similar to hypothetical protein 40.t00020 [Brassica oleracea] (GB:ABD65143.1); contains InterPro domain Protein of unknown function DUF862, eukaryotic; (InterPro:IPR008580)	8e-82	299	chr4:9750004-9751213 REVERSE
BNAEN1GH_UP_033_C05_21JUL2006_043	AT3G09630	ES988558	523	1		structural constituent of ribosome	1e-83	305	chr3:2953818-2955449 FORWARD
BNAEN1GH_UP_033_C10_21JUL2006_076	AT5G27690	ES988562	593	1		heavy-metal-associated domain-containing protein	4e-11	51	chr5:9803799-9805039 FORWARD
BNAEN1GH_UP_033_D05_21JUL2006_041	AT4G33630	ES988568	521	1	EX1	EX1 (EXECUTER1)	2e-61	231	chr4:16155563-16159097 FORWARD
BNAEN1GH_UP_033_D07_21JUL2006_057	AT5G18380	ES988570	425	1		40S ribosomal protein S16 (RPS16C)	8e-66	245	chr5:6090255-6090695 REVERSE
BNAEN1GH_UP_033_D09_21JUL2006_073	AT1G67250	ES988572	576	1		proteasome maturation factor UMP1 family protein	2e-19	92	chr1:25167471-25168630 REVERSE
BNAEN1GH_UP_033_E07_21JUL2006_055	AT5G12470	ES988581	369	1		similar to unknown protein [Arabidopsis thaliana] (TAIR:AT2G40400.2); similar to Trimeric LpxA-like [Medicago truncatula] (GB:ABE84885.1); similar to Os01g0957200 [Oryza sativa (japonica cultivar-group)] (GB:NP_001045446.1); similar to Os05g0388600 [Oryza sativa (japonica cultivar-group)] (GB:NP_001055430.1)	9e-32	131	chr5:4044953-4047293 REVERSE
BNAEN1GH_UP_033_E10_21JUL2006_072	AT5G19540	ES988584	485	1		similar to Os08g0387500 [Oryza sativa (japonica cultivar-group)] (GB:NP_001061714.1); similar to unknown [Striga asiatica] (GB:ABE66393.1)	3e-79	290	chr5:6595750-6597726 FORWARD
BNAEN1GH_UP_033_E12_21JUL2006_088	AT1G18340	ES988586	567	1		basal transcription factor complex subunit-related	6e-30	127	chr1:6311605-6313727 REVERSE
BNAEN1GH_UP_033_F04_21JUL2006_022	AT5G48180	ES988590	555	1		kelch repeat-containing protein	4e-83	303	chr5:19558509-19559584 REVERSE
BNAEN1GH_UP_033_F07_21JUL2006_053	AT3G52500	ES988593	202	1		aspartyl protease family protein	2e-18	87	chr3:19476622-19478031 REVERSE
BNAEN1GH_UP_033_F08_21JUL2006_054	AT1G30640	ES988594	606	1		protein kinase, putative	1e-109	390	chr1:10861279-10864682 FORWARD
BNAEN1GH_UP_033_G03_21JUL2006_019	AT4G17720	ES988601	630	1		RNA recognition motif (RRM)-containing protein	9e-65	195	chr4:9862673-9864511 REVERSE
BNAEN1GH_UP_033_G07_21JUL2006_051	AT2G20560	ES988604	368	1		DNAJ heat shock family protein	3e-44	173	chr2:8855434-8856896 REVERSE
BNAEN1GH_UP_033_G10_21JUL2006_068	AT2G19180	ES988607	544	1		similar to unknown protein [Arabidopsis thaliana] (TAIR:AT1G78890.1); similar to At1g16840/F17F16.27-related [Medicago truncatula] (GB:ABE84583.1)	5e-22	100	chr2:8331824-8332657 FORWARD
BNAEN1GH_UP_033_H02_21JUL2006_002	AT1G08730	ES988611	632	1	ATXIC, PCR43, XIC	XIC (Myosin-like protein XIC); motor/ protein binding	6e-69	256	chr1:2779966-2788328 FORWARD
BNAEN1GH_UP_033_H04_21JUL2006_018	AT2G02930	ES988613	526	1	GST16, ATGSTF3	ATGSTF3 (GLUTATHIONE S-TRANSFERASE 16); glutathione transferase	4e-62	233	chr2:851347-852105 REVERSE
BNAEN1GH_UP_033_H06_21JUL2006_034	AT1G54320	ES988614	597	1		LEM3 (ligand-effect modulator 3) family protein / CDC50 family protein	8e-84	306	chr1:20279399-20281460 REVERSE
BNAEN1GH_UP_034_A04_21JUL2006_032	AT4G02350	ES988623	593	1		exocyst complex subunit Sec15-like family protein	7e-71	263	chr4:1038157-1040571 FORWARD
BNAEN1GH_UP_034_A08_21JUL2006_064	AT5G40595	ES988626	439	1		similar to unknown protein [Arabidopsis thaliana] (TAIR:AT4G09700.1)	4e-13	70	chr5:16270738-16271307 FORWARD
BNAEN1GH_UP_034_B01_21JUL2006_013	AT4G09670	ES988631	665	1		oxidoreductase family protein	1e-108	387	chr4:6107379-6109046 REVERSE
BNAEN1GH_UP_034_B02_21JUL2006_014	AT1G27290	ES988632	212	1		similar to conserved hypothetical protein [Medicago truncatula] (GB:ABE92577.1); contains InterPro domain Penicillin-binding protein, transpeptidase fold; (InterPro:IPR012338)	4e-13	70	chr1:9481775-9482563 FORWARD
BNAEN1GH_UP_034_B03_21JUL2006_029	AT2G25890	ES988633	588	1		glycine-rich protein / oleosin	6e-43	170	chr2:11044513-11044962 FORWARD
BNAEN1GH_UP_034_B04_21JUL2006_030	AT5G48720	ES988634	535	1		similar to unknown protein [Arabidopsis thaliana] (TAIR:AT2G01990.1); similar to hypothetical protein [Oryza sativa (japonica cultivar-group)] (GB:BAD16868.1); similar to Os09g0401900 [Oryza sativa (japonica cultivar-group)] (GB:NP_001063123.1); similar to Os01g0918100 [Oryza sativa (japonica cultivar-group)] (GB:NP_001045205.1)	5e-25	110	chr5:19777264-19778847 FORWARD
BNAEN1GH_UP_034_B07_21JUL2006_061	AT4G38130	ES988637	466	1	HDA19, ATHD1, HDA1, RPD3A	HD1 (HISTONE DEACETYLASE 19, HISTONE DEACETYLASE19); histone deacetylase	2e-84	295	chr4:17896487-17899051 REVERSE
BNAEN1GH_UP_034_B11_21JUL2006_093	AT1G65000	ES988641	381	1		similar to unknown protein [Arabidopsis thaliana] (TAIR:AT5G38060.1); similar to unknown protein [Oryza sativa (japonica cultivar-group)] (GB:AAP21387.1)	8e-39	155	chr1:24150819-24152036 FORWARD
BNAEN1GH_UP_034_C04_21JUL2006_028	AT5G03630	ES988646	572	1		monodehydroascorbate reductase, putative	8e-64	239	chr5:922377-924615 REVERSE
BNAEN1GH_UP_034_C08_21JUL2006_060	AT5G62520	ES988650	521	1	SRO5	SRO5 (SIMILAR TO RCD ONE 5); NAD+ ADP-ribosyltransferase	8e-78	285	chr5:25115297-25116490 FORWARD
BNAEN1GH_UP_034_D02_21JUL2006_010	AT1G18080	ES988655	403	1	ATARCA	ATARCA (Arabidopsis thaliana Homolog of the Tobacco ArcA); nucleotide binding	5e-38	152	chr1:6222318-6223894 FORWARD
BNAEN1GH_UP_034_D08_21JUL2006_058	AT5G48030	ES988660	464	1	GFA2	GFA2 (GAMETOPHYTIC FACTOR 2); heat shock protein binding / unfolded protein binding	7e-27	116	chr5:19483524-19486979 REVERSE
BNAEN1GH_UP_034_D09_21JUL2006_073	AT5G28540	ES988661	442	1		luminal binding protein 1 (BiP-1) (BP1)	8e-27	115	chr5:10540669-10543278 REVERSE
BNAEN1GH_UP_034_D12_21JUL2006_090	AT4G37910	ES988664	601	1	MTHSC70-1	MTHSC70-1 (mitochondrial heat shock protein 70-1); ATP binding / unfolded protein binding	1e-102	369	chr4:17825362-17828093 REVERSE
BNAEN1GH_UP_034_E02_21JUL2006_008	AT4G15270	ES988666	643	1		glucosyltransferase-related	5e-58	220	chr4:8716803-8717796 REVERSE
BNAEN1GH_UP_034_E04_21JUL2006_024	AT1G77520	ES988668	651	1		O-methyltransferase family 2 protein	9e-52	199	chr1:29135451-29136901 FORWARD
BNAEN1GH_UP_034_E08_21JUL2006_056	AT5G46420	ES988671	441	1		16S rRNA processing protein RimM family	8e-48	185	chr5:18847226-18850120 FORWARD
BNAEN1GH_UP_034_E10_21JUL2006_072	AT1G54100	ES988673	249	1	ALDH7B4	ALDH7B4 (ALDEHYDE DEHYDROGENASE 7B4); 3-chloroallyl aldehyde dehydrogenase	8e-35	141	chr1:20199103-20202521 REVERSE
BNAEN1GH_UP_034_E11_21JUL2006_087	AT2G29400	ES988674	497	1	PP1-AT, TOPP1	TOPP1 (TYPE ONE PROTEIN PHOSPHATASE 1); protein phosphatase type 1	1e-52	202	chr2:12620866-12622360 REVERSE
BNAEN1GH_UP_034_E12_21JUL2006_088	AT4G31700	ES988675	616	1	RPS6	RPS6 (RIBOSOMAL PROTEIN S6); structural constituent of ribosome	2e-86	315	chr4:15346312-15347720 REVERSE
BNAEN1GH_UP_034_F01_21JUL2006_005	AT5G47790	ES988676	592	1		forkhead-associated domain-containing protein / FHA domain-containing protein	2e-46	181	chr5:19368622-19369805 FORWARD
BNAEN1GH_UP_034_F03_21JUL2006_021	AT2G36530	ES988678	671	1	LOS2	LOS2 (Low expression of osmotically responsive genes 1); phosphopyruvate hydratase	1e-110	395	chr2:15328160-15330865 REVERSE
BNAEN1GH_UP_034_F06_21JUL2006_038	AT1G56050	ES988681	593	1		GTP-binding protein-related	2e-80	295	chr1:20967458-20969846 FORWARD
BNAEN1GH_UP_034_F08_21JUL2006_054	AT4G02150	ES988682	607	1	MOS6, ATIMPALPHA3	ATIMPALPHA3/MOS6; protein transporter	8e-73	269	chr4:950884-953602 REVERSE
BNAEN1GH_UP_034_F09_21JUL2006_069	AT4G27760	ES988683	614	1	FEY3, FEY	FEY (FOREVER YOUNG); oxidoreductase	3e-82	300	chr4:13844157-13846569 FORWARD
BNAEN1GH_UP_034_F10_21JUL2006_070	AT2G40760	ES988684	383	1		rhodanese-like domain-containing protein	2e-35	144	chr2:17017128-17019046 FORWARD
BNAEN1GH_UP_034_G05_21JUL2006_035	AT2G32710	ES988690	572	1	ACK2, ICK7, KRP4	KRP4 (KIP-RELATED PROTEIN 4)	1e-20	96	chr2:13880573-13882427 FORWARD
BNAEN1GH_UP_034_G11_21JUL2006_083	AT2G43780	ES988696	108	1		similar to expressed protein [Oryza sativa (japonica cultivar-group)] (GB:ABA99375.1); similar to Os12g0611700 [Oryza sativa (japonica cultivar-group)] (GB:NP_001067254.1)	1e-07	47	chr2:18143521-18143724 REVERSE
BNAEN1GH_UP_034_G12_21JUL2006_084	AT4G37490	ES988697	546	1	CYCB1;1, CYCB1, CYC1	CYC1 (CYCLIN 1); cyclin-dependent protein kinase regulator	3e-35	144	chr4:17622123-17624202 REVERSE
BNAEN1GH_UP_034_H01_21JUL2006_001	AT4G11090	ES988698	300	1		similar to unknown protein [Arabidopsis thaliana] (TAIR:AT4G23790.1); similar to unknown protein Cr17 [Brassica napus] (GB:AAX51387.1); similar to Os06g0524400 [Oryza sativa (japonica cultivar-group)] (GB:NP_001057758.1); contains InterPro domain Protein of unknown function DUF231, plant; (InterPro:IPR004253)	3e-33	136	chr4:6764641-6766217 REVERSE
BNAEN1GH_UP_034_H03_21JUL2006_017	AT4G02020	ES988700	544	1	SWN, SWINGER, EZA1	EZA1 (SWINGER); transcription factor	1e-52	202	chr4:886693-891743 FORWARD
BNAEN1GH_UP_034_H09_21JUL2006_065	AT4G34570	ES988706	587	1	THY-2	THY-2 (THYMIDYLATE SYNTHASE 2)	3e-61	231	chr4:16511134-16514115 REVERSE
BNAEN1GH_UP_035_A03_21JUL2006_031	AT5G63940	ES988711	648	1		protein kinase family protein	7e-78	286	chr5:25605480-25608455 FORWARD
BNAEN1GH_UP_035_A04_21JUL2006_032	AT4G25620	ES988712	514	1		hydroxyproline-rich glycoprotein family protein	8e-30	126	chr4:13067456-13069305 REVERSE
BNAEN1GH_UP_035_A10_21JUL2006_080	AT5G09260	ES988718	682	1		SNF7-related	8e-65	243	chr5:2876798-2878356 FORWARD
BNAEN1GH_UP_035_B01_21JUL2006_013	AT1G04990	ES988721	563	1		zinc finger (CCCH-type) family protein	3e-59	224	chr1:1419367-1421453 REVERSE
BNAEN1GH_UP_035_B04_21JUL2006_030	AT1G52890	ES988724	664	1	ANAC019	ANAC019 (Arabidopsis NAC domain containing protein 19); transcription factor	3e-70	261	chr1:19700960-19702112 REVERSE
BNAEN1GH_UP_035_B07_21JUL2006_061	AT1G07070	ES988727	529	1		60S ribosomal protein L35a (RPL35aA)	1e-59	225	chr1:2168651-2169702 FORWARD
BNAEN1GH_UP_035_B09_21JUL2006_077	AT3G22780	ES988729	705	1	TSO1	TSO1 (CHINESE FOR 'UGLY'); transcription factor	4e-39	157	chr3:8048934-8052065 FORWARD
BNAEN1GH_UP_035_B10_21JUL2006_078	AT3G18190	ES988730	588	1		chaperonin, putative	6e-73	270	chr3:6232232-6233842 FORWARD
BNAEN1GH_UP_035_B12_21JUL2006_094	AT2G22370	ES988732	625	1		similar to Os02g0193900 [Oryza sativa (japonica cultivar-group)] (GB:NP_001046173.1); similar to mediator of RNA polymerase II transcription, subunit 18 homolog [Xenopus tropicalis] (GB:NP_001017086.1); contains domain Thiamin pyrophosphokinase, catalytic domain (SSF63999)	1e-76	282	chr2:9508099-9509158 REVERSE
BNAEN1GH_UP_035_C02_21JUL2006_012	AT1G44960	ES988734	672	1		similar to unknown protein [Arabidopsis thaliana] (TAIR:AT1G03260.1); similar to expressed protein [Oryza sativa (japonica cultivar-group)] (GB:ABA94087.1); contains domain UNCHARACTERIZED (PTHR12677)	1e-103	372	chr1:17002016-17003887 FORWARD
BNAEN1GH_UP_035_C12_21JUL2006_092	AT4G35860	ES988741	558	1	AtRABB1b, AtGB2, Atrab2C, ATGB2	ATGB2 (GTP-BINDING 2)	2e-19	92	chr4:16987121-16988590 REVERSE
BNAEN1GH_UP_035_D01_21JUL2006_009	AT5G46290	ES988742	545	1	KAS I	KAS I (3-KETOACYL-ACYL CARRIER PROTEIN SYNTHASE I); fatty-acid synthase	4e-39	157	chr5:18791666-18793856 REVERSE
BNAEN1GH_UP_035_D03_21JUL2006_025	AT1G55080	ES988744	708	1		similar to PFT1 (PHYTOCHROME AND FLOWERING TIME 1) [Arabidopsis thaliana] (TAIR:AT1G25540.2); similar to unknown protein [Arabidopsis thaliana] (TAIR:AT1G29580.1); similar to Spectrin repeat [Medicago truncatula] (GB:ABE79768.1)	2e-27	119	chr1:20556788-20557841 REVERSE
BNAEN1GH_UP_035_D09_21JUL2006_073	AT4G25610	ES988748	555	1		zinc finger (C2H2 type) family protein	8e-31	129	chr4:13063810-13066869 FORWARD
BNAEN1GH_UP_035_D11_21JUL2006_089	AT1G25420	ES988750	454	1		similar to unknown protein [Arabidopsis thaliana] (TAIR:AT1G34220.2); similar to Os08g0175200 [Oryza sativa (japonica cultivar-group)] (GB:NP_001061111.1); similar to Os01g0687700 [Oryza sativa (japonica cultivar-group)] (GB:NP_001043915.1); similar to unknown protein [Oryza sativa (japonica cultivar-group)] (GB:BAD46466.1); contains InterPro domain Protein of unknown function DUF292, eukaryotic;…	3e-17	84	chr1:8916579-8917967 FORWARD
BNAEN1GH_UP_035_E06_21JUL2006_040	AT5G22000	ES988756	496	1	RHF2A, CIC7E11	CIC7E11; protein binding / zinc ion binding	1e-16	83	chr5:7277439-7279556 FORWARD
BNAEN1GH_UP_035_E09_21JUL2006_071	AT3G10410	ES988759	661	1	SCPL49	SCPL49 (serine carboxypeptidase-like 49); serine carboxypeptidase	1e-109	390	chr3:3235523-3238068 REVERSE
BNAEN1GH_UP_035_E11_21JUL2006_087	AT1G67250	ES988761	557	1		proteasome maturation factor UMP1 family protein	8e-69	256	chr1:25167471-25168630 REVERSE
BNAEN1GH_UP_035_F03_21JUL2006_021	AT4G14160	ES988765	349	1		transport protein, putative	9e-15	75	chr4:8167569-8173021 FORWARD
BNAEN1GH_UP_035_F10_21JUL2006_070	AT5G67220	ES988770	587	1		nitrogen regulation family protein	1e-69	259	chr5:26837502-26839152 REVERSE
BNAEN1GH_UP_035_G01_21JUL2006_003	AT3G02740	ES988773	620	1		aspartyl protease family protein	4e-86	313	chr3:590568-593096 FORWARD
BNAEN1GH_UP_035_G02_21JUL2006_004	AT5G14590	ES988774	493	1		isocitrate dehydrogenase, putative / NADP+ isocitrate dehydrogenase, putative	7e-54	206	chr5:4703536-4706630 REVERSE
BNAEN1GH_UP_035_G06_21JUL2006_036	AT2G03810	ES988777	663	1		18S pre-ribosomal assembly protein gar2-related	4e-56	214	chr2:1162700-1164283 FORWARD
BNAEN1GH_UP_035_G08_21JUL2006_052	AT4G37130	ES988779	677	1		hydroxyproline-rich glycoprotein family protein	7e-55	210	chr4:17489561-17491767 FORWARD
BNAEN1GH_UP_035_H02_21JUL2006_002	AT1G80270	ES988783	594	1		DNA-binding protein, putative	1e-73	272	chr1:30186157-30188223 FORWARD
BNAEN1GH_UP_035_H05_21JUL2006_033	AT5G14130	ES988786	602	1		peroxidase, putative	1e-71	265	chr5:4558864-4560030 REVERSE
BNAEN1GH_UP_035_H10_21JUL2006_066	AT1G55805	ES988790	620	1		BolA-like family protein	1e-51	199	chr1:20862622-20863104 REVERSE
BNAEN1GH_UP_036_A01_21JUL2006_015	AT4G23910	ES988793	649	1		similar to unknown protein [Arabidopsis thaliana] (TAIR:AT4G10970.3); similar to unknown protein [Oryza sativa (japonica cultivar-group)] (GB:BAD05314.1)	4e-60	227	chr4:12427065-12429297 FORWARD
BNAEN1GH_UP_036_A07_21JUL2006_063	AT4G02130	ES988798	594	1	GATL6, LGT10	GATL6/LGT10; transferase, transferring glycosyl groups / transferase, transferring hexosyl groups	1e-34	142	chr4:945764-946804 REVERSE
BNAEN1GH_UP_036_A08_21JUL2006_064	AT2G36400	ES988799	193	1	AtGRF3	AtGRF3 (GROWTH-REGULATING FACTOR 3)	6e-14	72	chr2:15277379-15279696 REVERSE
BNAEN1GH_UP_036_A10_21JUL2006_080	AT2G47980	ES988801	688	1	SCC3	SCC3 (sister-chromatide cohesion protein 3); binding	1e-97	352	chr2:19638493-19643865 FORWARD
BNAEN1GH_UP_036_B07_21JUL2006_061	AT3G02310	ES988809	573	1	AGL4, SEP2	SEP2 (SEPALLATA2); DNA binding / transcription factor	2e-44	175	chr3:464561-466694 REVERSE
BNAEN1GH_UP_036_B08_21JUL2006_062	AT4G21510	ES988810	577	1		F-box family protein	2e-47	185	chr4:11446205-11447037 REVERSE
BNAEN1GH_UP_036_B10_21JUL2006_078	AT3G50240	ES988812	617	1	KICP-02	KICP-02; microtubule motor	1e-52	202	chr3:18634362-18639766 REVERSE
BNAEN1GH_UP_036_C01_21JUL2006_011	AT1G12200	ES988814	450	1		flavin-containing monooxygenase family protein / FMO family protein	3e-63	236	chr1:4137625-4139833 FORWARD
BNAEN1GH_UP_036_C08_21JUL2006_060	AT1G76730	ES988820	462	1		5-formyltetrahydrofolate cyclo-ligase family protein	9e-61	228	chr1:28807927-28809597 REVERSE
BNAEN1GH_UP_036_C10_21JUL2006_076	AT1G51390	ES988822	559	1	ATNFU1, NFU5	NFU5 (NFU domain protein 5)	1e-95	345	chr1:19054095-19055421 FORWARD
BNAEN1GH_UP_036_D06_21JUL2006_042	AT2G04520	ES988830	418	1		eukaryotic translation initiation factor 1A, putative / eIF-1A, putative / eIF-4C, putative	1e-45	178	chr2:1574799-1575236 REVERSE
BNAEN1GH_UP_036_D11_21JUL2006_089	AT2G32630	ES988833	528	1		pentatricopeptide (PPR) repeat-containing protein	8e-81	295	chr2:13851911-13853785 FORWARD
BNAEN1GH_UP_036_E08_21JUL2006_056	AT2G40650	ES988841	548	1		pre-mRNA splicing factor PRP38 family protein	4e-07	51	chr2:16970666-16972674 REVERSE
BNAEN1GH_UP_036_F01_21JUL2006_005	AT1G08600	ES988846	612	1	ATRX, CHR20	ATRX/CHR20; ATP binding / DNA binding / helicase	1e-106	381	chr1:2724565-2733434 FORWARD
BNAEN1GH_UP_036_F05_21JUL2006_037	AT5G04710	ES988849	605	1		aspartyl aminopeptidase, putative	1e-106	380	chr5:1357274-1360129 REVERSE
BNAEN1GH_UP_036_F09_21JUL2006_069	AT5G37475	ES988853	493	1		translation initiation factor-related	1e-17	86	chr5:14883558-14884979 REVERSE
BNAEN1GH_UP_036_F10_21JUL2006_070	AT1G64840	ES988854	621	1		F-box family protein	3e-35	144	chr1:24097673-24098827 FORWARD
BNAEN1GH_UP_036_G02_21JUL2006_004	AT1G24490	ES988858	687	1	ALB4	ALB4 (ALBINA 4)	7e-53	203	chr1:8678846-8684954 FORWARD
BNAEN1GH_UP_036_G09_21JUL2006_067	AT4G18975	ES988864	443	1		pentatricopeptide (PPR) repeat-containing protein	1e-36	148	chr4:10392181-10393514 REVERSE
BNAEN1GH_UP_036_G12_21JUL2006_084	AT1G60200	ES988867	690	1		splicing factor PWI domain-containing protein / RNA recognition motif (RRM)-containing protein	3e-69	258	chr1:22204547-22208906 REVERSE
BNAEN1GH_UP_036_H05_21JUL2006_033	AT5G48300	ES988871	575	1	APS1, ADG1	ADG1 (ADP GLUCOSE PYROPHOSPHORYLASE SMALL SUBUNIT 1); glucose-1-phosphate adenylyltransferase	6e-55	141	chr5:19587552-19589783 FORWARD
BNAEN1GH_UP_037_A03_21JUL2006_031	AT1G14580	ES988880	669	1		zinc finger (C2H2 type) family protein	3e-73	271	chr1:4990065-4992437 FORWARD
BNAEN1GH_UP_037_B02_21JUL2006_014	AT2G44680	ES988890	585	1	CKB4	CKB4 (CASEIN KINASE II BETA SUBUNIT 4); protein kinase CK2/ protein kinase CK2 regulator	1e-97	352	chr2:18433973-18435241 REVERSE
BNAEN1GH_UP_037_B09_21JUL2006_077	AT5G10930	ES988895	476	1	SnRK3.24, CIPK5	CIPK5 (CBL-INTERACTING PROTEIN KINASE 5); kinase	1e-45	178	chr5:3445570-3446907 REVERSE
BNAEN1GH_UP_037_B11_21JUL2006_093	AT5G65770	ES988897	599	1		nuclear matrix constituent protein-related	6e-50	193	chr5:26328813-26332770 FORWARD
BNAEN1GH_UP_037_B12_21JUL2006_094	AT3G28430	ES988898	622	1		similar to conserved hypothetical protein [Medicago truncatula] (GB:ABD28468.1); similar to Os04g0298600 [Oryza sativa (japonica cultivar-group)] (GB:NP_001052403.1); contains domain ARM repeat (SSF48371); contains domain SUBFAMILY NOT NAMED (PTHR21481:SF2); contains domain FAMILY NOT NAMED (PTHR21481)	4e-93	337	chr3:10658678-10663641 REVERSE
BNAEN1GH_UP_037_C01_21JUL2006_011	AT3G20500	ES988899	613	1	ATPAP18, PAP18	ATPAP18/PAP18 (purple acid phosphatase 18); acid phosphatase/ protein serine/threonine phosphatase	1e-102	367	chr3:7157932-7160250 FORWARD
BNAEN1GH_UP_037_C02_21JUL2006_012	AT4G33580	ES988900	605	1		carbonic anhydrase family protein / carbonate dehydratase family protein	9e-48	186	chr4:16139408-16141365 FORWARD
BNAEN1GH_UP_037_C03_21JUL2006_027	AT3G50060	ES988901	525	1		myb family transcription factor	2e-44	174	chr3:18569129-18570034 REVERSE
BNAEN1GH_UP_037_C05_21JUL2006_043	AT5G37470	ES988903	560	1		similar to binding [Arabidopsis thaliana] (TAIR:AT5G37460.1); similar to binding [Arabidopsis thaliana] (TAIR:AT5G37920.1); similar to binding [Arabidopsis thaliana] (TAIR:AT5G37410.1); contains InterPro domain Protein of unknown function DUF577; (InterPro:IPR007598)	8e-48	186	chr5:14878733-14880622 REVERSE
BNAEN1GH_UP_037_C10_21JUL2006_076	AT4G02480	ES988906	637	1		AAA-type ATPase family protein	1e-101	363	chr4:1082082-1088680 REVERSE
BNAEN1GH_UP_037_C11_21JUL2006_091	AT3G04710	ES988907	527	1		binding	7e-56	213	chr3:1278235-1280948 FORWARD
BNAEN1GH_UP_037_C12_21JUL2006_092	AT2G27330	ES988908	584	1		RNA recognition motif (RRM)-containing protein	4e-36	147	chr2:11702428-11703641 REVERSE
BNAEN1GH_UP_037_D03_21JUL2006_025	AT3G12880	ES988910	587	1		invertase/pectin methylesterase inhibitor family protein	1e-17	86	chr3:4095570-4096109 FORWARD
BNAEN1GH_UP_037_D05_21JUL2006_041	AT4G18700	ES988912	192	1	SnRK3.9, CIPK12	CIPK12 (CIPK12); kinase	7e-26	112	chr4:10289121-10290590 REVERSE
BNAEN1GH_UP_037_D06_21JUL2006_042	AT2G37020	ES988913	507	1		translin family protein	7e-48	186	chr2:15553803-15555871 FORWARD
BNAEN1GH_UP_037_D08_21JUL2006_058	AT5G46290	ES988915	566	1	KAS I	KAS I (3-KETOACYL-ACYL CARRIER PROTEIN SYNTHASE I); fatty-acid synthase	5e-73	270	chr5:18791666-18793856 REVERSE
BNAEN1GH_UP_037_D09_21JUL2006_073	AT5G13630	ES988916	568	1	CCH, CHLH, CCH1, GUN5	GUN5 (GENOMES UNCOUPLED 5)	6e-94	339	chr5:4387923-4392085 REVERSE
BNAEN1GH_UP_037_E01_21JUL2006_007	AT5G65810	ES988920	470	1		similar to unknown protein [Arabidopsis thaliana] (TAIR:AT3G49720.2); similar to Os01g0144000 [Oryza sativa (japonica cultivar-group)] (GB:NP_001042001.1); similar to conserved hypothetical protein [Medicago truncatula] (GB:ABE78370.1); contains domain S-adenosyl-L-methionine-dependent methyltransferases (SSF53335)	3e-77	283	chr5:26355059-26356370 REVERSE
BNAEN1GH_UP_037_E02_21JUL2006_008	AT3G26510	ES988921	530	1		octicosapeptide/Phox/Bem1p (PB1) domain-containing protein	1e-48	188	chr3:9713123-9713825 REVERSE
BNAEN1GH_UP_037_E10_21JUL2006_072	AT4G12880	ES988929	405	1		plastocyanin-like domain-containing protein	3e-52	199	chr4:7544570-7545224 REVERSE
BNAEN1GH_UP_037_E11_21JUL2006_087	AT4G27810	ES988930	612	1		similar to unknown protein [Arabidopsis thaliana] (TAIR:AT5G53030.1)	2e-39	159	chr4:13854647-13855677 REVERSE
BNAEN1GH_UP_037_E12_21JUL2006_088	AT3G15450	ES988931	657	1		similar to unknown protein [Arabidopsis thaliana] (TAIR:AT4G27450.1); similar to unknown [Glycine max] (GB:AAG00940.1); contains domain ASPARAGINE SYNTHETASE (PTHR11772); contains domain no description (G3D.3.60.20.10); contains domain N-terminal nucleophile aminohydrolases (Ntn hydrolases) (SSF56235)	1e-102	366	chr3:5213057-5214005 FORWARD
BNAEN1GH_UP_037_F01_21JUL2006_005	AT1G22970	ES988932	511	1		similar to unknown protein [Arabidopsis thaliana] (TAIR:AT1G71150.1); similar to Os05g0554500 [Oryza sativa (japonica cultivar-group)] (GB:NP_001056270.1); similar to unknown protein [Oryza sativa (japonica cultivar-group)] (GB:AAT58733.1)	2e-75	278	chr1:8130829-8132188 REVERSE
BNAEN1GH_UP_037_F03_21JUL2006_021	AT4G01150	ES988934	155	1		similar to threonine endopeptidase [Arabidopsis thaliana] (TAIR:AT4G38100.1); similar to unknown (GB:AAB00107.1)	1e-18	88	chr4:493692-494668 FORWARD
BNAEN1GH_UP_037_F07_21JUL2006_053	AT2G35170	ES988938	448	1		MORN (Membrane Occupation and Recognition Nexus) repeat-containing protein /phosphatidylinositol-4-phosphate 5-kinase-related	6e-07	50	chr2:14834694-14836684 FORWARD
BNAEN1GH_UP_037_F10_21JUL2006_070	AT1G20220	ES988941	569	1		nucleic acid binding	3e-56	214	chr1:7005081-7007276 REVERSE
BNAEN1GH_UP_037_G01_21JUL2006_003	AT3G51740	ES988944	554	1	IMK2	IMK2 (INFLORESCENCE MERISTEM RECEPTOR-LIKE KINASE 2); ATP binding / kinase/ protein serine/threonine kinase	8e-45	176	chr3:19200227-19202821 FORWARD
BNAEN1GH_UP_037_G02_21JUL2006_004	AT3G52220	ES988945	522	1		similar to DEAD box RNA helicase, putative [Arabidopsis thaliana] (TAIR:AT1G20920.1); similar to unnamed protein product [Tetraodon nigroviridis] (GB:CAF98440.1); similar to Os08g0558700 [Oryza sativa (japonica cultivar-group)] (GB:NP_001062496.1); contains domain gb def: Hypothetical protein F4F15.330 (At3g52220) (PTHR14580:SF3); contains domain FAMILY NOT NAMED (PTHR14580)	6e-79	289	chr3:19380558-19381958 REVERSE
BNAEN1GH_UP_037_G07_21JUL2006_051	AT5G46280	ES988948	478	1		DNA replication licensing factor, putative	6e-77	282	chr5:18787129-18790833 REVERSE
BNAEN1GH_UP_037_H04_21JUL2006_018	AT1G29790	ES988955	419	1		similar to ATRAD3 (Arabidopsis thaliana Ras Associated with Diabetes protein 3) [Arabidopsis thaliana] (TAIR:AT5G40830.2); similar to Os10g0578600 [Oryza sativa (japonica cultivar-group)] (GB:NP_001065501.1); similar to hypothetical protein [Oryza sativa] (GB:AAG46168.1); similar to expressed protein [Oryza sativa (japonica cultivar-group)] (GB:ABB48033.1); contains InterPro domain Tetraspanin; (…	3e-68	253	chr1:10430010-10431146 FORWARD
BNAEN1GH_UP_037_H06_21JUL2006_034	AT1G52380	ES988957	610	1		Ran-binding protein 1 domain-containing protein / RanBP1 domain-containing protein	1e-42	169	chr1:19513648-19514970 FORWARD
BNAEN1GH_UP_037_H07_21JUL2006_049	AT1G03710	ES988958	577	1		similar to unknown protein [Arabidopsis thaliana] (TAIR:AT4G03565.1); contains InterPro domain Arabidopsis thaliana cystatin-related protein; (InterPro:IPR006525)	3e-11	65	chr1:923492-924287 FORWARD
BNAEN1GH_UP_037_H09_21JUL2006_065	AT4G15093	ES988960	649	1		catalytic LigB subunit of aromatic ring-opening dioxygenase family	1e-103	370	chr4:8618451-8619469 FORWARD
BNAEN1GH_UP_038_A09_21JUL2006_079	AT2G02090	ES988971	413	1	ETL1, CHR19	CHR19/ETL1 (chromatin remodeling 19); ATP binding / DNA binding / helicase	5e-46	179	chr2:523480-526883 FORWARD
BNAEN1GH_UP_038_A10_21JUL2006_080	AT5G52920	ES988972	603	1		pyruvate kinase, putative	1e-90	328	chr5:21480906-21483838 FORWARD
BNAEN1GH_UP_038_B08_21JUL2006_062	AT5G22320	ES988980	418	1		leucine-rich repeat family protein	3e-67	249	chr5:7388178-7390429 REVERSE
BNAEN1GH_UP_038_B12_21JUL2006_094	AT4G15410	ES988983	270	1	ATB' GAMMA	ATB' GAMMA (Arabidopsis thaliana serine/threonine protein phosphatase 2A 55 kDa regulatory subunit B prime gamma)	3e-17	83	chr4:8814868-8816596 FORWARD
BNAEN1GH_UP_038_C02_21JUL2006_012	AT5G22300	ES988985	478	1	NIT4	NIT4 (NITRILASE 4)	1e-07	52	chr5:7379404-7381767 FORWARD
BNAEN1GH_UP_038_C04_21JUL2006_028	AT4G01210	ES988987	595	1		glycosyltransferase family protein 1	6e-75	276	chr4:507738-512362 REVERSE
BNAEN1GH_UP_038_C08_21JUL2006_060	AT5G46570	ES988991	343	1		protein kinase family protein	2e-17	84	chr5:18911914-18914425 FORWARD
BNAEN1GH_UP_038_D01_21JUL2006_009	AT5G44720	ES988996	667	1		molybdenum cofactor sulfurase family protein	8e-94	339	chr5:18060313-18062502 FORWARD
BNAEN1GH_UP_038_D11_21JUL2006_089	AT1G16900	ES989005	543	1		sugar binding / transferase, transferring glycosyl groups	2e-90	327	chr1:5779255-5782296 REVERSE
BNAEN1GH_UP_038_E01_21JUL2006_007	AT1G11430	ES989006	648	1		plastid developmental protein DAG, putative	3e-80	294	chr1:3847273-3848938 FORWARD
BNAEN1GH_UP_038_E02_21JUL2006_008	AT5G42150	ES989007	535	1		electron carrier/ protein disulfide oxidoreductase	6e-61	229	chr5:16863475-16865137 FORWARD
BNAEN1GH_UP_038_F01_21JUL2006_005	AT5G16890	ES989016	594	1		exostosin family protein	4e-19	91	chr5:5551667-5554744 FORWARD
BNAEN1GH_UP_038_F02_21JUL2006_006	AT2G15690	ES989017	562	1		pentatricopeptide (PPR) repeat-containing protein	4e-61	230	chr2:6838937-6840676 REVERSE
BNAEN1GH_UP_038_F03_21JUL2006_021	AT5G35410	ES989018	478	1	SnRK3.11, CIPK24, SOS2	SOS2 (SALT OVERLY SENSITIVE 2); kinase	3e-38	154	chr5:13652163-13655292 FORWARD
BNAEN1GH_UP_038_G09_21JUL2006_067	AT5G06580	ES989033	456	1		FAD linked oxidase family protein	7e-71	262	chr5:2011487-2016474 REVERSE
BNAEN1GH_UP_038_G10_21JUL2006_068	AT2G35530	ES989034	157	1		bZIP transcription factor family protein	2e-20	94	chr2:14930359-14933104 REVERSE
BNAEN1GH_UP_038_G12_21JUL2006_084	AT2G30290	ES989036	506	1		vacuolar sorting receptor, putative	2e-10	62	chr2:12919967-12922858 REVERSE
BNAEN1GH_UP_038_H03_21JUL2006_017	AT3G07640	ES989039	606	1		similar to Os02g0582400 [Oryza sativa (japonica cultivar-group)] (GB:NP_001047253.1); similar to unknown protein [Oryza sativa (japonica cultivar-group)] (GB:BAD73827.1)	9e-77	202	chr3:2438177-2439667 FORWARD
BNAEN1GH_UP_038_H09_21JUL2006_065	AT4G05410	ES989045	421	1		transducin family protein / WD-40 repeat family protein	2e-42	167	chr4:2743226-2745518 REVERSE
BNAEN1GH_UP_038_H10_21JUL2006_066	AT1G57820	ES989046	466	1	VIM1	VIM1 (VARIANT IN METHYLATION 1); DNA binding	6e-60	226	chr1:21418007-21421567 REVERSE
BNAEN1GH_UP_039_A01_21JUL2006_015	AT4G16370	ES989048	563	1	OPT3, ATOPT3	ATOPT3 (OLIGOPEPTIDE TRANSPORTER); oligopeptide transporter	6e-90	326	chr4:9247606-9249863 REVERSE
BNAEN1GH_UP_039_A03_21JUL2006_031	AT5G05920	ES989050	666	1	EDA22, DHS	DHS (DHS)	1e-101	241	chr5:1777782-1779700 REVERSE
BNAEN1GH_UP_039_B05_21JUL2006_045	AT1G77230	ES989063	633	1		tetratricopeptide repeat (TPR)-containing protein	2e-65	208	chr1:29021023-29022767 FORWARD
BNAEN1GH_UP_039_B10_21JUL2006_078	AT5G10300	ES989067	677	1		hydrolase, alpha/beta fold family protein	1e-106	379	chr5:3239685-3240725 FORWARD
BNAEN1GH_UP_039_C08_21JUL2006_060	AT4G05020	ES989077	661	1	NDB2	NDB2 (NAD(P)H DEHYDROGENASE B2); disulfide oxidoreductase	8e-99	356	chr4:2572750-2576220 FORWARD
BNAEN1GH_UP_039_D06_21JUL2006_042	AT5G65950	ES989086	639	1		binding	1e-106	380	chr5:26397516-26402186 FORWARD
BNAEN1GH_UP_039_D12_21JUL2006_090	AT2G38770	ES989092	722	1		similar to LBA1/UPF1 (LOW-LEVEL BETA-AMYLASE 1), RNA helicase [Arabidopsis thaliana] (TAIR:AT5G47010.1); similar to putative aquarius [Oryza sativa (japonica cultivar-group)] (GB:AAT78813.1); similar to expressed protein [Oryza sativa (japonica cultivar-group)] (GB:ABF96318.1); similar to AAA ATPase [Medicago truncatula] (GB:ABE89230.1); contains domain DNA2/NAM7 HELICASE FAMILY (PTHR10887); cont…	4e-59	181	chr2:16210263-16217331 REVERSE
BNAEN1GH_UP_039_E01_21JUL2006_007	AT1G48420	ES989093	577	1	D-CDES	D-CDES (D-CYSTEINE DESULFHYDRASE); 1-aminocyclopropane-1-carboxylate deaminase/ D-cysteine desulfhydrase/ catalytic	3e-87	317	chr1:17900435-17902471 REVERSE
BNAEN1GH_UP_039_E02_21JUL2006_008	AT4G09980	ES989094	647	1	EMB1691	EMB1691 (EMBRYO DEFECTIVE 1691)	6e-19	91	chr4:6249108-6252027 REVERSE
BNAEN1GH_UP_039_E06_21JUL2006_040	AT5G47770	ES989098	675	1	FPS1	FPS1 (FARNESYL DIPHOSPHATE SYNTHASE 1); dimethylallyltranstransferase/ geranyltranstransferase	1e-112	400	chr5:19362523-19364641 FORWARD
BNAEN1GH_UP_039_E12_21JUL2006_088	AT1G50200	ES989103	609	1	ACD, ALATS	ALATS (ALANYL-TRNA SYNTHETASE); ATP binding / alanine-tRNA ligase/ nucleic acid binding	3e-91	330	chr1:18595097-18601979 REVERSE
BNAEN1GH_UP_039_F02_21JUL2006_006	AT1G72040	ES989105	626	1		deoxynucleoside kinase family	2e-28	122	chr1:27115821-27117910 REVERSE
BNAEN1GH_UP_039_F03_21JUL2006_021	AT3G12570	ES989106	675	1		similar to SLT1 (SODIUM- AND LITHIUM-TOLERANT 1) [Arabidopsis thaliana] (TAIR:AT2G37570.1); similar to SLT1 protein [Nicotiana tabacum] (GB:AAG39002.1); contains InterPro domain HSP20-like chaperone; (InterPro:IPR008978)	2e-52	202	chr3:3989414-3990883 FORWARD
BNAEN1GH_UP_039_F04_21JUL2006_022	AT4G01850	ES989107	671	1	SAM-2, MAT2	MAT2/SAM-2 (S-adenosylmethionine synthetase 2)	1e-105	377	chr4:796298-797479 REVERSE
BNAEN1GH_UP_039_F10_21JUL2006_070	AT5G34930	ES989112	680	1		arogenate dehydrogenase	4e-72	267	chr5:13250621-13252752 FORWARD
BNAEN1GH_UP_039_F11_21JUL2006_085	AT1G80530	ES989113	570	1		nodulin family protein	5e-84	306	chr1:30283116-30285139 REVERSE
BNAEN1GH_UP_039_G10_21JUL2006_068	AT5G63480	ES989124	625	1		similar to OSJNBa0053B21.8 [Oryza sativa (japonica cultivar-group)] (GB:CAE05534.2); similar to OSIGBa0096P03.2 [Oryza sativa (indica cultivar-group)] (GB:CAH66428.1); contains InterPro domain Apolipophorin III-like; (InterPro:IPR011000)	9e-64	239	chr5:25434543-25435699 FORWARD
BNAEN1GH_UP_039_H01_21JUL2006_001	AT2G31370	ES989126	684	1		DNA binding / transcription factor	3e-41	165	chr2:13386525-13388114 FORWARD
BNAEN1GH_UP_039_H03_21JUL2006_017	AT5G04740	ES989128	604	1		ACT domain-containing protein	1e-80	295	chr5:1368714-1371392 REVERSE
BNAEN1GH_UP_039_H05_21JUL2006_033	AT5G13950	ES989130	660	1		similar to unknown protein [Arabidopsis thaliana] (TAIR:AT3G45830.1); similar to unknown protein [Oryza sativa (japonica cultivar-group)] (GB:BAC84162.1); contains domain NFRKB-RELATED (PTHR13052); contains domain NFRKB (PTHR13052:SF1)	1e-70	262	chr5:4496198-4500208 REVERSE
BNAEN1GH_UP_039_H08_21JUL2006_050	AT1G73740	ES989133	242	1		glycosyl transferase family 28 protein	6e-18	86	chr1:27738112-27739669 FORWARD
BNAEN1GH_UP_039_H10_21JUL2006_066	AT2G29890	ES989135	669	1	ATVLN1, VLN1	VLN1 (VILLIN 1); actin binding	1e-44	176	chr2:12751674-12756551 FORWARD
BNAEN1GH_UP_039_H11_21JUL2006_081	AT2G26890	ES989136	622	1	KAM2, GRV2	GRV2 (KATAMARI2); binding / heat shock protein binding	8e-84	306	chr2:11469405-11480919 REVERSE
BNAEN1GH_UP_040_A06_21JUL2006_048	AT4G11820	ES989143	514	1	HMGS, MVA1, BAP1	BAP1 (hydroxymethylglutaryl-CoA synthase)	2e-58	221	chr4:7109118-7111895 REVERSE
BNAEN1GH_UP_040_A07_21JUL2006_063	AT5G38830	ES989144	97	1		tRNA synthetase class I (C) family protein	1e-11	65	chr5:15562994-15565324 REVERSE
BNAEN1GH_UP_040_B10_21JUL2006_078	AT4G14680	ES989156	630	1	APS3	APS3 (ATP sulfurylase 2); sulfate adenylyltransferase (ATP)	3e-71	264	chr4:8413438-8415306 REVERSE
BNAEN1GH_UP_040_B12_21JUL2006_094	AT3G59990	ES989157	659	1	MAP2B	MAP2B (METHIONINE AMINOPEPTIDASE 2B); methionyl aminopeptidase	2e-87	211	chr3:22166898-22169528 REVERSE
BNAEN1GH_UP_040_C01_21JUL2006_011	AT4G31170	ES989158	625	1		kinase	4e-70	260	chr4:15153505-15154852 REVERSE
BNAEN1GH_UP_040_C08_21JUL2006_060	AT4G14145	ES989163	602	1		similar to kinesin like protein, putative, expressed [Oryza sativa (japonica cultivar-group)] (GB:ABF95375.1); contains domain Arp2/3 complex subunits (SSF69645)	9e-51	196	chr4:8152494-8153086 REVERSE
BNAEN1GH_UP_040_D01_21JUL2006_009	AT1G10940	ES989168	616	1	ASK1, SNRK2-4, SNRK2.4, SRK2A	ASK1 (ARABIDOPSIS SERINE/THREONINE KINASE 1); kinase	1e-59	226	chr1:3656050-3658170 REVERSE
BNAEN1GH_UP_040_D03_21JUL2006_025	AT5G28750	ES989170	570	1		thylakoid assembly protein, putative	2e-41	165	chr5:10784146-10785681 REVERSE
BNAEN1GH_UP_040_D11_21JUL2006_089	AT1G64880	ES989178	572	1		ribosomal protein S5 family protein	1e-103	370	chr1:24109376-24112443 FORWARD
BNAEN1GH_UP_040_E05_21JUL2006_039	AT5G52980	ES989183	360	1		similar to Os02g0225300 [Oryza sativa (japonica cultivar-group)] (GB:NP_001046340.1)	8e-51	194	chr5:21499555-21500868 REVERSE
BNAEN1GH_UP_040_F07_21JUL2006_053	AT5G16150	ES989194	329	1	PGLCT, GLT1	GLT1/PGLCT (GLUCOSE TRANSPORTER 1); carbohydrate transporter/ sugar porter	4e-19	90	chr5:5272907-5275681 FORWARD
BNAEN1GH_UP_040_F09_21JUL2006_069	AT4G16710	ES989195	513	1		glycosyltransferase family protein 28	6e-68	253	chr4:9398840-9399640 FORWARD
BNAEN1GH_UP_040_F11_21JUL2006_085	AT3G58110	ES989197	512	1		similar to unknown protein [Arabidopsis thaliana] (TAIR:AT2G42370.1); similar to Os06g0538200 [Oryza sativa (japonica cultivar-group)] (GB:NP_001057797.1); similar to hypothetical protein [Plasmodium falciparum 3D7] (GB:NP_703434.1); similar to retinitis pigmentosa GTPase regulator-like protein [Takifugu rubripes] (GB:AAG00554.1)	9e-69	255	chr3:21527752-21530106 FORWARD
BNAEN1GH_UP_040_G02_21JUL2006_004	AT2G42230	ES989200	567	1		tubulin-specific chaperone C-related	3e-83	303	chr2:17600885-17603641 REVERSE
BNAEN1GH_UP_040_G04_21JUL2006_020	AT1G01300	ES989202	477	1		aspartyl protease family protein	7e-38	152	chr1:117065-118522 FORWARD
BNAEN1GH_UP_040_G05_21JUL2006_035	AT2G26280	ES989203	277	1	CID7	CID7; ATP binding / damaged DNA binding	1e-07	51	chr2:11195221-11197657 REVERSE
BNAEN1GH_UP_040_G06_21JUL2006_036	AT3G16480	ES989204	507	1	MPPALPHA	MPPALPHA (mitochondrial processing peptidase alpha subunit); metalloendopeptidase	1e-74	275	chr3:5599912-5602722 FORWARD
BNAEN1GH_UP_040_G09_21JUL2006_067	AT2G07340	ES989207	418	1		prefoldin-related KE2 family protein	1e-50	194	chr2:3045641-3046603 FORWARD
BNAEN1GH_UP_040_G12_21JUL2006_084	AT2G35860	ES989209	202	1	FLA16	beta-Ig-H3 domain-containing protein / fasciclin domain-containing protein	9e-20	92	chr2:15066938-15068889 FORWARD
BNAEN1GH_UP_040_H01_21JUL2006_001	AT4G31700	ES989210	496	1	RPS6	RPS6 (RIBOSOMAL PROTEIN S6); structural constituent of ribosome	1e-64	242	chr4:15346312-15347720 REVERSE
BNAEN1GH_UP_040_H02_21JUL2006_002	AT1G15690	ES989211	496	1	ATAVP3, AVP-3, AVP1	AVP1 (vacuolar-type H+-pumping pyrophosphatase 1); ATPase	1e-86	315	chr1:5399110-5402180 FORWARD
BNAEN1GH_UP_040_H03_21JUL2006_017	AT1G72550	ES989212	572	1		tRNA synthetase beta subunit family protein	2e-66	248	chr1:27323661-27327570 REVERSE
BNAEN1GH_UP_040_H05_21JUL2006_033	AT1G55020	ES989214	443	1	LOX1	LOX1 (Lipoxygenase 1); lipoxygenase	1e-74	275	chr1:20529465-20533810 FORWARD
BNAEN1GH_UP_040_H07_21JUL2006_049	AT1G74230	ES989216	382	1	GR-RBP5	GR-RBP5 (glycine-rich RNA-binding protein 5); RNA binding	6e-24	105	chr1:27919007-27920518 FORWARD
BNAEN1GH_UP_041_A01_21JUL2006_015	AT5G10770	ES989222	432	1		chloroplast nucleoid DNA-binding protein, putative	6e-43	169	chr5:3403332-3405332 REVERSE
BNAEN1GH_UP_041_A08_21JUL2006_064	AT3G19895	ES989227	430	1		similar to unknown protein [Arabidopsis thaliana] (TAIR:AT3G12940.1); similar to Os02g0829600 [Oryza sativa (japonica cultivar-group)] (GB:NP_001048608.1); similar to hypothetical protein [Oryza sativa (japonica cultivar-group)] (GB:AAO60024.1); contains domain no description (G3D.3.50.60.10); contains domain RING/U-box (SSF57850); contains domain Clavaminate synthase-like (SSF51197); contains do…	9e-28	119	chr3:6917536-6921217 REVERSE
BNAEN1GH_UP_041_A12_21JUL2006_096	AT1G16190	ES989231	608	1		DNA repair protein RAD23, putative	9e-59	223	chr1:5543261-5545886 FORWARD
BNAEN1GH_UP_041_B02_21JUL2006_014	AT1G60460	ES989233	542	1		similar to Os06g0708200 [Oryza sativa (japonica cultivar-group)] (GB:NP_001058532.1)	1e-71	265	chr1:22279265-22282230 FORWARD
BNAEN1GH_UP_041_B04_21JUL2006_030	AT1G21080	ES989235	317	1		DNAJ heat shock N-terminal domain-containing protein	3e-40	159	chr1:7378811-7382264 REVERSE
BNAEN1GH_UP_041_B06_21JUL2006_046	AT3G48780	ES989237	168	1		serine C-palmitoyltransferase, putative	6e-27	115	chr3:18100331-18103261 FORWARD
BNAEN1GH_UP_041_B11_21JUL2006_093	AT3G22170	ES989241	591	1	FHY3	FHY3 (far-red elongated hypocotyls 3); zinc ion binding	1e-102	367	chr3:7822366-7825421 REVERSE
BNAEN1GH_UP_041_B12_21JUL2006_094	AT2G31240	ES989242	592	1		tetratricopeptide repeat (TPR)-containing protein	1e-101	363	chr2:13324647-13326595 REVERSE
BNAEN1GH_UP_041_C06_21JUL2006_044	AT4G28910	ES989248	469	1		similar to nuclear transport factor 2 (NTF2) family protein / RNA recognition motif (RRM)-containing protein [Arabidopsis thaliana] (TAIR:AT3G07250.1); similar to hypothetical protein [Nicotiana tabacum] (GB:CAI84658.1); contains InterPro domain Protein of unknown function DUF1675; (InterPro:IPR012463)	3e-41	164	chr4:14264336-14265686 REVERSE
BNAEN1GH_UP_041_C10_21JUL2006_076	AT3G14067	ES989251	385	1		subtilase family protein	3e-19	90	chr3:4658428-4660761 REVERSE
BNAEN1GH_UP_041_C11_21JUL2006_091	AT1G24360	ES989252	342	1		3-oxoacyl-(acyl-carrier protein) reductase, chloroplast / 3-ketoacyl-acyl carrier protein reductase	1e-12	68	chr1:8640809-8643272 FORWARD
BNAEN1GH_UP_041_D04_21JUL2006_026	AT4G16440	ES989256	420	1		iron hydrogenase family protein	1e-36	148	chr4:9269286-9271532 REVERSE
BNAEN1GH_UP_041_D09_21JUL2006_073	AT1G05830	ES989261	646	1		trithorax protein, putative / PHD finger family protein / SET domain-containing protein	3e-99	357	chr1:1754451-1761224 FORWARD
BNAEN1GH_UP_041_D12_21JUL2006_090	AT3G27830	ES989264	678	1	RPL12, RPL12-A	RPL12-A (RIBOSOMAL PROTEIN L12-A); structural constituent of ribosome	9e-55	209	chr3:10319813-10320388 FORWARD
BNAEN1GH_UP_041_E01_21JUL2006_007	AT3G02200	ES989265	122	1		proteasome family protein	2e-12	67	chr3:406699-408926 FORWARD
BNAEN1GH_UP_041_E04_21JUL2006_024	AT3G48070	ES989268	504	1		protein binding / zinc ion binding	3e-39	157	chr3:17761863-17763282 FORWARD
BNAEN1GH_UP_041_E08_21JUL2006_056	AT5G22740	ES989272	661	1	CSLA02, ATCSLA2, ATCSLA02	ATCSLA02 (Cellulose synthase-like A2); transferase, transferring glycosyl groups	6e-86	313	chr5:7555382-7559869 REVERSE
BNAEN1GH_UP_041_E09_21JUL2006_071	AT1G35670	ES989273	646	1	CPK11, ATCDPK2	ATCDPK2 (CALCIUM-DEPENDENT PROTEIN KINASE 2); calcium- and calmodulin-dependent protein kinase/ kinase	1e-110	394	chr1:13206668-13209270 FORWARD
BNAEN1GH_UP_041_G01_21JUL2006_003	AT4G23230	ES989289	235	1		protein kinase family protein	7e-20	92	chr4:12157837-12159929 REVERSE
BNAEN1GH_UP_041_G03_21JUL2006_019	AT2G21150	ES989291	583	1		XAP5 family protein	4e-38	154	chr2:9072478-9075002 FORWARD
BNAEN1GH_UP_041_G06_21JUL2006_036	AT5G25060	ES989293	545	1		RNA recognition motif (RRM)-containing protein	4e-73	270	chr5:8634222-8639987 REVERSE
BNAEN1GH_UP_041_G09_21JUL2006_067	AT1G72160	ES989296	620	1		SEC14 cytosolic factor family protein / phosphoglyceride transfer family protein	3e-10	62	chr1:27157485-27159271 REVERSE
BNAEN1GH_UP_041_G12_21JUL2006_084	AT3G54900	ES989299	214	1	CXIP1	CXIP1 (CAX INTERACTING PROTEIN 1)	1e-12	68	chr3:20352828-20353349 REVERSE
BNAEN1GH_UP_041_H01_21JUL2006_001	AT5G28080	ES989300	482	1	WNK9	WNK9 (Arabidopsis WNK kinase 9); kinase	4e-89	323	chr5:10090221-10092396 REVERSE
BNAEN1GH_UP_041_H06_21JUL2006_034	AT3G19760	ES989305	619	1		eukaryotic translation initiation factor 4A, putative / eIF-4A, putative / DEAD box RNA helicase, putative	2e-93	337	chr3:6863796-6866248 FORWARD
BNAEN1GH_UP_041_H07_21JUL2006_049	AT3G51290	ES989306	541	1		proline-rich family protein	5e-14	74	chr3:19050959-19053416 FORWARD
BNAEN1GH_UP_041_H10_21JUL2006_066	AT2G21510	ES989309	504	1		DNAJ heat shock N-terminal domain-containing protein	1e-49	192	chr2:9217921-9219779 REVERSE
BNAEN1GH_UP_042_A01_21JUL2006_015	AT5G44640	ES989310	630	1		glycosyl hydrolase family 1 protein	1e-103	323	chr5:18028373-18029896 FORWARD
BNAEN1GH_UP_042_A09_21JUL2006_079	AT3G55290	ES989318	595	1		short-chain dehydrogenase/reductase (SDR) family protein	3e-84	307	chr3:20513630-20514707 FORWARD
BNAEN1GH_UP_042_A11_21JUL2006_095	AT5G63640	ES989320	503	1		VHS domain-containing protein / GAT domain-containing protein	1e-66	248	chr5:25496161-25498447 FORWARD
BNAEN1GH_UP_042_A12_21JUL2006_096	AT3G51260	ES989321	384	1	PAD1	PAD1 (20S proteasome alpha subunit D1); peptidase	3e-19	91	chr3:19042065-19043725 FORWARD
BNAEN1GH_UP_042_B02_21JUL2006_014	AT1G20950	ES989323	595	1		pyrophosphate--fructose-6-phosphate 1-phosphotransferase-related / pyrophosphate-dependent 6-phosphofructose-1-kinase-related	3e-92	333	chr1:7297456-7301325 REVERSE
BNAEN1GH_UP_042_B06_21JUL2006_046	AT1G32640	ES989327	333	1	RD22BP1, JAI1, JIN1, MYC2, ZBF1, ATMYC2	ATMYC2 (JASMONATE INSENSITIVE 1); DNA binding / transcription factor	2e-50	193	chr1:11799022-11800893 REVERSE
BNAEN1GH_UP_042_B08_21JUL2006_062	AT3G45100	ES989329	284	1	SETH2	SETH2; transferase, transferring glycosyl groups	8e-22	99	chr3:16515633-16517843 FORWARD
BNAEN1GH_UP_042_C06_21JUL2006_044	AT5G38160	ES989337	450	1		protease inhibitor/seed storage/lipid transfer protein (LTP) family protein	4e-22	100	chr5:15243066-15243377 FORWARD
BNAEN1GH_UP_042_D05_21JUL2006_041	AT5G11710	ES989346	522	1		(EPSIN1); binding	7e-71	262	chr5:3772982-3776317 FORWARD
BNAEN1GH_UP_042_D11_21JUL2006_089	AT3G22110	ES989352	282	1	PAC1	PAC1 (20S proteasome alpha subunit C1); peptidase	1e-36	147	chr3:7792826-7793578 REVERSE
BNAEN1GH_UP_042_E01_21JUL2006_007	AT3G04140	ES989354	554	1		ankyrin repeat family protein	4e-30	127	chr3:1087070-1089113 FORWARD
BNAEN1GH_UP_042_E07_21JUL2006_055	AT2G29080	ES989358	438	1	FTSH3	FTSH3 (FtsH protease 3); ATP-dependent peptidase/ ATPase	3e-70	259	chr2:12496988-12500076 REVERSE
BNAEN1GH_UP_042_E09_21JUL2006_071	AT1G72710	ES989359	281	1		casein kinase, putative	5e-24	105	chr1:27376215-27379840 FORWARD
BNAEN1GH_UP_042_E10_21JUL2006_072	AT3G52090	ES989360	181	1	ATRPB13.6	ATRPB13.6 (Arabidopsis thaliana RNA polymerase II 13.6 kDa subunit); DNA binding / DNA-directed RNA polymerase	3e-23	86	chr3:19329047-19329976 REVERSE
BNAEN1GH_UP_042_F04_21JUL2006_022	AT3G54890	ES989365	548	1	LHCA1	LHCA1	3e-80	293	chr3:20350859-20351900 REVERSE
BNAEN1GH_UP_042_F05_21JUL2006_037	AT4G02725	ES989366	522	1		similar to hypothetical protein CwatDRAFT_2848 [Crocosphaera watsonii WH 8501] (GB:ZP_00516726.1)	5e-65	243	chr4:1206055-1207290 FORWARD
BNAEN1GH_UP_042_F09_21JUL2006_069	AT1G33140	ES989369	389	1		60S ribosomal protein L9 (RPL90A/C)	2e-32	134	chr1:12023340-12024482 FORWARD
BNAEN1GH_UP_042_G01_21JUL2006_003	AT1G14580	ES989373	591	1		zinc finger (C2H2 type) family protein	3e-79	290	chr1:4990065-4992437 FORWARD
BNAEN1GH_UP_042_G02_21JUL2006_004	AT3G54540	ES989374	580	1	ATGCN4	ATGCN4 (Arabidopsis thaliana general control non-repressible 4)	2e-94	341	chr3:20201371-20203542 FORWARD
BNAEN1GH_UP_042_G07_21JUL2006_051	AT1G50110	ES989379	561	1		branched-chain amino acid aminotransferase 6 / branched-chain amino acid transaminase 6 (BCAT6)	9e-87	315	chr1:18561871-18563887 REVERSE
BNAEN1GH_UP_043_A01_21JUL2006_015	AT5G06240	ES989394	589	1	EMB2735	EMB2735 (EMBRYO DEFECTIVE 2735)	3e-81	297	chr5:1888381-1889513 FORWARD
BNAEN1GH_UP_043_A03_21JUL2006_031	AT3G13860	ES989395	641	1		chaperonin, putative	3e-83	304	chr3:4561711-4565140 REVERSE
BNAEN1GH_UP_043_A04_21JUL2006_032	AT1G09770	ES989396	698	1	AtMYBCDC5, CDC5, ATCDC5	ATCDC5 (Arabidopsis thaliana homolog of cdc5); DNA binding / transcription factor	1e-118	421	chr1:3162004-3165124 FORWARD
BNAEN1GH_UP_043_A07_21JUL2006_063	AT4G23885	ES989398	382	1		similar to unknown protein [Arabidopsis thaliana] (TAIR:AT5G24165.1)	2e-29	124	chr4:12419482-12420250 FORWARD
BNAEN1GH_UP_043_A09_21JUL2006_079	AT2G30270	ES989400	665	1		similar to unknown protein [Arabidopsis thaliana] (TAIR:AT5G01750.2); similar to Protein of unknown function DUF567 [Medicago truncatula] (GB:ABE88873.1); contains InterPro domain Protein of unknown function DUF567; (InterPro:IPR007612)	5e-77	283	chr2:12915104-12916134 REVERSE
BNAEN1GH_UP_043_A11_21JUL2006_095	AT3G21865	ES989402	636	1	PEX22	PEX22 (PEROXIN 22); protein binding	1e-58	223	chr3:7701315-7703225 REVERSE
BNAEN1GH_UP_043_B04_21JUL2006_030	AT2G30590	ES989407	395	1	WRKY21	WRKY21 (WRKY DNA-binding protein 21); transcription factor	5e-15	76	chr2:13040968-13042380 FORWARD
BNAEN1GH_UP_043_B12_21JUL2006_094	AT5G27640	ES989414	496	1	EIF3B, ATEIF3B-1, EIF3B-1, ATTIF3B1, TIF3B1	TIF3B1 (EUKARYOTIC TRANSLATION INITIATION FACTOR 3B); nucleic acid binding / translation initiation factor	3e-43	171	chr5:9781210-9784762 REVERSE
BNAEN1GH_UP_043_C09_21JUL2006_075	AT2G25070	ES989423	509	1		protein phosphatase 2C, putative / PP2C, putative	1e-73	271	chr2:10670596-10672445 REVERSE
BNAEN1GH_UP_043_D01_21JUL2006_009	AT3G26744	ES989427	592	1	ICE1	ICE1 (INDUCER OF CBF EXPRESSION 1); DNA binding	1e-98	355	chr3:9834190-9836027 REVERSE
BNAEN1GH_UP_043_D02_21JUL2006_010	AT3G09200	ES989428	499	1		60S acidic ribosomal protein P0 (RPP0B)	6e-30	126	chr3:2823370-2825026 REVERSE
BNAEN1GH_UP_043_D04_21JUL2006_026	AT5G63320	ES989429	359	1		similar to GTE8 (GLOBAL TRANSCRIPTION FACTOR GROUP E8), DNA binding [Arabidopsis thaliana] (TAIR:AT3G27260.1); similar to putative bromodomain-containing protein [Oryza sativa (japonica cultivar-group)] (GB:BAD08859.1); contains domain FALZ-RELATED BROMODOMAIN-CONTAINING PROTEINS (PTHR22880); contains domain GCN5 GENERAL CONTROL OF AMINO-ACID SYNTHESIS 5-LIKE 2, GCNL2 (PTHR22880:SF2)	7e-07	49	chr5:25391639-25393598 REVERSE
BNAEN1GH_UP_043_D05_21JUL2006_041	AT4G26130	ES989430	338	1		similar to unknown protein [Arabidopsis thaliana] (TAIR:AT5G56980.1); similar to cDNA-5-encoded protein (GB:AAA50235.1)	5e-20	92	chr4:13240412-13241272 REVERSE
BNAEN1GH_UP_043_D09_21JUL2006_073	AT3G54250	ES989434	455	1		mevalonate diphosphate decarboxylase, putative	6e-55	209	chr3:20093446-20095666 REVERSE
BNAEN1GH_UP_043_D10_21JUL2006_074	AT5G48880	ES989435	383	1	PKT1, KAT5, PKT2	KAT5/PKT1/PKT2 (PEROXISOMAL 3-KETO-ACYL-COA THIOLASE 1, PEROXISOMAL 3-KETO-ACYL-COA THIOLASE 2); acetyl-CoA C-acyltransferase	2e-41	164	chr5:19831802-19834247 REVERSE
BNAEN1GH_UP_043_E10_21JUL2006_072	AT1G30890	ES989446	533	1		integral membrane HRF1 family protein	2e-68	254	chr1:10994871-10995980 FORWARD
BNAEN1GH_UP_043_G07_21JUL2006_051	AT1G06680	ES989467	623	1	OEE2, PSBP-1	PSBP-1 (OXYGEN-EVOLVING ENHANCER PROTEIN 2); calcium ion binding	2e-78	288	chr1:2047939-2049185 FORWARD
BNAEN1GH_UP_043_G11_21JUL2006_083	AT3G02760	ES989471	471	1		histidyl-tRNA synthetase, putative / histidine--tRNA ligase, putative	3e-72	266	chr3:597595-599445 REVERSE
BNAEN1GH_UP_043_H01_21JUL2006_001	AT3G23690	ES989473	473	1		basic helix-loop-helix (bHLH) family protein	3e-16	81	chr3:8528940-8530662 REVERSE
BNAEN1GH_UP_043_H02_21JUL2006_002	AT1G79930	ES989474	505	1	HSP91	HSP91 (Heat shock protein 91)	3e-88	320	chr1:30068817-30071960 REVERSE
BNAEN1GH_UP_043_H03_21JUL2006_017	AT5G26620	ES989475	520	1		unknown protein	8e-28	119	chr5:9366700-9366966 REVERSE
BNAEN1GH_UP_043_H04_21JUL2006_018	AT3G04680	ES989476	513	1		pre-mRNA cleavage complex family protein	4e-64	240	chr3:1270059-1272421 REVERSE
BNAEN1GH_UP_043_H07_21JUL2006_049	AT5G62960	ES989479	622	1		similar to unknown protein [Arabidopsis thaliana] (TAIR:AT1G10660.1); similar to hypothetical protein MtrDRAFT_AC124952g40v1 [Medicago truncatula] (GB:ABE93571.1)	3e-12	69	chr5:25286670-25288759 FORWARD
BNAEN1GH_UP_043_H12_21JUL2006_082	AT5G26120	ES989484	541	1		glycosyl hydrolase family protein 51	4e-82	300	chr5:9121838-9125402 REVERSE
BNAEN1GH_UP_044_A01_21JUL2006_015	AT2G43810	ES989485	548	1		small nuclear ribonucleoprotein F, putative / U6 snRNA-associated Sm-like protein, putative / Sm protein F, putative	8e-42	166	chr2:18156802-18157956 FORWARD
BNAEN1GH_UP_044_A02_21JUL2006_016	AT5G01990	ES989486	416	1		auxin efflux carrier family protein	2e-37	150	chr5:377370-379597 REVERSE
BNAEN1GH_UP_044_A06_21JUL2006_048	AT5G20350	ES989489	501	1	TIP1	TIP1 (TIP GROWTH DEFECTIVE 1)	2e-43	166	chr5:6876774-6881104 FORWARD
BNAEN1GH_UP_044_B06_21JUL2006_046	AT4G10130	ES989501	582	1		DNAJ heat shock N-terminal domain-containing protein	4e-77	283	chr4:6320955-6321479 REVERSE
BNAEN1GH_UP_044_B07_21JUL2006_061	AT1G11680	ES989502	657	1	EMB1738, CYP51A2, CYP51, CYP51G1	CYP51G1 (CYTOCHROME P450 51); oxygen binding	6e-51	197	chr1:3938925-3940585 FORWARD
BNAEN1GH_UP_044_C02_21JUL2006_012	AT3G16470	ES989508	453	1	JR1	JR1 (Jacalin lectin family protein)	5e-40	159	chr3:5596102-5597715 REVERSE
BNAEN1GH_UP_044_C04_21JUL2006_028	AT5G65270	ES989510	601	1	AtRABA4a	AtRABA4a (Arabidopsis Rab GTPase homolog A4a); GTP binding	6e-87	316	chr5:26100663-26101776 FORWARD
BNAEN1GH_UP_044_C06_21JUL2006_044	AT5G16360	ES989512	656	1		NC domain-containing protein	1e-76	282	chr5:5355239-5356198 REVERSE
BNAEN1GH_UP_044_C12_21JUL2006_092	AT3G26744	ES989518	658	1	ICE1	ICE1 (INDUCER OF CBF EXPRESSION 1); DNA binding	4e-91	330	chr3:9834190-9836027 REVERSE
BNAEN1GH_UP_044_E05_21JUL2006_039	AT3G58730	ES989534	621	1		(VACUOLAR ATP SYNTHASE SUBUNIT D); hydrogen ion transporting ATP synthase, rotational mechanism / hydrogen ion transporting ATPase, rotational mechanism	4e-87	317	chr3:21729472-21730257 REVERSE
BNAEN1GH_UP_044_E10_21JUL2006_072	AT1G43670	ES989539	601	1		fructose-1,6-bisphosphatase, putative / D-fructose-1,6-bisphosphate 1-phosphohydrolase, putative / FBPase, putative	2e-96	347	chr1:16470624-16472787 FORWARD
BNAEN1GH_UP_044_F03_21JUL2006_021	AT1G79660	ES989543	683	1		similar to unknown protein [Arabidopsis thaliana] (TAIR:AT1G16170.1); similar to Os08g0266200 [Oryza sativa (japonica cultivar-group)] (GB:NP_001061402.1)	4e-10	62	chr1:29981187-29981468 FORWARD
BNAEN1GH_UP_044_F08_21JUL2006_054	AT5G11860	ES989548	601	1		phosphoric monoester hydrolase	3e-62	234	chr5:3822025-3823396 REVERSE
BNAEN1GH_UP_044_G01_21JUL2006_003	AT3G29635	ES989551	398	1		transferase family protein	2e-17	84	chr3:11468330-11469706 REVERSE
BNAEN1GH_UP_044_G02_21JUL2006_004	AT3G48430	ES989552	618	1	REF6	REF6 (RELATIVE OF EARLY FLOWERING 6); transcription factor	5e-87	317	chr3:17946594-17951441 FORWARD
BNAEN1GH_UP_044_G05_21JUL2006_035	AT1G15740	ES989555	581	1		leucine-rich repeat family protein	3e-20	95	chr1:5411504-5414539 FORWARD
BNAEN1GH_UP_044_G10_21JUL2006_068	AT2G35240	ES989559	505	1		plastid developmental protein DAG, putative	3e-37	150	chr2:14852178-14853341 REVERSE
BNAEN1GH_UP_044_H01_21JUL2006_001	AT2G20930	ES989561	563	1		similar to intracellular transporter [Arabidopsis thaliana] (TAIR:AT1G80500.1); similar to unknown protein [Oryza sativa (japonica cultivar-group)] (GB:BAD46590.1); similar to Os09g0541500 [Oryza sativa (japonica cultivar-group)] (GB:NP_001063814.1); contains InterPro domain Longin-like; (InterPro:IPR011012)	4e-72	267	chr2:9007871-9008737 REVERSE
BNAEN1GH_UP_044_H09_21JUL2006_065	AT5G37830	ES989568	416	1		hydantoinase/oxoprolinase family protein	2e-37	151	chr5:15073865-15077755 REVERSE
BNAEN1GH_UP_045_A03_21JUL2006_031	AT4G32105	ES989574	530	1		galactosyltransferase	5e-28	120	chr4:15513348-15513964 REVERSE
BNAEN1GH_UP_045_A05_21JUL2006_047	AT4G28610	ES989576	564	1	ATPHR1, PHR1	PHR1 (PHOSPHATE STARVATION RESPONSE 1); transcription factor	1e-92	335	chr4:14133170-14134957 REVERSE
BNAEN1GH_UP_045_B02_21JUL2006_014	AT3G18780	ES989583	390	1	DER1, LSR2, ENL2, ACT2	ACT2 (ACTIN 2); structural constituent of cytoskeleton	7e-31	129	chr3:6475541-6476838 FORWARD
BNAEN1GH_UP_045_B05_21JUL2006_045	AT1G62740	ES989585	461	1		stress-inducible protein, putative	9e-85	308	chr1:23234691-23237045 FORWARD
BNAEN1GH_UP_045_B06_21JUL2006_046	AT1G03610	ES989586	507	1		similar to unknown protein [Arabidopsis thaliana] (TAIR:AT4G03420.1); similar to Os10g0494000 [Oryza sativa (japonica cultivar-group)] (GB:NP_001064942.1); similar to hypothetical protein [Oryza sativa (japonica cultivar-group)] (GB:AAP46235.1); contains InterPro domain Protein of unknown function DUF789; (InterPro:IPR008507)	3e-56	214	chr1:901303-902671 FORWARD
BNAEN1GH_UP_045_B07_21JUL2006_061	AT3G07810	ES989587	597	1		heterogeneous nuclear ribonucleoprotein, putative / hnRNP, putative	3e-57	218	chr3:2492881-2495108 FORWARD
BNAEN1GH_UP_045_B08_21JUL2006_062	AT4G27440	ES989588	408	1	PORB	PORB (PROTOCHLOROPHYLLIDE OXIDOREDUCTASE B); oxidoreductase/ protochlorophyllide reductase	7e-74	271	chr4:13725654-13727113 FORWARD
BNAEN1GH_UP_045_B10_21JUL2006_078	AT1G08630	ES989590	455	1	THA1	THA1 (THREONINE ALDOLASE 1); aldehyde-lyase	3e-39	157	chr1:2743951-2745688 REVERSE
BNAEN1GH_UP_045_C02_21JUL2006_012	AT5G14590	ES989594	437	1		isocitrate dehydrogenase, putative / NADP+ isocitrate dehydrogenase, putative	1e-40	162	chr5:4703536-4706630 REVERSE
BNAEN1GH_UP_045_C07_21JUL2006_059	AT5G13770	ES989599	666	1		pentatricopeptide (PPR) repeat-containing protein	9e-82	299	chr5:4445464-4447293 FORWARD
BNAEN1GH_UP_045_C10_21JUL2006_076	AT3G12010	ES989602	628	1		similar to Colon cancer-associated protein Mic1-like containing protein, expressed [Oryza sativa (japonica cultivar-group)] (GB:ABB47549.2); similar to Colon cancer-associated protein Mic1-like containing protein, expressed [Oryza sativa (japonica cultivar-group)] (GB:ABB47548.2); similar to Putative Mic1 homolog [Oryza sativa (japonica cultivar-group)] (GB:AAK50423.1); contains InterPro domain C…	9e-89	322	chr3:3821523-3825543 FORWARD
BNAEN1GH_UP_045_D03_21JUL2006_025	AT1G29530	ES989607	471	1		similar to unknown protein [Arabidopsis thaliana] (TAIR:AT2G34310.3); similar to expressed protein, putative [Medicago truncatula] (GB:ABE81136.1)	4e-28	120	chr1:10325539-10326637 REVERSE
BNAEN1GH_UP_045_D07_21JUL2006_057	AT1G08200	ES989610	490	1	AXS2	AXS2 (UDP-D-APIOSE/UDP-D-XYLOSE SYNTHASE 2)	2e-76	280	chr1:2574256-2576606 REVERSE
BNAEN1GH_UP_045_D11_21JUL2006_089	AT3G47000	ES989614	644	1		glycosyl hydrolase family 3 protein	5e-66	247	chr3:17324796-17327524 REVERSE
BNAEN1GH_UP_045_D12_21JUL2006_090	AT5G54310	ES989615	616	1	AGD5	AGD5 (ARF-GAP DOMAIN 5); DNA binding	3e-87	317	chr5:22074488-22078292 REVERSE
BNAEN1GH_UP_045_E03_21JUL2006_023	AT1G08520	ES989618	635	1	PDE166, CHLD	CHLD/PDE166 (PIGMENT DEFECTIVE 166); ATP binding / magnesium chelatase/ nucleoside-triphosphatase/ nucleotide binding	4e-73	270	chr1:2696541-2700822 FORWARD
BNAEN1GH_UP_045_E06_21JUL2006_040	AT2G40630	ES989621	480	1		similar to unknown protein [Arabidopsis thaliana] (TAIR:AT5G05240.1); similar to unknown protein [Oryza sativa (japonica cultivar-group)] (GB:BAD07756.1); similar to Os02g0132200 [Oryza sativa (japonica cultivar-group)] (GB:NP_001045796.1)	1e-30	128	chr2:16965520-16968020 FORWARD
BNAEN1GH_UP_045_E10_21JUL2006_072	AT3G58750	ES989624	635	1	CSY2	CSY2 (CITRATE SYNTHASE 2); citrate (SI)-synthase	1e-56	216	chr3:21735541-21738435 REVERSE
BNAEN1GH_UP_045_F03_21JUL2006_021	AT5G01640	ES989628	606	1		prenylated rab acceptor (PRA1) family protein	3e-80	242	chr5:241439-242110 REVERSE
BNAEN1GH_UP_045_F04_21JUL2006_022	AT5G51880	ES989629	548	1		oxidoreductase, acting on paired donors, with incorporation or reduction of molecular oxygen, 2-oxoglutarate as one donor, and incorporation of one atom each of oxygen into both donors	9e-75	275	chr5:21106690-21108001 FORWARD
BNAEN1GH_UP_045_F10_21JUL2006_070	AT3G59190	ES989635	674	1		F-box family protein	4e-76	280	chr3:21895717-21897078 FORWARD
BNAEN1GH_UP_045_G05_21JUL2006_035	AT1G70580	ES989639	252	1	GGT2, AOAT2	AOAT2 (ALANINE-2-OXOGLUTARATE AMINOTRANSFERASE 2); alanine transaminase	6e-27	115	chr1:26616885-26619508 FORWARD
BNAEN1GH_UP_045_G09_21JUL2006_067	AT1G21450	ES989642	589	1	SCL1	SCL1 (SCARECROW-LIKE 1); transcription factor	6e-57	216	chr1:7509710-7511491 FORWARD
BNAEN1GH_UP_045_G11_21JUL2006_083	AT5G13820	ES989644	626	1	ATBP-1, ATBP1, ATTBP1, HPPBF-1, TBP1	TBP1 (TELOMERIC DNA BINDING PROTEIN 1); DNA binding	1e-75	278	chr5:4461697-4464358 FORWARD
BNAEN1GH_UP_045_H04_21JUL2006_018	AT3G10410	ES989648	434	1	SCPL49	SCPL49 (serine carboxypeptidase-like 49); serine carboxypeptidase	1e-52	201	chr3:3235523-3238068 REVERSE
BNAEN1GH_UP_045_H09_21JUL2006_065	AT5G01370	ES989652	453	1		similar to unknown protein [Arabidopsis thaliana] (TAIR:AT2G22795.1); similar to hypothetical protein DDBDRAFT_0192009 [Dictyostelium discoideum AX4] (GB:XP_629009.1)	1e-40	161	chr5:152574-154294 FORWARD
BNAEN1GH_UP_046_A01_21JUL2006_015	AT2G21660	ES989656	397	1	GR-RBP7, CCR2, ATGRP7	ATGRP7 (COLD, CIRCADIAN RHYTHM, AND RNA BINDING 2); RNA binding	3e-19	91	chr2:9272557-9273396 REVERSE
BNAEN1GH_UP_046_A04_21JUL2006_032	AT4G20870	ES989659	620	1		fatty acid hydroxylase, putative	8e-71	263	chr4:11174631-11175889 REVERSE
BNAEN1GH_UP_046_A06_21JUL2006_048	AT5G12320	ES989661	306	1		ankyrin repeat family protein	1e-17	85	chr5:3982763-3983900 FORWARD
BNAEN1GH_UP_046_A12_21JUL2006_096	AT1G17470	ES989667	548	1	ATDRG, ATDRG1	ATDRG1 (ARABIDOPSIS THALIANA DEVELOPMENTALLY REGULATED G-PROTEIN 1)	8e-56	213	chr1:6003435-6006148 FORWARD
BNAEN1GH_UP_046_B09_21JUL2006_077	AT5G03730	ES989676	657	1	SIS1, CTR1	CTR1 (CONSTITUTIVE TRIPLE RESPONSE 1); kinase/ protein threonine/tyrosine kinase	1e-30	129	chr5:974957-979659 REVERSE
BNAEN1GH_UP_046_C01_21JUL2006_011	AT1G30490	ES989679	442	1	ATHB9	PHV (PHAVOLUTA); DNA binding / transcription factor	2e-38	154	chr1:10796310-10800726 REVERSE
BNAEN1GH_UP_046_C08_21JUL2006_060	AT5G14030	ES989686	313	1		translocon-associated protein beta (TRAPB) family protein	4e-07	50	chr5:4526880-4528255 FORWARD
BNAEN1GH_UP_046_D01_21JUL2006_009	AT3G18290	ES989691	426	1	EMB2454	EMB2454 (EMBRYO DEFECTIVE 2454); protein binding / zinc ion binding	2e-11	65	chr3:6274314-6280180 FORWARD
BNAEN1GH_UP_046_D03_21JUL2006_025	AT3G63220	ES989693	342	1		kelch repeat-containing F-box family protein	2e-32	133	chr3:23368515-23369573 REVERSE
BNAEN1GH_UP_046_D07_21JUL2006_057	AT1G21750	ES989696	408	1	ATPDIL1-1	ATPDIL1-1 (PDI-LIKE 1-1); protein disulfide isomerase	3e-17	84	chr1:7645756-7648503 FORWARD
BNAEN1GH_UP_046_D09_21JUL2006_073	AT4G25800	ES989698	671	1		calmodulin-binding protein	1e-104	374	chr4:13125233-13127774 FORWARD
BNAEN1GH_UP_046_D10_21JUL2006_074	AT1G10030	ES989699	672	1	ERG28	ERG28 (ARABIDOPSIS HOMOLOG OF YEAST ERGOSTEROL28)	6e-59	223	chr1:3273974-3275633 FORWARD
BNAEN1GH_UP_046_D12_21JUL2006_090	AT1G72550	ES989701	653	1		tRNA synthetase beta subunit family protein	1e-108	386	chr1:27323661-27327570 REVERSE
BNAEN1GH_UP_046_E04_21JUL2006_024	AT1G04555	ES989704	594	1		similar to unknown protein [Arabidopsis thaliana] (TAIR:AT4G33380.1); similar to hypothetical protein MtrDRAFT_AC136679g3v1 [Medicago truncatula] (GB:ABE92935.1)	2e-43	172	chr1:1242742-1243948 FORWARD
BNAEN1GH_UP_046_F02_21JUL2006_006	AT5G13650	ES989713	599	1		elongation factor family protein	1e-102	367	chr5:4397824-4402367 FORWARD
BNAEN1GH_UP_046_F08_21JUL2006_054	AT5G65760	ES989719	573	1		serine carboxypeptidase S28 family protein	7e-76	279	chr5:26325515-26328117 FORWARD
BNAEN1GH_UP_046_F10_21JUL2006_070	AT3G13280	ES989721	654	1		similar to zinc finger protein-related [Arabidopsis thaliana] (TAIR:AT3G62850.1); similar to Os12g0162900 [Oryza sativa (japonica cultivar-group)] (GB:NP_001066226.1); similar to Os07g0637200 [Oryza sativa (japonica cultivar-group)] (GB:NP_001060400.1); contains InterPro domain Protein of unknown function DUF537; (InterPro:IPR007491)	8e-24	73	chr3:4295334-4297007 REVERSE
BNAEN1GH_UP_046_F11_21JUL2006_085	AT3G50530	ES989722	439	1	CRK	CRK (CDPK-related kinase); calcium ion binding / calcium-dependent protein serine/threonine phosphatase/ kinase	7e-37	149	chr3:18764814-18767468 FORWARD
BNAEN1GH_UP_046_G04_21JUL2006_020	AT3G52560	ES989727	434	1	MMZ4	MMZ4 (MMS ZWEI HOMOLOGE 4); ubiquitin-protein ligase	3e-47	183	chr3:19505656-19506932 REVERSE
BNAEN1GH_UP_046_G12_21JUL2006_084	AT3G50685	ES989733	613	1		similar to p-166-4_1 [Pinus resinosa] (GB:AAY17046.1); similar to Os10g0213700 [Oryza sativa (japonica cultivar-group)] (GB:NP_001064326.1)	9e-75	276	chr3:18845253-18845729 REVERSE
BNAEN1GH_UP_046_H03_21JUL2006_017	AT2G39730	ES989735	609	1	RCA	RCA (RUBISCO ACTIVASE)	1e-105	378	chr2:16578252-16580423 REVERSE
BNAEN1GH_UP_046_H05_21JUL2006_033	AT3G15640	ES989737	585	1		cytochrome c oxidase family protein	8e-41	163	chr3:5299280-5301378 FORWARD
BNAEN1GH_UP_046_H11_21JUL2006_081	AT1G77370	ES989742	571	1		glutaredoxin, putative	4e-43	99	chr1:29078810-29079536 FORWARD
BNAEN1GH_UP_047_A03_21JUL2006_031	AT3G23540	ES989746	660	1		similar to unknown protein [Arabidopsis thaliana] (TAIR:AT4G14290.1); similar to expressed protein [Oryza sativa (japonica cultivar-group)] (GB:ABF96061.1); contains InterPro domain Esterase/lipase/thioesterase; (InterPro:IPR000379); contains InterPro domain Alpha/beta hydrolase fold-1; (InterPro:IPR000073)	1e-114	407	chr3:8443672-8448077 FORWARD
BNAEN1GH_UP_047_A04_21JUL2006_032	AT3G57890	ES989747	610	1		tubulin-specific chaperone C-related	6e-89	323	chr3:21449248-21452672 FORWARD
BNAEN1GH_UP_047_A05_21JUL2006_047	AT5G17870	ES989748	454	1	PSRP6	plastid-specific ribosomal protein-related	1e-41	165	chr5:5907819-5908139 FORWARD
BNAEN1GH_UP_047_A08_21JUL2006_064	AT4G17718	ES989751	391	1		Encodes a defensin-like (DEFL) family protein.	7e-42	165	chr4:9861609-9862008 REVERSE
BNAEN1GH_UP_047_B01_21JUL2006_013	AT1G30200	ES989756	422	1		F-box family protein	9e-17	82	chr1:10625131-10626270 FORWARD
BNAEN1GH_UP_047_B05_21JUL2006_045	AT1G51730	ES989760	654	1		RWD domain-containing protein	3e-98	354	chr1:19190480-19192306 REVERSE
BNAEN1GH_UP_047_B09_21JUL2006_077	AT4G33210	ES989764	673	1		F-box family protein (FBL15)	9e-90	326	chr4:16015974-16020700 REVERSE
BNAEN1GH_UP_047_B10_21JUL2006_078	AT3G08980	ES989765	641	1		signal peptidase I family protein	8e-77	283	chr3:2741284-2742380 FORWARD
BNAEN1GH_UP_047_B12_21JUL2006_094	AT1G32360	ES989767	367	1		zinc finger (CCCH-type) family protein	3e-28	119	chr1:11673305-11675142 FORWARD
BNAEN1GH_UP_047_C08_21JUL2006_060	AT4G19350	ES989775	579	1	EMB3006	EMB3006 (EMBRYO DEFECTIVE 3006)	9e-47	182	chr4:10562225-10563687 REVERSE
BNAEN1GH_UP_047_C11_21JUL2006_091	AT1G05055	ES989777	624	1	ATGTF2H2, GTF2H2	ATGTF2H2/GTF2H2 (GENERAL TRANSCRIPTION FACTOR IIH 2); general RNA polymerase II transcription factor	8e-90	326	chr1:1448912-1450851 REVERSE
BNAEN1GH_UP_047_C12_21JUL2006_092	AT2G24360	ES989778	477	1		serine/threonine/tyrosine kinase, putative	5e-34	140	chr2:10371822-10373155 REVERSE
BNAEN1GH_UP_047_D05_21JUL2006_041	AT5G15530	ES989782	662	1	BCCP2, CAC1-B	BCCP2 (biotin carboxyl carrier protein 2); biotin binding	5e-59	224	chr5:5038958-5040440 FORWARD
BNAEN1GH_UP_047_D06_21JUL2006_042	AT4G28730	ES989783	686	1		glutaredoxin family protein	8e-54	206	chr4:14199180-14200718 FORWARD
BNAEN1GH_UP_047_D07_21JUL2006_057	AT4G38940	ES989784	565	1		kelch repeat-containing F-box family protein	8e-30	126	chr4:18152842-18153954 FORWARD
BNAEN1GH_UP_047_E07_21JUL2006_055	AT1G13180	ES989794	355	1	ARP3, ATARP3, DIS1	DIS1 (DISTORTED TRICHOMES 1); structural constituent of cytoskeleton	1e-26	114	chr1:4495391-4498201 FORWARD
BNAEN1GH_UP_047_E08_21JUL2006_056	AT1G08600	ES989795	633	1	ATRX, CHR20	ATRX/CHR20; ATP binding / DNA binding / helicase	3e-85	310	chr1:2724565-2733434 FORWARD
BNAEN1GH_UP_047_F02_21JUL2006_006	AT1G55150	ES989801	540	1		DEAD box RNA helicase, putative (RH20)	7e-67	249	chr1:20578301-20580808 FORWARD
BNAEN1GH_UP_047_F07_21JUL2006_053	AT5G61840	ES989805	655	1	GUT1	GUT1; catalytic	6e-91	330	chr5:24856591-24858929 REVERSE
BNAEN1GH_UP_047_G02_21JUL2006_004	AT1G22020	ES989811	635	1	SHM6	SHM6 (serine hydroxymethyltransferase 6); glycine hydroxymethyltransferase	3e-37	151	chr1:7754588-7757076 FORWARD
BNAEN1GH_UP_047_G03_21JUL2006_019	AT5G11500	ES989812	606	1		similar to unknown protein [Oryza sativa (japonica cultivar-group)] (GB:AAT07560.1); contains InterPro domain Protein of unknown function DUF814; (InterPro:IPR008532)	6e-23	103	chr5:3676748-3678947 FORWARD
BNAEN1GH_UP_047_G04_21JUL2006_020	AT3G10915	ES989813	634	1		reticulon family protein	1e-36	149	chr3:3416106-3417502 REVERSE
BNAEN1GH_UP_047_G06_21JUL2006_036	AT5G43060	ES989815	681	1		cysteine proteinase, putative / thiol protease, putative	2e-97	351	chr5:17287012-17289345 REVERSE
BNAEN1GH_UP_047_G08_21JUL2006_052	AT5G24660	ES989817	603	1		similar to unknown protein [Arabidopsis thaliana] (TAIR:AT5G24655.1); similar to unknown protein [Brassica rapa subsp. pekinensis] (GB:AAQ92331.1)	8e-17	84	chr5:8443475-8443759 REVERSE
BNAEN1GH_UP_047_H05_21JUL2006_033	AT2G31440	ES989825	596	1		protein binding	9e-64	239	chr2:13406386-13408048 REVERSE
BNAEN1GH_UP_047_H08_21JUL2006_050	AT5G28640	ES989828	698	1	GIF, GIF1, AN3	AN3 (ANGUSITFOLIA3)	4e-51	197	chr5:10647835-10649624 REVERSE
BNAEN1GH_UP_047_H09_21JUL2006_065	AT1G14130	ES989829	680	1		2-oxoglutarate-dependent dioxygenase, putative	1e-87	318	chr1:4836038-4837037 REVERSE
BNAEN1GH_UP_048_A02_21JUL2006_016	AT5G61790	ES989833	416	1		calnexin 1 (CNX1)	1e-43	171	chr5:24844620-24846868 REVERSE
BNAEN1GH_UP_048_A07_21JUL2006_063	AT3G63060	ES989838	371	1		circadian clock coupling factor, putative	1e-59	224	chr3:23311613-23312431 REVERSE
BNAEN1GH_UP_048_B03_21JUL2006_029	AT4G36810	ES989845	463	1	GGPS1	GGPS1 (GERANYLGERANYL PYROPHOSPHATE SYNTHASE 1); farnesyltranstransferase	4e-53	203	chr4:17343517-17344632 FORWARD
BNAEN1GH_UP_048_B06_21JUL2006_046	AT5G67200	ES989848	625	1		leucine-rich repeat transmembrane protein kinase, putative	1e-99	358	chr5:26831119-26833781 REVERSE
BNAEN1GH_UP_048_B10_21JUL2006_078	AT4G20150	ES989852	505	1		similar to unknown protein [Phytophthora infestans] (GB:AAY43427.1); similar to Os07g0498300 [Oryza sativa (japonica cultivar-group)] (GB:NP_001059709.1)	4e-36	147	chr4:10888539-10889510 REVERSE
BNAEN1GH_UP_048_B11_21JUL2006_093	AT4G36890	ES989853	359	1		glycosyl transferase family 43 protein	6e-65	241	chr4:17379628-17381624 REVERSE
BNAEN1GH_UP_048_C04_21JUL2006_028	AT5G46020	ES989858	650	1		similar to cupin family protein [Arabidopsis thaliana] (TAIR:AT2G18540.1); similar to Os01g0752800 [Oryza sativa (japonica cultivar-group)] (GB:NP_001044269.1); similar to hypothetical protein [Oryza sativa (japonica cultivar-group)] (GB:AAT01307.1); contains domain SUBFAMILY NOT NAMED (PTHR22055:SF4); contains domain FAMILY NOT NAMED (PTHR22055)	2e-40	162	chr5:18680302-18681856 REVERSE
BNAEN1GH_UP_048_C09_21JUL2006_075	AT1G06870	ES989861	401	1		signal peptidase, putative	9e-39	155	chr1:2108831-2110641 FORWARD
BNAEN1GH_UP_048_D02_21JUL2006_010	AT5G07280	ES989866	617	1	EXS, EMS1	EMS1 (EXCESS MICROSPOROCYTES1); kinase	1e-83	305	chr5:2285089-2288667 FORWARD
BNAEN1GH_UP_048_D04_21JUL2006_026	AT3G51500	ES989868	525	1		similar to unknown protein [Oryza sativa (japonica cultivar-group)] (GB:BAD15397.1); similar to Os02g0193500 [Oryza sativa (japonica cultivar-group)] (GB:NP_001046170.1)	7e-14	74	chr3:19119332-19119682 FORWARD
BNAEN1GH_UP_048_D09_21JUL2006_073	AT2G20240	ES989873	587	1		similar to unknown protein [Arabidopsis thaliana] (TAIR:AT4G28760.2); similar to conserved hypothetical protein [Medicago truncatula] (GB:ABE89949.1); contains domain PHOSPHATIDYLINOSITOL N-ACETYLGLUCOSAMINYLTRANSFERASE SUBUNIT P (DOWN SYNDROME CRITICAL REGION PROTEIN 5)-RELATED (PTHR21726); contains domain gb def: Hypothetical protein At4g28760 (PTHR21726:SF7)	5e-61	230	chr2:8734859-8737167 REVERSE
BNAEN1GH_UP_048_F01_21JUL2006_005	AT4G04910	ES989887	475	1	NSF	NSF (N-ETHYLMALEIMIDE SENSITIVE FACTOR); ATP binding / nucleoside-triphosphatase/ nucleotide binding	7e-36	146	chr4:2489694-2495664 REVERSE
BNAEN1GH_UP_048_F04_21JUL2006_022	AT4G30960	ES989890	298	1	SIP3, SnRK3.14, CIPK6	CIPK6 (CBL-INTERACTING PROTEIN KINASE 6); kinase	1e-26	114	chr4:15067406-15068731 FORWARD
BNAEN1GH_UP_048_F11_21JUL2006_085	AT1G76900	ES989896	590	1	AtTLP1	AtTLP1 (TUBBY LIKE PROTEIN 1); phosphoric diester hydrolase/ transcription factor	2e-75	278	chr1:28887635-28889271 FORWARD
BNAEN1GH_UP_048_G03_21JUL2006_019	AT3G23170	ES989900	485	1		similar to ATBET12 [Arabidopsis thaliana] (TAIR:AT4G14450.1)	4e-22	100	chr3:8268272-8268595 REVERSE
BNAEN1GH_UP_048_G07_21JUL2006_051	AT4G10080	ES989904	238	1		similar to unknown protein [Arabidopsis thaliana] (TAIR:AT4G13530.1); similar to unknown protein [Oryza sativa (japonica cultivar-group)] (GB:BAD82228.1); similar to Os02g0558500 [Oryza sativa (japonica cultivar-group)] (GB:NP_001047145.1)	4e-12	66	chr4:6300450-6302556 REVERSE
BNAEN1GH_UP_048_G08_21JUL2006_052	AT1G11760	ES989905	665	1		similar to At1g11760 [Medicago truncatula] (GB:ABE82612.1); contains domain FAMILY NOT NAMED (PTHR21528); contains domain SUBFAMILY NOT NAMED (PTHR21528:SF2)	8e-51	196	chr1:3972356-3972811 REVERSE
BNAEN1GH_UP_048_G09_21JUL2006_067	AT5G54870	ES989906	176	1		similar to unknown protein [Arabidopsis thaliana] (TAIR:AT1G70160.1); similar to unknown protein [Arabidopsis thaliana] (TAIR:AT4G27020.1); similar to unknown protein [Oryza sativa (japonica cultivar-group)] (GB:BAD53001.1); similar to unknown protein [Oryza sativa (japonica cultivar-group)] (GB:BAB89049.1); similar to conserved hypothetical protein [Medicago truncatula] (GB:ABE93629.1)	3e-08	54	chr5:22306375-22308830 FORWARD
BNAEN1GH_UP_048_G12_21JUL2006_084	AT5G67560	ES989909	609	1	ATARLA1D	ATARLA1D (ADP-ribosylation factor-like A1D); GTP binding	9e-77	282	chr5:26967805-26969139 FORWARD
BNAEN1GH_UP_048_H03_21JUL2006_017	AT5G60920	ES989912	338	1	COB	COB (COBRA)	2e-24	107	chr5:24528692-24531158 REVERSE
BNAEN1GH_UP_048_H04_21JUL2006_018	AT1G04290	ES989913	650	1		thioesterase family protein	9e-54	206	chr1:1147720-1148351 REVERSE
BNAEN1GH_UP_048_H05_21JUL2006_033	AT3G16320	ES989914	645	1		binding	2e-81	298	chr3:5529540-5534471 FORWARD
BNAEN1GH_UP_048_H06_21JUL2006_034	AT1G73840	ES989915	636	1	ESP1	ESP1 (ENHANCED SILENCING PHENOTYPE 1)	2e-54	208	chr1:27767598-27769989 REVERSE
BNAEN1GH_UP_048_H07_21JUL2006_049	AT1G72340	ES989916	658	1		eukaryotic translation initiation factor 2B family protein / eIF-2B family protein	3e-86	314	chr1:27240560-27242144 FORWARD
BNAEN1GH_UP_049_A01_21JUL2006_015	AT3G03150	ES989922	586	1		similar to unknown protein [Arabidopsis thaliana] (TAIR:AT5G17165.1); similar to seed specific protein Bn15D1B [Brassica napus] (GB:AAP37967.1)	2e-41	165	chr3:727740-729364 REVERSE
BNAEN1GH_UP_049_A02_21JUL2006_016	AT3G02540	ES989923	487	1	RAD23-3	ubiquitin family protein	1e-63	238	chr3:533102-536158 REVERSE
BNAEN1GH_UP_049_A10_21JUL2006_080	AT4G33150	ES989931	610	1	LKR/SDH, LKR, SDH	LKR (SACCHAROPINE DEHYDROGENASE)	2e-60	228	chr4:15985482-15991072 REVERSE
BNAEN1GH_UP_049_A12_21JUL2006_096	AT2G30800	ES989933	482	1	ATVT-1, HVT1	HVT1 (HELICASE IN VASCULAR TISSUE AND TAPETUM); ATP binding / helicase/ nucleic acid binding	4e-52	200	chr2:13127662-13133712 REVERSE
BNAEN1GH_UP_049_B08_21JUL2006_062	AT4G33480	ES989941	468	1		similar to conserved hypothetical protein [Medicago truncatula] (GB:ABE79278.1); similar to OSJNBb0020J19.12 [Oryza sativa (japonica cultivar-group)] (GB:CAE05783.2); similar to Os04g0692200 [Oryza sativa (japonica cultivar-group)] (GB:NP_001054366.1)	1e-52	202	chr4:16105807-16108500 REVERSE
BNAEN1GH_UP_049_B12_21JUL2006_094	AT5G37070	ES989944	396	1		similar to unknown protein [Arabidopsis thaliana] (TAIR:AT3G08890.2); similar to Protein of unknown function, DUF538 [Medicago truncatula] (GB:ABE91533.1); contains InterPro domain Protein of unknown function DUF538; (InterPro:IPR007493)	1e-34	141	chr5:14668321-14669377 FORWARD
BNAEN1GH_UP_049_C03_21JUL2006_027	AT1G20200	ES989946	590	1	EMB2719	EMB2719 (EMBRYO DEFECTIVE 2719); binding	2e-75	278	chr1:7001400-7004145 REVERSE
BNAEN1GH_UP_049_C09_21JUL2006_075	AT2G43260	ES989952	672	1		F-box family protein / S locus-related	7e-42	167	chr2:17990821-17992166 REVERSE
BNAEN1GH_UP_049_C11_21JUL2006_091	AT5G16250	ES989954	597	1		similar to unknown protein [Arabidopsis thaliana] (TAIR:AT3G02640.1); similar to conserved hypothetical protein [Medicago truncatula] (GB:ABE78001.1)	1e-86	315	chr5:5310267-5310818 REVERSE
BNAEN1GH_UP_049_D12_21JUL2006_090	AT4G27940	ES989966	604	1		mitochondrial substrate carrier family protein	4e-68	254	chr4:13904751-13907042 FORWARD
BNAEN1GH_UP_049_E01_21JUL2006_007	AT5G67270	ES989967	628	1	ATEB1C	ATEB1C (MICROTUBULE END BINDING PROTEIN 1); microtubule binding	5e-78	286	chr5:26857474-26859210 REVERSE
BNAEN1GH_UP_049_E05_21JUL2006_039	AT3G50740	ES989970	575	1	UGT72E1	UGT72E1 (UDP-glucosyl transferase 72E1); UDP-glycosyltransferase/ coniferyl-alcohol glucosyltransferase/ transferase, transferring glycosyl groups	4e-83	303	chr3:18866329-18867792 REVERSE
BNAEN1GH_UP_049_E06_21JUL2006_040	AT3G09300	ES989971	358	1		oxysterol-binding family protein	3e-38	152	chr3:2858074-2860468 FORWARD
BNAEN1GH_UP_049_E09_21JUL2006_071	AT5G54680	ES989974	504	1	ILR3	ILR3 (IAA-LEUCINE RESISTANT3); DNA binding / transcription factor	7e-20	93	chr5:22234496-22236219 FORWARD
BNAEN1GH_UP_049_F05_21JUL2006_037	AT1G49480	ES989980	644	1	RTV1	RTV1 (RELATED TO VERNALIZATION1 1); DNA binding / transcription factor	2e-40	162	chr1:18318264-18319128 REVERSE
BNAEN1GH_UP_049_F06_21JUL2006_038	AT1G13560	ES989981	570	1	AAPT1	AAPT1 (AMINOALCOHOLPHOSPHOTRANSFERASE 1); phosphatidyltransferase	3e-91	330	chr1:4638831-4641688 REVERSE
BNAEN1GH_UP_049_F09_21JUL2006_069	AT5G20900	ES989982	552	1		similar to unknown protein [Arabidopsis thaliana] (TAIR:AT3G43440.1); similar to ZIM motif family protein, expressed [Oryza sativa (japonica cultivar-group)] (GB:ABF96481.1); similar to OSJNBa0060D06.16 [Oryza sativa (japonica cultivar-group)] (GB:CAE03550.1); similar to Os04g0653000 [Oryza sativa (japonica cultivar-group)] (GB:NP_001054103.1); contains InterPro domain ZIM; (InterPro:IPR010399)	1e-20	96	chr5:7090885-7092203 FORWARD
BNAEN1GH_UP_049_G02_21JUL2006_004	AT1G60940	ES989986	464	1	SNRK2-10, SNRK2.10, SRK2B	SNRK2-10/SNRK2.10/SRK2B (SNF1-RELATED PROTEIN KINASE 2.10, SUCROSE NONFERMENTING 1-RELATED PROTEIN KINASE 2-10); kinase	5e-09	57	chr1:22443063-22445561 REVERSE
BNAEN1GH_UP_049_G04_21JUL2006_020	AT4G31540	ES989988	524	1	ATEXO70G1	ATEXO70G1 (exocyst subunit EXO70 family protein G1); protein binding	4e-95	343	chr4:15284745-15286808 REVERSE
BNAEN1GH_UP_049_G06_21JUL2006_036	AT2G05920	ES989990	517	1		subtilase family protein	2e-63	238	chr2:2269828-2272204 REVERSE
BNAEN1GH_UP_049_G12_21JUL2006_084	AT4G23460	ES989996	668	1		beta-adaptin, putative	1e-103	370	chr4:12243909-12248908 REVERSE
BNAEN1GH_UP_049_H02_21JUL2006_002	AT4G00980	ES989998	603	1		zinc knuckle (CCHC-type) family protein	2e-60	228	chr4:422732-424580 REVERSE
BNAEN1GH_UP_049_H04_21JUL2006_018	AT1G67320	ES990000	531	1		DNA primase, large subunit family	8e-65	242	chr1:25209183-25212629 REVERSE
BNAEN1GH_UP_049_H06_21JUL2006_034	AT5G17070	ES990001	619	1		similar to putative protein [Medicago truncatula] (GB:ABE91889.1); contains domain FAMILY NOT NAMED (PTHR16487); contains domain SUBFAMILY NOT NAMED (PTHR16487:SF4)	5e-64	240	chr5:5613517-5616091 REVERSE
BNAEN1GH_UP_049_H11_21JUL2006_081	AT4G39880	ES990006	429	1		ribosomal protein L23 family protein	3e-07	51	chr4:18504595-18505131 FORWARD
BNAEN1GH_UP_050_A01_21JUL2006_015	AT3G06190	ES990008	666	1	ATBPM2	ATBPM2; protein binding	1e-45	179	chr3:1874583-1876581 REVERSE
BNAEN1GH_UP_050_A09_21JUL2006_079	AT4G09020	ES990016	393	1	ATISA3, ISA3	ATISA3/ISA3 (ISOAMYLASE 3); alpha-amylase	6e-38	152	chr4:5784096-5788836 FORWARD
BNAEN1GH_UP_050_B04_21JUL2006_030	AT3G02470	ES990020	608	1	SAMDC	SAMDC (S-ADENOSYLMETHIONINE DECARBOXYLASE)	1e-78	289	chr3:510230-511330 FORWARD
BNAEN1GH_UP_050_B09_21JUL2006_077	AT4G16500	ES990025	481	1		cysteine protease inhibitor family protein / cystatin family protein	3e-20	94	chr4:9301553-9301906 REVERSE
BNAEN1GH_UP_050_C04_21JUL2006_028	AT4G14960	ES990030	504	1	TUA6	TUA6 (tubulin alpha-6 chiain)	6e-75	157	chr4:8548765-8550315 REVERSE
BNAEN1GH_UP_050_C10_21JUL2006_076	AT1G60090	ES990036	548	1		glycosyl hydrolase family 1 protein	8e-69	256	chr1:22159247-22161730 FORWARD
BNAEN1GH_UP_050_D01_21JUL2006_009	AT3G13640	ES990038	639	1	ATRLI1	ATRLI1 (Arabidopsis thaliana RNase L inhibitor protein 1)	1e-28	122	chr3:4458758-4461330 REVERSE
BNAEN1GH_UP_050_D05_21JUL2006_041	AT1G51710	ES990042	506	1	UBP6	UBP6 (UBIQUITIN-SPECIFIC PROTEASE 6)	1e-77	285	chr1:19179473-19183067 REVERSE
BNAEN1GH_UP_050_D06_21JUL2006_042	AT2G41060	ES990043	609	1		RNA recognition motif (RRM)-containing protein	8e-60	226	chr2:17134216-17135571 FORWARD
BNAEN1GH_UP_050_D07_21JUL2006_057	AT5G46280	ES990044	455	1		DNA replication licensing factor, putative	8e-67	248	chr5:18787129-18790833 REVERSE
BNAEN1GH_UP_050_E01_21JUL2006_007	AT1G47290	ES990050	609	1	AT3BETAHSD/D1	AT3BETAHSD/D1 (3BETA-HYDROXYSTEROID-DEHYDROGENASE/DECARBOXYLASE ISOFORM 1); 3-beta-hydroxy-delta5-steroid dehydrogenase	3e-97	350	chr1:17338561-17341470 FORWARD
BNAEN1GH_UP_050_E07_21JUL2006_055	AT3G62420	ES990055	244	1	ATBZIP53	ATBZIP53 (BASIC REGION/LEUCINE ZIPPER MOTIF 53); DNA binding / sequence-specific DNA binding / transcription factor	1e-24	104	chr3:23102820-23103260 REVERSE
BNAEN1GH_UP_050_E09_21JUL2006_071	AT3G16810	ES990057	606	1	APUM24	APUM24 (ARABIDOPSIS PUMILIO 24); RNA binding	2e-73	271	chr3:5723442-5727545 REVERSE
BNAEN1GH_UP_050_F01_21JUL2006_005	AT4G36630	ES990060	629	1	EMB2754	EMB2754 (EMBRYO DEFECTIVE 2754); small GTPase regulator	5e-83	303	chr4:17272094-17276528 REVERSE
BNAEN1GH_UP_050_F04_21JUL2006_022	AT3G02880	ES990062	586	1		leucine-rich repeat transmembrane protein kinase, putative	1e-82	302	chr3:634826-636989 FORWARD
BNAEN1GH_UP_050_G01_21JUL2006_003	AT5G12900	ES990069	622	1		similar to unknown protein [Arabidopsis thaliana] (TAIR:AT1G12330.1); similar to Os08g0508100 [Oryza sativa (japonica cultivar-group)] (GB:NP_001062195.1); similar to Peptidase M14, carboxypeptidase A [Medicago truncatula] (GB:ABE94280.1); similar to Os09g0488800 [Oryza sativa (japonica cultivar-group)] (GB:NP_001063532.1)	6e-30	102	chr5:4072154-4074448 REVERSE
BNAEN1GH_UP_050_H05_21JUL2006_033	AT1G04850	ES990083	499	1		ubiquitin-associated (UBA)/TS-N domain-containing protein	4e-68	253	chr1:1365310-1368705 REVERSE
BNAEN1GH_UP_050_H07_21JUL2006_049	AT1G21070	ES990085	544	1		transporter-related	2e-49	191	chr1:7376137-7377799 REVERSE
BNAEN1GH_UP_050_H10_21JUL2006_066	AT1G13780	ES990088	241	1		similar to F-box family protein [Arabidopsis thaliana] (TAIR:AT5G27750.1); similar to Cyclin-like F-box; FBD [Medicago truncatula] (GB:ABE80758.1); contains InterPro domain FBD-like; (InterPro:IPR006566); contains InterPro domain Cyclin-like F-box; (InterPro:IPR001810); contains InterPro domain FBD; (InterPro:IPR013596); contains InterPro domain Leucine-rich repeat 2; (InterPro:IPR013101)	2e-10	61	chr1:4724678-4726311 FORWARD
BNAEN1GH_UP_050_H12_21JUL2006_082	AT5G56270	ES990089	625	1	WRKY2	WRKY2 (WRKY DNA-binding protein 2); transcription factor	1e-78	288	chr5:22798042-22800363 FORWARD
BNAEN1GH_UP_051_A01_21JUL2006_015	AT1G05850	ES990090	454	1	ERH2, ELP1, CTL1, ELP, HOT2, POM1	POM1 (POM-POM1); chitinase	3e-43	170	chr1:1766832-1768116 REVERSE
BNAEN1GH_UP_051_A02_21JUL2006_016	AT5G28290	ES990091	504	1		protein kinase, putative	3e-53	204	chr5:10278884-10281884 REVERSE
BNAEN1GH_UP_051_A06_21JUL2006_048	AT1G15370	ES990095	419	1		similar to Lon (GB:ABD28727.1); contains InterPro domain Longin-like; (InterPro:IPR011012)	3e-61	229	chr1:5287130-5288370 FORWARD
BNAEN1GH_UP_051_A11_21JUL2006_095	AT4G40000	ES990099	582	1		NOL1/NOP2/sun family protein	2e-80	295	chr4:18543983-18547437 REVERSE
BNAEN1GH_UP_051_B04_21JUL2006_030	AT2G39100	ES990101	569	1		zinc finger (C3HC4-type RING finger) family protein	2e-45	178	chr2:16324540-16325947 FORWARD
BNAEN1GH_UP_051_B10_21JUL2006_078	AT3G23780	ES990107	498	1	DRD2, NRPD2, NRPD2a	NRPD2a (NUCLEAR RNA POLYMERASE D 2A); DNA binding / DNA-directed RNA polymerase	2e-80	294	chr3:8567978-8573826 REVERSE
BNAEN1GH_UP_051_B11_21JUL2006_093	AT4G26510	ES990108	651	1		uracil phosphoribosyltransferase / UMP pyrophosphorylase (UPT1)	1e-58	223	chr4:13384813-13387927 FORWARD
BNAEN1GH_UP_051_C06_21JUL2006_044	AT5G04430	ES990114	462	1		KH domain-containing protein NOVA, putative	1e-56	215	chr5:1250603-1253524 REVERSE
BNAEN1GH_UP_051_C08_21JUL2006_060	AT3G03940	ES990116	509	1		protein kinase family protein	2e-12	69	chr3:1014419-1018251 REVERSE
BNAEN1GH_UP_051_C11_21JUL2006_091	AT5G14480	ES990119	619	1		glycosyl transferase family 17 protein	2e-86	315	chr5:4667987-4669696 FORWARD
BNAEN1GH_UP_051_C12_21JUL2006_092	AT4G15410	ES990120	690	1	ATB' GAMMA	ATB' GAMMA (Arabidopsis thaliana serine/threonine protein phosphatase 2A 55 kDa regulatory subunit B prime gamma)	4e-59	224	chr4:8814868-8816596 FORWARD
BNAEN1GH_UP_051_D01_21JUL2006_009	AT3G12380	ES990121	508	1	ATARP5	ATARP5 (ACTIN-RELATED PROTEIN 5)	5e-64	239	chr3:3938316-3940717 REVERSE
BNAEN1GH_UP_051_D02_21JUL2006_010	AT5G35600	ES990122	577	1	HDA7	HDA7 (HISTONE DEACETYLASE7); histone deacetylase	3e-50	194	chr5:13787351-13788942 REVERSE
BNAEN1GH_UP_051_D07_21JUL2006_057	AT3G23600	ES990127	620	1		dienelactone hydrolase family protein	1e-94	342	chr3:8473840-8475662 FORWARD
BNAEN1GH_UP_051_E02_21JUL2006_008	AT1G62780	ES990134	545	1		similar to B0616E02-H0507E05.5 [Oryza sativa (indica cultivar-group)] (GB:CAH67829.1)	7e-72	266	chr1:23253014-23254731 REVERSE
BNAEN1GH_UP_051_E03_21JUL2006_023	AT1G29880	ES990135	408	1		glycyl-tRNA synthetase / glycine--tRNA ligase	3e-42	166	chr1:10459646-10462765 REVERSE
BNAEN1GH_UP_051_E04_21JUL2006_024	AT1G15740	ES990136	581	1		leucine-rich repeat family protein	2e-64	241	chr1:5411504-5414539 FORWARD
BNAEN1GH_UP_051_E07_21JUL2006_055	AT4G25830	ES990139	293	1		integral membrane family protein	4e-20	93	chr4:13133736-13134799 FORWARD
BNAEN1GH_UP_051_F02_21JUL2006_006	AT2G37480	ES990145	578	1		similar to unknown protein [Arabidopsis thaliana] (TAIR:AT3G53670.1); similar to hypothetical protein MtrDRAFT_AC125368g26v1 [Medicago truncatula] (GB:ABE93949.1); similar to hypothetical protein MtrDRAFT_AC135797g8v1 [Medicago truncatula] (GB:ABE82095.1); contains InterPro domain Galactose-binding like; (InterPro:IPR008979)	2e-43	172	chr2:15745723-15746657 FORWARD
BNAEN1GH_UP_051_F06_21JUL2006_038	AT5G44730	ES990149	361	1		haloacid dehalogenase-like hydrolase family protein	4e-36	145	chr5:18062815-18063746 REVERSE
BNAEN1GH_UP_051_F07_21JUL2006_053	AT4G22285	ES990150	524	1		ubiquitin thiolesterase/ zinc ion binding	2e-35	144	chr4:11779075-11781910 REVERSE
BNAEN1GH_UP_051_G01_21JUL2006_003	AT1G64330	ES990156	384	1		myosin heavy chain-related	3e-11	64	chr1:23875835-23877633 FORWARD
BNAEN1GH_UP_051_G02_21JUL2006_004	AT4G30840	ES990157	538	1		WD-40 repeat protein family	5e-43	170	chr4:15017837-15019715 REVERSE
BNAEN1GH_UP_051_G06_21JUL2006_036	AT5G60580	ES990161	583	1		zinc finger (C3HC4-type RING finger) family protein	2e-81	298	chr5:24371524-24373932 FORWARD
BNAEN1GH_UP_051_G09_21JUL2006_067	AT4G30560	ES990164	606	1	CNGC9, ATCNGC9	ATCNGC9 (CYCLIC NUCLEOTIDE GATED CHANNEL 9); calmodulin binding / cyclic nucleotide binding / ion channel	8e-73	269	chr4:14926980-14929687 REVERSE
BNAEN1GH_UP_051_H07_21JUL2006_049	AT1G26610	ES990173	359	1		zinc finger (C2H2 type) family protein	8e-16	79	chr1:9193722-9195089 FORWARD
BNAEN1GH_UP_051_H09_21JUL2006_065	AT5G10450	ES990175	463	1	GF14 LAMBDA, AFT1, GRF6	GRF6 (GF14 LAMBDA); protein phosphorylated amino acid binding	9e-64	238	chr5:3284453-3286262 REVERSE
BNAEN1GH_UP_052_A01_21JUL2006_015	AT3G62840	ES990179	99	1		similar to small nuclear ribonucleoprotein D2, putative / snRNP core protein D2, putative / Sm protein D2, putative [Arabidopsis thaliana] (TAIR:AT2G47640.4); similar to Os05g0314100 [Oryza sativa (japonica cultivar-group)] (GB:NP_001055168.1); similar to putative small nuclear ribonucleoprotein D2 [Oryza sativa (japonica cultivar-group)] (GB:AAV32147.1); contains InterPro domain Like-Sm ribonucl…	2e-11	64	chr3:23246702-23247590 REVERSE
BNAEN1GH_UP_052_A06_21JUL2006_048	AT2G01350	ES990182	448	1	QPT	QPT (QUINOLINATE PHOSHORIBOSYLTRANSFERASE)	6e-44	172	chr2:165331-167057 REVERSE
BNAEN1GH_UP_052_A07_21JUL2006_063	AT1G63100	ES990183	117	1		scarecrow transcription factor family protein	2e-11	64	chr1:23403056-23405032 REVERSE
BNAEN1GH_UP_052_A09_21JUL2006_079	AT5G62090	ES990184	185	1		similar to transcriptional co-regulator family protein [Arabidopsis thaliana] (TAIR:AT4G25520.1); similar to SEU1 protein [Antirrhinum majus] (GB:CAF18247.1)	2e-15	77	chr5:24952447-24955766 REVERSE
BNAEN1GH_UP_052_A10_21JUL2006_080	AT5G54280	ES990185	527	1	ATATM2, ATMYOS1, ATM4, ATM2	ATM2 (ARABIDOPSIS THALIANA MYOSIN 4)	4e-98	353	chr5:22056832-22062818 REVERSE
BNAEN1GH_UP_052_B09_21JUL2006_077	AT1G10580	ES990190	327	1		transducin family protein / WD-40 repeat family protein	2e-39	156	chr1:3491561-3493666 REVERSE
BNAEN1GH_UP_052_B10_21JUL2006_078	AT2G18730	ES990191	492	1		diacylglycerol kinase, putative	2e-85	311	chr2:8126058-8128771 FORWARD
BNAEN1GH_UP_052_C07_21JUL2006_059	AT3G55520	ES990197	82	1		immunophilin, putative / FKBP-type peptidyl-prolyl cis-trans isomerase, putative	4e-08	53	chr3:20605156-20606107 FORWARD
BNAEN1GH_UP_052_C09_21JUL2006_075	AT4G37640	ES990198	76	1	ACA2	ACA2 (CALCIUM ATPASE 2); calmodulin binding	2e-07	51	chr4:17683219-17686802 REVERSE
BNAEN1GH_UP_052_D08_21JUL2006_058	AT3G12490	ES990202	420	1		cysteine protease inhibitor, putative / cystatin, putative	7e-48	185	chr3:3960530-3961883 REVERSE
BNAEN1GH_UP_052_E08_21JUL2006_056	AT4G11260	ES990207	434	1	ATSGT1B, ETA3, RPR1, EDM1, SGT1B	SGT1B (enhanced downy mildew 1b); binding	1e-50	194	chr4:6851511-6853715 REVERSE
BNAEN1GH_UP_052_F06_21JUL2006_038	AT2G43360	ES990211	196	1	BIOB, BIO2	BIO2 (BIOTIN AUXOTROPH 2); biotin synthase	4e-18	86	chr2:18017995-18020206 REVERSE
BNAEN1GH_UP_052_G10_21JUL2006_068	AT5G03460	ES990222	527	1		similar to Os02g0823600 [Oryza sativa (japonica cultivar-group)] (GB:NP_001048570.1); similar to F12E4.230-like protein [Hyacinthus orientalis] (GB:AAS20978.1)	5e-35	143	chr5:864390-865508 FORWARD
BNAEN1GH_UP_052_H01_21JUL2006_001	AT2G39760	ES990225	225	1	ATBPM3	ATBPM3; protein binding	3e-25	109	chr2:16590291-16591893 FORWARD
BNAEN1GH_UP_052_H06_21JUL2006_034	AT1G16560	ES990227	216	1		Per1-like family protein	3e-37	149	chr1:5669227-5670336 FORWARD
BNAEN1GH_UP_052_H11_21JUL2006_081	AT5G64780	ES990231	521	1		similar to unknown protein [Arabidopsis thaliana] (TAIR:AT4G09830.1); similar to hypothetical protein MtrDRAFT_AC141113g10v1 [Medicago truncatula] (GB:ABE94618.1)	9e-59	222	chr5:25917926-25919181 REVERSE
BNAEN1GH_UP_052_H12_21JUL2006_082	AT1G32150	ES990232	506	1		bZIP transcription factor family protein	2e-41	164	chr1:11566002-11568297 FORWARD
BNAEN1GH_UP_053_A01_21JUL2006_015	AT3G53530	ES990233	489	1		heavy-metal-associated domain-containing protein	8e-53	202	chr3:19856177-19857561 FORWARD
BNAEN1GH_UP_053_A03_21JUL2006_031	AT4G21705	ES990235	443	1		pentatricopeptide (PPR) repeat-containing protein	5e-72	266	chr4:11533269-11534829 REVERSE
BNAEN1GH_UP_053_A04_21JUL2006_032	AT5G01710	ES990236	332	1		similar to unknown protein [Arabidopsis thaliana] (TAIR:AT4G24805.1); similar to hypothetical protein [Oryza sativa (japonica cultivar-group)] (GB:BAC75560.1); contains InterPro domain Methyltransferase FkbM; (InterPro:IPR006342)	1e-57	217	chr5:263706-265247 REVERSE
BNAEN1GH_UP_053_A09_21JUL2006_079	AT5G41950	ES990239	515	1		binding	2e-50	194	chr5:16803053-16806588 FORWARD
BNAEN1GH_UP_053_A11_21JUL2006_095	AT3G46100	ES990241	538	1	ATHRS1	ATHRS1 (HISTIDYL-TRNA SYNTHETASE 1); histidine-tRNA ligase	1e-72	268	chr3:16939429-16941969 REVERSE
BNAEN1GH_UP_053_B06_21JUL2006_046	AT4G27745	ES990246	368	1		Identical to Protein yippee-like At4g27740 [Arabidopsis Thaliana] (GB:Q9T096); similar to yippee family protein [Arabidopsis thaliana] (TAIR:AT5G53940.1); similar to Yippee-like protein At4g27740, putative [Oryza sativa (japonica cultivar-group)] (GB:ABA98518.1); similar to Os12g0484700 [Oryza sativa (japonica cultivar-group)] (GB:NP_001066778.1); contains InterPro domain Yippee-like protein; (In…	2e-56	213	chr4:13840536-13841285 FORWARD
BNAEN1GH_UP_053_B08_21JUL2006_062	AT1G77590	ES990247	436	1	LACS9	LACS9 (LONG CHAIN ACYL-COA SYNTHETASE 9); long-chain-fatty-acid-CoA ligase	5e-45	176	chr1:29153395-29156670 REVERSE
BNAEN1GH_UP_053_B09_21JUL2006_077	AT4G34670	ES990248	520	1		40S ribosomal protein S3A (RPS3aB)	3e-71	264	chr4:16548729-16550227 FORWARD
BNAEN1GH_UP_053_B11_21JUL2006_093	AT5G61220	ES990250	543	1		complex 1 family protein / LVR family protein	2e-34	142	chr5:24643283-24643546 REVERSE
BNAEN1GH_UP_053_C02_21JUL2006_012	AT1G30800	ES990253	488	1		similar to unknown protein [Arabidopsis thaliana] (TAIR:AT4G29980.1); contains InterPro domain Beta-Ig-H3/fasciclin; (InterPro:IPR000782)	7e-12	67	chr1:10936977-10937696 FORWARD
BNAEN1GH_UP_053_C11_21JUL2006_091	AT1G35720	ES990261	247	1	OXY5, ATOXY5, ANNAT1	ANNAT1 (ANNEXIN ARABIDOPSIS 1); calcium ion binding / calcium-dependent phospholipid binding	2e-34	140	chr1:13226516-13228151 FORWARD
BNAEN1GH_UP_053_D06_21JUL2006_042	AT1G71350	ES990267	223	1		eukaryotic translation initiation factor SUI1 family protein	9e-33	134	chr1:26892187-26894871 REVERSE
BNAEN1GH_UP_053_D09_21JUL2006_073	AT3G62200	ES990269	476	1		similar to EDA32 (embryo sac development arrest 32) [Arabidopsis thaliana] (TAIR:AT3G62210.1); similar to Os07g0637200 [Oryza sativa (japonica cultivar-group)] (GB:NP_001060400.1); similar to expressed protein [Oryza sativa (japonica cultivar-group)] (GB:ABF96170.1); contains InterPro domain Protein of unknown function DUF537; (InterPro:IPR007491)	6e-08	54	chr3:23034412-23036646 REVERSE
BNAEN1GH_UP_053_E05_21JUL2006_039	AT4G24820	ES990275	174	1		26S proteasome regulatory subunit, putative (RPN7)	8e-22	99	chr4:12790481-12792609 REVERSE
BNAEN1GH_UP_053_E07_21JUL2006_055	AT5G23760	ES990276	206	1		heavy-metal-associated domain-containing protein	4e-10	60	chr5:8013245-8014132 REVERSE
BNAEN1GH_UP_053_E10_21JUL2006_072	AT4G20360	ES990278	588	1	AtRab8D, AtRABE1b	AtRABE1b/AtRab8D (Arabidopsis Rab GTPase homolog E1b); translation elongation factor	6e-51	196	chr4:10990047-10991477 FORWARD
BNAEN1GH_UP_053_E11_21JUL2006_087	AT3G15090	ES990279	530	1		oxidoreductase, zinc-binding dehydrogenase family protein	4e-59	223	chr3:5076854-5078877 FORWARD
BNAEN1GH_UP_053_F01_21JUL2006_005	AT3G52990	ES990281	429	1		pyruvate kinase, putative	3e-45	177	chr3:19660024-19663215 FORWARD
BNAEN1GH_UP_053_F02_21JUL2006_006	AT2G46210	ES990282	244	1		delta-8 sphingolipid desaturase, putative	1e-18	88	chr2:18984615-18985964 FORWARD
BNAEN1GH_UP_053_F11_21JUL2006_085	AT1G20960	ES990288	424	1	EMB1507	EMB1507 (EMBRYO DEFECTIVE 1507); ATP-dependent helicase	2e-26	114	chr1:7302580-7309903 REVERSE
BNAEN1GH_UP_053_F12_21JUL2006_086	AT4G33210	ES990289	495	1		F-box family protein (FBL15)	8e-56	212	chr4:16015974-16020700 REVERSE
BNAEN1GH_UP_053_G03_21JUL2006_019	AT2G17510	ES990290	342	1		ribonuclease II family protein	6e-56	211	chr2:7616477-7622963 REVERSE
BNAEN1GH_UP_053_G10_21JUL2006_068	AT3G09090	ES990292	384	1	DEX1	DEX1 (DEFECTIVE IN EXINE FORMATION 1)	1e-25	111	chr3:2782917-2787557 REVERSE
BNAEN1GH_UP_053_G11_21JUL2006_083	AT5G20890	ES990293	425	1		chaperonin, putative	2e-63	237	chr5:7087022-7089908 REVERSE
BNAEN1GH_UP_053_G12_21JUL2006_084	AT3G14430	ES990294	406	1		similar to hypothetical protein [Oryza sativa (japonica cultivar-group)] (GB:BAD09102.1)	2e-32	134	chr3:4824406-4824739 REVERSE
BNAEN1GH_UP_053_H01_21JUL2006_001	AT4G24550	ES990295	462	1		clathrin adaptor complexes medium subunit family protein	7e-72	265	chr4:12675883-12678913 FORWARD
BNAEN1GH_UP_053_H02_21JUL2006_002	AT5G05010	ES990296	203	1		clathrin adaptor complexes medium subunit-related	1e-26	114	chr5:1477138-1479873 FORWARD
BNAEN1GH_UP_053_H04_21JUL2006_018	AT5G60390	ES990298	101	1		elongation factor 1-alpha / EF-1-alpha	3e-09	57	chr5:24306452-24307901 FORWARD
BNAEN1GH_UP_053_H06_21JUL2006_034	AT3G17940	ES990299	308	1		aldose 1-epimerase family protein	6e-22	99	chr3:6143713-6145250 REVERSE
BNAEN1GH_UP_053_H07_21JUL2006_049	AT3G56310	ES990300	356	1		alpha-galactosidase, putative / melibiase, putative / alpha-D-galactoside galactohydrolase, putative	5e-36	145	chr3:20893865-20896724 FORWARD
BNAEN1GH_UP_054_A06_21JUL2006_048	AT3G09200	ES990311	521	1		60S acidic ribosomal protein P0 (RPP0B)	6e-78	286	chr3:2823370-2825026 REVERSE
BNAEN1GH_UP_054_A08_21JUL2006_064	AT2G40290	ES990313	558	1		RNA binding	1e-77	285	chr2:16836950-16837967 REVERSE
BNAEN1GH_UP_054_A11_21JUL2006_095	AT2G25140	ES990316	454	1	HSP98.7, CLPB-M, CLPB4	CLPB-M/CLPB4/HSP98.7 (HEAT SHOCK PROTEIN 98.7); ATP binding / ATPase	5e-74	272	chr2:10704956-10709077 REVERSE
BNAEN1GH_UP_054_B05_21JUL2006_045	AT4G37870	ES990322	506	1	PCK1, PEPCK	phosphoenolpyruvate carboxykinase (ATP), putative / PEP carboxykinase, putative / PEPCK, putative	8e-62	232	chr4:17802968-17806326 REVERSE
BNAEN1GH_UP_054_B06_21JUL2006_046	AT1G50240	ES990323	658	1		ATP binding / binding / protein kinase/ protein serine/threonine kinase	1e-100	360	chr1:18610731-18617762 FORWARD
BNAEN1GH_UP_054_B11_21JUL2006_093	AT3G49305	ES990328	432	1		similar to proline-rich family protein [Arabidopsis thaliana] (TAIR:AT3G49300.1)	2e-10	61	chr3:18290735-18291370 REVERSE
BNAEN1GH_UP_054_C02_21JUL2006_012	AT1G16320	ES990331	546	1		similar to unknown protein [Arabidopsis thaliana] (TAIR:AT1G79510.2); similar to hypothetical protein Npun02005080 [Nostoc punctiforme PCC 73102] (GB:ZP_00108317.1); similar to Os05g0215600 [Oryza sativa (japonica cultivar-group)] (GB:NP_001054933.1); similar to Os04g0613300 [Oryza sativa (japonica cultivar-group)] (GB:NP_001053853.1); contains domain NTF2-like (SSF54427)	2e-81	298	chr1:5580945-5581926 FORWARD
BNAEN1GH_UP_054_C03_21JUL2006_027	AT3G61660	ES990332	589	1		similar to unknown protein [Arabidopsis thaliana] (TAIR:AT2G46375.1)	2e-48	188	chr3:22827127-22827516 FORWARD
BNAEN1GH_UP_054_C04_21JUL2006_028	AT5G58270	ES990333	565	1	ATATM3, ATM3, STA1	STA1 (STARIK 1); ATPase, coupled to transmembrane movement of substances	5e-88	320	chr5:23579394-23584266 FORWARD
BNAEN1GH_UP_054_C06_21JUL2006_044	AT5G37370	ES990335	612	1	ATSRL1	ATSRL1; binding	1e-92	335	chr5:14830075-14833218 REVERSE
BNAEN1GH_UP_054_C09_21JUL2006_075	AT3G09900	ES990338	562	1	AtRABE1e, AtRab8E	AtRABE1e/AtRab8E (Arabidopsis Rab GTPase homolog E1e); GTP binding	2e-43	172	chr3:3034692-3036384 FORWARD
BNAEN1GH_UP_054_C11_21JUL2006_091	AT1G70160	ES990340	481	1		similar to unknown protein [Arabidopsis thaliana] (TAIR:AT5G54870.1); similar to unknown protein [Arabidopsis thaliana] (TAIR:AT4G27020.1); similar to unknown protein [Oryza sativa (japonica cultivar-group)] (GB:BAD53001.1); similar to unknown protein [Oryza sativa (japonica cultivar-group)] (GB:BAB89049.1); similar to conserved hypothetical protein [Medicago truncatula] (GB:ABE93629.1)	4e-59	223	chr1:26423822-26426008 FORWARD
BNAEN1GH_UP_054_C12_21JUL2006_092	AT3G05230	ES990341	628	1		signal peptidase subunit family protein	4e-54	207	chr3:1492310-1493458 FORWARD
BNAEN1GH_UP_054_D07_21JUL2006_057	AT3G49870	ES990347	630	1	ATARLA1C	ATARLA1C (ADP-ribosylation factor-like A1C); GTP binding	5e-86	313	chr3:18503659-18505006 REVERSE
BNAEN1GH_UP_054_D12_21JUL2006_090	AT3G56510	ES990351	590	1		TATA-binding protein binding	4e-51	197	chr3:20955327-20957214 REVERSE
BNAEN1GH_UP_054_E02_21JUL2006_008	AT5G42990	ES990353	368	1	UBC18	UBC18 (ubiquitin-conjugating enzyme 16); ubiquitin-protein ligase	8e-30	125	chr5:17261434-17263132 REVERSE
BNAEN1GH_UP_054_E05_21JUL2006_039	AT5G20740	ES990356	451	1		invertase/pectin methylesterase inhibitor family protein	2e-38	154	chr5:7025869-7026486 REVERSE
BNAEN1GH_UP_054_E09_21JUL2006_071	AT5G16710	ES990360	556	1	DHAR3	DHAR3 (DEHYDROASCORBATE REDUCTASE 1); glutathione dehydrogenase (ascorbate)	9e-84	305	chr5:5483315-5484929 FORWARD
BNAEN1GH_UP_054_E11_21JUL2006_087	AT4G04955	ES990362	528	1	ATALN	ATALN (ARABIDOPSIS ALLANTOINASE); allantoinase/ hydrolase	7e-51	196	chr4:2522299-2525257 REVERSE
BNAEN1GH_UP_054_F02_21JUL2006_006	AT4G21980	ES990365	400	1	ATG8A, APG8A	APG8A (autophagy 8A)	5e-42	166	chr4:11655880-11656821 FORWARD
BNAEN1GH_UP_054_F12_21JUL2006_086	AT4G30090	ES990375	597	1	EMB1353	EMB1353 (EMBRYO DEFECTIVE 1353)	2e-60	228	chr4:14709141-14711618 REVERSE
BNAEN1GH_UP_054_G03_21JUL2006_019	AT5G13810	ES990378	575	1		glutaredoxin family protein	2e-73	271	chr5:4455772-4456596 FORWARD
BNAEN1GH_UP_054_G05_21JUL2006_035	AT3G15310	ES990380	517	1		similar to unknown protein [Arabidopsis thaliana] (TAIR:AT5G32621.1); similar to hypothetical protein 24.t00017 [Brassica oleracea] (GB:ABD64939.1); contains InterPro domain Protein of unknown function DUF635; (InterPro:IPR006912); contains InterPro domain Bacterial adhesion; (InterPro:IPR008966)	1e-17	86	chr3:5152289-5153536 REVERSE
BNAEN1GH_UP_054_G08_21JUL2006_052	AT3G56950	ES990383	618	1	SIP2;1, SIP2	SIP2;1 (SMALL AND BASIC INTRINSIC PROTEIN 2); transporter	1e-100	238	chr3:21089565-21090623 REVERSE
BNAEN1GH_UP_054_G10_21JUL2006_068	AT5G18950	ES990385	469	1		pentatricopeptide (PPR) repeat-containing protein	3e-68	253	chr5:6328521-6329972 REVERSE
BNAEN1GH_UP_054_H03_21JUL2006_017	AT3G62790	ES990390	560	1		NADH-ubiquinone oxidoreductase-related	4e-42	167	chr3:23234296-23235196 REVERSE
BNAEN1GH_UP_054_H04_21JUL2006_018	AT4G34350	ES990391	627	1	ISPH, CLB6	CLB6 (CHLOROPLAST BIOGENESIS 6); 4-hydroxy-3-methylbut-2-en-1-yl diphosphate reductase	1e-101	363	chr4:16428685-16431042 REVERSE
BNAEN1GH_UP_054_H09_21JUL2006_065	AT2G21160	ES990395	535	1		translocon-associated protein alpha (TRAP alpha) family protein	1e-41	165	chr2:9075509-9077391 FORWARD
BNAEN1GH_UP_055_A04_21JUL2006_032	AT1G48620	ES990401	480	1		histone H1/H5 family protein	9e-20	93	chr1:17977816-17979969 REVERSE
BNAEN1GH_UP_055_C01_21JUL2006_011	AT1G34130	ES990422	559	1	STT3B	STT3B (STAUROSPORIN AND TEMPERATURE SENSITIVE 3-LIKE B); oligosaccharyl transferase	9e-76	279	chr1:12429978-12432963 FORWARD
BNAEN1GH_UP_055_C05_21JUL2006_043	AT2G38880	ES990426	559	1	HAP3, ATHAP3, HAP3A	HAP3A (Heme activator protein (yeast) homolog 3A)	2e-53	204	chr2:16245763-16247394 FORWARD
BNAEN1GH_UP_055_C08_21JUL2006_060	AT5G15070	ES990429	512	1		acid phosphatase	3e-89	323	chr5:4876901-4885618 FORWARD
BNAEN1GH_UP_055_C09_21JUL2006_075	AT4G00026	ES990430	395	1		similar to expressed protein [Oryza sativa (japonica cultivar-group)] (GB:ABF95014.1); similar to expressed protein [Oryza sativa (japonica cultivar-group)] (GB:ABF95013.1); contains InterPro domain Mitochondrial TIM21; (InterPro:IPR013261)	3e-28	120	chr4:11634-13285 REVERSE
BNAEN1GH_UP_055_C12_21JUL2006_092	AT1G16520	ES990433	475	1		similar to unknown protein [Arabidopsis thaliana] (TAIR:AT1G56080.1); similar to putative protein [Avicennia marina] (GB:AAV33647.1); contains domain PAH2 domain (SSF47762)	1e-62	234	chr1:5648897-5650991 FORWARD
BNAEN1GH_UP_055_D04_21JUL2006_026	AT3G08680	ES990436	337	1		leucine-rich repeat transmembrane protein kinase, putative	5e-24	101	chr3:2638597-2640596 FORWARD
BNAEN1GH_UP_055_D08_21JUL2006_058	AT5G42220	ES990440	555	1		ubiquitin family protein	1e-47	186	chr5:16890190-16894683 FORWARD
BNAEN1GH_UP_055_E01_21JUL2006_007	AT2G24360	ES990445	468	1		serine/threonine/tyrosine kinase, putative	2e-54	207	chr2:10371822-10373155 REVERSE
BNAEN1GH_UP_055_E02_21JUL2006_008	AT4G24480	ES990446	488	1		serine/threonine protein kinase, putative	2e-34	141	chr4:12650420-12654765 FORWARD
BNAEN1GH_UP_055_E05_21JUL2006_039	AT1G07420	ES990448	533	1	ATSMO1, ATSMO2-2, ATSMO2, SMO2-2	SMO2-2 (sterol 4-alpha-methyl-oxidase 2); C-4 methylsterol oxidase	8e-71	262	chr1:2277907-2280030 FORWARD
BNAEN1GH_UP_055_E08_21JUL2006_056	AT1G27680	ES990451	532	1	APL2	APL2 (large subunit of AGP 2)	2e-59	224	chr1:9631617-9634437 FORWARD
BNAEN1GH_UP_055_E10_21JUL2006_072	AT1G67740	ES990453	528	1	YCF32, PSBY	PSBY (photosystem II BY)	6e-33	136	chr1:25398092-25398661 REVERSE
BNAEN1GH_UP_055_E12_21JUL2006_088	AT3G18770	ES990455	386	1		similar to unknown protein [Arabidopsis thaliana] (TAIR:AT3G49590.1); similar to IMP dehydrogenase/GMP reductase [Medicago truncatula] (GB:ABE83766.1)	2e-38	154	chr3:6460032-6462516 REVERSE
BNAEN1GH_UP_055_F01_21JUL2006_005	AT5G65430	ES990456	161	1	GF14 KAPPA, GRF8	GRF8 (GENERAL REGULATORY FACTOR 8); protein phosphorylated amino acid binding	7e-17	82	chr5:26165772-26167481 REVERSE
BNAEN1GH_UP_055_F02_21JUL2006_006	AT4G39350	ES990457	468	1	ATH-A, CESA2	CESA2 (CELLULASE SYNTHASE 2); cellulose synthase/ transferase, transferring glycosyl groups	2e-28	121	chr4:18297072-18301884 FORWARD
BNAEN1GH_UP_055_F11_21JUL2006_085	AT1G03330	ES990465	485	1		small nuclear ribonucleoprotein D, putative / snRNP core SM-like protein, putative / U6 snRNA-associated Sm-like protein, putative	6e-43	169	chr1:818161-819297 REVERSE
BNAEN1GH_UP_055_G06_21JUL2006_036	AT4G30310	ES990472	567	1		ribitol kinase, putative	2e-68	180	chr4:14831919-14835098 FORWARD
BNAEN1GH_UP_055_G08_21JUL2006_052	AT1G78900	ES990474	515	1	VHA-A	VHA-A; ATP binding / hydrogen ion transporting ATP synthase, rotational mechanism	4e-30	127	chr1:29665356-29669468 FORWARD
BNAEN1GH_UP_055_G10_21JUL2006_068	AT5G61060	ES990476	464	1	HDA5, HDA05	HDA05 (HISTONE DEACETYLASE5); histone deacetylase	5e-32	133	chr5:24584363-24588143 REVERSE
BNAEN1GH_UP_055_H08_21JUL2006_050	AT3G59050	ES990484	435	1	ATPAO3	ATPAO3 (POLYAMINE OXIDASE 3); oxidoreductase	3e-25	110	chr3:21835909-21838150 REVERSE
BNAEN1GH_UP_055_H10_21JUL2006_066	AT5G49720	ES990486	519	1	DEC, KOR, RSW2, OR16PEP, IRX2, KOR1	KOR1 (KORRIGAN); hydrolase, hydrolyzing O-glycosyl compounds	2e-95	344	chr5:20214991-20217394 REVERSE
BNAEN1GH_UP_056_A05_21JUL2006_047	AT3G62250	ES990493	580	1	UBQ5	UBQ5 (UBIQUITIN 5); protein binding	1e-58	222	chr3:23048113-23048586 FORWARD
BNAEN1GH_UP_056_A06_21JUL2006_048	AT2G17720	ES990494	682	1		oxidoreductase, 2OG-Fe(II) oxygenase family protein	9e-77	283	chr2:7704595-7706256 FORWARD
BNAEN1GH_UP_056_A09_21JUL2006_079	AT4G30960	ES990497	400	1	SIP3, SnRK3.14, CIPK6	CIPK6 (CBL-INTERACTING PROTEIN KINASE 6); kinase	4e-18	87	chr4:15067406-15068731 FORWARD
BNAEN1GH_UP_056_A11_21JUL2006_095	AT5G50070	ES990499	558	1		invertase/pectin methylesterase inhibitor family protein	1e-25	112	chr5:20381782-20382655 FORWARD
BNAEN1GH_UP_056_A12_21JUL2006_096	AT1G51980	ES990500	359	1		mitochondrial processing peptidase alpha subunit, putative	1e-12	68	chr1:19327361-19330440 REVERSE
BNAEN1GH_UP_056_B05_21JUL2006_045	AT1G21750	ES990505	491	1	ATPDIL1-1	ATPDIL1-1 (PDI-LIKE 1-1); protein disulfide isomerase	1e-68	255	chr1:7645756-7648684 FORWARD
BNAEN1GH_UP_056_B06_21JUL2006_046	AT4G13450	ES990506	591	1		universal stress protein (USP) family protein	3e-61	231	chr4:7815142-7815900 REVERSE
BNAEN1GH_UP_056_B08_21JUL2006_062	AT5G23430	ES990508	564	1		transducin family protein / WD-40 repeat family protein	8e-48	186	chr5:7894076-7899865 REVERSE
BNAEN1GH_UP_056_B09_21JUL2006_077	AT3G12680	ES990509	594	1	HUA1	HUA1 (ENHANCER OF AG-4 1)	2e-17	86	chr3:4025283-4029006 REVERSE
BNAEN1GH_UP_056_B11_21JUL2006_093	AT2G47580	ES990511	207	1	U1A	U1A (SPLICEOSOMAL PROTEIN U1A); RNA binding	7e-18	86	chr2:19524299-19525756 FORWARD
BNAEN1GH_UP_056_B12_21JUL2006_094	AT4G17950	ES990512	340	1		DNA-binding family protein	2e-37	150	chr4:9967307-9969019 REVERSE
BNAEN1GH_UP_056_C02_21JUL2006_012	AT5G52650	ES990514	575	1		40S ribosomal protein S10 (RPS10C)	8e-27	116	chr5:21373007-21374229 REVERSE
BNAEN1GH_UP_056_C04_21JUL2006_028	AT5G47820	ES990515	567	1	FRA1	FRA1 (FRAGILE FIBER 1); microtubule motor	3e-86	314	chr5:19383731-19389455 FORWARD
BNAEN1GH_UP_056_C06_21JUL2006_044	AT5G61450	ES990516	622	1		2-phosphoglycerate kinase-related	8e-52	199	chr5:24727466-24730108 REVERSE
BNAEN1GH_UP_056_C07_21JUL2006_059	AT3G53130	ES990517	296	1	CYP97C1, LUT1	LUT1 (LUTEIN DEFICIENT 1); oxygen binding	3e-13	70	chr3:19703790-19706256 FORWARD
BNAEN1GH_UP_056_D02_21JUL2006_010	AT5G41880	ES990524	568	1		DNA primase small subunit family	1e-74	275	chr5:16778299-16781011 FORWARD
BNAEN1GH_UP_056_D03_21JUL2006_025	AT5G12120	ES990525	679	1		ubiquitin-associated (UBA)/TS-N domain-containing protein	2e-70	262	chr5:3916230-3918089 REVERSE
BNAEN1GH_UP_056_D05_21JUL2006_041	AT2G28370	ES990527	473	1		similar to integral membrane protein, putative [Arabidopsis thaliana] (TAIR:AT2G37200.1); similar to unknown [Solanum tuberosum] (GB:ABB16987.1); similar to Os03g0206600 [Oryza sativa (japonica cultivar-group)] (GB:NP_001049320.1); contains InterPro domain Protein of unknown function DUF588; (InterPro:IPR006702)	1e-38	155	chr2:12139169-12140524 FORWARD
BNAEN1GH_UP_056_D06_21JUL2006_042	AT3G53390	ES990528	560	1		transducin family protein / WD-40 repeat family protein	1e-39	159	chr3:19803759-19807406 FORWARD
BNAEN1GH_UP_056_D07_21JUL2006_057	AT1G17720	ES990529	375	1		ATB BETA (Arabidopsis thaliana serine/threonine protein phosphatase 2A 55 kDa regulatory subunit B beta isofor); nucleotide binding	4e-48	186	chr1:6093942-6098058 REVERSE
BNAEN1GH_UP_056_D09_21JUL2006_073	AT4G23490	ES990531	647	1		fringe-related protein	1e-124	439	chr4:12251590-12253983 REVERSE
BNAEN1GH_UP_056_E01_21JUL2006_007	AT1G13030	ES990534	581	1		sphere organelles protein-related	6e-07	51	chr1:4444282-4447276 REVERSE
BNAEN1GH_UP_056_E06_21JUL2006_040	AT3G04500	ES990539	442	1		RNA recognition motif (RRM)-containing protein	1e-10	62	chr3:1212071-1213801 REVERSE
BNAEN1GH_UP_056_F01_21JUL2006_005	AT3G13940	ES990546	251	1		DNA binding / DNA-directed RNA polymerase	6e-11	62	chr3:4600654-4602419 REVERSE
BNAEN1GH_UP_056_F03_21JUL2006_021	AT3G03590	ES990548	611	1		SWIB complex BAF60b domain-containing protein	1e-37	152	chr3:865348-866676 REVERSE
BNAEN1GH_UP_056_G01_21JUL2006_003	AT5G52200	ES990556	201	1		phosphatase inhibitor/ protein phosphatase inhibitor	2e-32	133	chr5:21220044-21221945 REVERSE
BNAEN1GH_UP_056_G12_21JUL2006_084	AT3G56680	ES990566	517	1		nucleic acid binding	2e-34	141	chr3:21002516-21004425 FORWARD
BNAEN1GH_UP_056_H01_21JUL2006_001	AT3G62120	ES990567	489	1		tRNA synthetase class II (G, H, P and S) family protein	2e-66	247	chr3:23012202-23014824 REVERSE
BNAEN1GH_UP_056_H03_21JUL2006_017	AT1G11270	ES990569	455	1		F-box family protein	7e-21	96	chr1:3785833-3786653 REVERSE
BNAEN1GH_UP_056_H04_21JUL2006_018	AT4G10710	ES990570	554	1	SPT16	SPT16 (GLOBAL TRANSCRIPTION FACTOR C); metalloexopeptidase	6e-91	329	chr4:6602222-6605446 REVERSE
BNAEN1GH_UP_056_H07_21JUL2006_049	AT1G62330	ES990573	401	1		similar to unknown protein [Arabidopsis thaliana] (TAIR:AT1G11990.1); similar to putative auxin-independent growth promoter [Oryza sativa (japonica cultivar-group)] (GB:BAD37877.1); contains InterPro domain Protein of unknown function DUF246, plant; (InterPro:IPR004348)	5e-45	151	chr1:23050630-23053718 FORWARD
BNAEN1GH_UP_056_H10_21JUL2006_066	AT1G66260	ES990575	283	1		RNA and export factor-binding protein, putative	3e-09	57	chr1:24699558-24701546 REVERSE
BNAEN1GH_UP_057_A04_22JUL2006_032	AT4G26060	ES990578	206	1		similar to unknown protein [Arabidopsis thaliana] (TAIR:AT5G57060.1); similar to conserved hypothetical protein [Medicago truncatula] (GB:ABE79016.1); contains domain 60S RIBOSOMAL PROTEIN L18A (PTHR10052); contains domain 60S RIBOSOMAL PROTEIN L18A, PLANT (PTHR10052:SF2)	1e-09	58	chr4:13214981-13215964 REVERSE
BNAEN1GH_UP_057_B02_22JUL2006_014	AT3G03860	ES990588	500	1	ATAPRL5	ATAPRL5 (APR-LIKE 5); electron carrier/ protein disulfide oxidoreductase	8e-46	179	chr3:992472-994322 FORWARD
BNAEN1GH_UP_057_B03_22JUL2006_029	AT1G24706	ES990589	532	1		similar to DEAD box RNA helicase, putative [Arabidopsis thaliana] (TAIR:AT1G20920.1); similar to F5A9.21, related [Medicago truncatula] (GB:ABE85730.1); similar to putative THO complex 2 [Oryza sativa (japonica cultivar-group)] (GB:BAD87730.1); similar to Eukaryotic DNA topoisomerases I, dispensable insert [Medicago truncatula] (GB:ABE94293.1); contains domain THO2 PROTEIN (PTHR21597); contains d…	1e-49	192	chr1:8742196-8755229 FORWARD
BNAEN1GH_UP_057_B05_22JUL2006_045	AT4G18540	ES990590	382	1		similar to conserved transmembrane protein-like [Oryza sativa (japonica cultivar-group)] (GB:BAD61224.1)	5e-65	242	chr4:10221214-10223039 REVERSE
BNAEN1GH_UP_057_D02_22JUL2006_010	AT5G24590	ES990609	376	1	ANAC091, TIP	TIP (TCV-INTERACTING PROTEIN); transcription factor	9e-17	82	chr5:8416923-8418726 REVERSE
BNAEN1GH_UP_057_D03_22JUL2006_025	AT5G48100	ES990610	527	1	LAC15, TT10	TT10 (TRANSPARENT TESTA 10); laccase	4e-61	230	chr5:19506756-19509808 REVERSE
BNAEN1GH_UP_057_D12_22JUL2006_090	AT2G34450	ES990618	625	1		high mobility group (HMG1/2) family protein	4e-45	177	chr2:14534997-14536527 REVERSE
BNAEN1GH_UP_057_E08_22JUL2006_056	AT4G35320	ES990624	467	1		similar to unknown protein [Arabidopsis thaliana] (TAIR:AT2G17300.1); similar to Os02g0715300 [Oryza sativa (japonica cultivar-group)] (GB:NP_001047925.1); similar to Os08g0511400 [Oryza sativa (japonica cultivar-group)] (GB:NP_001062213.1); contains domain N-terminal domain of cbl (N-cbl) (SSF47668)	2e-31	131	chr4:16806144-16806587 REVERSE
BNAEN1GH_UP_057_F02_22JUL2006_006	AT1G29400	ES990629	498	1	AML5	AML5 (ARABIDOPSIS MEI2-LIKE PROTEIN 5); RNA binding	2e-65	244	chr1:10290379-10293682 REVERSE
BNAEN1GH_UP_057_F04_22JUL2006_022	AT1G17080	ES990631	390	1		similar to unknown protein [Arabidopsis thaliana] (TAIR:AT1G53560.1); similar to Os01g0667100 [Oryza sativa (japonica cultivar-group)] (GB:NP_001043806.1); similar to Os05g0564800 [Oryza sativa (japonica cultivar-group)] (GB:NP_001056334.1); similar to Os01g0242900 [Oryza sativa (japonica cultivar-group)] (GB:NP_001042559.1); contains domain 60S RIBOSOMAL PROTEIN L18A (PTHR10052); contains domain…	2e-45	177	chr1:5840451-5841529 REVERSE
BNAEN1GH_UP_057_G02_22JUL2006_004	AT5G60160	ES990639	157	1		aspartyl aminopeptidase, putative	3e-22	100	chr5:24241113-24244009 REVERSE
BNAEN1GH_UP_057_H02_22JUL2006_002	AT1G55460	ES990651	506	1		Kin17 DNA-binding protein-related	7e-28	119	chr1:20711233-20712468 FORWARD
BNAEN1GH_UP_058_A03_22JUL2006_031	AT5G01710	ES990661	466	1		similar to unknown protein [Arabidopsis thaliana] (TAIR:AT4G24805.1); similar to hypothetical protein [Oryza sativa (japonica cultivar-group)] (GB:BAC75560.1); contains InterPro domain Methyltransferase FkbM; (InterPro:IPR006342)	3e-43	170	chr5:263706-265247 REVERSE
BNAEN1GH_UP_058_A04_22JUL2006_032	AT5G24710	ES990662	401	1		similar to protein kinase family protein [Arabidopsis thaliana] (TAIR:AT5G38560.1); similar to Os01g0653800 [Oryza sativa (japonica cultivar-group)] (GB:NP_001043744.1); similar to WD-40 repeat family protein [Medicago sativa] (GB:AAZ31064.1); similar to Peptidase S8 and S53, subtilisin, kexin, sedolisin; WD40-like [Medicago truncatula] (GB:ABD32844.1); contains InterPro domain WD-40 repeat; (Int…	2e-65	244	chr5:8459151-8467923 REVERSE
BNAEN1GH_UP_058_A10_22JUL2006_080	AT2G43980	ES990668	292	1		inositol 1,3,4-trisphosphate 5/6-kinase family protein	9e-31	128	chr2:18215513-18218680 REVERSE
BNAEN1GH_UP_058_B03_22JUL2006_029	AT5G56940	ES990672	597	1		ribosomal protein S16 family protein	2e-62	234	chr5:23048105-23049426 FORWARD
BNAEN1GH_UP_058_B04_22JUL2006_030	AT3G12560	ES990673	439	1	ATTBP2, TRFL9	TRFL9 (TRF-LIKE 9); DNA binding	7e-45	176	chr3:3982279-3984855 REVERSE
BNAEN1GH_UP_058_B11_22JUL2006_093	AT4G02930	ES990678	607	1		elongation factor Tu, putative / EF-Tu, putative	2e-52	202	chr4:1295751-1298354 REVERSE
BNAEN1GH_UP_058_C03_22JUL2006_027	AT4G04950	ES990682	540	1		thioredoxin family protein	7e-64	239	chr4:2517880-2519922 REVERSE
BNAEN1GH_UP_058_C08_22JUL2006_060	AT3G23400	ES990686	436	1		plastid-lipid associated protein PAP / fibrillin family protein	2e-64	240	chr3:8376643-8378232 REVERSE
BNAEN1GH_UP_058_C11_22JUL2006_091	AT2G27200	ES990689	622	1		GTP-binding family protein	4e-55	211	chr2:11632527-11635037 FORWARD
BNAEN1GH_UP_058_D01_22JUL2006_009	AT1G79020	ES990691	518	1		transcription factor-related	1e-75	278	chr1:29732175-29734952 REVERSE
BNAEN1GH_UP_058_D04_22JUL2006_026	AT4G32840	ES990693	478	1		phosphofructokinase family protein	3e-08	55	chr4:15845014-15848309 REVERSE
BNAEN1GH_UP_058_D08_22JUL2006_058	AT1G12800	ES990696	387	1		S1 RNA-binding domain-containing protein	8e-48	138	chr1:4361776-4365187 REVERSE
BNAEN1GH_UP_058_D12_22JUL2006_090	AT1G64150	ES990700	628	1		similar to unknown protein [Arabidopsis thaliana] (TAIR:AT4G13590.1); similar to Major intrinsic protein; Protein of unknown function UPF0016 [Medicago truncatula] (GB:ABE79746.1); contains InterPro domain Protein of unknown function UPF0016; (InterPro:IPR001727)	1e-43	106	chr1:23812710-23816242 REVERSE
BNAEN1GH_UP_058_F02_22JUL2006_006	AT5G13490	ES990712	439	1	AAC2	AAC2 (ADP/ATP CARRIER 2); binding	6e-38	152	chr5:4336037-4337382 FORWARD
BNAEN1GH_UP_058_F03_22JUL2006_021	AT5G60410	ES990713	342	1	ATSIZ1, SIZ1	ATSIZ1/SIZ1; DNA binding	3e-50	192	chr5:24312452-24318056 FORWARD
BNAEN1GH_UP_058_F05_22JUL2006_037	AT5G44170	ES990715	558	1		similar to unknown protein [Arabidopsis thaliana] (TAIR:AT1G08125.1); similar to Os05g0564100 [Oryza sativa (japonica cultivar-group)] (GB:NP_001056330.1); similar to DNA ligase-like [Oryza sativa (japonica cultivar-group)] (GB:BAD22961.1); contains domain no description (G3D.3.40.50.150); contains domain Diol dehydratase, gamma subunit (SSF47148); contains domain UNCHARACTERIZED (PTHR14614)	2e-80	294	chr5:17797621-17798325 FORWARD
BNAEN1GH_UP_058_F09_22JUL2006_069	AT2G39670	ES990719	384	1		radical SAM domain-containing protein	8e-53	201	chr2:16541381-16544064 FORWARD
BNAEN1GH_UP_058_F11_22JUL2006_085	AT4G29300	ES990721	371	1	LCR27	LCR27 (Low-molecular-weight cysteine-rich 27)	1e-22	101	chr4:14434141-14434487 REVERSE
BNAEN1GH_UP_058_G03_22JUL2006_019	AT2G02160	ES990724	475	1		zinc finger (CCCH-type) family protein	2e-51	197	chr2:553406-555898 REVERSE
BNAEN1GH_UP_058_G04_22JUL2006_020	AT1G59950	ES990725	313	1		aldo/keto reductase, putative	2e-47	183	chr1:22071698-22074253 REVERSE
BNAEN1GH_UP_058_G06_22JUL2006_036	AT5G41460	ES990727	298	1		fringe-related protein	2e-16	80	chr5:16606952-16609425 REVERSE
BNAEN1GH_UP_058_G08_22JUL2006_052	AT5G64960	ES990729	262	1	CDKC;2	CDKC;2 (CYCLIN-DEPENDENT KINASE C;2); kinase	9e-41	161	chr5:25972723-25975653 FORWARD
BNAEN1GH_UP_058_G10_22JUL2006_068	AT3G58570	ES990731	363	1		DEAD box RNA helicase, putative	1e-42	167	chr3:21668076-21671329 FORWARD
BNAEN1GH_UP_058_H01_22JUL2006_001	AT5G06290	ES990733	290	1		2-cys peroxiredoxin, chloroplast, putative	2e-50	193	chr5:1919381-1921212 FORWARD
BNAEN1GH_UP_058_H05_22JUL2006_033	AT1G53350	ES990736	384	1		disease resistance protein (CC-NBS-LRR class), putative	8e-21	96	chr1:19907567-19910580 FORWARD
BNAEN1GH_UP_059_A05_22JUL2006_047	AT5G52070	ES990747	164	1		agenet domain-containing protein	2e-08	54	chr5:21179342-21181943 FORWARD
BNAEN1GH_UP_059_A07_22JUL2006_063	AT5G17020	ES990749	399	1	ATCRM1, ATXPO1, XPO1, XPO1A	XPO1A (exportin 1A); protein transporter	8e-65	241	chr5:5594907-5602470 FORWARD
BNAEN1GH_UP_059_A11_22JUL2006_095	AT4G12790	ES990751	415	1		ATP-binding family protein	3e-41	163	chr4:7517277-7518889 REVERSE
BNAEN1GH_UP_059_B06_22JUL2006_046	AT2G17640	ES990757	348	1	SAT-106, AtSerat3;1	AtSerat3;1 (SERINE ACETYLTRANSFERASE-106); acetyltransferase/ serine O-acetyltransferase	2e-32	133	chr2:7675320-7677308 REVERSE
BNAEN1GH_UP_059_B11_22JUL2006_093	AT4G17640	ES990761	380	1	CKB2	CKB2 (casein kinase II beta chain 2); protein kinase CK2 regulator	2e-18	87	chr4:9825451-9827001 FORWARD
BNAEN1GH_UP_059_B12_22JUL2006_094	AT3G03220	ES990762	500	1	EXP13, ATEXP13, ATHEXP ALPHA 1.22, ATEXPA13	ATEXPA13 (ARABIDOPSIS THALIANA EXPANSIN A13)	9e-55	209	chr3:742662-743982 REVERSE
BNAEN1GH_UP_059_C01_22JUL2006_011	AT1G63010	ES990763	425	1		SPX (SYG1/Pho81/XPR1) domain-containing protein	4e-55	209	chr1:23351637-23354691 REVERSE
BNAEN1GH_UP_059_C03_22JUL2006_027	AT1G11840	ES990765	447	1	ATGLX1	ATGLX1 (GLYOXALASE I HOMOLOG); lactoylglutathione lyase	1e-34	141	chr1:3996044-3997517 FORWARD
BNAEN1GH_UP_059_C10_22JUL2006_076	AT3G48200	ES990770	286	1		similar to Os05g0594500 [Oryza sativa (japonica cultivar-group)] (GB:NP_001056507.1); similar to IMP dehydrogenase/GMP reductase [Medicago truncatula] (GB:ABE93579.1); contains domain gb def: Hypothetical protein At3g48200 (PTHR12326:SF1); contains domain UNCHARACTERIZED (PTHR12326)	2e-30	127	chr3:17843934-17848356 REVERSE
BNAEN1GH_UP_059_D04_22JUL2006_026	AT1G48950	ES990775	409	1		zinc ion binding	2e-07	52	chr1:18110731-18113776 FORWARD
BNAEN1GH_UP_059_D05_22JUL2006_041	AT2G44620	ES990776	413	1	mtACP-1	mtACP-1 (MITOCHONDRIAL ACYL CARRIER PROTEIN 1); acyl carrier	1e-54	207	chr2:18421396-18422141 FORWARD
BNAEN1GH_UP_059_E03_22JUL2006_023	AT5G51430	ES990779	520	1		conserved oligomeric Golgi complex component-related / COG complex component-related	3e-84	306	chr5:20904270-20908021 REVERSE
BNAEN1GH_UP_059_E04_22JUL2006_024	AT3G46510	ES990780	433	1		armadillo/beta-catenin repeat family protein / U-box domain-containing family protein	7e-39	155	chr3:17135091-17137524 REVERSE
BNAEN1GH_UP_059_E05_22JUL2006_039	AT5G44020	ES990781	332	1		acid phosphatase class B family protein	4e-37	149	chr5:17729660-17731273 FORWARD
BNAEN1GH_UP_059_F01_22JUL2006_005	AT3G60900	ES990786	246	1	FLA10	FLA10 (fasciclin-like arabinogalactan-protein 10)	3e-35	143	chr3:22510548-22511816 REVERSE
BNAEN1GH_UP_059_F06_22JUL2006_038	AT5G67360	ES990791	486	1	ARA12	ARA12; subtilase	2e-84	307	chr5:26889418-26891691 REVERSE
BNAEN1GH_UP_059_F10_22JUL2006_070	AT1G04300	ES990793	539	1		similar to meprin and TRAF homology domain-containing protein / MATH domain-containing protein [Arabidopsis thaliana] (TAIR:AT5G43560.2); similar to MATH domain, putative [Medicago truncatula] (GB:ABE87963.1); similar to Os12g0597100 [Oryza sativa (japonica cultivar-group)] (GB:NP_001067191.1); contains InterPro domain TRAF-like; (InterPro:IPR008974); contains InterPro domain MATH; (InterPro:IPR0…	4e-54	207	chr1:1148817-1153894 REVERSE
BNAEN1GH_UP_059_G03_22JUL2006_019	AT1G62960	ES990798	301	1	ACS10	ACS10 (ACC SYNTHASE 10); 1-aminocyclopropane-1-carboxylate synthase	3e-48	186	chr1:23321936-23323894 REVERSE
BNAEN1GH_UP_059_G04_22JUL2006_020	AT3G62770	ES990799	369	1	AtATG18a	AtATG18a (Arabidopsis thaliana homolog of yeast autophagy 18 (ATG18) a)	2e-37	150	chr3:23229834-23232085 REVERSE
BNAEN1GH_UP_059_G07_22JUL2006_051	AT2G23790	ES990802	350	1		similar to transcription factor [Arabidopsis thaliana] (TAIR:AT4G36820.1); similar to Os10g0501500 [Oryza sativa (japonica cultivar-group)] (GB:NP_001064986.1); similar to Protein of unknown function DUF607 [Medicago truncatula] (GB:ABE78504.1); similar to Os03g0233000 [Oryza sativa (japonica cultivar-group)] (GB:NP_001049472.1); contains InterPro domain Protein of unknown function DUF607; (Inter…	9e-23	101	chr2:10132772-10134535 REVERSE
BNAEN1GH_UP_059_G08_22JUL2006_052	AT4G39460	ES990803	158	1	SAMC1, SAMT1	SAMC1/SAMT1 (S-ADENOSYLMETHIONINE CARRIER 1, SAM TRANSPORTER1); S-adenosylmethionine transporter/ binding	8e-22	99	chr4:18356087-18358590 REVERSE
BNAEN1GH_UP_059_H05_22JUL2006_033	AT5G46250	ES990810	477	1		RNA recognition motif (RRM)-containing protein	3e-25	110	chr5:18772615-18775283 FORWARD
BNAEN1GH_UP_059_H08_22JUL2006_050	AT5G13300	ES990812	456	1	VAN3, SFC	SFC (SCARFACE, VASCULAR NETWORK DEFECTIVE 3)	3e-79	290	chr5:4255926-4262021 REVERSE
BNAEN1GH_UP_059_H09_22JUL2006_065	AT5G67240	ES990813	569	1		exonuclease	3e-74	274	chr5:26841680-26845324 REVERSE
BNAEN1GH_UP_059_H10_22JUL2006_066	AT1G68220	ES990814	298	1		similar to unknown protein [Arabidopsis thaliana] (TAIR:AT1G13380.1); similar to Os08g0261100 [Oryza sativa (japonica cultivar-group)] (GB:NP_001061393.1); similar to Os07g0462200 [Oryza sativa (japonica cultivar-group)] (GB:NP_001059580.1); similar to fiber protein Fb34 [Gossypium barbadense] (GB:AAR07596.1); contains InterPro domain Protein of unknown function DUF1218; (InterPro:IPR009606)	4e-40	159	chr1:25573985-25575225 FORWARD
BNAEN1GH_UP_060_A02_22JUL2006_016	AT1G15500	ES990818	587	1		chloroplast ADP, ATP carrier protein, putative / ADP, ATP translocase, putative / adenine nucleotide translocase, putative	3e-44	174	chr1:5326421-5328683 FORWARD
BNAEN1GH_UP_060_A12_22JUL2006_096	AT1G13820	ES990827	552	1		hydrolase, alpha/beta fold family protein	3e-82	300	chr1:4735619-4737614 FORWARD
BNAEN1GH_UP_060_C06_22JUL2006_044	AT5G11100	ES990844	511	1		C2 domain-containing protein	3e-52	201	chr5:3532403-3535222 FORWARD
BNAEN1GH_UP_060_D02_22JUL2006_010	AT3G62600	ES990851	616	1		DNAJ heat shock family protein	8e-65	243	chr3:23162014-23164322 REVERSE
BNAEN1GH_UP_060_D03_22JUL2006_025	AT3G10770	ES990852	626	1		nucleic acid binding	2e-59	225	chr3:3372466-3374031 REVERSE
BNAEN1GH_UP_060_D07_22JUL2006_057	AT5G67520	ES990856	438	1		adenylylsulfate kinase, putative	1e-68	225	chr5:26956568-26958068 FORWARD
BNAEN1GH_UP_060_D10_22JUL2006_074	AT5G41350	ES990859	154	1		zinc finger (C3HC4-type RING finger) family protein	6e-08	52	chr5:16559254-16560320 REVERSE
BNAEN1GH_UP_060_E08_22JUL2006_056	AT1G70350	ES990869	525	1		similar to unknown protein [Arabidopsis thaliana] (TAIR:AT4G17310.1); similar to Os01g0738000 [Oryza sativa (japonica cultivar-group)] (GB:NP_001044185.1); similar to conserved hypothetical protein [Medicago truncatula] (GB:ABE89009.1)	6e-15	77	chr1:26511004-26511925 REVERSE
BNAEN1GH_UP_060_E09_22JUL2006_071	AT1G73325	ES990870	564	1		trypsin and protease inhibitor family protein / Kunitz family protein	4e-70	260	chr1:27571179-27571847 REVERSE
BNAEN1GH_UP_060_F03_22JUL2006_021	AT1G76140	ES990876	623	1		prolyl oligopeptidase	1e-115	410	chr1:28576081-28579746 FORWARD
BNAEN1GH_UP_060_F06_22JUL2006_038	AT4G26280	ES990879	659	1		sulfotransferase family protein	6e-78	286	chr4:13304730-13305731 REVERSE
BNAEN1GH_UP_060_F09_22JUL2006_069	AT2G29020	ES990882	616	1		Rab5-interacting family protein	2e-64	241	chr2:12476946-12478505 FORWARD
BNAEN1GH_UP_060_F11_22JUL2006_085	AT1G07310	ES990884	509	1		C2 domain-containing protein	3e-31	131	chr1:2247774-2248832 REVERSE
BNAEN1GH_UP_060_F12_22JUL2006_086	AT1G24360	ES990885	436	1		3-oxoacyl-(acyl-carrier protein) reductase, chloroplast / 3-ketoacyl-acyl carrier protein reductase	3e-46	180	chr1:8640809-8643272 FORWARD
BNAEN1GH_UP_060_G01_22JUL2006_003	AT3G14890	ES990886	594	1		phosphoesterase	3e-44	174	chr3:5008758-5013067 FORWARD
BNAEN1GH_UP_060_G02_22JUL2006_004	AT5G45130	ES990887	602	1	AtRab5A, AtRABF2a, Rha1, RHA1	RHA1	5e-68	253	chr5:18261722-18263287 FORWARD
BNAEN1GH_UP_060_G07_22JUL2006_051	AT4G14615	ES990892	485	1		similar to unknown protein [Arabidopsis thaliana] (TAIR:AT1G52825.1); similar to Os07g0181800 [Oryza sativa (japonica cultivar-group)] (GB:NP_001059047.1); similar to hypothetical protein [Oryza sativa (japonica cultivar-group)] (GB:BAC83054.1)	1e-18	89	chr4:8383837-8384809 FORWARD
BNAEN1GH_UP_060_G10_22JUL2006_068	AT5G54280	ES990895	596	1	ATATM2, ATMYOS1, ATM4, ATM2	ATM2 (ARABIDOPSIS THALIANA MYOSIN 4)	1e-93	338	chr5:22056832-22062818 REVERSE
BNAEN1GH_UP_060_H04_22JUL2006_018	AT3G08650	ES990901	599	1		metal transporter family protein	4e-71	263	chr3:2624700-2627314 REVERSE
BNAEN1GH_UP_060_H09_22JUL2006_065	AT2G19740	ES990905	572	1		60S ribosomal protein L31 (RPL31A)	2e-49	191	chr2:8520659-8521428 FORWARD
BNAEN1GH_UP_060_H11_22JUL2006_081	AT3G61090	ES990907	538	1		similar to unknown protein [Arabidopsis thaliana] (TAIR:AT3G61100.1); similar to Os07g0637200 [Oryza sativa (japonica cultivar-group)] (GB:NP_001060400.1); contains InterPro domain Protein of unknown function DUF537; (InterPro:IPR007491)	1e-28	122	chr3:22620069-22620797 REVERSE
BNAEN1GH_UP_060_H12_22JUL2006_082	AT5G11380	ES990908	374	1	DXPS3	DXPS3 (1-DEOXY-D-XYLULOSE 5-PHOSPHATE SYNTHASE 3); 1-deoxy-D-xylulose-5-phosphate synthase	2e-10	42	chr5:3630173-3633251 FORWARD
BNAEN1GH_UP_061_A01_22JUL2006_015	AT1G43190	ES990909	392	1		polypyrimidine tract-binding protein, putative / heterogeneous nuclear ribonucleoprotein, putative	4e-71	262	chr1:16277872-16280625 REVERSE
BNAEN1GH_UP_061_A05_22JUL2006_047	AT3G16857	ES990913	607	1	ARR1	ARR1 (ARABIDOPSIS RESPONSE REGULATOR 1); transcription factor/ two-component response regulator	7e-50	193	chr3:5756119-5759145 FORWARD
BNAEN1GH_UP_061_A06_22JUL2006_048	AT4G11410	ES990914	655	1		short-chain dehydrogenase/reductase (SDR) family protein	1e-101	363	chr4:6945122-6947181 REVERSE
BNAEN1GH_UP_061_A07_22JUL2006_063	AT5G63905	ES990915	492	1		similar to expressed protein [Oryza sativa (japonica cultivar-group)] (GB:ABA99036.2)	1e-08	56	chr5:25588281-25588729 REVERSE
BNAEN1GH_UP_061_A10_22JUL2006_080	AT5G08690	ES990918	679	1		ATP synthase beta chain 2, mitochondrial	8e-93	336	chr5:2825740-2828353 FORWARD
BNAEN1GH_UP_061_A12_22JUL2006_096	AT4G27070	ES990920	565	1	TSB2	TSB2 (TRYPTOPHAN SYNTHASE BETA-SUBUNIT); tryptophan synthase	5e-79	290	chr4:13586570-13588625 FORWARD
BNAEN1GH_UP_061_B06_22JUL2006_046	AT3G09840	ES990926	618	1	ATCDC48, CDC48A, CDC48	CDC48 (CELL DIVISION CYCLE 48); ATPase	1e-105	378	chr3:3019499-3022837 FORWARD
BNAEN1GH_UP_061_B07_22JUL2006_061	AT5G13920	ES990927	472	1		zinc knuckle (CCHC-type) family protein	9e-46	179	chr5:4485933-4487435 REVERSE
BNAEN1GH_UP_061_B11_22JUL2006_093	AT3G09250	ES990931	643	1		DNA binding / nuclease	3e-81	297	chr3:2839086-2840300 FORWARD
BNAEN1GH_UP_061_C06_22JUL2006_044	AT3G57520	ES990936	548	1	ATSIP2	ATSIP2 (ARABIDOPSIS THALIANA SEED IMBIBITION 2); hydrolase, hydrolyzing O-glycosyl compounds	9e-52	199	chr3:21300276-21303671 REVERSE
BNAEN1GH_UP_061_D05_22JUL2006_041	AT1G01230	ES990947	468	1		ORMDL family protein	2e-57	218	chr1:97620-99046 FORWARD
BNAEN1GH_UP_061_D10_22JUL2006_074	AT1G70770	ES990952	548	1		similar to unknown protein [Arabidopsis thaliana] (TAIR:AT1G23170.1); similar to Os01g0128400 [Oryza sativa (japonica cultivar-group)] (GB:NP_001041912.1); similar to hypothetical protein [Platanus x acerifolia] (GB:CAL07978.1); contains domain FAMILY NOT NAMED (PTHR13448); contains domain gb def: Hypothetical protein F5A18.5 (F15H11.2 protein) (Hypothetical protein At1g70770) (PTHR13448:SF2)	2e-83	304	chr1:26692284-26694847 REVERSE
BNAEN1GH_UP_061_E01_22JUL2006_007	AT5G58040	ES990955	537	1	ATFIP1[V]	ATFIP1[V] (ARABIDOPSIS HOMOLOG OF YEAST FIP1 [V]); RNA binding	4e-23	104	chr5:23506091-23511226 FORWARD
BNAEN1GH_UP_061_E06_22JUL2006_040	AT2G20420	ES990960	480	1		succinyl-CoA ligase (GDP-forming) beta-chain, mitochondrial, putative / succinyl-CoA synthetase, beta chain, putative / SCS-beta, putative	1e-58	221	chr2:8812655-8814939 FORWARD
BNAEN1GH_UP_061_E09_22JUL2006_071	AT5G09330	ES990963	458	1	ANAC082	ANAC082 (Arabidopsis NAC domain containing protein 82)	4e-08	54	chr5:2892624-2894709 REVERSE
BNAEN1GH_UP_061_E10_22JUL2006_072	AT4G12910	ES990964	531	1	SCPL20	SCPL20 (serine carboxypeptidase-like 20); serine carboxypeptidase	7e-75	276	chr4:7550612-7553048 REVERSE
BNAEN1GH_UP_061_F06_22JUL2006_038	AT5G61960	ES990971	573	1	AML1	AML1 (ARABIDOPSIS MEI2-LIKE PROTEIN 1); RNA binding	1e-60	229	chr5:24896227-24900709 REVERSE
BNAEN1GH_UP_061_F08_22JUL2006_054	AT5G67360	ES990972	128	1	ARA12	ARA12; subtilase	1e-14	75	chr5:26889418-26891691 REVERSE
BNAEN1GH_UP_061_F11_22JUL2006_085	AT1G07040	ES990975	514	1		similar to unknown protein [Arabidopsis thaliana] (TAIR:AT1G27030.1); similar to unknown protein [Oryza sativa (japonica cultivar-group)] (GB:AAN05517.1); similar to Os10g0463800 [Oryza sativa (japonica cultivar-group)] (GB:NP_001064789.1)	3e-63	237	chr1:2161224-2163034 REVERSE
BNAEN1GH_UP_061_G01_22JUL2006_003	AT3G54760	ES990977	525	1		dentin sialophosphoprotein-related	2e-09	59	chr3:20280637-20283015 REVERSE
BNAEN1GH_UP_061_G03_22JUL2006_019	AT3G23340	ES990979	496	1	CKL10	CKL10 (Casein Kinase I-like 10); casein kinase I/ kinase	1e-64	242	chr3:8351054-8353798 FORWARD
BNAEN1GH_UP_061_G12_22JUL2006_084	AT4G32605	ES990987	419	1		transcription factor	2e-59	224	chr4:15726435-15727870 REVERSE
BNAEN1GH_UP_061_H04_22JUL2006_018	AT5G45430	ES990990	303	1		protein kinase, putative	1e-48	117	chr5:18426427-18428938 FORWARD
BNAEN1GH_UP_061_H07_22JUL2006_049	AT3G52470	ES990992	358	1		harpin-induced family protein / HIN1 family protein / harpin-responsive family protein	4e-30	126	chr3:19461728-19462354 FORWARD
BNAEN1GH_UP_061_H12_22JUL2006_082	AT2G34070	ES990997	336	1		similar to unknown protein [Arabidopsis thaliana] (TAIR:AT1G29050.1); similar to unknown [Pisum sativum] (GB:ABA29157.1); contains InterPro domain Protein of unknown function DUF231, plant; (InterPro:IPR004253)	5e-13	69	chr2:14394710-14397239 REVERSE
BNAEN1GH_UP_062_A05_22JUL2006_047	AT3G20740	ES991002	666	1	FIS3, FIE1, FIE	FIE (FERTILIZATION-INDEPENDENT ENDOSPERM 1); nucleotide binding / transcription factor	1e-87	319	chr3:7249070-7252260 REVERSE
BNAEN1GH_UP_062_A11_22JUL2006_095	AT5G65950	ES991007	586	1		binding	7e-77	283	chr5:26397516-26402186 FORWARD
BNAEN1GH_UP_062_B03_22JUL2006_029	AT2G17120	ES991011	517	1	LYM2	peptidoglycan-binding LysM domain-containing protein	4e-13	71	chr2:7466238-7467730 FORWARD
BNAEN1GH_UP_062_C01_22JUL2006_011	AT3G46510	ES991021	229	1		armadillo/beta-catenin repeat family protein / U-box domain-containing family protein	2e-16	81	chr3:17135091-17137524 REVERSE
BNAEN1GH_UP_062_C03_22JUL2006_027	AT2G22370	ES991023	389	1		similar to Os02g0193900 [Oryza sativa (japonica cultivar-group)] (GB:NP_001046173.1); similar to mediator of RNA polymerase II transcription, subunit 18 homolog [Xenopus tropicalis] (GB:NP_001017086.1); contains domain Thiamin pyrophosphokinase, catalytic domain (SSF63999)	1e-23	105	chr2:9508099-9509158 REVERSE
BNAEN1GH_UP_062_C04_22JUL2006_028	AT3G47550	ES991024	485	1		zinc finger (C3HC4-type RING finger) family protein	4e-37	102	chr3:17534826-17536263 FORWARD
BNAEN1GH_UP_062_C07_22JUL2006_059	AT1G11090	ES991027	571	1		hydrolase, alpha/beta fold family protein	3e-79	290	chr1:3702655-3703629 FORWARD
BNAEN1GH_UP_062_C09_22JUL2006_075	AT3G60860	ES991029	595	1		guanine nucleotide exchange family protein	6e-87	316	chr3:22495779-22502485 FORWARD
BNAEN1GH_UP_062_C12_22JUL2006_092	AT4G22130	ES991031	456	1		kinase	2e-79	290	chr4:11723745-11727343 FORWARD
BNAEN1GH_UP_062_D01_22JUL2006_009	AT5G25280	ES991032	446	1		serine-rich protein-related	2e-19	92	chr5:8773885-8774547 FORWARD
BNAEN1GH_UP_062_D03_22JUL2006_025	AT3G55530	ES991034	322	1		zinc finger (C3HC4-type RING finger) family protein	2e-20	94	chr3:20606279-20608167 REVERSE
BNAEN1GH_UP_062_D04_22JUL2006_026	AT3G22845	ES991035	535	1		emp24/gp25L/p24 protein-related	2e-76	281	chr3:8087380-8088557 FORWARD
BNAEN1GH_UP_062_D06_22JUL2006_042	AT5G16450	ES991037	622	1		dimethylmenaquinone methyltransferase family protein	8e-90	326	chr5:5374360-5375345 FORWARD
BNAEN1GH_UP_062_D08_22JUL2006_058	AT4G27610	ES991038	585	1		similar to unknown protein [Arabidopsis thaliana] (TAIR:AT4G27620.2); similar to unknown protein [Oryza sativa (japonica cultivar-group)] (GB:BAD29314.1)	3e-92	333	chr4:13785654-13787338 REVERSE
BNAEN1GH_UP_062_D09_22JUL2006_073	AT1G11680	ES991039	652	1	EMB1738, CYP51A2, CYP51, CYP51G1	CYP51G1 (CYTOCHROME P450 51); oxygen binding	2e-78	288	chr1:3938925-3940585 FORWARD
BNAEN1GH_UP_062_D10_22JUL2006_074	AT1G53710	ES991040	612	1		protein serine/threonine phosphatase	1e-96	348	chr1:20057007-20059939 REVERSE
BNAEN1GH_UP_062_E03_22JUL2006_023	AT5G56870	ES991045	597	1		beta-galactosidase, putative / lactase, putative	2e-91	331	chr5:23021510-23025636 FORWARD
BNAEN1GH_UP_062_E05_22JUL2006_039	AT4G25370	ES991047	551	1		Clp amino terminal domain-containing protein	1e-55	212	chr4:12972757-12974590 FORWARD
BNAEN1GH_UP_062_E06_22JUL2006_040	AT1G09620	ES991048	621	1		ATP binding / aminoacyl-tRNA ligase	4e-62	234	chr1:3113079-3116457 REVERSE
BNAEN1GH_UP_062_E07_22JUL2006_055	AT5G45490	ES991049	534	1		ATP binding	7e-59	223	chr5:18448291-18449355 FORWARD
BNAEN1GH_UP_062_E10_22JUL2006_072	AT5G54440	ES991052	484	1		binding	3e-37	124	chr5:22120813-22124921 FORWARD
BNAEN1GH_UP_062_F01_22JUL2006_005	AT2G31130	ES991055	533	1		similar to hypothetical protein MtrDRAFT_AC135231g7v1 [Medicago truncatula] (GB:ABE82891.1)	3e-43	171	chr2:13270906-13272611 REVERSE
BNAEN1GH_UP_062_F02_22JUL2006_006	AT4G21380	ES991056	260	1	ARK3	ARK3 (Arabidopsis Receptor Kinase 3); kinase	6e-17	82	chr4:11389230-11393101 REVERSE
BNAEN1GH_UP_062_F07_22JUL2006_053	AT3G57650	ES991061	323	1	LPAT2	LPAT2 (Lysophosphatidyl acyltransferase 2); 1-acylglycerol-3-phosphate O-acyltransferase	4e-49	189	chr3:21360728-21363816 FORWARD
BNAEN1GH_UP_062_F08_22JUL2006_054	AT3G53420	ES991062	338	1	PIP2, PIP2;1, PIP2A	PIP2A (plasma membrane intrinsic protein 2;1)	5e-28	119	chr3:19814884-19816432 REVERSE
BNAEN1GH_UP_062_G05_22JUL2006_035	AT4G13430	ES991071	398	1		aconitase family protein / aconitate hydratase family protein	4e-61	229	chr4:7804190-7807785 REVERSE
BNAEN1GH_UP_062_G08_22JUL2006_052	AT1G71270	ES991074	612	1	TTD8, POK	POK (POKY POLLEN TUBE)	1e-105	378	chr1:26867398-26873479 FORWARD
BNAEN1GH_UP_062_G09_22JUL2006_067	AT3G15090	ES991075	634	1		oxidoreductase, zinc-binding dehydrogenase family protein	1e-78	288	chr3:5076854-5078877 FORWARD
BNAEN1GH_UP_063_A03_22JUL2006_031	AT1G80160	ES991092	575	1		lactoylglutathione lyase family protein / glyoxalase I family protein	5e-84	306	chr1:30155993-30156822 FORWARD
BNAEN1GH_UP_063_A10_22JUL2006_080	AT1G24050	ES991099	497	1		similar to unknown protein [Arabidopsis thaliana] (TAIR:AT1G70220.1); similar to hypothetical protein Afu6g08070 [Asper (GB:XP_750698.1); similar to Os02g0741900 [Oryza sativa (japonica cultivar-group)] (GB:NP_001048085.1); contains domain FAMILY NOT NAMED (PTHR13542); contains domain SUBFAMILY NOT NAMED (PTHR13542:SF2)	7e-68	252	chr1:8507046-8508428 FORWARD
BNAEN1GH_UP_063_A11_22JUL2006_095	AT4G22530	ES991100	291	1		embryo-abundant protein-related	2e-21	97	chr4:11859258-11860140 REVERSE
BNAEN1GH_UP_063_B01_22JUL2006_013	AT2G01190	ES991102	347	1		octicosapeptide/Phox/Bem1p (PB1) domain-containing protein	9e-23	101	chr2:115022-117295 FORWARD
BNAEN1GH_UP_063_B07_22JUL2006_061	AT4G10280	ES991107	289	1		similar to unknown protein [Arabidopsis thaliana] (TAIR:AT4G10290.1); similar to Cupin, RmlC-type [Medicago truncatula] (GB:ABE78697.1); similar to Os04g0445200 [Oryza sativa (japonica cultivar-group)] (GB:NP_001052900.1); similar to OSIGBa0140O07.4 [Oryza sativa (indica cultivar-group)] (GB:CAH67236.1); contains InterPro domain Protein of unknown function DUF861, cupin_3; (InterPro:IPR008579); c…	3e-11	64	chr4:6375216-6375992 REVERSE
BNAEN1GH_UP_063_B09_22JUL2006_077	AT5G59550	ES991108	159	1		zinc finger (C3HC4-type RING finger) family protein	2e-21	97	chr5:24015648-24016871 REVERSE
BNAEN1GH_UP_063_B11_22JUL2006_093	AT1G32530	ES991110	155	1		zinc finger (C3HC4-type RING finger) family protein	1e-17	84	chr1:11759646-11762366 REVERSE
BNAEN1GH_UP_063_D06_22JUL2006_042	AT3G59810	ES991125	499	1		small nuclear ribonucleoprotein F, putative / U6 snRNA-associated Sm-like protein, putative / Sm protein F, putative	3e-41	164	chr3:22107818-22108643 FORWARD
BNAEN1GH_UP_063_D09_22JUL2006_073	AT1G01090	ES991127	620	1	PDH-E1 ALPHA	PDH-E1 ALPHA (PYRUVATE DEHYDROGENASE E1 ALPHA); pyruvate dehydrogenase (acetyl-transferring)	1e-81	299	chr1:47705-49166 REVERSE
BNAEN1GH_UP_063_E07_22JUL2006_055	AT5G58290	ES991136	571	1	RPT3	RPT3 (root phototropism 3); ATPase	1e-102	368	chr5:23586381-23588342 FORWARD
BNAEN1GH_UP_063_E11_22JUL2006_087	AT5G07350	ES991140	531	1		tudor domain-containing protein / nuclease family protein	1e-33	139	chr5:2320345-2324893 REVERSE
BNAEN1GH_UP_063_E12_22JUL2006_088	AT5G53340	ES991141	396	1		transferase, transferring hexosyl groups	5e-45	176	chr5:21658271-21660421 REVERSE
BNAEN1GH_UP_063_F08_22JUL2006_054	AT1G14610	ES991149	405	1	VALRS, TWN2	TWN2 (TWIN 2); ATP binding / aminoacyl-tRNA ligase	9e-34	138	chr1:5008497-5014481 REVERSE
BNAEN1GH_UP_063_G01_22JUL2006_003	AT2G47590	ES991154	580	1	PHR2	PHR2 (PHOTOLYASE/BLUE-LIGHT RECEPTOR 2)	4e-37	150	chr2:19528958-19530802 FORWARD
BNAEN1GH_UP_063_G07_22JUL2006_051	AT1G49410	ES991159	541	1	TOM6	TOM6 (TRANSLOCASE OF THE OUTER MITOCHONDRIAL MEMBRANE 6)	5e-07	51	chr1:18290406-18290570 REVERSE
BNAEN1GH_UP_063_G08_22JUL2006_052	AT2G46260	ES991160	559	1		BTB/POZ domain-containing protein	6e-08	54	chr2:19003184-19005536 FORWARD
BNAEN1GH_UP_063_G09_22JUL2006_067	AT3G06180	ES991161	613	1		structural constituent of ribosome	2e-59	225	chr3:1871711-1873560 FORWARD
BNAEN1GH_UP_063_H04_22JUL2006_018	AT3G60240	ES991168	471	1	CUM2, EIF4G	EIF4G (EUKARYOTIC TRANSLATION INITIATION FACTOR 4G)	2e-69	258	chr3:22272817-22279270 FORWARD
BNAEN1GH_UP_064_A03_22JUL2006_031	AT2G45200	ES991178	575	1	ATGOS12, GOS12	GOS12 (GOLGI SNARE 12); SNARE binding	5e-82	300	chr2:18644763-18646714 REVERSE
BNAEN1GH_UP_064_A05_22JUL2006_047	AT5G52200	ES991180	558	1		phosphatase inhibitor/ protein phosphatase inhibitor	6e-56	213	chr5:21220044-21221945 REVERSE
BNAEN1GH_UP_064_B02_22JUL2006_014	AT2G36400	ES991189	536	1	AtGRF3	AtGRF3 (GROWTH-REGULATING FACTOR 3)	9e-25	109	chr2:15277379-15279696 REVERSE
BNAEN1GH_UP_064_B03_22JUL2006_029	AT1G28030	ES991190	644	1		oxidoreductase, 2OG-Fe(II) oxygenase family protein	5e-65	243	chr1:9771780-9773332 FORWARD
BNAEN1GH_UP_064_B05_22JUL2006_045	AT5G18800	ES991192	552	1		NADH-ubiquinone oxidoreductase 19 kDa subunit (NDUFA8) family protein	5e-60	226	chr5:6267306-6268395 FORWARD
BNAEN1GH_UP_064_B09_22JUL2006_077	AT2G46490	ES991196	284	1		similar to unknown protein [Arabidopsis thaliana] (TAIR:AT5G35110.1)	8e-08	52	chr2:19086529-19086933 FORWARD
BNAEN1GH_UP_064_B10_22JUL2006_078	AT1G20110	ES991197	572	1		zinc finger (FYVE type) family protein	1e-101	365	chr1:6971545-6974569 FORWARD
BNAEN1GH_UP_064_B11_22JUL2006_093	AT1G57610	ES991198	528	1		similar to unknown protein [Arabidopsis thaliana] (TAIR:AT1G09575.1); similar to Os12g0122100 [Oryza sativa (japonica cultivar-group)] (GB:NP_001066028.1); similar to hypothetical protein LOC_Os11g03130 [Oryza sativa (japonica cultivar-group)] (GB:ABA91271.1); similar to Os01g0817000 [Oryza sativa (japonica cultivar-group)] (GB:NP_001044621.1); contains InterPro domain Protein of unknown function…	3e-77	283	chr1:21341114-21342077 REVERSE
BNAEN1GH_UP_064_B12_22JUL2006_094	AT3G18490	ES991199	368	1		aspartyl protease family protein	2e-32	134	chr3:6349096-6350598 REVERSE
BNAEN1GH_UP_064_C02_22JUL2006_012	AT1G14790	ES991201	395	1	ATRDRP1, RDR1	RDR1 (RNA-DEPENDENT RNA POLYMERASE 1); RNA-directed RNA polymerase/ nucleic acid binding	6e-08	53	chr1:5094312-5097812 REVERSE
BNAEN1GH_UP_064_C04_22JUL2006_028	AT4G37130	ES991203	573	1		hydroxyproline-rich glycoprotein family protein	7e-23	103	chr4:17489561-17491767 FORWARD
BNAEN1GH_UP_064_C05_22JUL2006_043	AT1G07290	ES991204	553	1		nucleotide-sugar transporter family protein	1e-27	114	chr1:2242255-2244427 REVERSE
BNAEN1GH_UP_064_C06_22JUL2006_044	AT2G19480	ES991205	637	1	NAP1;2	NAP1;2 (NUCLEOSOME ASSEMBLY PROTEIN1;2); DNA binding	3e-24	108	chr2:8445683-8448122 FORWARD
BNAEN1GH_UP_064_C11_22JUL2006_091	AT1G09210	ES991210	357	1		calreticulin 2 (CRT2)	4e-64	239	chr1:2973219-2976657 REVERSE
BNAEN1GH_UP_064_D03_22JUL2006_025	AT4G16400	ES991214	392	1		similar to unknown protein [Arabidopsis thaliana] (TAIR:AT3G13175.1); similar to hypothetical protein MA4_112I10.14 [Musa acuminata] (GB:ABF70146.1)	5e-27	116	chr4:9260587-9262125 FORWARD
BNAEN1GH_UP_064_D05_22JUL2006_041	AT5G12240	ES991216	359	1		similar to unknown protein [Oryza sativa (japonica cultivar-group)] (GB:BAC16476.1); similar to Os07g0641800 [Oryza sativa (japonica cultivar-group)] (GB:NP_001060432.1)	1e-13	71	chr5:3959121-3960778 REVERSE
BNAEN1GH_UP_064_D07_22JUL2006_057	AT2G44760	ES991218	652	1		similar to OSJNBb0038F03.15 [Oryza sativa (japonica cultivar-group)] (GB:CAE04351.2); similar to Os04g0545200 [Oryza sativa (japonica cultivar-group)] (GB:NP_001053466.1); similar to OSIGBa0101C23.4 [Oryza sativa (indica cultivar-group)] (GB:CAH67252.1)	1e-112	401	chr2:18460012-18461860 REVERSE
BNAEN1GH_UP_064_D09_22JUL2006_073	AT1G12840	ES991220	588	1	ATVHA-C, DET3	DET3 (DE-ETIOLATED 3)	4e-87	317	chr1:4375582-4378218 FORWARD
BNAEN1GH_UP_064_D12_22JUL2006_090	AT2G40290	ES991222	582	1		RNA binding	1e-88	322	chr2:16836950-16837967 REVERSE
BNAEN1GH_UP_064_E01_22JUL2006_007	AT1G21700	ES991223	454	1	CHB4, ATSWI3C	ATSWI3C (Arabidopsis thaliana switching protein 3C); DNA binding	3e-15	78	chr1:7620145-7623967 REVERSE
BNAEN1GH_UP_064_E06_22JUL2006_040	AT2G25970	ES991227	623	1		KH domain-containing protein	4e-32	134	chr2:11078922-11082682 REVERSE
BNAEN1GH_UP_064_E08_22JUL2006_056	AT5G47020	ES991229	596	1		glycine-rich protein	1e-62	235	chr5:19099232-19107027 FORWARD
BNAEN1GH_UP_064_E10_22JUL2006_072	AT4G30600	ES991231	527	1		signal recognition particle receptor alpha subunit family protein	3e-50	194	chr4:14938148-14940606 REVERSE
BNAEN1GH_UP_064_F03_22JUL2006_021	AT2G21620	ES991236	562	1	RD2	RD2 (RESPONSIVE TO DESSICATION 2)	6e-48	186	chr2:9255829-9257066 FORWARD
BNAEN1GH_UP_064_F08_22JUL2006_054	AT3G12560	ES991241	521	1	ATTBP2, TRFL9	TRFL9 (TRF-LIKE 9); DNA binding	2e-64	241	chr3:3982279-3984855 REVERSE
BNAEN1GH_UP_064_G01_22JUL2006_003	AT4G12800	ES991245	342	1	PSAL	PSAL (photosystem I subunit L)	8e-14	72	chr4:7521466-7522490 FORWARD
BNAEN1GH_UP_064_G03_22JUL2006_019	AT1G25375	ES991247	631	1		metallo-beta-lactamase family protein	2e-63	143	chr1:8900266-8903207 REVERSE
BNAEN1GH_UP_064_G06_22JUL2006_036	AT1G65670	ES991250	647	1	CYP702A1	CYP702A1 (CYTOCHROME P450, FAMILY 702, SUBFAMILY A, POLYPEPTIDE 1); oxygen binding	3e-80	294	chr1:24425656-24427616 REVERSE
BNAEN1GH_UP_064_G11_22JUL2006_083	AT4G32605	ES991254	496	1		transcription factor	2e-49	102	chr4:15726435-15727870 REVERSE
BNAEN1GH_UP_064_H07_22JUL2006_049	AT4G05520	ES991261	430	1		calcium-binding EF hand family protein	2e-65	243	chr4:2804519-2807830 FORWARD
BNAEN1GH_UP_064_H11_22JUL2006_081	AT5G55610	ES991264	397	1		similar to conserved hypothetical protein [Medicago truncatula] (GB:ABE92111.1)	2e-49	190	chr5:22543207-22545084 FORWARD
BNAEN1GH_UP_065_A06_22JUL2006_048	AT3G59650	ES991271	420	1		mitochondrial ribosomal protein L51/S25/CI-B8 family protein	2e-35	144	chr3:22044193-22044905 FORWARD
BNAEN1GH_UP_065_A07_22JUL2006_063	AT1G75310	ES991272	516	1	AUL1	AUL1 (auxin-like 1 protein); heat shock protein binding	9e-27	116	chr1:28264665-28269785 FORWARD
BNAEN1GH_UP_065_A08_22JUL2006_064	AT1G79500	ES991273	435	1	AtkdsA1	AtkdsA1 (Arabidopsis thaliana KDO-8-phosphate synthase A1); 3-deoxy-8-phosphooctulonate synthase	5e-76	279	chr1:29908497-29910882 FORWARD
BNAEN1GH_UP_065_A12_22JUL2006_096	AT3G50910	ES991277	503	1		similar to unknown protein [Arabidopsis thaliana] (TAIR:AT5G66480.1); similar to hypothetical protein [Thellun (GB:ABB45854.1); contains domain no description (G3D.3.40.50.300)	3e-18	88	chr3:18931170-18932980 FORWARD
BNAEN1GH_UP_065_B01_22JUL2006_013	AT4G35860	ES991278	480	1	AtRABB1b, AtGB2, Atrab2C, ATGB2	ATGB2 (GTP-BINDING 2)	5e-36	146	chr4:16987121-16988590 REVERSE
BNAEN1GH_UP_065_B02_22JUL2006_014	AT1G54050	ES991279	271	1		17.4 kDa class III heat shock protein (HSP17.4-CIII)	6e-19	89	chr1:20183226-20183790 REVERSE
BNAEN1GH_UP_065_B03_22JUL2006_029	AT5G42080	ES991280	167	1	ADL1A, AG68, DRP1A	ADL1 (ARABIDOPSIS DYNAMIN-LIKE PROTEIN); GTP binding	7e-25	108	chr5:16838792-16841764 REVERSE
BNAEN1GH_UP_065_D01_22JUL2006_009	AT5G62700	ES991289	374	1	TUB3	TUB3 (Tubulin beta-3); structural molecule	2e-60	226	chr5:25201727-25203652 FORWARD
BNAEN1GH_UP_065_E01_22JUL2006_007	AT3G60500	ES991291	366	1	G3, CER7	3' exoribonuclease family protein	7e-52	197	chr3:22365220-22367415 FORWARD
BNAEN1GH_UP_065_H02_22JUL2006_002	AT1G50120	ES991295	432	1		similar to Os06g0618600 [Oryza sativa (japonica cultivar-group)] (GB:NP_001058085.1); similar to E set domain-containing protein [Dictyostelium discoideum AX4] (GB:XP_642605.1); contains InterPro domain RNA polymerase subunit, RPB5/RPB6-like; (InterPro:IPR009026)	2e-73	270	chr1:18565970-18569683 FORWARD
BNAEN1GH_UP_065_H03_22JUL2006_017	AT3G02090	ES991296	371	1	MPPBETA	MPPBETA; metalloendopeptidase	3e-33	136	chr3:365631-368533 FORWARD
BNAEN1GH_UP_065_H04_22JUL2006_018	AT2G04520	ES991297	192	1		eukaryotic translation initiation factor 1A, putative / eIF-1A, putative / eIF-4C, putative	9e-31	128	chr2:1574799-1575236 REVERSE
BNAEN1GH_UP_065_H06_22JUL2006_034	AT5G22130	ES991299	279	1	PNT1	PNT1 (PEANUT 1); mannosyltransferase/ transferase, transferring glycosyl groups	8e-31	113	chr5:7337489-7339834 REVERSE
BNAEN1GH_UP_066_A01_22JUL2006_015	AT5G11980	ES991301	299	1		conserved oligomeric Golgi complex component-related / COG complex component-related	1e-31	131	chr5:3868810-3872147 REVERSE
BNAEN1GH_UP_066_A04_22JUL2006_032	AT2G44270	ES991303	288	1		similar to unknown protein [Arabidopsis thaliana] (TAIR:AT1G76170.1); similar to MGC107918 protein [Xenopus tropicalis] (GB:NP_001015743.1); similar to Os02g0762300 [Oryza sativa (japonica cultivar-group)] (GB:NP_001048203.1); contains InterPro domain PP-loop ATPase, YdaO-related; (InterPro:IPR012089); contains InterPro domain Protein of unknown function UPF0021; (InterPro:IPR000541); contains In…	1e-49	191	chr2:18305154-18307229 REVERSE
BNAEN1GH_UP_066_B01_22JUL2006_013	AT4G01690	ES991308	215	1	HEMG1, PPOX	PPOX (PROTOPORPHYRINOGEN OXIDASE); protoporphyrinogen oxidase	2e-30	127	chr4:729929-732309 FORWARD
BNAEN1GH_UP_067_A02_22JUL2006_016	AT3G63460	ES991312	529	1	EMB2221	EMB2221 (EMBRYO DEFECTIVE 2221)	3e-55	211	chr3:23441984-23448216 REVERSE
BNAEN1GH_UP_067_A06_22JUL2006_048	AT5G38440	ES991316	247	1		self-incompatibility protein-related	2e-09	57	chr5:15407453-15407854 FORWARD
BNAEN1GH_UP_067_A07_22JUL2006_063	AT1G56340	ES991317	393	1	CRT1	CRT1 (CALRETICULIN 1); calcium ion binding	2e-74	273	chr1:21093687-21096295 REVERSE
BNAEN1GH_UP_067_B01_22JUL2006_013	AT3G52930	ES991323	356	1		fructose-bisphosphate aldolase, putative	3e-60	226	chr3:19638361-19639852 REVERSE
BNAEN1GH_UP_067_C07_22JUL2006_059	AT1G18370	ES991340	448	1	HIK	HIK (HINKEL); microtubule motor	8e-51	195	chr1:6319725-6323813 REVERSE
BNAEN1GH_UP_067_D03_22JUL2006_025	AT2G35710	ES991346	341	1		glycogenin glucosyltransferase (glycogenin)-related	1e-25	110	chr2:15018004-15021149 REVERSE
BNAEN1GH_UP_067_D04_22JUL2006_026	AT1G78700	ES991347	321	1		brassinosteroid signalling positive regulator-related	1e-35	86	chr1:29604747-29606432 FORWARD
BNAEN1GH_UP_067_D05_22JUL2006_041	AT1G56220	ES991348	405	1		dormancy/auxin associated family protein	3e-47	183	chr1:21047079-21048134 FORWARD
BNAEN1GH_UP_067_D06_22JUL2006_042	AT3G11620	ES991349	401	1	BAS1	BAS1	8e-17	82	chr3:3669557-3671740 REVERSE
BNAEN1GH_UP_067_D07_22JUL2006_057	AT5G23450	ES991350	470	1	ATLCBK1	ATLCBK1 (A. THALIANA LONG-CHAIN BASE (LCB) KINASE 1); diacylglycerol kinase	3e-27	117	chr5:7905044-7908963 REVERSE
BNAEN1GH_UP_067_E01_22JUL2006_007	AT4G27040	ES991355	329	1		similar to unknown protein [Arabidopsis thaliana] (TAIR:AT3G31960.1); similar to EAP30 subunit of ELL complex [Xenopus tropicalis] (GB:NP_001011185.1); contains InterPro domain EAP30; (InterPro:IPR007286)	5e-37	118	chr4:13573067-13574582 REVERSE
BNAEN1GH_UP_067_E02_22JUL2006_008	AT2G38040	ES991356	175	1	CAC3	CAC3 (acetyl co-enzyme A carboxylase carboxyltransferase alpha subunit); acetyl-CoA carboxylase	1e-13	71	chr2:15924690-15927827 FORWARD
BNAEN1GH_UP_067_E06_22JUL2006_040	AT5G17990	ES991360	281	1	PAT1, TRP1	TRP1 (TRYPTOPHAN BIOSYNTHESIS 1); anthranilate phosphoribosyltransferase	1e-45	177	chr5:5957332-5959683 FORWARD
BNAEN1GH_UP_067_F08_22JUL2006_054	AT1G10950	ES991370	546	1		endomembrane protein 70, putative	7e-49	189	chr1:3659322-3663622 FORWARD
BNAEN1GH_UP_067_F09_22JUL2006_069	AT3G48540	ES991371	418	1		cytidine/deoxycytidylate deaminase family protein	7e-54	205	chr3:18000783-18003000 REVERSE
BNAEN1GH_UP_067_G01_22JUL2006_003	AT3G10230	ES991372	463	1	LYC	LYC (LYCOPENE CYCLASE)	1e-45	178	chr3:3164345-3165454 REVERSE
BNAEN1GH_UP_067_G02_22JUL2006_004	AT4G22970	ES991373	360	1	AESP	AESP (ARABIDOPSIS HOMOLOG OF SEPARASE); peptidase	1e-43	171	chr4:12033714-12043583 REVERSE
BNAEN1GH_UP_067_G09_22JUL2006_067	AT5G14640	ES991380	484	1		protein kinase family protein	2e-50	194	chr5:4719353-4721775 REVERSE
BNAEN1GH_UP_067_G11_22JUL2006_083	AT1G05210	ES991382	472	1		similar to unknown protein [Arabidopsis thaliana] (TAIR:AT2G32380.1); similar to hypothetical protein [Oryza sativa (japonica cultivar-group)] (GB:BAC57387.1); similar to Os07g0458700 [Oryza sativa (japonica cultivar-group)] (GB:NP_001059570.1)	4e-65	241	chr1:1510468-1511484 FORWARD
BNAEN1GH_UP_067_H08_22JUL2006_050	AT3G09390	ES991391	453	1	ATMT-K, ATMT-1, MT2, MT2A	MT2A (METALLOTHIONEIN 2A)	9e-13	69	chr3:2889743-2890194 REVERSE
BNAEN1GH_UP_067_H09_22JUL2006_065	AT3G60750	ES991392	527	1		transketolase, putative	6e-98	352	chr3:22464979-22467799 FORWARD
BNAEN1GH_UP_067_H11_22JUL2006_081	AT5G06970	ES991394	536	1		similar to unknown protein [Arabidopsis thaliana] (TAIR:AT2G20010.2); similar to unknown protein [Oryza sativa (japonica cultivar-group)] (GB:AAP68377.1); similar to Protein of unknown function DUF810 [Medicago truncatula] (GB:ABE85501.1); similar to unknown protein [Oryza sativa] (GB:AAK14418.1); contains InterPro domain Protein of unknown function DUF810; (InterPro:IPR008528)	2e-88	321	chr5:2158432-2166005 REVERSE
BNAEN1GH_UP_067_H12_22JUL2006_082	AT5G24930	ES991395	426	1		zinc finger (B-box type) family protein	3e-24	107	chr5:8589328-8590952 FORWARD
BNAEN1GH_UP_068_A04_22JUL2006_032	AT5G55940	ES991399	627	1	EMB2731	EMB2731 (EMBRYO DEFECTIVE 2731)	1e-54	209	chr5:22673482-22675120 REVERSE
BNAEN1GH_UP_068_A10_22JUL2006_080	AT1G53750	ES991405	622	1	RPT1A	RPT1A (regulatory particle triple-A 1A); ATPase	1e-105	378	chr1:20069589-20071992 REVERSE
BNAEN1GH_UP_068_A11_22JUL2006_095	AT4G29550	ES991406	597	1		similar to unknown protein [Arabidopsis thaliana] (TAIR:AT2G20620.1); contains InterPro domain Protein of unknown function DUF626, Arabidopsis thaliana; (InterPro:IPR006462)	8e-14	74	chr4:14502439-14503769 FORWARD
BNAEN1GH_UP_068_B02_22JUL2006_014	AT5G19940	ES991409	577	1		plastid-lipid associated protein PAP-related / fibrillin-related	2e-76	281	chr5:6739695-6740663 FORWARD
BNAEN1GH_UP_068_B08_22JUL2006_062	AT3G11450	ES991415	608	1		DNAJ heat shock N-terminal domain-containing protein / cell division protein-related	3e-71	264	chr3:3605465-3607483 REVERSE
BNAEN1GH_UP_068_C02_22JUL2006_012	AT4G26965	ES991421	621	1		NADH:ubiquinone oxidoreductase family protein	3e-66	247	chr4:13539723-13542047 FORWARD
BNAEN1GH_UP_068_C07_22JUL2006_059	AT4G33870	ES991426	510	1		peroxidase, putative	5e-26	113	chr4:16234675-16236497 REVERSE
BNAEN1GH_UP_068_C08_22JUL2006_060	AT5G07270	ES991427	543	1		ankyrin repeat family protein	2e-79	291	chr5:2280822-2283385 FORWARD
BNAEN1GH_UP_068_C09_22JUL2006_075	AT4G01000	ES991428	541	1		ubiquitin family protein	6e-44	173	chr4:432186-433727 REVERSE
BNAEN1GH_UP_068_C11_22JUL2006_091	AT5G13600	ES991430	566	1		phototropic-responsive NPH3 family protein	2e-84	307	chr5:4380435-4382500 FORWARD
BNAEN1GH_UP_068_D05_22JUL2006_041	AT1G52370	ES991436	374	1		structural constituent of ribosome	9e-16	79	chr1:19510721-19512368 FORWARD
BNAEN1GH_UP_068_D09_22JUL2006_073	AT4G26965	ES991440	519	1		NADH:ubiquinone oxidoreductase family protein	3e-16	81	chr4:13539723-13542047 FORWARD
BNAEN1GH_UP_068_E04_22JUL2006_024	AT5G06050	ES991446	589	1		dehydration-responsive protein-related	3e-64	241	chr5:1820197-1823573 FORWARD
BNAEN1GH_UP_068_E09_22JUL2006_071	AT5G25240	ES991450	487	1		similar to NHL repeat-containing protein [Arabidopsis thaliana] (TAIR:AT5G14890.1); similar to conserved hypothetical protein [Medicago truncatula] (GB:ABE80961.1)	4e-38	153	chr5:8746782-8747177 REVERSE
BNAEN1GH_UP_068_E10_22JUL2006_072	AT1G06550	ES991451	609	1		enoyl-CoA hydratase/isomerase family protein	3e-58	221	chr1:2003833-2006563 REVERSE
BNAEN1GH_UP_068_E12_22JUL2006_088	AT1G53140	ES991453	621	1		dynamin family protein	1e-104	374	chr1:19802939-19806109 FORWARD
BNAEN1GH_UP_068_F01_22JUL2006_005	AT1G70320	ES991454	546	1	UPL2	UPL2 (UBIQUITIN-PROTEIN LIGASE 2); ubiquitin-protein ligase	2e-93	338	chr1:26492408-26504944 REVERSE
BNAEN1GH_UP_068_F05_22JUL2006_037	AT5G43780	ES991458	450	1	APS4	APS4	7e-34	139	chr5:17606858-17608707 REVERSE
BNAEN1GH_UP_068_F07_22JUL2006_053	AT5G58640	ES991460	637	1		selenoprotein-related	7e-78	286	chr5:23715222-23716731 FORWARD
BNAEN1GH_UP_068_G01_22JUL2006_003	AT4G05050	ES991466	421	1	UBQ11	UBQ11 (UBIQUITIN 11); protein binding	1e-27	118	chr4:2588269-2588958 REVERSE
BNAEN1GH_UP_068_G09_22JUL2006_067	AT5G62410	ES991474	588	1	TTN3, ATCAP-E1, ATSMC4, SMC2	SMC2 (STRUCTURAL MAINTENANCE OF CHROMOSOMES 2)	2e-84	308	chr5:25073534-25079662 FORWARD
BNAEN1GH_UP_068_G12_22JUL2006_084	AT2G15530	ES991477	348	1		zinc finger (C3HC4-type RING finger) family protein	7e-20	92	chr2:6781232-6784150 FORWARD
BNAEN1GH_UP_068_H06_22JUL2006_034	AT5G57870	ES991483	622	1		eukaryotic translation initiation factor 4F, putative / eIF-4F, putative	3e-70	261	chr5:23456981-23460659 FORWARD
BNAEN1GH_UP_068_H09_22JUL2006_065	AT5G13560	ES991486	624	1		similar to unknown protein [Arabidopsis thaliana] (TAIR:AT2G37370.1); similar to Os03g0281300 [Oryza sativa (japonica cultivar-group)] (GB:NP_001049742.1); similar to unknown protein [Oryza sativa (japonica cultivar-group)] (GB:AAT07652.1)	6e-76	280	chr5:4361582-4366321 REVERSE
BNAEN1GH_UP_068_H12_22JUL2006_082	AT3G24350	ES991489	417	1	ATSYP32, SYP32	SYP32 (syntaxin 32); t-SNARE	1e-35	144	chr3:8837740-8839409 FORWARD
BNAEN1GH_UP_069_A01_22JUL2006_015	AT5G04360	ES991490	588	1	ATPU1	ATPU1 (PULLULANASE 1); alpha-amylase/ limit dextrinase	1e-105	376	chr5:1221567-1228400 FORWARD
BNAEN1GH_UP_069_A03_22JUL2006_031	AT3G20770	ES991492	624	1	EIN3	EIN3 (ETHYLENE-INSENSITIVE3); transcription factor	3e-92	334	chr3:7260708-7262594 REVERSE
BNAEN1GH_UP_069_A07_22JUL2006_063	AT1G33490	ES991496	582	1		similar to unknown protein [Arabidopsis thaliana] (TAIR:AT4G10140.1); similar to hypothetical protein LB305 [Leptospira interrogans serovar Lai str. 56601] (GB:NP_714849.1); similar to Os05g0105500 [Oryza sativa (japonica cultivar-group)] (GB:NP_001054411.1)	2e-77	285	chr1:12150921-12152256 REVERSE
BNAEN1GH_UP_069_A10_22JUL2006_080	AT2G45620	ES991499	392	1		nucleotidyltransferase family protein	4e-38	152	chr2:18800017-18802824 FORWARD
BNAEN1GH_UP_069_B02_22JUL2006_014	AT4G26940	ES991503	502	1		galactosyltransferase family protein	1e-63	238	chr4:13529917-13532393 REVERSE
BNAEN1GH_UP_069_B03_22JUL2006_029	AT5G65900	ES991504	542	1		DEAD/DEAH box helicase, putative	5e-30	127	chr5:26375554-26378470 FORWARD
BNAEN1GH_UP_069_B06_22JUL2006_046	AT5G28840	ES991506	481	1	GME	GME (GDP-D-MANNOSE 3',5'-EPIMERASE); GDP-mannose 3,5-epimerase/ NAD binding / catalytic	4e-68	253	chr5:10862476-10864028 REVERSE
BNAEN1GH_UP_069_B07_22JUL2006_061	AT5G06970	ES991507	573	1		similar to unknown protein [Arabidopsis thaliana] (TAIR:AT2G20010.2); similar to unknown protein [Oryza sativa (japonica cultivar-group)] (GB:AAP68377.1); similar to Protein of unknown function DUF810 [Medicago truncatula] (GB:ABE85501.1); similar to unknown protein [Oryza sativa] (GB:AAK14418.1); contains InterPro domain Protein of unknown function DUF810; (InterPro:IPR008528)	1e-80	295	chr5:2158432-2166005 REVERSE
BNAEN1GH_UP_069_C02_22JUL2006_012	AT5G53450	ES991513	614	1	ORG1	ORG1 (OBP3-RESPONSIVE GENE 1); kinase	3e-42	168	chr5:21706430-21709468 FORWARD
BNAEN1GH_UP_069_C04_22JUL2006_028	AT3G53130	ES991515	588	1	CYP97C1, LUT1	LUT1 (LUTEIN DEFICIENT 1); oxygen binding	7e-99	257	chr3:19703790-19706256 FORWARD
BNAEN1GH_UP_069_C05_22JUL2006_043	AT2G18570	ES991516	597	1		UDP-glucoronosyl/UDP-glucosyl transferase family protein	7e-87	316	chr2:8070511-8071923 FORWARD
BNAEN1GH_UP_069_D01_22JUL2006_009	AT5G56120	ES991523	495	1		similar to unknown protein [Arabidopsis thaliana] (TAIR:AT3G12870.1); similar to hypothetical protein [Oryza sativa (japonica cultivar-group)] (GB:BAD08703.1)	7e-39	156	chr5:22738709-22739419 FORWARD
BNAEN1GH_UP_069_E06_22JUL2006_040	AT5G64860	ES991540	636	1	DPE1	DPE1 (DISPROPORTIONATING ENZYME); 4-alpha-glucanotransferase	1e-118	421	chr5:25942599-25946014 REVERSE
BNAEN1GH_UP_069_E07_22JUL2006_055	AT3G07220	ES991541	571	1		transcriptional activator, putative	1e-64	242	chr3:2297974-2299413 FORWARD
BNAEN1GH_UP_069_E09_22JUL2006_071	AT3G22550	ES991543	341	1		senescence-associated protein-related	1e-42	167	chr3:7991834-7992812 REVERSE
BNAEN1GH_UP_069_F03_22JUL2006_021	AT5G22350	ES991548	657	1		similar to unknown protein [Arabidopsis thaliana] (TAIR:AT5G06180.2); similar to OSIGBa0137L20.3 [Oryza sativa (indica cultivar-group)] (GB:CAH66474.1); similar to Protein of unknown function DUF1022 [Rhodospirillum rubrum ATCC 11170] (GB:YP_427067.1); similar to Os04g0414000 [Oryza sativa (japonica cultivar-group)] (GB:NP_001052751.1); contains InterPro domain Protein of unknown function DUF1022…	1e-85	312	chr5:7397765-7400749 REVERSE
BNAEN1GH_UP_069_F09_22JUL2006_069	AT5G22650	ES991554	575	1	HDT02, HDT2, ATHD2B, HDA4, HD2, HD2B	HD2B (HISTONE DEACETYLASE 2B)	7e-28	120	chr5:7534123-7536057 FORWARD
BNAEN1GH_UP_069_G05_22JUL2006_035	AT5G47940	ES991561	535	1		similar to hypothetical protein AaeL_AAEL003671 [Aedes aegypti] (GB:EAT44992.1); similar to Os07g0569000 [Oryza sativa (japonica cultivar-group)] (GB:NP_001060035.1)	2e-26	115	chr5:19426633-19429119 REVERSE
BNAEN1GH_UP_069_H06_22JUL2006_034	AT3G07160	ES991573	659	1	GSL10, ATGSL10	ATGSL10 (GLUCAN SYNTHASE-LIKE 10); 1,3-beta-glucan synthase	1e-115	411	chr3:2265148-2279389 REVERSE
BNAEN1GH_UP_069_H12_22JUL2006_082	AT3G62250	ES991579	585	1	UBQ5	UBQ5 (UBIQUITIN 5); protein binding	3e-56	214	chr3:23048113-23048586 FORWARD
BNAEN1GH_UP_070_A01_22JUL2006_015	AT3G57650	ES991580	426	1	LPAT2	LPAT2 (Lysophosphatidyl acyltransferase 2); 1-acylglycerol-3-phosphate O-acyltransferase	8e-76	278	chr3:21360728-21363816 FORWARD
BNAEN1GH_UP_070_A05_22JUL2006_047	AT5G10160	ES991583	419	1		beta-hydroxyacyl-ACP dehydratase, putative	3e-50	193	chr5:3185820-3187160 FORWARD
BNAEN1GH_UP_070_A09_22JUL2006_079	AT1G74160	ES991587	632	1		similar to unknown protein [Arabidopsis thaliana] (TAIR:AT1G18620.1); similar to expressed protein [Oryza sativa (japonica cultivar-group)] (GB:ABF96645.1); similar to Os07g0109400 [Oryza sativa (japonica cultivar-group)] (GB:NP_001058723.1); similar to Os07g0603300 [Oryza sativa (japonica cultivar-group)] (GB:NP_001060212.1)	2e-66	248	chr1:27890825-27894812 FORWARD
BNAEN1GH_UP_070_A11_22JUL2006_095	AT5G09890	ES991589	359	1		protein kinase, putative	6e-11	62	chr5:3085811-3088843 REVERSE
BNAEN1GH_UP_070_A12_22JUL2006_096	AT1G64890	ES991590	519	1		integral membrane transporter family protein	9e-53	202	chr1:24113415-24114828 FORWARD
BNAEN1GH_UP_070_B02_22JUL2006_014	AT5G03520	ES991592	319	1	AtRab8C, AtRABE1d	AtRABE1d/AtRab8C; GTP binding	1e-21	98	chr5:883678-885157 FORWARD
BNAEN1GH_UP_070_B04_22JUL2006_030	AT5G24120	ES991594	581	1	SIG5, SIGE	SIGE (RNA polymerase sigma subunit E); DNA binding / DNA-directed RNA polymerase/ sigma factor/ transcription factor	4e-36	147	chr5:8157797-8159749 REVERSE
BNAEN1GH_UP_070_B12_22JUL2006_094	AT3G24170	ES991602	547	1	ATGR1	ATGR1; glutathione-disulfide reductase	4e-80	293	chr3:8729769-8734122 REVERSE
BNAEN1GH_UP_070_C01_22JUL2006_011	AT3G53460	ES991603	324	1	CP29	CP29 (chloroplast 29 kDa ribonucleoprotein); RNA binding	2e-24	102	chr3:19830716-19832401 REVERSE
BNAEN1GH_UP_070_C06_22JUL2006_044	AT3G49350	ES991608	484	1		RAB GTPase activator	7e-33	136	chr3:18308648-18310831 REVERSE
BNAEN1GH_UP_070_C08_22JUL2006_060	AT1G10745	ES991610	445	1		Encodes a Maternally expressed gene (MEG) family protein	1e-12	69	chr1:3572711-3573067 FORWARD
BNAEN1GH_UP_070_C09_22JUL2006_075	AT4G39470	ES991611	684	1		chloroplast lumen common family protein	9e-98	352	chr4:18359729-18361159 REVERSE
BNAEN1GH_UP_070_D02_22JUL2006_010	AT5G48760	ES991615	570	1		60S ribosomal protein L13A (RPL13aD)	1e-100	359	chr5:19788541-19789912 REVERSE
BNAEN1GH_UP_070_D03_22JUL2006_025	AT2G31040	ES991616	522	1		ATP synthase protein I -related	4e-60	227	chr2:13216171-13218089 REVERSE
BNAEN1GH_UP_070_D11_22JUL2006_089	AT1G73060	ES991624	581	1		similar to unknown protein [Arabidopsis thaliana] (TAIR:AT5G48790.1); similar to unnamed protein product [Ostreococcus tauri] (GB:CAL50320.1); similar to Os02g0117100 [Oryza sativa (japonica cultivar-group)] (GB:NP_001045684.1)	1e-102	367	chr1:27482688-27484919 FORWARD
BNAEN1GH_UP_070_E05_22JUL2006_039	AT1G34355	ES991627	562	1		forkhead-associated domain-containing protein / FHA domain-containing protein	1e-56	144	chr1:12536475-12541708 FORWARD
BNAEN1GH_UP_070_E07_22JUL2006_055	AT5G59830	ES991629	528	1		similar to unknown protein [Arabidopsis thaliana] (TAIR:AT5G13660.1); similar to predicted protein [Populus alba x Populus tremula] (GB:AAR14274.1)	2e-45	178	chr5:24122649-24124297 FORWARD
BNAEN1GH_UP_070_F02_22JUL2006_006	AT5G19010	ES991634	498	1	MPK16	MPK16 (mitogen-activated protein kinase 16); MAP kinase	1e-15	70	chr5:6345098-6347678 REVERSE
BNAEN1GH_UP_070_F06_22JUL2006_038	AT1G74100	ES991637	462	1		sulfotransferase family protein	2e-54	207	chr1:27868150-27869166 REVERSE
BNAEN1GH_UP_070_F09_22JUL2006_069	AT2G22420	ES991640	611	1		peroxidase 17 (PER17) (P17)	2e-83	304	chr2:9520421-9521564 FORWARD
BNAEN1GH_UP_070_F10_22JUL2006_070	AT2G36930	ES991641	498	1		zinc finger (C2H2 type) family protein	3e-54	207	chr2:15517081-15518426 REVERSE
BNAEN1GH_UP_070_F11_22JUL2006_085	AT4G35550	ES991642	517	1		homeobox-leucine zipper protein (HB-2) / HD-ZIP protein	5e-64	239	chr4:16875819-16877172 REVERSE
BNAEN1GH_UP_070_F12_22JUL2006_086	AT5G10980	ES991643	332	1		histone H3	1e-16	81	chr5:3472592-3473350 REVERSE
BNAEN1GH_UP_070_G05_22JUL2006_035	AT1G10290	ES991648	489	1	DRP2A, ADL6	ADL6 (DYNAMIN-LIKE PROTEIN 6)	7e-68	252	chr1:3370776-3377122 FORWARD
BNAEN1GH_UP_070_G08_22JUL2006_052	AT4G03080	ES991651	577	1		kelch repeat-containing serine/threonine phosphoesterase family protein	1e-102	215	chr4:1359935-1365166 REVERSE
BNAEN1GH_UP_070_G09_22JUL2006_067	AT3G14690	ES991652	606	1	CYP72A15	CYP72A15 (cytochrome P450, family 72, subfamily A, polypeptide 15); oxygen binding	2e-98	354	chr3:4937417-4939317 FORWARD
BNAEN1GH_UP_070_G10_22JUL2006_068	AT5G54300	ES991653	551	1		similar to unknown protein [Arabidopsis thaliana] (TAIR:AT1G61260.1); similar to Protein of unknown function DUF761, plant [Medicago truncatula] (GB:ABE84235.1); contains InterPro domain Protein of unknown function DUF761, plant; (InterPro:IPR008480)	2e-42	168	chr5:22071496-22072568 REVERSE
BNAEN1GH_UP_070_G11_22JUL2006_083	AT1G11070	ES991654	603	1		hydroxyproline-rich glycoprotein family protein	4e-31	130	chr1:3690406-3692826 REVERSE
BNAEN1GH_UP_070_H02_22JUL2006_002	AT1G73880	ES991656	405	1		UDP-glucoronosyl/UDP-glucosyl transferase family protein	7e-50	192	chr1:27788804-27790225 FORWARD
BNAEN1GH_UP_070_H03_22JUL2006_017	AT1G32200	ES991657	553	1	ACT1, ATS1	ATS1 (ACYLTRANSFERASE 1)	3e-72	267	chr1:11602203-11604981 REVERSE
BNAEN1GH_UP_070_H11_22JUL2006_081	AT5G43940	ES991665	347	1	ADH2	ADH2 (ALCOHOL DEHYDROGENASE 2); formaldehyde dehydrogenase (glutathione)	6e-27	115	chr5:17701492-17703606 FORWARD
BNAEN1GH_UP_070_H12_22JUL2006_082	AT1G35160	ES991666	680	1	GF14 PHI, GRF4	GRF4 (GENERAL REGULATORY FACTOR 4); protein phosphorylated amino acid binding	7e-71	263	chr1:12867242-12868492 FORWARD
BNAEN1GH_UP_071_A06_22JUL2006_048	AT5G01650	ES991672	521	1		macrophage migration inhibitory factor family protein / MIF family protein	2e-56	214	chr5:242731-244030 REVERSE
BNAEN1GH_UP_071_B01_22JUL2006_013	AT1G53310	ES991678	317	1	ATPPC1	ATPPC1 (PHOSPHOENOLPYRUVATE CARBOXYLASE 1); phosphoenolpyruvate carboxylase	2e-44	139	chr1:19887929-19891738 REVERSE
BNAEN1GH_UP_071_B02_22JUL2006_014	AT3G42050	ES991679	389	1		vacuolar ATP synthase subunit H family protein	5e-47	182	chr3:14239832-14243214 REVERSE
BNAEN1GH_UP_071_B07_22JUL2006_061	AT4G01895	ES991683	438	1		systemic acquired resistance (SAR) regulator protein NIMIN-1-related	6e-17	83	chr4:819957-820379 FORWARD
BNAEN1GH_UP_071_B10_22JUL2006_078	AT3G49490	ES991686	474	1		similar to hypothetical protein MtrDRAFT_AC119415g11v1 [Medicago truncatula] (GB:ABE85164.1)	1e-22	102	chr3:18355911-18359633 REVERSE
BNAEN1GH_UP_071_B11_22JUL2006_093	AT5G13600	ES991687	435	1		phototropic-responsive NPH3 family protein	7e-60	225	chr5:4380435-4382500 FORWARD
BNAEN1GH_UP_071_C02_22JUL2006_012	AT5G03340	ES991690	390	1		(Cell division control protein 48 homolog E); ATPase	5e-69	255	chr5:810090-813132 REVERSE
BNAEN1GH_UP_071_C04_22JUL2006_028	AT4G24770	ES991692	430	1	ATRBP31, CP31, ATRBP33, RBP31	RBP31 (31-KDA RNA BINDING PROTEIN); RNA binding	2e-23	104	chr4:12766233-12767962 REVERSE
BNAEN1GH_UP_071_C06_22JUL2006_044	AT4G32410	ES991694	428	1	CESA1, RSW1	CESA1 (CELLULASE SYNTHASE 1); transferase, transferring glycosyl groups	4e-28	120	chr4:15641015-15646394 REVERSE
BNAEN1GH_UP_071_C07_22JUL2006_059	AT2G46530	ES991695	378	1	ARF11	ARF11 (AUXIN RESPONSE FACTOR 11); transcription factor	1e-53	204	chr2:19112184-19115101 FORWARD
BNAEN1GH_UP_071_C12_22JUL2006_092	AT2G32590	ES991699	560	1		similar to Barren [Medicago truncatula] (GB:ABD32414.1); contains InterPro domain Barren; (InterPro:IPR008418)	6e-61	227	chr2:13836497-13840286 REVERSE
BNAEN1GH_UP_071_D05_22JUL2006_041	AT3G06680	ES991704	327	1		60S ribosomal protein L29 (RPL29B)	9e-31	128	chr3:2114408-2114883 REVERSE
BNAEN1GH_UP_071_D09_22JUL2006_073	AT3G16770	ES991706	308	1	RAP2.3, ATEBP	ATEBP/RAP2.3 (RELATED TO AP2 3); DNA binding / protein binding / transcription factor/ transcriptional activator	4e-32	132	chr3:5705790-5706774 FORWARD
BNAEN1GH_UP_071_D10_22JUL2006_074	AT5G22330	ES991707	389	1	ATTIP49A, RIN1	ATTIP49A/RIN1 (RESISTANCE TO PSEUDOMONAS SYRINGAE PV MACULICOLA INTERACTOR 1); ATP binding / DNA helicase/ nucleoside-triphosphatase/ nucleotide binding	7e-26	112	chr5:7391029-7394074 REVERSE
BNAEN1GH_UP_071_E01_22JUL2006_007	AT2G33730	ES991710	183	1		DEAD box RNA helicase, putative	3e-27	116	chr2:14272755-14274956 REVERSE
BNAEN1GH_UP_071_E02_22JUL2006_008	AT4G12540	ES991711	281	1		similar to unknown protein [Oryza sativa (japonica cultivar-group)] (GB:AAT47078.1)	1e-21	98	chr4:7429873-7431599 REVERSE
BNAEN1GH_UP_071_E05_22JUL2006_039	AT1G69460	ES991714	198	1		emp24/gp25L/p24 family protein	1e-12	59	chr1:26115717-26116823 REVERSE
BNAEN1GH_UP_071_F04_22JUL2006_022	AT5G42000	ES991724	386	1		ORMDL family protein	4e-39	156	chr5:16816683-16817909 FORWARD
BNAEN1GH_UP_071_F05_22JUL2006_037	AT1G65230	ES991725	260	1		similar to hypothetical protein MtrDRAFT_AC148171g2v1 [Medicago truncatula] (GB:ABE89789.1)	6e-38	152	chr1:24232830-24234427 FORWARD
BNAEN1GH_UP_071_F06_22JUL2006_038	AT1G06430	ES991726	486	1	FTSH8	FTSH8 (FtsH protease 8); ATP-dependent peptidase/ ATPase/ metallopeptidase/ zinc ion binding	4e-67	249	chr1:1960213-1962524 REVERSE
BNAEN1GH_UP_071_F09_22JUL2006_069	AT1G73030	ES991729	377	1		SNF7 family protein	3e-31	91	chr1:27477599-27478509 FORWARD
BNAEN1GH_UP_071_F10_22JUL2006_070	AT1G04410	ES991730	424	1		malate dehydrogenase, cytosolic, putative	5e-44	172	chr1:1189417-1191266 REVERSE
BNAEN1GH_UP_071_G05_22JUL2006_035	AT4G19210	ES991737	218	1	ATRLI2	ATRLI2 (Arabidopsis thaliana RNase L inhibitor protein 2)	5e-13	69	chr4:10501917-10504787 FORWARD
BNAEN1GH_UP_071_G06_22JUL2006_036	AT1G30330	ES991738	184	1	ARF6	ARF6 (AUXIN RESPONSE FACTOR 6)	3e-15	77	chr1:10686107-10690018 REVERSE
BNAEN1GH_UP_071_G09_22JUL2006_067	AT4G13090	ES991741	282	1		xyloglucan:xyloglucosyl transferase, putative / xyloglucan endotransglycosylase, putative / endo-xyloglucan transferase, putative	2e-18	87	chr4:7631532-7632867 REVERSE
BNAEN1GH_UP_071_G11_22JUL2006_083	AT2G18790	ES991743	422	1	HY3, OOP1, PHYB	PHYB (PHYTOCHROME B); G-protein coupled photoreceptor/ signal transducer	3e-68	253	chr2:8147161-8151233 FORWARD
BNAEN1GH_UP_071_G12_22JUL2006_084	AT1G26470	ES991744	514	1		similar to Os05g0512500 [Oryza sativa (japonica cultivar-group)] (GB:NP_001056022.1); contains InterPro domain CT20; (InterPro:IPR012423)	6e-41	163	chr1:9155121-9156023 FORWARD
BNAEN1GH_UP_071_H03_22JUL2006_017	AT1G71260	ES991747	249	1	ATWHY2	ATWHY2 (A. THALIANA WHIRLY 2); DNA binding	1e-22	101	chr1:26865511-26867053 REVERSE
BNAEN1GH_UP_071_H10_22JUL2006_066	AT5G51280	ES991754	378	1		DEAD-box protein abstrakt, putative	9e-35	141	chr5:20858682-20860871 FORWARD
BNAEN1GH_UP_072_A03_22JUL2006_031	AT5G26731	ES991756	504	1		similar to unknown protein [Arabidopsis thaliana] (TAIR:AT3G05937.1); similar to At5g26741/At5g26741 [Medicago truncatula] (GB:ABE81791.1)	8e-22	100	chr5:9295679-9295978 FORWARD
BNAEN1GH_UP_072_A04_22JUL2006_032	AT3G09735	ES991757	490	1		DNA-binding S1FA family protein	1e-08	56	chr3:2986821-2987865 REVERSE
BNAEN1GH_UP_072_A10_22JUL2006_080	AT1G49950	ES991763	585	1	ATTRB1, TRB1	ATTRB1/TRB1 (TELOMERE REPEAT BINDING FACTOR 1); DNA binding / transcription factor	1e-55	212	chr1:18498107-18500381 REVERSE
BNAEN1GH_UP_072_B03_22JUL2006_029	AT5G38195	ES991768	373	1		protease inhibitor/seed storage/lipid transfer protein (LTP) family protein	4e-19	89	chr5:15264221-15264508 FORWARD
BNAEN1GH_UP_072_B10_22JUL2006_078	AT3G58750	ES991774	625	1	CSY2	CSY2 (CITRATE SYNTHASE 2); citrate (SI)-synthase	2e-85	311	chr3:21735541-21738435 REVERSE
BNAEN1GH_UP_072_B11_22JUL2006_093	AT5G48950	ES991775	627	1		thioesterase family protein	3e-55	211	chr5:19863426-19864516 FORWARD
BNAEN1GH_UP_072_C01_22JUL2006_011	AT1G15440	ES991777	536	1		transducin family protein / WD-40 repeat family protein	9e-64	239	chr1:5306154-5309455 REVERSE
BNAEN1GH_UP_072_C03_22JUL2006_027	AT4G15930	ES991779	564	1		dynein light chain, putative	6e-45	176	chr4:9036419-9037840 FORWARD
BNAEN1GH_UP_072_C06_22JUL2006_044	AT3G02780	ES991782	418	1	IPP2, IPIAT1, IDI2	IPP2 (ISOPENTENYL PYROPHOSPHATE:DIMETHYLLALLYL PYROPHOSPHATE ISOMERASE 2); isopentenyl-diphosphate delta-isomerase	1e-52	201	chr3:602585-604655 REVERSE
BNAEN1GH_UP_072_C07_22JUL2006_059	AT1G50140	ES991783	521	1		AAA-type ATPase family protein	1e-80	295	chr1:18573589-18579492 REVERSE
BNAEN1GH_UP_072_C09_22JUL2006_075	AT3G12170	ES991785	566	1		DNAJ heat shock N-terminal domain-containing protein	7e-89	322	chr3:3881028-3882662 FORWARD
BNAEN1GH_UP_072_D05_22JUL2006_041	AT2G46020	ES991793	340	1	ATBRM, CHR2, BRM	ATBRM/CHR2 (ARABIDOPSIS THALIANA BRAHMA); ATP binding / DNA binding / helicase/ transcription regulator	2e-21	97	chr2:18930377-18938842 FORWARD
BNAEN1GH_UP_072_E02_22JUL2006_008	AT1G64970	ES991802	576	1	TMT1, VTE4, G-TMT	G-TMT (GAMMA-TOCOPHEROL METHYLTRANSFERASE)	3e-72	267	chr1:24138000-24139656 REVERSE
BNAEN1GH_UP_072_E03_22JUL2006_023	AT2G38760	ES991803	567	1	ANNAT3	ANNAT3 (ANNEXIN 3, ANNEXIN ARABIDOPSIS 3); calcium ion binding / calcium-dependent phospholipid binding	8e-30	126	chr2:16208164-16209568 FORWARD
BNAEN1GH_UP_072_E07_22JUL2006_055	AT3G46060	ES991807	544	1	Ara-3, AtRABE1c, AtRab8A, ARA3	ARA3	5e-86	313	chr3:16928893-16930725 FORWARD
BNAEN1GH_UP_072_E10_22JUL2006_072	AT4G16670	ES991810	432	1		similar to unknown protein [Arabidopsis thaliana] (TAIR:AT4G17350.1); similar to hypothetical protein 31.t00035 [Brassica oleracea] (GB:ABD65121.1); contains InterPro domain Pleckstrin-like, plant; (InterPro:IPR013666); contains InterPro domain Protein of unknown function DUF828, plant; (InterPro:IPR008546)	3e-17	84	chr4:9385348-9387592 FORWARD
BNAEN1GH_UP_072_E12_22JUL2006_088	AT4G34450	ES991812	640	1		coatomer gamma-2 subunit, putative / gamma-2 coat protein, putative / gamma-2 COP, putative	1e-107	385	chr4:16471960-16476799 FORWARD
BNAEN1GH_UP_072_F01_22JUL2006_005	AT3G54750	ES991813	470	1		similar to unnamed protein product [Ostreococcus tauri] (GB:CAL52683.1); similar to Os12g0621700 [Oryza sativa (japonica cultivar-group)] (GB:NP_001067304.1); contains domain FAMILY NOT NAMED (PTHR12972); contains domain SUBFAMILY NOT NAMED (PTHR12972:SF3)	1e-62	221	chr3:20275811-20279394 REVERSE
BNAEN1GH_UP_072_F06_22JUL2006_038	AT1G02090	ES991818	608	1	CSN7, COP15, CSN7II, FUS5	FUS5 (FUSCA 5); MAP kinase kinase	1e-99	358	chr1:388223-389568 REVERSE
BNAEN1GH_UP_072_F07_22JUL2006_053	AT1G48620	ES991819	538	1		histone H1/H5 family protein	2e-33	138	chr1:17977816-17979969 REVERSE
BNAEN1GH_UP_072_F09_22JUL2006_069	AT2G22780	ES991821	558	1	PMDH1	PMDH1 (PEROXISOMAL NAD-MALATE DEHYDROGENASE 1); malate dehydrogenase	1e-96	348	chr2:9697075-9699003 REVERSE
BNAEN1GH_UP_072_F12_22JUL2006_086	AT3G05090	ES991823	721	1		transducin family protein / WD-40 repeat family protein	1e-102	367	chr3:1418579-1422729 REVERSE
BNAEN1GH_UP_072_G05_22JUL2006_035	AT5G65810	ES991827	531	1		similar to unknown protein [Arabidopsis thaliana] (TAIR:AT3G49720.2); similar to Os01g0144000 [Oryza sativa (japonica cultivar-group)] (GB:NP_001042001.1); similar to conserved hypothetical protein [Medicago truncatula] (GB:ABE78370.1); contains domain S-adenosyl-L-methionine-dependent methyltransferases (SSF53335)	4e-61	230	chr5:26355059-26356370 REVERSE
BNAEN1GH_UP_072_G07_22JUL2006_051	AT1G23310	ES991829	491	1	AOAT1, GGT1	GGT1 (ALANINE-2-OXOGLUTARATE AMINOTRANSFERASE 1)	1e-66	248	chr1:8268797-8271318 REVERSE
BNAEN1GH_UP_072_G08_22JUL2006_052	AT2G19520	ES991830	342	1	ACG1, MSI4, NFC4, NFC04, ATMSI4, FVE	FVE (FVE)	1e-60	227	chr2:8463088-8466317 FORWARD
BNAEN1GH_UP_072_H02_22JUL2006_002	AT4G31490	ES991834	531	1		coatomer beta subunit, putative / beta-coat protein, putative / beta-COP, putative	3e-53	204	chr4:15269466-15272699 FORWARD
BNAEN1GH_UP_072_H03_22JUL2006_017	AT1G79330	ES991835	443	1	AMC6, ATMCP2B	AMC6/ATMCP2B (TYPE-II METACASPASES); caspase/ cysteine-type endopeptidase	3e-64	240	chr1:29843615-29845030 FORWARD
BNAEN1GH_UP_072_H10_22JUL2006_066	AT1G79650	ES991842	584	1	RAD23	RAD23; damaged DNA binding	3e-43	171	chr1:29977299-29980025 REVERSE
BNAEN1GH_UP_073_A01_22JUL2006_015	AT5G23290	ES991845	546	1		c-myc binding protein, putative / prefoldin, putative	3e-72	267	chr5:7846147-7847431 FORWARD
BNAEN1GH_UP_073_A06_22JUL2006_048	AT5G11170	ES991849	626	1		DEAD/DEAH box helicase, putative (RH15)	3e-88	320	chr5:3553335-3556647 FORWARD
BNAEN1GH_UP_073_A09_22JUL2006_079	AT5G24890	ES991852	615	1		similar to unknown protein [Arabidopsis thaliana] (TAIR:AT4G31510.1); similar to putative KID-containing protein [Brassica napus] (GB:AAO53442.1)	4e-37	150	chr5:8558360-8559175 REVERSE
BNAEN1GH_UP_073_B01_22JUL2006_013	AT5G10900	ES991856	431	1		calcineurin-like phosphoesterase family protein	5e-65	242	chr5:3436414-3439222 REVERSE
BNAEN1GH_UP_073_B06_22JUL2006_046	AT4G39180	ES991861	377	1	ATSEC14, SEC14	SEC14 (secretion 14)	2e-25	110	chr4:18244000-18246667 REVERSE
BNAEN1GH_UP_073_B07_22JUL2006_061	AT1G63190	ES991862	573	1		similar to unknown protein [Arabidopsis thaliana] (TAIR:AT1G63200.1); contains InterPro domain Arabidopsis thaliana cystatin-related protein; (InterPro:IPR006525)	2e-18	89	chr1:23435500-23436667 FORWARD
BNAEN1GH_UP_073_B11_22JUL2006_093	AT1G18190	ES991865	591	1		similar to unknown protein [Arabidopsis thaliana] (TAIR:AT2G19950.1); similar to Os04g0652500 [Oryza sativa (japonica cultivar-group)] (GB:NP_001054099.1); similar to hypothetical protein MtrDRAFT_AC139526g29v1 [Medicago truncatula] (GB:ABE80160.1); similar to OSIGBa0113E10.14 [Oryza sativa (indica cultivar-group)] (GB:CAJ86331.1); contains InterPro domain Prefoldin; (InterPro:IPR009053)	1e-53	206	chr1:6257956-6261318 REVERSE
BNAEN1GH_UP_073_B12_22JUL2006_094	AT3G16950	ES991866	553	1	PTLPD1, LPD1	LPD1 (LIPOAMIDE DEHYDROGENASE 1)	3e-60	227	chr3:5786514-5790389 REVERSE
BNAEN1GH_UP_073_C04_22JUL2006_028	AT1G15480	ES991869	596	1		DNA binding	5e-40	160	chr1:5318302-5320417 FORWARD
BNAEN1GH_UP_073_C05_22JUL2006_043	AT5G03490	ES991870	447	1		UDP-glucoronosyl/UDP-glucosyl transferase family protein	2e-16	82	chr5:871549-872946 FORWARD
BNAEN1GH_UP_073_C12_22JUL2006_092	AT3G10050	ES991875	607	1	OMR1	OMR1 (L-O-METHYLTHREONINE RESISTANT 1); threonine ammonia-lyase	4e-59	224	chr3:3099169-3101746 REVERSE
BNAEN1GH_UP_073_D01_22JUL2006_009	AT1G62600	ES991876	505	1		flavin-containing monooxygenase family protein / FMO family protein	2e-79	290	chr1:23183207-23185076 FORWARD
BNAEN1GH_UP_073_D07_22JUL2006_057	AT1G44770	ES991881	480	1		similar to unknown protein [Arabidopsis thaliana] (TAIR:AT5G49710.3); similar to expressed protein [Oryza sativa (japonica cultivar-group)] (GB:ABF98409.1)	3e-61	230	chr1:16910274-16911849 REVERSE
BNAEN1GH_UP_073_D09_22JUL2006_073	AT5G12250	ES991883	592	1	TUB6	TUB6 (BETA-6 TUBULIN)	1e-105	378	chr5:3961318-3962972 REVERSE
BNAEN1GH_UP_073_D10_22JUL2006_074	AT1G15500	ES991884	456	1		chloroplast ADP, ATP carrier protein, putative / ADP, ATP translocase, putative / adenine nucleotide translocase, putative	8e-17	83	chr1:5326421-5328683 FORWARD
BNAEN1GH_UP_073_E01_22JUL2006_007	AT5G42520	ES991887	523	1	BPC6, BBR/BPC6, ATBPC6	ATBPC6/BBR/BPC6/BPC6 (BASIC PENTACYSTEINE 6)	5e-68	253	chr5:17018846-17019694 FORWARD
BNAEN1GH_UP_073_E07_22JUL2006_055	AT4G25630	ES991893	545	1	ATFIB2, FIB2	FIB2 (FIBRILLARIN 2)	1e-96	348	chr4:13074248-13076214 FORWARD
BNAEN1GH_UP_073_F05_22JUL2006_037	AT1G15710	ES991903	561	1		prephenate dehydrogenase family protein	2e-59	224	chr1:5404500-5405576 FORWARD
BNAEN1GH_UP_073_F08_22JUL2006_054	AT2G26250	ES991906	507	1	FDH	FDH (FIDDLEHEAD); acyltransferase	4e-82	300	chr2:11177877-11180137 REVERSE
BNAEN1GH_UP_073_G01_22JUL2006_003	AT1G76310	ES991911	511	1	CYCB2;4	CYCB2;4 (CYCLIN B2;4); cyclin-dependent protein kinase regulator	3e-39	157	chr1:28632940-28635093 REVERSE
BNAEN1GH_UP_073_G05_22JUL2006_035	AT1G17620	ES991915	503	1		similar to unknown protein [Arabidopsis thaliana] (TAIR:AT5G11890.1); similar to Heavy metal transport/detoxification protein; Harpin-induced 1 [Medicago truncatula] (GB:ABE94112.1); contains InterPro domain Harpin-induced 1; (InterPro:IPR010847)	5e-29	123	chr1:6062306-6063100 FORWARD
BNAEN1GH_UP_073_G07_22JUL2006_051	AT5G13260	ES991917	307	1		similar to unknown protein [Arabidopsis thaliana] (TAIR:AT3G48860.2); similar to expressed protein [Oryza sativa (japonica cultivar-group)] (GB:ABA93965.1); similar to Os01g0928100 [Oryza sativa (japonica cultivar-group)] (GB:NP_001045273.1)	4e-20	93	chr5:4243167-4246680 FORWARD
BNAEN1GH_UP_073_G09_22JUL2006_067	AT1G21480	ES991919	486	1		exostosin family protein	4e-60	226	chr1:7519361-7521415 REVERSE
BNAEN1GH_UP_073_H05_22JUL2006_033	AT3G08530	ES991927	508	1		clathrin heavy chain, putative	2e-94	341	chr3:2587177-2595417 REVERSE
BNAEN1GH_UP_073_H06_22JUL2006_034	AT3G20540	ES991928	485	1	POLGAMMA1	POLGAMMA1 (polymerase gamma 1); DNA binding / DNA-directed DNA polymerase	1e-80	295	chr3:7168267-7173363 FORWARD
BNAEN1GH_UP_073_H08_22JUL2006_050	AT5G03820	ES991930	385	1		GDSL-motif lipase/hydrolase family protein	4e-18	72	chr5:1015802-1017250 REVERSE
BNAEN1GH_UP_073_H09_22JUL2006_065	AT5G60390	ES991931	339	1		calmodulin binding / translation elongation factor	1e-20	94	chr5:24306452-24307803 FORWARD
BNAEN1GH_UP_073_H12_22JUL2006_082	AT5G49030	ES991934	378	1	OVA2	OVA2 (OVULE ABORTION 2); ATP binding / aminoacyl-tRNA ligase	3e-68	253	chr5:19893591-19899517 REVERSE
BNAEN1GH_UP_074_A06_22JUL2006_048	AT1G77800	ES991940	495	1		PHD finger family protein	4e-21	97	chr1:29258694-29265084 FORWARD
BNAEN1GH_UP_074_A07_22JUL2006_063	AT5G58220	ES991941	457	1		steroid binding	2e-59	224	chr5:23571772-23573087 REVERSE
BNAEN1GH_UP_074_A10_22JUL2006_080	AT1G77200	ES991944	507	1		AP2 domain-containing transcription factor TINY, putative	2e-39	157	chr1:29009251-29009985 REVERSE
BNAEN1GH_UP_074_B01_22JUL2006_013	AT2G24360	ES991946	509	1		serine/threonine/tyrosine kinase, putative	9e-74	272	chr2:10371822-10373155 REVERSE
BNAEN1GH_UP_074_B02_22JUL2006_014	AT5G04940	ES991947	536	1	SUVH1	SUVH1 (SU(VAR)3-9 HOMOLOG 1)	1e-84	308	chr5:1454617-1456629 REVERSE
BNAEN1GH_UP_074_B05_22JUL2006_045	AT1G26090	ES991950	553	1		ATP binding	2e-14	75	chr1:9020496-9022606 FORWARD
BNAEN1GH_UP_074_B09_22JUL2006_077	AT4G32600	ES991954	580	1		zinc finger (C3HC4-type RING finger) family protein	7e-22	97	chr4:15724016-15725743 FORWARD
BNAEN1GH_UP_074_C02_22JUL2006_012	AT5G67360	ES991958	192	1	ARA12	ARA12; subtilase	5e-07	49	chr5:26889418-26891691 REVERSE
BNAEN1GH_UP_074_C04_22JUL2006_028	AT1G30490	ES991960	507	1	ATHB9	PHV (PHAVOLUTA); DNA binding / transcription factor	3e-76	280	chr1:10796310-10800726 REVERSE
BNAEN1GH_UP_074_C05_22JUL2006_043	AT2G18040	ES991961	395	1	PIN1AT	PIN1AT (parvulin 1At)	2e-30	127	chr2:7849428-7850619 FORWARD
BNAEN1GH_UP_074_C10_22JUL2006_076	AT4G05050	ES991965	434	1	UBQ11	UBQ11 (UBIQUITIN 11); protein binding	2e-52	201	chr4:2588269-2588958 REVERSE
BNAEN1GH_UP_074_C12_22JUL2006_092	AT5G66510	ES991967	600	1	GAMMA CA3	GAMMA CA3 (GAMMA CARBONIC ANHYDRASE 3); carbonate dehydratase	6e-99	356	chr5:26567242-26568722 REVERSE
BNAEN1GH_UP_074_D02_22JUL2006_010	AT4G39235	ES991969	540	1		similar to unknown protein [Arabidopsis thaliana] (TAIR:AT3G05570.1); similar to hypothetical protein [Oryza sativa (japonica cultivar-group)] (GB:BAD05323.1); similar to Os03g0724500 [Oryza sativa (japonica cultivar-group)] (GB:NP_001051122.1)	4e-33	137	chr4:18268508-18269028 FORWARD
BNAEN1GH_UP_074_D07_22JUL2006_057	AT5G49820	ES991974	574	1	EMB1879	EMB1879 (EMBRYO DEFECTIVE 1879)	5e-50	193	chr5:20263979-20266658 REVERSE
BNAEN1GH_UP_074_D08_22JUL2006_058	AT3G04560	ES991975	368	1		similar to unnamed protein product [Ostreococcus tauri] (GB:CAL53385.1); similar to Os02g0820600 [Oryza sativa (japonica cultivar-group)] (GB:NP_001048544.1)	8e-28	118	chr3:1227512-1229344 REVERSE
BNAEN1GH_UP_074_D12_22JUL2006_090	AT3G57390	ES991979	456	1	AGL18	AGL18 (AGAMOUS-LIKE 18); transcription factor	4e-16	80	chr3:21244887-21246712 FORWARD
BNAEN1GH_UP_074_E01_22JUL2006_007	AT2G04100	ES991980	336	1		MATE efflux family protein	1e-41	164	chr2:1377017-1379048 REVERSE
BNAEN1GH_UP_074_E02_22JUL2006_008	AT5G38480	ES991981	531	1	RCI1, GRF3	GRF3 (GENERAL REGULATORY FACTOR 3); protein phosphorylated amino acid binding	5e-75	276	chr5:15427507-15428515 FORWARD
BNAEN1GH_UP_074_E03_22JUL2006_023	AT4G32605	ES991982	580	1		transcription factor	1e-78	288	chr4:15726435-15727870 REVERSE
BNAEN1GH_UP_074_E06_22JUL2006_040	AT3G10480	ES991985	539	1	ANAC050	ANAC050	4e-75	276	chr3:3264415-3266786 FORWARD
BNAEN1GH_UP_074_E08_22JUL2006_056	AT4G34050	ES991987	479	1		caffeoyl-CoA 3-O-methyltransferase, putative	1e-65	244	chr4:16310849-16311978 FORWARD
BNAEN1GH_UP_074_E10_22JUL2006_072	AT1G14730	ES991989	523	1		similar to ACYB-2 (Arabidopsis cytochrome b561 -2), carbon-monoxide oxygenase [Arabidopsis thaliana] (TAIR:AT4G25570.1); similar to cytochrome [Mesembryanthemum crystallinum] (GB:AAD11424.1); contains InterPro domain Cytochrome b561 / ferric reductase transmembrane; (InterPro:IPR006593); contains InterPro domain Cytochrome b561; (InterPro:IPR004877)	5e-60	226	chr1:5073239-5074563 FORWARD
BNAEN1GH_UP_074_F02_22JUL2006_006	AT5G62530	ES991993	507	1	ATP5CDH, P5CDH, ALDH12A1	ALDH12A1 (Aldehyde dehydrogenase 12A1); 1-pyrroline-5-carboxylate dehydrogenase/ 3-chloroallyl aldehyde dehydrogenase	7e-68	252	chr5:25116994-25120385 REVERSE
BNAEN1GH_UP_074_F03_22JUL2006_021	AT5G11960	ES991994	514	1		similar to permease-related [Arabidopsis thaliana] (TAIR:AT4G13800.1); similar to hypothetical protein MtrDRAFT_AC152551g11v1 [Medicago truncatula] (GB:ABE86250.1); contains InterPro domain Protein of unknown function DUF6, transmembrane; (InterPro:IPR000620)	1e-56	215	chr5:3858853-3861463 REVERSE
BNAEN1GH_UP_074_F06_22JUL2006_038	AT4G22320	ES991997	461	1		similar to unknown protein [Arabidopsis thaliana] (TAIR:AT5G55210.1); similar to conserved hypothetical protein [Medicago truncatula] (GB:ABD28485.1)	2e-35	144	chr4:11793141-11794608 REVERSE
BNAEN1GH_UP_074_F07_22JUL2006_053	AT2G16390	ES991998	515	1	CHR35, DRD1	DRD1 (DEFECTIVE IN RNA-DIRECTED DNA METHYLATION 1); ATP binding / DNA binding / helicase/ nucleic acid binding	5e-77	283	chr2:7104720-7108178 FORWARD
BNAEN1GH_UP_074_F08_22JUL2006_054	AT5G64740	ES991999	506	1	CESA6, IXR2, E112, PRC1	CESA6 (CELLULASE SYNTHASE 6); transferase, transferring glycosyl groups	1e-23	105	chr5:25898781-25903559 FORWARD
BNAEN1GH_UP_074_F09_22JUL2006_069	AT4G18260	ES992000	530	1		cytochrome B561-related	5e-24	107	chr4:10093535-10097348 REVERSE
BNAEN1GH_UP_074_G02_22JUL2006_004	AT3G17820	ES992005	487	1	ATGSKB6	ATGSKB6 (Arabidopsis thaliana glutamine synthase clone KB6); glutamate-ammonia ligase	3e-68	253	chr3:6097509-6099414 FORWARD
BNAEN1GH_UP_074_G06_22JUL2006_036	AT1G70590	ES992009	490	1		F-box family protein	7e-86	312	chr1:26622066-26623822 FORWARD
BNAEN1GH_UP_074_G07_22JUL2006_051	AT1G17220	ES992010	343	1		translation initiation factor IF-2, chloroplast, putative	1e-26	114	chr1:5885376-5890158 FORWARD
BNAEN1GH_UP_074_G08_22JUL2006_052	AT3G62870	ES992011	539	1		60S ribosomal protein L7A (RPL7aB)	8e-68	252	chr3:23253837-23255248 REVERSE
BNAEN1GH_UP_074_G10_22JUL2006_068	AT1G12050	ES992013	534	1		fumarylacetoacetase, putative	2e-78	287	chr1:4072902-4075854 FORWARD
BNAEN1GH_UP_074_H01_22JUL2006_001	AT5G28850	ES992016	553	1		calcium-binding EF hand family protein	6e-85	309	chr5:10877364-10881282 REVERSE
BNAEN1GH_UP_074_H04_22JUL2006_018	AT2G39640	ES992019	404	1		glycosyl hydrolase family 17 protein	1e-38	155	chr2:16532249-16534090 REVERSE
BNAEN1GH_UP_074_H06_22JUL2006_034	AT3G16857	ES992021	565	1	ARR1	ARR1 (ARABIDOPSIS RESPONSE REGULATOR 1); transcription factor/ two-component response regulator	7e-84	306	chr3:5756119-5759145 FORWARD
BNAEN1GH_UP_074_H07_22JUL2006_049	AT2G13610	ES992022	504	1		ABC transporter family protein	5e-70	259	chr2:5680909-5682858 REVERSE
BNAEN1GH_UP_074_H12_22JUL2006_082	AT5G55100	ES992026	577	1		SWAP (Suppressor-of-White-APricot)/surp domain-containing protein	9e-66	246	chr5:22378627-22381890 REVERSE
BNAEN1GH_UP_075_A05_22JUL2006_047	AT3G25920	ES992031	393	1	RPL15	RPL15 (ribosomal protein L15)	8e-27	115	chr3:9492505-9493795 REVERSE
BNAEN1GH_UP_075_A06_22JUL2006_048	AT5G03030	ES992032	593	1		DNAJ heat shock N-terminal domain-containing protein	3e-33	138	chr5:708477-709511 REVERSE
BNAEN1GH_UP_075_B01_22JUL2006_013	AT3G62030	ES992039	515	1	ROC4	ROC4 (rotamase CyP 4); peptidyl-prolyl cis-trans isomerase	2e-48	187	chr3:22984683-22986114 FORWARD
BNAEN1GH_UP_075_B03_22JUL2006_029	AT4G31700	ES992041	500	1	RPS6	RPS6 (RIBOSOMAL PROTEIN S6)	4e-34	140	chr4:15346312-15347081 REVERSE
BNAEN1GH_UP_075_B08_22JUL2006_062	AT4G08390	ES992045	493	1	SAPX	SAPX	2e-90	327	chr4:5315068-5317068 FORWARD
BNAEN1GH_UP_075_B10_22JUL2006_078	AT3G15190	ES992047	226	1		chloroplast 30S ribosomal protein S20, putative	2e-15	77	chr3:5116223-5117419 FORWARD
BNAEN1GH_UP_075_B11_22JUL2006_093	AT4G34340	ES992048	327	1		similar to unknown protein [Arabidopsis thaliana] (TAIR:AT5G15570.1); similar to Bromodomain associated family protein, expressed [Oryza sativa (japonica cultivar-group)] (GB:ABA98992.1); similar to Os12g0574800 [Oryza sativa (japonica cultivar-group)] (GB:NP_001067103.1); contains InterPro domain Bromodomain transcription factor; (InterPro:IPR006565); contains InterPro domain Histone-fold; (Inte…	9e-20	92	chr4:16426775-16427836 REVERSE
BNAEN1GH_UP_075_C02_22JUL2006_012	AT4G08960	ES992051	375	1		phosphotyrosyl phosphatase activator (PTPA) family protein	3e-26	113	chr4:5746323-5747991 FORWARD
BNAEN1GH_UP_075_C04_22JUL2006_028	AT2G03120	ES992053	521	1		signal peptide peptidase family protein	1e-70	262	chr2:937551-940080 FORWARD
BNAEN1GH_UP_075_C08_22JUL2006_060	AT3G14420	ES992057	441	1		(S)-2-hydroxy-acid oxidase, peroxisomal, putative / glycolate oxidase, putative / short chain alpha-hydroxy acid oxidase, putative	1e-41	164	chr3:4821906-4823906 FORWARD
BNAEN1GH_UP_075_C09_22JUL2006_075	AT2G30200	ES992058	581	1		[acyl-carrier-protein] S-malonyltransferase/ transferase	2e-91	331	chr2:12890239-12892559 REVERSE
BNAEN1GH_UP_075_C10_22JUL2006_076	AT2G23070	ES992059	495	1		casein kinase II alpha chain, putative	2e-93	337	chr2:9831242-9833951 REVERSE
BNAEN1GH_UP_075_C12_22JUL2006_092	AT5G19430	ES992061	437	1		zinc finger (C3HC4-type RING finger) family protein	7e-57	185	chr5:6554000-6555618 FORWARD
BNAEN1GH_UP_075_D01_22JUL2006_009	AT1G61890	ES992062	448	1		MATE efflux family protein	4e-51	196	chr1:22871768-22874828 REVERSE
BNAEN1GH_UP_075_D04_22JUL2006_026	AT1G49720	ES992065	390	1	ABF1	ABF1 (ABSCISIC ACID RESPONSIVE ELEMENT-BINDING FACTOR 1); DNA binding / transcription factor/ transcriptional activator	4e-19	90	chr1:18404494-18406022 FORWARD
BNAEN1GH_UP_075_D05_22JUL2006_041	AT3G23990	ES992066	349	1	HSP60	HSP60 (Heat shock protein 60); ATP binding / protein binding / unfolded protein binding	4e-55	209	chr3:8669020-8672285 FORWARD
BNAEN1GH_UP_075_D07_22JUL2006_057	AT5G63510	ES992068	373	1	GAMMA CAL1	GAMMA CAL1 (GAMMA CARBONIC ANHYDRASE LIKE 1); carbonate dehydratase	4e-53	202	chr5:25441280-25442838 FORWARD
BNAEN1GH_UP_075_D11_22JUL2006_089	AT2G47090	ES992071	456	1		nucleic acid binding	1e-72	268	chr2:19348514-19351367 REVERSE
BNAEN1GH_UP_075_D12_22JUL2006_090	AT2G25940	ES992072	573	1	ALPHAVPE, ALPHA-VPE	ALPHA-VPE (ALPHA-VACUOLAR PROCESSING ENZYME); cysteine-type endopeptidase	2e-96	348	chr2:11070574-11073098 REVERSE
BNAEN1GH_UP_075_E02_22JUL2006_008	AT1G14900	ES992074	390	1	HMGA	high-mobility-group protein / HMG-I/Y protein	5e-40	159	chr1:5138660-5139348 REVERSE
BNAEN1GH_UP_075_E03_22JUL2006_023	AT1G22090	ES992075	469	1	EMB2204	EMB2204 (EMBRYO DEFECTIVE 2204)	6e-12	67	chr1:7795710-7797241 FORWARD
BNAEN1GH_UP_075_F06_22JUL2006_038	AT3G48000	ES992089	376	1	ALDH2, ALDH2B4	ALDH2B4 (ALDEHYDE DEHYDROGENASE 2); 3-chloroallyl aldehyde dehydrogenase/ aldehyde dehydrogenase (NAD)	2e-63	236	chr3:17728067-17730828 REVERSE
BNAEN1GH_UP_075_F09_22JUL2006_069	AT5G65960	ES992092	419	1		similar to hypothetical protein DDBDRAFT_0189734 [Dictyostelium discoideum AX4] (GB:XP_647509.1); similar to Os04g0584800 [Oryza sativa (japonica cultivar-group)] (GB:NP_001053672.1); contains domain RAS-RELATED GTPASE (PTHR11708); contains domain no description (G3D.3.40.50.300); contains domain P-loop containing nucleoside triphosphate hydrolases (SSF52540)	1e-57	218	chr5:26402639-26404423 FORWARD
BNAEN1GH_UP_075_F11_22JUL2006_085	AT3G13920	ES992094	574	1	RH4, TIF4A1, EIF4A1	EIF4A1 (eukaryotic translation initiation factor 4A-1); ATP-dependent helicase	9e-71	262	chr3:4592593-4594135 REVERSE
BNAEN1GH_UP_075_G01_22JUL2006_003	AT1G14670	ES992096	424	1		endomembrane protein 70, putative	1e-78	287	chr1:5037664-5040194 FORWARD
BNAEN1GH_UP_075_G03_22JUL2006_019	AT1G12840	ES992098	560	1	ATVHA-C, DET3	DET3 (DE-ETIOLATED 3)	7e-91	329	chr1:4375582-4378218 FORWARD
BNAEN1GH_UP_075_G09_22JUL2006_067	AT1G79330	ES992104	534	1	AMC6, ATMCP2B	AMC6/ATMCP2B (TYPE-II METACASPASES); caspase/ cysteine-type endopeptidase	4e-52	200	chr1:29843615-29845030 FORWARD
BNAEN1GH_UP_075_H01_22JUL2006_001	AT5G62390	ES992108	416	1	ATBAG7	ATBAG7 (ARABIDOPSIS THALIANA BCL-2-ASSOCIATED ATHANOGENE 7); calmodulin binding	5e-63	236	chr5:25069603-25071396 REVERSE
BNAEN1GH_UP_075_H05_22JUL2006_033	AT1G15440	ES992112	261	1		transducin family protein / WD-40 repeat family protein	6e-40	158	chr1:5306154-5309455 REVERSE
BNAEN1GH_UP_075_H10_22JUL2006_066	AT3G26730	ES992117	478	1		zinc finger (C3HC4-type RING finger) family protein	2e-69	258	chr3:9825007-9828507 FORWARD
BNAEN1GH_UP_076_A04_22JUL2006_032	AT3G12490	ES992123	359	1		cysteine protease inhibitor, putative / cystatin, putative	4e-33	135	chr3:3960530-3961784 REVERSE
BNAEN1GH_UP_076_A06_22JUL2006_048	AT3G14330	ES992125	594	1		pentatricopeptide (PPR) repeat-containing protein	3e-86	314	chr3:4779695-4782458 REVERSE
BNAEN1GH_UP_076_B05_22JUL2006_045	AT1G64460	ES992134	321	1		phosphatidylinositol 3- and 4-kinase family protein	4e-52	199	chr1:23947351-23948343 REVERSE
BNAEN1GH_UP_076_B06_22JUL2006_046	AT2G43870	ES992135	620	1		polygalacturonase, putative / pectinase, putative	1e-108	386	chr2:18173692-18175341 REVERSE
BNAEN1GH_UP_076_C03_22JUL2006_027	AT3G47520	ES992144	645	1	MDH	MDH (malate dehydrogenase); malate dehydrogenase	1e-63	239	chr3:17524642-17525853 FORWARD
BNAEN1GH_UP_076_C04_22JUL2006_028	AT2G44360	ES992145	612	1		similar to Os09g0553800 [Oryza sativa (japonica cultivar-group)] (GB:NP_001063883.1); contains domain BRCT domain (SSF52113)	2e-45	178	chr2:18327931-18328660 REVERSE
BNAEN1GH_UP_076_C07_22JUL2006_059	AT1G55530	ES992148	662	1		zinc finger (C3HC4-type RING finger) family protein	6e-59	223	chr1:20733138-20734193 REVERSE
BNAEN1GH_UP_076_D03_22JUL2006_025	AT2G28080	ES992156	613	1		glycosyltransferase family protein	5e-95	343	chr2:11967851-11970304 REVERSE
BNAEN1GH_UP_076_D09_22JUL2006_073	AT4G14500	ES992161	671	1		similar to unknown protein [Arabidopsis thaliana] (TAIR:AT3G23080.1); similar to putative membrane related protein CP5 [Oryza sativa (japonica cultivar-group)] (GB:BAC83004.1); contains InterPro domain Lipid-binding START; (InterPro:IPR002913)	2e-59	225	chr4:8334387-8337018 FORWARD
BNAEN1GH_UP_076_D12_22JUL2006_090	AT4G30960	ES992164	540	1	SIP3, SnRK3.14, CIPK6	CIPK6 (CBL-INTERACTING PROTEIN KINASE 6); kinase	3e-23	104	chr4:15067406-15068731 FORWARD
BNAEN1GH_UP_076_E04_22JUL2006_024	AT5G59160	ES992168	558	1	PPO, TOPP2	TOPP2 (Type one serine/threonine protein phosphatase 2); protein serine/threonine phosphatase	1e-72	268	chr5:23896793-23898328 FORWARD
BNAEN1GH_UP_076_E06_22JUL2006_040	AT1G12430	ES992170	669	1	PAK	PAK (PHOSPHATIDIC ACID KINASE); microtubule motor	6e-41	164	chr1:4234120-4238550 REVERSE
BNAEN1GH_UP_076_E07_22JUL2006_055	AT3G61440	ES992171	643	1	ARATH;BSAS3;1, ATCYSC1	ATCYSC1 (BETA-SUBSTITUTED ALA SYNTHASE 3;1)	2e-97	351	chr3:22747358-22748767 FORWARD
BNAEN1GH_UP_076_E09_22JUL2006_071	AT5G67590	ES992173	475	1	FRO1	FRO1 (FROSTBITE1)	2e-38	154	chr5:26975299-26976582 FORWARD
BNAEN1GH_UP_076_E10_22JUL2006_072	AT4G26000	ES992174	543	1	PEP	PEP (PEPPER); nucleic acid binding	4e-47	184	chr4:13197289-13199548 FORWARD
BNAEN1GH_UP_076_E11_22JUL2006_087	AT1G03730	ES992175	560	1		similar to unknown protein [Arabidopsis thaliana] (TAIR:AT4G03600.1); similar to expressed protein [Oryza sativa (japonica cultivar-group)] (GB:ABA97787.1)	5e-56	213	chr1:931017-931520 REVERSE
BNAEN1GH_UP_076_F05_22JUL2006_037	AT5G16830	ES992181	627	1	PEP12P, SYP21, ATSYP21, PEP12, ATPEP12	SYP21 (syntaxin 21); t-SNARE	2e-78	288	chr5:5533079-5535155 REVERSE
BNAEN1GH_UP_076_F09_22JUL2006_069	AT4G35120	ES992185	594	1		kelch repeat-containing F-box family protein	4e-22	101	chr4:16716811-16718022 FORWARD
BNAEN1GH_UP_076_F11_22JUL2006_085	AT4G29905	ES992186	528	1		similar to unknown protein [Arabidopsis thaliana] (TAIR:AT5G57123.1); similar to conserved hypothetical protein [Medicago truncatula] (GB:ABD28467.1); contains domain Glucocorticoid receptor-like (DNA-binding domain) (SSF57716)	9e-35	142	chr4:14627233-14627436 REVERSE
BNAEN1GH_UP_076_G09_22JUL2006_067	AT1G02750	ES992196	629	1		similar to drought-responsive family protein [Arabidopsis thaliana] (TAIR:AT4G02200.1); similar to fiber protein Fb2 [Gossypium barbadense] (GB:AAN77145.1); contains InterPro domain Drought induced 19; (InterPro:IPR008598)	1e-50	196	chr1:602673-604134 FORWARD
BNAEN1GH_UP_076_G11_22JUL2006_083	AT3G16950	ES992198	547	1	PTLPD1, LPD1	LPD1 (LIPOAMIDE DEHYDROGENASE 1)	2e-58	221	chr3:5786514-5790389 REVERSE
BNAEN1GH_UP_076_H05_22JUL2006_033	AT1G53330	ES992204	559	1		pentatricopeptide (PPR) repeat-containing protein	1e-58	222	chr1:19899695-19901110 FORWARD
BNAEN1GH_UP_076_H10_22JUL2006_066	AT5G41960	ES992208	622	1		similar to Os04g0585600 [Oryza sativa (japonica cultivar-group)] (GB:NP_001053679.1); similar to H0307D04.4 [Oryza sativa (indica cultivar-group)] (GB:CAH66859.1)	1e-61	232	chr5:16806988-16808096 FORWARD
BNAEN1GH_UP_076_H11_22JUL2006_081	AT5G07370	ES992209	623	1	ATIPK2A, IPK2a	IPK2a (INOSITOL POLYPHOSPHATE KINASE 2 ALPHA); inositol or phosphatidylinositol kinase	2e-91	331	chr5:2331252-2332112 FORWARD
BNAEN1GH_UP_077_A02_22JUL2006_016	AT4G23650	ES992212	317	1	CPK3, CDPK6	CDPK6 (CALCIUM-DEPENDENT PROTEIN KINASE 6); anion channel/ calcium- and calmodulin-dependent protein kinase/ kinase	1e-10	62	chr4:12324977-12327425 REVERSE
BNAEN1GH_UP_077_A06_22JUL2006_048	AT3G11590	ES992214	617	1		similar to unknown protein [Arabidopsis thaliana] (TAIR:AT5G22310.1); similar to Os04g0382800 [Oryza sativa (japonica cultivar-group)] (GB:NP_001052610.1); similar to OSJNBa0072D21.15 [Oryza sativa (japonica cultivar-group)] (GB:CAD40733.2); similar to unnamed protein product; gb	4e-68	254	chr3:3660634-3663543 FORWARD
BNAEN1GH_UP_077_A07_22JUL2006_063	AT3G13640	ES992215	590	1	ATRLI1	ATRLI1 (Arabidopsis thaliana RNase L inhibitor protein 1)	5e-98	353	chr3:4458758-4461330 REVERSE
BNAEN1GH_UP_077_A09_22JUL2006_079	AT1G18840	ES992217	543	1	IQD30	IQD30; calmodulin binding	9e-41	162	chr1:6501059-6503426 REVERSE
BNAEN1GH_UP_077_A12_22JUL2006_096	AT5G43500	ES992220	516	1	ATARP9	ATARP9 (ACTIN-RELATED PROTEIN 9); protein binding	3e-36	147	chr5:17487219-17490657 FORWARD
BNAEN1GH_UP_077_B03_22JUL2006_029	AT2G45620	ES992222	569	1		nucleotidyltransferase family protein	3e-65	244	chr2:18800017-18802824 FORWARD
BNAEN1GH_UP_077_B07_22JUL2006_061	AT1G29880	ES992225	405	1		glycyl-tRNA synthetase / glycine--tRNA ligase	3e-36	147	chr1:10459646-10462765 REVERSE
BNAEN1GH_UP_077_C02_22JUL2006_012	AT2G35510	ES992230	523	1	SRO1	SRO1 (SIMILAR TO RCD ONE 1); NAD+ ADP-ribosyltransferase	2e-34	141	chr2:14923977-14926277 REVERSE
BNAEN1GH_UP_077_C04_22JUL2006_028	AT5G04750	ES992232	460	1		F1F0-ATPase inhibitor protein, putative	2e-19	91	chr5:1372203-1373362 FORWARD
BNAEN1GH_UP_077_C08_22JUL2006_060	AT5G62700	ES992235	592	1	TUB3	TUB3 (Tubulin beta-3); structural molecule	1e-90	328	chr5:25201727-25203652 FORWARD
BNAEN1GH_UP_077_D04_22JUL2006_026	AT5G60250	ES992243	339	1		zinc finger (C3HC4-type RING finger) family protein	5e-15	76	chr5:24269452-24271936 FORWARD
BNAEN1GH_UP_077_E08_22JUL2006_056	AT5G58110	ES992258	649	1		similar to Os02g0139100 [Oryza sativa (japonica cultivar-group)] (GB:NP_001045842.1); similar to unnamed protein product [Ostreococcus tauri] (GB:CAL55062.1); similar to Os06g0703800 [Oryza sativa (japonica cultivar-group)] (GB:NP_001058502.1); contains domain FAMILY NOT NAMED (PTHR13009)	9e-73	269	chr5:23532501-23533705 FORWARD
BNAEN1GH_UP_077_E10_22JUL2006_072	AT2G44100	ES992260	301	1		ATGDI1 (Arabidopsis thaliana guanosine diphosphate dissociation inhibitor 1)	8e-37	148	chr2:18248880-18251940 FORWARD
BNAEN1GH_UP_077_E12_22JUL2006_088	AT1G09770	ES992262	365	1	AtMYBCDC5, CDC5, ATCDC5	ATCDC5 (Arabidopsis thaliana homolog of cdc5); DNA binding / transcription factor	5e-19	89	chr1:3162004-3165124 FORWARD
BNAEN1GH_UP_077_F02_22JUL2006_006	AT3G62820	ES992264	649	1		invertase/pectin methylesterase inhibitor family protein	5e-65	243	chr3:23240757-23241341 FORWARD
BNAEN1GH_UP_077_F03_22JUL2006_021	AT5G50750	ES992265	684	1	RGP4	RGP4 (RGP4); alpha-1,4-glucan-protein synthase (UDP-forming)	5e-11	49	chr5:20658292-20659696 FORWARD
BNAEN1GH_UP_077_F05_22JUL2006_037	AT1G02840	ES992267	498	1	ATSRP34, SRP34, SR1	SR1 (splicing factor 2); RNA binding	1e-26	115	chr1:626918-629583 FORWARD
BNAEN1GH_UP_077_F08_22JUL2006_054	AT4G04610	ES992268	409	1	APR, PRH19, ATAPR1, APR1	APR1 (PAPS REDUCTASE HOMOLOG 19)	2e-18	88	chr4:2325067-2326716 FORWARD
BNAEN1GH_UP_077_F11_22JUL2006_085	AT3G26720	ES992271	621	1		glycosyl hydrolase family 38 protein	2e-94	341	chr3:9817944-9824293 FORWARD
BNAEN1GH_UP_077_G01_22JUL2006_003	AT4G11740	ES992273	566	1	SAY1	SAY1	4e-38	154	chr4:7071949-7075250 FORWARD
BNAEN1GH_UP_077_G07_22JUL2006_051	AT2G35260	ES992279	633	1		similar to unknown protein [Arabidopsis thaliana] (TAIR:AT4G17840.1); similar to hypothetical protein 40.t00061 [Brassica oleracea] (GB:ABD65174.1)	8e-82	298	chr2:14856721-14858680 FORWARD
BNAEN1GH_UP_077_G10_22JUL2006_068	AT5G64030	ES992282	529	1		dehydration-responsive protein-related	1e-101	365	chr5:25642191-25645483 FORWARD
BNAEN1GH_UP_077_H02_22JUL2006_002	AT5G16850	ES992285	513	1	ATTERT	ATTERT (TELOMERASE REVERSE TRANSCRIPTASE); telomeric template RNA reverse transcriptase	9e-18	86	chr5:5538326-5543447 REVERSE
BNAEN1GH_UP_077_H04_22JUL2006_018	AT5G50850	ES992287	545	1		pyruvate dehydrogenase E1 component beta subunit, mitochondrial / PDHE1-B (PDH2)	2e-76	281	chr5:20706897-20710202 FORWARD
BNAEN1GH_UP_078_A01_23JUL2006_015	AT1G13590	ES992295	408	1	ATPSK1	ATPSK1 (PHYTOSULFOKINE 1 PRECURSOR); growth factor	3e-31	130	chr1:4647976-4648609 FORWARD
BNAEN1GH_UP_078_A02_23JUL2006_016	AT1G54160	ES992296	599	1		CCAAT-binding transcription factor (CBF-B/NF-YA) family protein	5e-28	120	chr1:20221248-20222373 REVERSE
BNAEN1GH_UP_078_A04_23JUL2006_032	AT1G05230	ES992298	588	1		homeobox-leucine zipper family protein / lipid-binding START domain-containing protein	2e-67	251	chr1:1513387-1517023 REVERSE
BNAEN1GH_UP_078_A07_23JUL2006_063	AT2G17560	ES992301	603	1	NFD4, NFD04, HMGB4	HMGB4 (HIGH MOBILITY GROUP B 4)	2e-29	125	chr2:7649568-7650550 REVERSE
BNAEN1GH_UP_078_A08_23JUL2006_064	AT1G07140	ES992302	655	1	SIRANBP	SIRANBP (Ran-binding protein 1a); Ran GTPase binding	1e-73	272	chr1:2192359-2193687 REVERSE
BNAEN1GH_UP_078_A12_23JUL2006_096	AT2G21500	ES992306	520	1		protein binding / zinc ion binding	8e-20	93	chr2:9215045-9216655 REVERSE
BNAEN1GH_UP_078_C05_23JUL2006_043	AT1G36240	ES992321	610	1		60S ribosomal protein L30 (RPL30A)	6e-54	206	chr1:13616102-13617445 FORWARD
BNAEN1GH_UP_078_C07_23JUL2006_059	AT2G46240	ES992323	601	1	ATBAG6, BAG6	ATBAG6/BAG6 (ARABIDOPSIS THALIANA BCL-2-ASSOCIATED ATHANOGENE 6); calmodulin binding / protein binding	7e-40	160	chr2:18993659-18996900 FORWARD
BNAEN1GH_UP_078_C09_23JUL2006_075	AT5G49160	ES992325	668	1	METI, DDM2, DMT01, MET2, DMT1, MET1	MET1 (DECREASED METHYLATION 2DNA)	8e-83	303	chr5:19949727-19955412 FORWARD
BNAEN1GH_UP_078_C10_23JUL2006_076	AT1G79230	ES992326	389	1	ATMST1, MST1, ATRDH1, ST1	ST1 (MERCAPTOPYRUVATE SULFURTRANSFERASE 1)	3e-26	113	chr1:29806251-29808572 FORWARD
BNAEN1GH_UP_078_C11_23JUL2006_091	AT1G72310	ES992327	629	1	ATL3	ATL3 (Arabidopsis T?xicos en Levadura 3); protein binding / zinc ion binding	8e-21	97	chr1:27230067-27231041 FORWARD
BNAEN1GH_UP_078_D01_23JUL2006_009	AT3G59940	ES992329	418	1		kelch repeat-containing F-box family protein	1e-69	258	chr3:22153986-22155242 FORWARD
BNAEN1GH_UP_078_D02_23JUL2006_010	AT2G38540	ES992330	431	1	LTP1, ATLTP1, LP1	LP1 (nonspecific lipid transfer protein 1)	1e-23	105	chr2:16137496-16137971 FORWARD
BNAEN1GH_UP_078_D06_23JUL2006_042	AT4G28540	ES992334	616	1	CKL6, PAPK1	CKL6/PAPK1 (Casein Kinase I-like 6); casein kinase I/ kinase	7e-72	266	chr4:14107290-14110517 FORWARD
BNAEN1GH_UP_078_D07_23JUL2006_057	AT2G43240	ES992335	545	1		nucleotide-sugar transporter	5e-37	150	chr2:17978357-17982377 REVERSE
BNAEN1GH_UP_078_D08_23JUL2006_058	AT5G57030	ES992336	475	1	LUT2	LUT2 (LUTEIN DEFICIENT 2); lycopene epsilon cyclase	4e-37	150	chr5:23094624-23097044 FORWARD
BNAEN1GH_UP_078_D09_23JUL2006_073	AT2G02760	ES992337	586	1	UBC2, ATUBC2	ATUBC2 (UBIQUITING-CONJUGATING ENZYME 2); ubiquitin-protein ligase	1e-35	146	chr2:774270-775148 FORWARD
BNAEN1GH_UP_078_D12_23JUL2006_090	AT3G16620	ES992340	217	1	ATTOC120	ATTOC120 (Arabidopsis thaliana translocon outer complex protein 120); GTP binding / protein translocase	2e-12	67	chr3:5658475-5661744 REVERSE
BNAEN1GH_UP_078_E02_23JUL2006_008	AT5G02610	ES992342	377	1		60S ribosomal protein L35 (RPL35D)	2e-19	91	chr5:587609-588545 FORWARD
BNAEN1GH_UP_078_E07_23JUL2006_055	AT1G16300	ES992347	609	1	GAPCP-2	GAPCP-2; glyceraldehyde-3-phosphate dehydrogenase	6e-73	270	chr1:5574427-5577400 FORWARD
BNAEN1GH_UP_078_E08_23JUL2006_056	AT2G37220	ES992348	635	1		29 kDa ribonucleoprotein, chloroplast, putative / RNA-binding protein cp29, putative	6e-63	236	chr2:15642059-15643410 REVERSE
BNAEN1GH_UP_078_E12_23JUL2006_088	AT3G15640	ES992352	599	1		cytochrome c oxidase family protein	5e-40	160	chr3:5299280-5301378 FORWARD
BNAEN1GH_UP_078_F03_23JUL2006_021	AT5G23260	ES992355	489	1	ABS, TT16	TT16 (TRANSPARENT TESTA16); transcription factor	2e-41	164	chr5:7836445-7838343 FORWARD
BNAEN1GH_UP_078_F04_23JUL2006_022	AT4G37180	ES992356	579	1		myb family transcription factor	5e-64	240	chr4:17504642-17506101 FORWARD
BNAEN1GH_UP_078_F07_23JUL2006_053	AT4G00830	ES992359	473	1		RNA binding	2e-07	52	chr4:352782-354965 FORWARD
BNAEN1GH_UP_078_F08_23JUL2006_054	AT2G05920	ES992360	611	1		subtilase family protein	1e-108	386	chr2:2269828-2272204 REVERSE
BNAEN1GH_UP_078_F10_23JUL2006_070	AT1G33980	ES992362	574	1	ATUPF3, UPF3	ATUPF3/UPF3; nucleotide binding	2e-78	288	chr1:12351699-12354381 FORWARD
BNAEN1GH_UP_078_F11_23JUL2006_085	AT1G07060	ES992363	555	1		similar to hypothetical protein LOC_Os12g01540 [Oryza sativa (japonica cultivar-group)] (GB:ABA95616.1); similar to Os12g0106100 [Oryza sativa (japonica cultivar-group)] (GB:NP_001065937.1)	1e-77	285	chr1:2167137-2168396 REVERSE
BNAEN1GH_UP_078_G03_23JUL2006_019	AT3G62290	ES992367	534	1	ATARFA1E	ATARFA1E (ADP-ribosylation factor A1E); GTP binding / phospholipase activator/ protein binding	5e-72	147	chr3:23063262-23064520 FORWARD
BNAEN1GH_UP_078_G07_23JUL2006_051	AT1G09560	ES992371	543	1	GLP5	GLP5 (GERMIN-LIKE PROTEIN 5); manganese ion binding / metal ion binding / nutrient reservoir	4e-75	276	chr1:3093898-3094641 FORWARD
BNAEN1GH_UP_078_H01_23JUL2006_001	AT2G32700	ES992375	512	1		WD-40 repeat family protein	4e-33	137	chr2:13874312-13878921 FORWARD
BNAEN1GH_UP_078_H03_23JUL2006_017	AT3G56860	ES992377	554	1	UBA2A	UBA2A; AU-specific RNA binding / RNA binding	6e-39	156	chr3:21061687-21063123 REVERSE
BNAEN1GH_UP_078_H05_23JUL2006_033	AT5G19780	ES992378	597	1	TUA5	TUA5 (tubulin alpha-5)	1e-79	292	chr5:6687214-6688928 FORWARD
BNAEN1GH_UP_078_H06_23JUL2006_034	AT2G27350	ES992379	225	1		OTU-like cysteine protease family protein	8e-14	72	chr2:11706858-11709441 REVERSE
BNAEN1GH_UP_078_H10_23JUL2006_066	AT5G57830	ES992382	542	1		similar to unknown protein [Arabidopsis thaliana] (TAIR:AT4G30830.1); similar to Protein of unknown function DUF593 [Medicago truncatula] (GB:ABE79503.1); contains InterPro domain Protein of unknown function DUF593; (InterPro:IPR007656)	8e-53	202	chr5:23446632-23448086 REVERSE
BNAEN1GH_UP_079_A03_23JUL2006_031	AT2G21410	ES992387	424	1		(VACUOLAR PROTON ATPASE A2); ATPase	2e-55	210	chr2:9169783-9175221 FORWARD
BNAEN1GH_UP_079_A05_23JUL2006_047	AT4G25570	ES992389	614	1	ACYB-2	ACYB-2 (Arabidopsis cytochrome b561 -2); carbon-monoxide oxygenase	2e-81	298	chr4:13053896-13055527 REVERSE
BNAEN1GH_UP_079_A06_23JUL2006_048	AT3G25030	ES992390	121	1		calmodulin binding / protein binding / zinc ion binding	1e-08	55	chr3:9122657-9123409 FORWARD
BNAEN1GH_UP_079_A08_23JUL2006_064	AT3G06430	ES992392	639	1	EMB2750	EMB2750 (EMBRYO DEFECTIVE 2750); binding	1e-84	308	chr3:1956664-1958246 REVERSE
BNAEN1GH_UP_079_A10_23JUL2006_080	AT1G75390	ES992394	260	1	ATBZIP44	bZIP transcription factor family protein	5e-08	53	chr1:28295885-28296406 FORWARD
BNAEN1GH_UP_079_B01_23JUL2006_013	AT2G16485	ES992397	261	1		zinc ion binding	4e-10	60	chr2:7150451-7152304 REVERSE
BNAEN1GH_UP_079_B08_23JUL2006_062	AT1G59610	ES992404	549	1	CF1, ADL3	ADL3 (ARABIDOPSIS DYNAMIN-LIKE 3)	3e-69	257	chr1:21897078-21904445 FORWARD
BNAEN1GH_UP_079_C01_23JUL2006_011	AT2G38090	ES992409	487	1		myb family transcription factor	3e-43	142	chr2:15952356-15953853 FORWARD
BNAEN1GH_UP_079_C04_23JUL2006_028	AT1G20830	ES992412	137	1		similar to conserved hypothetical protein [Medicago truncatula] (GB:ABE83236.1)	7e-10	59	chr1:7242922-7244725 FORWARD
BNAEN1GH_UP_079_C08_23JUL2006_060	AT5G05140	ES992416	608	1		transcription elongation factor-related	2e-35	145	chr5:1520354-1522298 FORWARD
BNAEN1GH_UP_079_D05_23JUL2006_041	AT1G32400	ES992425	468	1	TOM2A	TOM2A (TOBAMOVIRUS MULTIPLICATION 2A)	2e-23	104	chr1:11689373-11690853 REVERSE
BNAEN1GH_UP_079_D07_23JUL2006_057	AT2G32410	ES992427	537	1		auxin-resistance protein, putative	2e-69	242	chr2:13764779-13767939 FORWARD
BNAEN1GH_UP_079_D09_23JUL2006_073	AT5G10160	ES992429	502	1		beta-hydroxyacyl-ACP dehydratase, putative	6e-56	213	chr5:3185820-3187160 FORWARD
BNAEN1GH_UP_079_D10_23JUL2006_074	AT1G52080	ES992430	507	1	AR791	AR791; actin binding	7e-13	70	chr1:19373457-19375531 FORWARD
BNAEN1GH_UP_079_E04_23JUL2006_024	AT1G61770	ES992436	483	1		DNAJ heat shock N-terminal domain-containing protein	5e-70	259	chr1:22813885-22816035 FORWARD
BNAEN1GH_UP_079_E05_23JUL2006_039	AT1G66250	ES992437	443	1		glycosyl hydrolase family 17 protein	7e-50	192	chr1:24696726-24699079 FORWARD
BNAEN1GH_UP_079_E09_23JUL2006_071	AT5G08690	ES992441	629	1		ATP synthase beta chain 2, mitochondrial	1e-77	285	chr5:2825740-2828353 FORWARD
BNAEN1GH_UP_079_E12_23JUL2006_088	AT4G17720	ES992444	422	1		RNA recognition motif (RRM)-containing protein	3e-11	64	chr4:9862673-9864511 REVERSE
BNAEN1GH_UP_079_F06_23JUL2006_038	AT5G63910	ES992448	564	1		Identical to Probable prenylcysteine oxidase precursor (EC 1.8.3.5) [Arabidopsis Thaliana] (GB:P57681); similar to hypothetical protein LOC550289 [Danio rerio] (GB:NP_001017626.1); contains InterPro domain Prenylcysteine lyase; (InterPro:IPR010795)	1e-56	215	chr5:25589279-25591303 REVERSE
BNAEN1GH_UP_079_G03_23JUL2006_019	AT3G45040	ES992457	580	1		phosphatidate cytidylyltransferase family protein	6e-17	84	chr3:16483786-16486687 REVERSE
BNAEN1GH_UP_079_G07_23JUL2006_051	AT1G31930	ES992460	463	1	XLG3	XLG3 (extra-large GTP-binding protein 3); signal transducer	3e-65	243	chr1:11465812-11468941 FORWARD
BNAEN1GH_UP_079_H03_23JUL2006_017	AT2G15630	ES992468	585	1		pentatricopeptide (PPR) repeat-containing protein	3e-27	118	chr2:6821603-6823486 FORWARD
BNAEN1GH_UP_079_H05_23JUL2006_033	AT5G14850	ES992470	488	1		mannosyltransferase, putative	8e-66	245	chr5:4802158-4804980 REVERSE
BNAEN1GH_UP_080_A02_23JUL2006_016	AT4G30780	ES992478	536	1		similar to unknown protein [Arabidopsis thaliana] (TAIR:AT2G24100.1); similar to hypothetical protein MtrDRAFT_AC126784g9v2 [Medicago truncatula] (GB:ABE94678.1)	1e-93	338	chr4:14990529-14992861 FORWARD
BNAEN1GH_UP_080_A03_23JUL2006_031	AT2G18050	ES992479	567	1	HIS1-3	HIS1-3 (HISTONE H1-3); DNA binding	9e-28	119	chr2:7853177-7853752 FORWARD
BNAEN1GH_UP_080_A07_23JUL2006_063	AT3G51850	ES992483	615	1	CPK13	CPK13 (calcium-dependent protein kinase 13); calcium- and calmodulin-dependent protein kinase/ kinase	1e-110	395	chr3:19243644-19246503 FORWARD
BNAEN1GH_UP_080_A11_23JUL2006_095	AT1G48420	ES992487	503	1	D-CDES	D-CDES (D-CYSTEINE DESULFHYDRASE); 1-aminocyclopropane-1-carboxylate deaminase/ D-cysteine desulfhydrase/ catalytic	3e-81	296	chr1:17900435-17902471 REVERSE
BNAEN1GH_UP_080_B03_23JUL2006_029	AT1G61700	ES992491	525	1		DNA-directed RNA polymerase II, putative (RPB10)	3e-35	144	chr1:22790770-22791777 FORWARD
BNAEN1GH_UP_080_B04_23JUL2006_030	AT2G43420	ES992492	623	1		3-beta hydroxysteroid dehydrogenase/isomerase family protein	1e-92	335	chr2:18038570-18042013 REVERSE
BNAEN1GH_UP_080_B08_23JUL2006_062	AT4G04460	ES992495	557	1		aspartyl protease family protein	2e-29	125	chr4:2225230-2227744 FORWARD
BNAEN1GH_UP_080_C05_23JUL2006_043	AT1G51760	ES992503	611	1	JR3, IAR3	IAR3 (IAA-ALANINE RESISTANT 3); metallopeptidase	1e-107	383	chr1:19203231-19205093 FORWARD
BNAEN1GH_UP_080_C09_23JUL2006_075	AT4G16146	ES992507	410	1		similar to unknown protein [Arabidopsis thaliana] (TAIR:AT1G69510.2); similar to negatively light-regulated protein, putative, expressed [Oryza sativa (japonica cultivar-group)] (GB:ABA97694.2); contains InterPro domain Lg106-like; (InterPro:IPR012482)	6e-13	70	chr4:9142677-9144370 REVERSE
BNAEN1GH_UP_080_C11_23JUL2006_091	AT5G57830	ES992509	565	1		similar to unknown protein [Arabidopsis thaliana] (TAIR:AT4G30830.1); similar to Protein of unknown function DUF593 [Medicago truncatula] (GB:ABE79503.1); contains InterPro domain Protein of unknown function DUF593; (InterPro:IPR007656)	8e-56	213	chr5:23446632-23448086 REVERSE
BNAEN1GH_UP_080_C12_23JUL2006_092	AT1G73100	ES992510	638	1	SUVH3	SUVH3 (SU(VAR)3-9 HOMOLOG 3)	7e-38	153	chr1:27495631-27497640 FORWARD
BNAEN1GH_UP_080_D01_23JUL2006_009	AT3G19820	ES992511	588	1	DIM, EVE1, DW1, DIM1, CBB1, DWF1	DWF1 (DIMINUTO 1); catalytic	1e-100	360	chr3:6879841-6881622 REVERSE
BNAEN1GH_UP_080_D06_23JUL2006_042	AT3G60410	ES992516	567	1		similar to unknown protein [Arabidopsis thaliana] (TAIR:AT1G25370.1); similar to conserved hypothetical protein [Medicago truncatula] (GB:ABE83698.1); contains InterPro domain Protein of unknown function DUF1639; (InterPro:IPR012438)	1e-41	165	chr3:22342587-22343655 FORWARD
BNAEN1GH_UP_080_D07_23JUL2006_057	AT3G11530	ES992517	571	1		vacuolar protein sorting 55 family protein / VPS55 family protein	8e-61	229	chr3:3628807-3630330 REVERSE
BNAEN1GH_UP_080_D12_23JUL2006_090	AT5G22360	ES992522	599	1	VAMP714, ATVAMP714	ATVAMP714 (Vesicle-associated membrane protein 714)	1e-97	352	chr5:7404382-7405657 REVERSE
BNAEN1GH_UP_080_E01_23JUL2006_007	AT1G07250	ES992523	604	1		UDP-glucoronosyl/UDP-glucosyl transferase family protein	2e-71	265	chr1:2225962-2227401 FORWARD
BNAEN1GH_UP_080_E04_23JUL2006_024	AT5G67320	ES992526	616	1		WD-40 repeat family protein	2e-28	122	chr5:26874494-26878200 FORWARD
BNAEN1GH_UP_080_E12_23JUL2006_088	AT3G22220	ES992533	624	1		DNA binding / protein dimerization	1e-56	216	chr3:7839815-7842365 REVERSE
BNAEN1GH_UP_080_F04_23JUL2006_022	AT5G48440	ES992537	492	1		oxidoreductase	3e-77	283	chr5:19647435-19649814 REVERSE
BNAEN1GH_UP_080_G06_23JUL2006_036	AT1G12500	ES992551	644	1		phosphate translocator-related	1e-109	389	chr1:4263540-4264955 REVERSE
BNAEN1GH_UP_080_H01_23JUL2006_001	AT1G22710	ES992558	398	1	SUT1, ATSUC2, SUC2	SUC2 (SUCROSE-PROTON SYMPORTER 2); carbohydrate transporter/ sucrose:hydrogen symporter/ sugar porter	6e-23	102	chr1:8030900-8032959 REVERSE
BNAEN1GH_UP_080_H02_23JUL2006_002	AT1G65260	ES992559	458	1	PTAC4	PTAC4 (PLASTID TRANSCRIPTIONALLY ACTIVE4)	1e-06	49	chr1:24239992-24244091 FORWARD
BNAEN1GH_UP_080_H05_23JUL2006_033	AT5G65740	ES992562	628	1		similar to Os03g0726900 [Oryza sativa (japonica cultivar-group)] (GB:NP_001051138.1); similar to Fanconi anemia, complementation group L [Gallus gallus] (GB:NP_001029113.1); contains domain FAMILY NOT NAMED (PTHR13206); contains domain RING/U-box (SSF57850); contains domain UBC-like (SSF54495); contains domain gb def: Hypothetical protein At5g65740/MPA24_9 (PTHR13206:SF3); contains domain no desc…	9e-86	265	chr5:26318928-26320648 REVERSE
BNAEN1GH_UP_080_H09_23JUL2006_065	AT5G06280	ES992566	551	1		similar to unknown protein [Arabidopsis thaliana] (TAIR:AT3G52520.1)	3e-09	58	chr5:1918380-1918850 REVERSE
BNAEN1GH_UP_081_A06_23JUL2006_048	AT5G56210	ES992575	616	1		similar to unknown protein [Arabidopsis thaliana] (TAIR:AT4G26450.1); similar to hypothetical protein [Triticum aestivum] (GB:CAJ19339.1)	7e-53	203	chr5:22767886-22769589 REVERSE
BNAEN1GH_UP_081_A12_23JUL2006_096	AT1G70770	ES992580	441	1		similar to unknown protein [Arabidopsis thaliana] (TAIR:AT1G23170.1); similar to Os01g0128400 [Oryza sativa (japonica cultivar-group)] (GB:NP_001041912.1); similar to hypothetical protein [Platanus x acerifolia] (GB:CAL07978.1); contains domain FAMILY NOT NAMED (PTHR13448); contains domain gb def: Hypothetical protein F5A18.5 (F15H11.2 protein) (Hypothetical protein At1g70770) (PTHR13448:SF2)	3e-33	137	chr1:26692284-26694847 REVERSE
BNAEN1GH_UP_081_B01_23JUL2006_013	AT3G27440	ES992581	676	1		uracil phosphoribosyltransferase, putative / UMP pyrophosphorylase, putative / UPRTase, putative	1e-27	91	chr3:10156792-10159168 FORWARD
BNAEN1GH_UP_081_B03_23JUL2006_029	AT4G36080	ES992583	605	1		FAT domain-containing protein / phosphatidylinositol 3- and 4-kinase family protein	1e-104	373	chr4:17059999-17077631 REVERSE
BNAEN1GH_UP_081_B08_23JUL2006_062	AT3G51940	ES992588	459	1		oxidoreductase/ transition metal ion binding	2e-38	154	chr3:19284686-19286135 REVERSE
BNAEN1GH_UP_081_B10_23JUL2006_078	AT3G51780	ES992590	377	1	ATBAG4	ATBAG4 (ARABIDOPSIS THALIANA BCL-2-ASSOCIATED ATHANOGENE 4); protein binding	2e-14	74	chr3:19218006-19219155 REVERSE
BNAEN1GH_UP_081_B11_23JUL2006_093	AT1G51200	ES992591	499	1		DNA binding / zinc ion binding	4e-31	130	chr1:18989358-18989879 FORWARD
BNAEN1GH_UP_081_B12_23JUL2006_094	AT1G30400	ES992592	177	1	EST1, ATMRP1	ATMRP1 (Arabidopsis thaliana multidrug resistance-associated protein 1); xenobiotic-transporting ATPase	6e-11	62	chr1:10728121-10737679 FORWARD
BNAEN1GH_UP_081_C02_23JUL2006_012	AT2G13560	ES992594	639	1		malate oxidoreductase, putative	6e-98	353	chr2:5657171-5662185 FORWARD
BNAEN1GH_UP_081_C06_23JUL2006_044	AT4G22330	ES992598	504	1	ATCES1	ATCES1 (ATCES1); catalytic	3e-86	313	chr4:11798495-11799561 FORWARD
BNAEN1GH_UP_081_C11_23JUL2006_091	AT2G15530	ES992602	403	1		zinc finger (C3HC4-type RING finger) family protein	5e-32	96	chr2:6781232-6784150 FORWARD
BNAEN1GH_UP_081_C12_23JUL2006_092	AT3G15640	ES992603	491	1		cytochrome c oxidase family protein	1e-44	175	chr3:5299280-5301378 FORWARD
BNAEN1GH_UP_081_D02_23JUL2006_010	AT2G25720	ES992605	538	1		similar to hypothetical protein SDM1_56t00007 [Solanum demissum] (GB:AAU90329.1)	1e-32	135	chr2:10962742-10963095 REVERSE
BNAEN1GH_UP_081_D05_23JUL2006_041	AT1G78060	ES992607	350	1		glycosyl hydrolase family 3 protein	2e-51	197	chr1:29354690-29357762 REVERSE
BNAEN1GH_UP_081_D06_23JUL2006_042	AT5G51570	ES992608	479	1		band 7 family protein	2e-75	277	chr5:20966737-20968460 FORWARD
BNAEN1GH_UP_081_D07_23JUL2006_057	AT1G49540	ES992609	334	1		nucleotide binding	4e-15	76	chr1:18337435-18341050 REVERSE
BNAEN1GH_UP_081_D09_23JUL2006_073	AT1G21000	ES992610	243	1		zinc-binding family protein	1e-13	72	chr1:7337908-7339077 FORWARD
BNAEN1GH_UP_081_D11_23JUL2006_089	AT4G21140	ES992612	292	1		similar to unknown protein [Arabidopsis thaliana] (TAIR:AT4G05400.2); similar to Os01g0511200 [Oryza sativa (japonica cultivar-group)] (GB:NP_001043171.1)	3e-35	143	chr4:11277546-11278232 REVERSE
BNAEN1GH_UP_081_E02_23JUL2006_008	AT3G48860	ES992615	476	1		similar to unknown protein [Arabidopsis thaliana] (TAIR:AT5G23700.1); similar to expressed protein [Oryza sativa (japonica cultivar-group)] (GB:ABA93965.1); similar to Os01g0928100 [Oryza sativa (japonica cultivar-group)] (GB:NP_001045273.1); contains InterPro domain Helix-loop-helix DNA-binding; (InterPro:IPR011598)	1e-39	158	chr3:18128604-18132838 FORWARD
BNAEN1GH_UP_081_E03_23JUL2006_023	AT1G19990	ES992616	407	1		similar to unknown protein [Arabidopsis thaliana] (TAIR:AT5G11600.1); similar to conserved hypothetical protein [Medicago truncatula] (GB:ABE81379.1)	1e-11	65	chr1:6935318-6936656 FORWARD
BNAEN1GH_UP_081_F03_23JUL2006_021	AT5G62290	ES992625	325	1		nucleotide-sensitive chloride conductance regulator (ICln) family protein	2e-30	70	chr5:25036794-25038198 FORWARD
BNAEN1GH_UP_081_F08_23JUL2006_054	AT1G72020	ES992630	391	1		similar to OSJNBa0084A10.18 [Oryza sativa (japonica cultivar-group)] (GB:CAE03043.3); similar to Os04g0432600 [Oryza sativa (japonica cultivar-group)] (GB:NP_001052832.1)	1e-24	108	chr1:27113183-27113989 REVERSE
BNAEN1GH_UP_081_F09_23JUL2006_069	AT4G37820	ES992631	342	1		similar to unknown protein [Arabidopsis thaliana] (TAIR:AT2G22795.1); similar to retinitis pigmentosa GTPase regulator-like protein [Takifugu rubripes] (GB:AAG00554.1)	8e-13	69	chr4:17785686-17787284 FORWARD
BNAEN1GH_UP_081_G06_23JUL2006_036	AT4G28650	ES992638	522	1		leucine-rich repeat transmembrane protein kinase, putative	3e-63	237	chr4:14144161-14147282 REVERSE
BNAEN1GH_UP_081_G08_23JUL2006_052	AT5G56980	ES992640	393	1		similar to unknown protein [Arabidopsis thaliana] (TAIR:AT4G26130.1); similar to cDNA-5-encoded protein (GB:AAA50235.1)	4e-48	186	chr5:23073800-23074939 REVERSE
BNAEN1GH_UP_081_G10_23JUL2006_068	AT4G08028	ES992641	307	1		Encodes a defensin-like (DEFL) family protein.	1e-07	51	chr4:4851541-4851875 FORWARD
BNAEN1GH_UP_081_H01_23JUL2006_001	AT3G05680	ES992644	463	1	EMB2016	EMB2016 (EMBRYO DEFECTIVE 2016)	7e-72	265	chr3:1660808-1671052 REVERSE
BNAEN1GH_UP_081_H07_23JUL2006_049	AT4G03520	ES992650	356	1	ATHM2	ATHM2 (Arabidopsis thioredoxin M-type 2); thiol-disulfide exchange intermediate	3e-24	106	chr4:1562583-1564053 REVERSE
BNAEN1GH_UP_081_H09_23JUL2006_065	AT5G37790	ES992652	361	1		protein kinase family protein	7e-15	75	chr5:15025663-15028255 REVERSE
BNAEN1GH_UP_081_H10_23JUL2006_066	AT4G17150	ES992653	334	1		similar to unknown protein [Arabidopsis thaliana] (TAIR:AT4G14290.1); similar to unknown protein [Arabidopsis thaliana] (TAIR:AT3G23540.1); similar to expressed protein [Oryza sativa (japonica cultivar-group)] (GB:ABF96061.1); similar to Os06g0609700 [Oryza sativa (japonica cultivar-group)] (GB:NP_001058047.1); contains InterPro domain Esterase/lipase/thioesterase; (InterPro:IPR000379)	6e-25	108	chr4:9638602-9641659 FORWARD
BNAEN1GH_UP_081_H11_23JUL2006_081	AT2G44860	ES992654	314	1		60S ribosomal protein L24, putative	2e-42	166	chr2:18508109-18509203 REVERSE
BNAEN3GH_UP_001_A02_11MAY2006_016	AT2G25010	ES992800	598	1		similar to unknown protein [Arabidopsis thaliana] (TAIR:AT1G17930.1); similar to Os07g0507600 [Oryza sativa (japonica cultivar-group)] (GB:NP_001059740.1); similar to H0124B04.19 [Oryza sativa (indica cultivar-group)] (GB:CAJ86302.1); similar to putative polyprotein [Oryza sativa (japonica cultivar-group)] (GB:AAV25047.1); contains InterPro domain Protein of unknown function DUF1723; (InterPro:IP…	3e-84	307	chr2:10638770-10640626 FORWARD
BNAEN3GH_UP_001_B11_11MAY2006_093	AT2G40060	ES992815	298	1		similar to unknown protein [Arabidopsis thaliana] (TAIR:AT3G51890.1); similar to conserved hypothetical protein [Medicago truncatula] (GB:ABE83515.1); contains InterPro domain Clathrin light chain; (InterPro:IPR000996)	2e-07	50	chr2:16733642-16735079 FORWARD
BNAEN3GH_UP_001_C03_11MAY2006_027	AT3G48050	ES992819	656	1		bromo-adjacent homology (BAH) domain-containing protein	2e-57	218	chr3:17745255-17750397 REVERSE
BNAEN3GH_UP_001_D11_11MAY2006_089	AT5G42070	ES992836	647	1		similar to Os01g0235100 [Oryza sativa (japonica cultivar-group)] (GB:NP_001042519.1); similar to Conserved Cys-containing protein (IC) [Ostreococcus tauri] (GB:CAL52359.1)	8e-56	213	chr5:16836346-16837347 REVERSE
BNAEN3GH_UP_001_E03_11MAY2006_023	AT1G55300	ES992840	619	1		TATA-binding protein-associated factor TAFII55 family protein	1e-83	305	chr1:20631837-20633157 REVERSE
BNAEN3GH_UP_001_E04_11MAY2006_024	AT3G14990	ES992841	603	1		4-methyl-5(b-hydroxyethyl)-thiazole monophosphate biosynthesis protein, putative	2e-88	321	chr3:5047517-5049628 FORWARD
BNAEN3GH_UP_001_E05_11MAY2006_039	AT3G06720	ES992842	434	1	ATKAP ALPHA, AT-IMP	AT-IMP (Arabidopsis thaliana importin alpha); protein transporter	9e-09	56	chr3:2120565-2123561 FORWARD
BNAEN3GH_UP_001_E07_11MAY2006_055	AT2G16470	ES992844	580	1		zinc finger (CCCH-type) family protein / GYF domain-containing protein	5e-71	263	chr2:7144351-7146447 REVERSE
BNAEN3GH_UP_001_E10_11MAY2006_072	AT5G66840	ES992845	603	1		SAP domain-containing protein	7e-51	196	chr5:26710148-26712522 REVERSE
BNAEN3GH_UP_001_E11_11MAY2006_087	AT2G36810	ES992846	526	1		binding	1e-25	112	chr2:15432818-15443960 REVERSE
BNAEN3GH_UP_001_F03_11MAY2006_021	AT1G23550	ES992848	367	1	SRO2	SRO2 (SIMILAR TO RCD ONE 2); NAD+ ADP-ribosyltransferase	9e-24	88	chr1:8350901-8352221 FORWARD
BNAEN3GH_UP_001_F08_11MAY2006_054	AT3G12760	ES992852	615	1		similar to calcium ion binding [Arabidopsis thaliana] (TAIR:AT1G15860.1); similar to SM10 [Nicotiana tabacum] (GB:ABI49160.1); contains InterPro domain UBA-like; (InterPro:IPR009060); contains InterPro domain Protein of unknown function DUF298; (InterPro:IPR005176); contains InterPro domain Ubiquitin-associated; (InterPro:IPR000449)	1e-12	64	chr3:4054970-4056833 FORWARD
BNAEN3GH_UP_001_F11_11MAY2006_085	AT1G15910	ES992855	646	1		XH/XS domain-containing protein / XS zinc finger domain-containing protein	2e-64	241	chr1:5465945-5468717 FORWARD
BNAEN3GH_UP_001_G03_11MAY2006_019	AT1G08630	ES992858	467	1	THA1	THA1 (THREONINE ALDOLASE 1); aldehyde-lyase	3e-50	194	chr1:2743951-2745688 REVERSE
BNAEN3GH_UP_001_G04_11MAY2006_020	AT1G52730	ES992859	439	1		transducin family protein / WD-40 repeat family protein	2e-60	227	chr1:19646534-19648646 FORWARD
BNAEN3GH_UP_002_A06_31MAY2006_048	AT3G25980	ES992879	414	1		mitotic spindle checkpoint protein, putative (MAD2)	7e-56	212	chr3:9504469-9505639 FORWARD
BNAEN3GH_UP_002_B02_31MAY2006_014	AT1G15950	ES992883	321	1	IRX4, ATCCR1, CCR1	CCR1 (CINNAMOYL COA REDUCTASE 1)	7e-33	135	chr1:5478849-5481943 FORWARD
BNAEN3GH_UP_002_B03_31MAY2006_029	AT4G29735	ES992884	454	1		similar to hypothetical protein [Gossypium hirsutum] (GB:CAE75665.1); similar to Os06g0567000 [Oryza sativa (japonica cultivar-group)] (GB:NP_001057897.1); contains InterPro domain Protein of unknown function UPF0197; (InterPro:IPR007915)	7e-19	90	chr4:14562968-14564283 REVERSE
BNAEN3GH_UP_002_B08_31MAY2006_062	AT5G63260	ES992889	574	1		zinc finger (CCCH-type) family protein	8e-48	186	chr5:25379126-25381679 FORWARD
BNAEN3GH_UP_002_B10_31MAY2006_078	AT2G02050	ES992891	472	1		NADH-ubiquinone oxidoreductase B18 subunit, putative	5e-43	169	chr2:490023-490334 FORWARD
BNAEN3GH_UP_002_D01_31MAY2006_009	AT3G49010	ES992899	300	1	BBC1, RSU2	ATBBC1 (breast basic conserved 1)	2e-13	70	chr3:18177956-18179032 REVERSE
BNAEN3GH_UP_002_D09_31MAY2006_073	AT2G04650	ES992902	308	1		ADP-glucose pyrophosphorylase family protein	4e-50	192	chr2:1621983-1624483 REVERSE
BNAEN3GH_UP_002_E02_31MAY2006_008	AT5G66750	ES992904	320	1	SOM4, SOM1, CHR1, DDM1	DDM1 (DECREASED DNA METHYLATION 1); helicase	1e-06	48	chr5:26666276-26670095 FORWARD
BNAEN3GH_UP_002_E09_31MAY2006_071	AT3G54620	N/A	159	1	ATBZIP25, BZO2H4	BZO2H4 (basic leucine zipper O2 homolog 4); transcription factor	3e-08	54	chr3:20229063-20231319 REVERSE
BNAEN3GH_UP_002_E12_31MAY2006_088	AT1G49410	ES992908	368	1	TOM6	TOM6 (TRANSLOCASE OF THE OUTER MITOCHONDRIAL MEMBRANE 6)	2e-21	97	chr1:18290406-18290570 REVERSE
BNAEN3GH_UP_002_F06_31MAY2006_038	AT3G14200	ES992913	458	1		DNAJ heat shock N-terminal domain-containing protein	4e-16	80	chr3:4712888-4714368 REVERSE
BNAEN3GH_UP_002_F12_31MAY2006_086	AT1G53280	ES992917	300	1		DJ-1 family protein	6e-49	188	chr1:19868610-19871009 REVERSE
BNAEN3GH_UP_002_G06_31MAY2006_036	AT4G24800	ES992923	203	1		MA3 domain-containing protein	2e-27	117	chr4:12782473-12784912 FORWARD
BNAEN3GH_UP_002_G09_31MAY2006_067	AT1G72290	ES992926	449	1		trypsin and protease inhibitor family protein / Kunitz family protein	8e-40	124	chr1:27219514-27220161 FORWARD
BNAEN3GH_UP_003_A09_31MAY2006_079	AT1G55040	ES992941	627	1		zinc finger (Ran-binding) family protein	4e-62	234	chr1:20538562-20542568 FORWARD
BNAEN3GH_UP_003_B01_31MAY2006_013	AT1G05850	ES992945	346	1	ERH2, ELP1, CTL1, ELP, HOT2, POM1	POM1 (POM-POM1); chitinase	4e-21	96	chr1:1766832-1768116 REVERSE
BNAEN3GH_UP_003_B04_31MAY2006_030	AT2G36330	ES992947	608	1		similar to integral membrane protein, putative [Arabidopsis thaliana] (TAIR:AT5G62820.1); similar to Os01g0640700 [Oryza sativa (japonica cultivar-group)] (GB:NP_001043680.1); similar to Os01g0661000 [Oryza sativa (japonica cultivar-group)] (GB:NP_001043777.1); similar to MtN24 [Medicago truncatula] (GB:CAA75572.1); contains InterPro domain Protein of unknown function DUF588; (InterPro:IPR006702)	2e-85	311	chr2:15240699-15242377 FORWARD
BNAEN3GH_UP_003_B10_31MAY2006_078	AT2G24765	ES992953	341	1	ARF3, ARL1, ATARL1	ARF3/ARL1/ATARL1 (ADP-RIBOSYLATION FACTOR 3); protein binding	2e-18	87	chr2:10569901-10572040 FORWARD
BNAEN3GH_UP_003_B12_31MAY2006_094	AT1G29370	ES992955	315	1		kinase-related	7e-25	108	chr1:10278066-10283010 REVERSE
BNAEN3GH_UP_003_C05_31MAY2006_043	AT3G59800	ES992960	376	1		similar to unknown protein [Arabidopsis thaliana] (TAIR:AT2G43795.1); similar to conserved hypothetical protein [Medicago truncatula] (GB:ABE83898.1)	6e-34	139	chr3:22105574-22107151 REVERSE
BNAEN3GH_UP_003_D05_31MAY2006_041	AT3G54670	ES992970	569	1	SMC1, ATSMC1, TTN8	TTN8 (TITAN8); ATP binding	3e-87	317	chr3:20246796-20254679 FORWARD
BNAEN3GH_UP_003_D08_31MAY2006_058	AT5G17270	ES992973	500	1		tetratricopeptide repeat (TPR)-containing protein	4e-90	326	chr5:5679997-5685599 FORWARD
BNAEN3GH_UP_003_E02_31MAY2006_008	AT1G23410	ES992979	622	1		ubiquitin extension protein, putative / 40S ribosomal protein S27A (RPS27aA)	2e-70	261	chr1:8314929-8315399 FORWARD
BNAEN3GH_UP_003_E03_31MAY2006_023	AT1G24260	ES992980	396	1	AGL9, SEP3	SEP3 (SEPALLATA3); transcription factor	5e-16	80	chr1:8593779-8595851 REVERSE
BNAEN3GH_UP_003_E07_31MAY2006_055	AT3G56860	ES992984	674	1	UBA2A	UBA2A; AU-specific RNA binding / RNA binding	3e-24	108	chr3:21061687-21063123 REVERSE
BNAEN3GH_UP_003_F09_31MAY2006_069	AT5G57345	ES992994	656	1		similar to unknown protein [Arabidopsis thaliana] (TAIR:AT1G54520.1); similar to conserved hypothetical protein [Medicago truncatula] (GB:ABE83998.1); contains domain N-terminal nucleophile aminohydrolases (Ntn hydrolases) (SSF56235)	5e-32	134	chr5:23246788-23247813 REVERSE
BNAEN3GH_UP_003_F10_31MAY2006_070	AT5G58003	ES992995	550	1	CPL4	phosphoprotein phosphatase	1e-64	242	chr5:23497292-23499150 FORWARD
BNAEN3GH_UP_003_G04_31MAY2006_020	AT5G42330	ES993001	485	1		unknown protein	6e-26	113	chr5:16943900-16944598 FORWARD
BNAEN3GH_UP_003_G11_31MAY2006_083	AT3G17210	ES993008	567	1		stable protein 1-related	7e-52	199	chr3:5882324-5882902 FORWARD
BNAEN3GH_UP_004_A01_31MAY2006_015	AT5G06690	ES993021	473	1		(THIOREDOXIN-LIKE 5); thiol-disulfide exchange intermediate	1e-67	251	chr5:2060853-2061957 REVERSE
BNAEN3GH_UP_004_A02_31MAY2006_016	AT4G16660	ES993022	494	1		heat shock protein 70, putative / HSP70, putative	2e-43	121	chr4:9377247-9381254 FORWARD
BNAEN3GH_UP_004_A08_31MAY2006_064	AT5G02050	ES993027	577	1		mitochondrial glycoprotein family protein / MAM33 family protein	9e-46	120	chr5:403236-404241 REVERSE
BNAEN3GH_UP_004_A09_31MAY2006_079	AT1G67820	ES993028	404	1		protein phosphatase 2C, putative / PP2C, putative	4e-16	80	chr1:25433545-25435147 FORWARD
BNAEN3GH_UP_004_A11_31MAY2006_095	AT1G27410	ES993030	554	1		DNA cross-link repair protein-related	4e-65	243	chr1:9517213-9518730 FORWARD
BNAEN3GH_UP_004_B08_31MAY2006_062	AT1G33475	ES993037	260	1		Identical to Probable VAMP-like protein At1g33485 [Arabidopsis Thaliana] (GB:Q84WF5;GB:Q9C804); similar to synaptobrevin-related family protein [Arabidopsis thaliana] (TAIR:AT4G10170.2); similar to Os08g0110300 [Oryza sativa (japonica cultivar-group)] (GB:NP_001060818.1); similar to unknown protein [Oryza sativa (japonica cultivar-group)] (GB:BAB92457.1); similar to Os01g0876500 [Oryza sativa (ja…	2e-21	95	chr1:12147403-12148170 REVERSE
BNAEN3GH_UP_004_C06_31MAY2006_044	AT2G27470	ES993045	533	1		CCAAT-box binding transcription factor subunit HAP3-related	3e-50	194	chr2:11752274-11753453 REVERSE
BNAEN3GH_UP_004_C08_31MAY2006_060	AT5G27380	ES993047	409	1	GSH2, GSHB	GSH2 (GLUTATHIONE SYNTHETASE 2); glutathione synthase	3e-14	74	chr5:9668214-9670915 REVERSE
BNAEN3GH_UP_004_C10_31MAY2006_076	AT4G32490	ES993048	476	1		plastocyanin-like domain-containing protein	9e-52	199	chr4:15678817-15679562 REVERSE
BNAEN3GH_UP_004_E02_31MAY2006_008	AT5G01790	ES993061	408	1		similar to unknown protein [Arabidopsis thaliana] (TAIR:AT2G40475.1); similar to hypothetical protein [Oryza sativa (japonica cultivar-group)] (GB:BAC20927.1); similar to Os01g0166500 [Oryza sativa (japonica cultivar-group)] (GB:NP_001042116.1); similar to Os05g0335500 [Oryza sativa (japonica cultivar-group)] (GB:NP_001055233.1)	2e-26	114	chr5:305054-305680 REVERSE
BNAEN3GH_UP_004_E06_31MAY2006_040	AT1G11650	ES993063	456	1	ATRBP45B	ATRBP45B; RNA binding	4e-45	176	chr1:3914895-3917301 FORWARD
BNAEN3GH_UP_004_E12_31MAY2006_088	AT5G09770	ES993068	564	1		ribosomal protein L17 family protein	7e-76	279	chr5:3035268-3036519 REVERSE
BNAEN3GH_UP_004_F03_31MAY2006_021	AT1G15190	ES993070	359	1		Identical to Fasciclin-like arabinogalactan protein 19 precursor (FLA19) [Arabidopsis Thaliana] (GB:Q5Q0H2;GB:Q9XI50); similar to FLA21 (FASCICLIN-LIKE ARABINOGALACTAN PROTEIN 21 PRECURSOR) [Arabidopsis thaliana] (TAIR:AT5G06920.1); contains InterPro domain Beta-Ig-H3/fasciclin; (InterPro:IPR000782)	2e-22	100	chr1:5227270-5228016 FORWARD
BNAEN3GH_UP_004_F09_31MAY2006_069	AT1G74470	ES993074	562	1		geranylgeranyl reductase	1e-101	362	chr1:27994909-27996506 FORWARD
BNAEN3GH_UP_004_F11_31MAY2006_085	AT3G13670	ES993076	498	1		protein kinase family protein	3e-68	253	chr3:4469441-4473241 FORWARD
BNAEN3GH_UP_004_G07_31MAY2006_051	AT5G13450	ES993082	485	1		ATP synthase delta chain, mitochondrial, putative / H(+)-transporting two-sector ATPase, delta (OSCP) subunit, putative	3e-65	243	chr5:4310561-4311944 REVERSE
BNAEN3GH_UP_004_G08_31MAY2006_052	AT5G37510	ES993083	393	1	EMB1467	EMB1467 (EMBRYO DEFECTIVE 1467); NADH dehydrogenase	2e-55	210	chr5:14914720-14917677 FORWARD
BNAEN3GH_UP_004_G11_31MAY2006_083	AT1G65720	ES993084	483	1		similar to Os03g0110300 [Oryza sativa (japonica cultivar-group)] (GB:NP_001048714.1); similar to Unknown protein [Oryza sativa (japonica cultivar-group)] (GB:AAN61478.1)	1e-46	182	chr1:24444134-24444676 REVERSE
BNAEN3GH_UP_004_H04_31MAY2006_018	AT1G12640	ES993089	382	1		membrane bound O-acyl transferase (MBOAT) family protein	1e-65	244	chr1:4303584-4305664 REVERSE
BNAEN3GH_UP_004_H05_31MAY2006_033	AT5G59370	ES993090	353	1	ACT4	ACT4 (ACTIN 4)	2e-29	124	chr5:23967335-23968812 FORWARD
BNAEN3GH_UP_004_H06_31MAY2006_034	AT2G27930	ES993091	485	1		zinc-binding family protein	2e-55	207	chr2:11899446-11899999 FORWARD
BNAEN3GH_UP_004_H07_31MAY2006_049	AT3G22210	ES993092	412	1		similar to fortune-1 [Cycas edentata] (GB:AAL35744.1)	8e-20	92	chr3:7839142-7839438 REVERSE
BNAEN3GH_UP_004_H10_31MAY2006_066	AT2G22240	ES993094	511	1		inositol-3-phosphate synthase isozyme 2 / myo-inositol-1-phosphate synthase 2 / MI-1-P synthase 2 / IPS 2	7e-50	192	chr2:9458981-9460455 REVERSE
BNAEN3GH_UP_004_H11_31MAY2006_081	AT5G20160	ES993095	614	1		ribosomal protein L7Ae/L30e/S12e/Gadd45 family protein	4e-53	204	chr5:6804077-6805104 REVERSE
BNAEN3GH_UP_005_A10_31MAY2006_080	AT1G36390	ES993101	560	1		co-chaperone grpE family protein	5e-73	270	chr1:13703023-13704736 REVERSE
BNAEN3GH_UP_005_A11_31MAY2006_095	AT4G38650	ES993102	250	1		glycosyl hydrolase family 10 protein	4e-40	159	chr4:18063371-18065763 FORWARD
BNAEN3GH_UP_005_B03_31MAY2006_029	AT5G67490	ES993103	228	1		similar to Os06g0157800 [Oryza sativa (japonica cultivar-group)] (GB:NP_001056861.1); similar to W02D3.12 [Caenorhabditis elegans] (GB:NP_740875.1); contains InterPro domain Protein of unknown function DUF1674; (InterPro:IPR012875)	1e-17	84	chr5:26951594-26951920 REVERSE
BNAEN3GH_UP_005_B10_31MAY2006_078	AT2G44640	ES993107	482	1		similar to PDE320 (PIGMENT DEFECTIVE 320) [Arabidopsis thaliana] (TAIR:AT3G06960.1); similar to Os01g0251000 [Oryza sativa (japonica cultivar-group)] (GB:NP_001042598.1); similar to unknown protein [Oryza sativa (japonica cultivar-group)] (GB:BAD81221.1)	7e-43	169	chr2:18424362-18426139 FORWARD
BNAEN3GH_UP_005_B11_31MAY2006_093	AT1G34040	ES993108	247	1		alliinase family protein	7e-10	59	chr1:12374413-12376159 FORWARD
BNAEN3GH_UP_005_C01_31MAY2006_011	AT1G73660	ES993110	258	1		protein kinase family protein	4e-11	63	chr1:27695908-27700379 REVERSE
BNAEN3GH_UP_005_C12_31MAY2006_092	AT4G28440	ES993113	202	1		DNA-binding protein-related	2e-31	130	chr4:14060060-14060976 FORWARD
BNAEN3GH_UP_005_D10_31MAY2006_074	AT1G29370	ES993118	218	1		kinase-related	6e-11	62	chr1:10278066-10283010 REVERSE
BNAEN3GH_UP_005_E01_31MAY2006_007	AT1G76540	ES993120	209	1	CDKB2;1	CDKB2;1 (CYCLIN-DEPENDENT KINASE B2;1); kinase	7e-31	128	chr1:28725448-28727245 REVERSE
BNAEN3GH_UP_005_F02_31MAY2006_006	AT4G28450	ES993127	213	1		transducin family protein / WD-40 repeat family protein	1e-33	137	chr4:14061730-14064558 REVERSE
BNAEN3GH_UP_005_F03_31MAY2006_021	AT1G71730	ES993128	212	1		similar to late embryogenesis abundant protein [Picea glauca] (GB:AAB01563.1)	4e-08	53	chr1:26989960-26990493 REVERSE
BNAEN3GH_UP_005_F08_31MAY2006_054	AT1G15870	ES993131	206	1		mitochondrial glycoprotein family protein / MAM33 family protein	3e-16	80	chr1:5457147-5458239 FORWARD
BNAEN3GH_UP_005_H01_31MAY2006_001	AT2G20020	ES993141	287	1		similar to ATCAF2/CAF2 (ARABIDOPSIS THALIANA HOMOLOG OF MAIZE CAF2) [Arabidopsis thaliana] (TAIR:AT1G23400.1); similar to Protein of unknown function UPF0044 [Medicago truncatula] (GB:ABE81273.1); contains InterPro domain CRS1/YhbY; (InterPro:IPR001890)	1e-49	190	chr2:8651545-8654171 FORWARD
BNAEN3GH_UP_005_H10_31MAY2006_066	AT1G76180	ES993149	380	1	ERD14	ERD14 (EARLY RESPONSE TO DEHYDRATION 14)	2e-19	91	chr1:28591907-28592551 REVERSE
BNAEN3GH_UP_006_B03_31MAY2006_029	AT1G79150	ES993162	183	1		binding	2e-11	64	chr1:29777609-29782767 REVERSE
BNAEN3GH_UP_006_D05_31MAY2006_041	AT2G25737	ES993170	202	1		similar to unknown protein [Arabidopsis thaliana] (TAIR:AT2G36630.1); similar to unknown [Brassica napus] (GB:AAY63998.1); contains InterPro domain Protein of unknown function DUF81; (InterPro:IPR002781)	9e-28	118	chr2:10984252-10986755 FORWARD
BNAEN3GH_UP_006_E01_31MAY2006_007	AT1G09310	ES993171	238	1		similar to unknown protein [Arabidopsis thaliana] (TAIR:AT1G56580.1); similar to Os12g0563600 [Oryza sativa (japonica cultivar-group)] (GB:NP_001067038.1); similar to hypothetical protein [Oryza sativa (japonica cultivar-group)] (GB:BAC10818.1); similar to Os11g0683600 [Oryza sativa (japonica cultivar-group)] (GB:NP_001068462.1); contains InterPro domain Protein of unknown function DUF538; (Inter…	2e-11	64	chr1:3009111-3009650 FORWARD
BNAEN3GH_UP_006_E06_31MAY2006_040	AT1G18080	ES993172	292	1	ATARCA	ATARCA (Arabidopsis thaliana Homolog of the Tobacco ArcA); nucleotide binding	1e-52	200	chr1:6222318-6223894 FORWARD
BNAEN3GH_UP_006_E08_31MAY2006_056	AT1G06700	ES993173	160	1		kinase	2e-23	103	chr1:2052749-2054551 REVERSE
BNAEN3GH_UP_006_H10_31MAY2006_066	AT1G47250	ES993189	191	1	PAF2	PAF2 (20S proteasome alpha subunit F2); peptidase	2e-19	91	chr1:17321660-17323340 FORWARD
BNAEN3GH_UP_007_B07_31MAY2006_061	AT5G15680	ES993201	441	1		binding	1e-41	164	chr5:5101191-5110796 REVERSE
BNAEN3GH_UP_007_B11_31MAY2006_093	AT5G01530	ES993203	87	1		chlorophyll A-B binding protein CP29 (LHCB4)	8e-11	62	chr5:209083-210242 FORWARD
BNAEN3GH_UP_007_B12_31MAY2006_094	AT3G23790	ES993204	356	1		AMP-binding protein, putative	6e-17	82	chr3:8575275-8581008 FORWARD
BNAEN3GH_UP_007_D01_31MAY2006_009	AT1G08480	ES993205	283	1		similar to hypothetical protein 13 [Plantago major] (GB:CAJ34821.1)	3e-31	129	chr1:2684343-2685398 FORWARD
BNAEN3GH_UP_007_E12_31MAY2006_088	AT5G25760	ES993207	230	1	UBC21, PEX4	PEX4 (PEROXIN4); ubiquitin-protein ligase	3e-14	73	chr5:8967986-8969176 FORWARD
BNAEN3GH_UP_007_H06_31MAY2006_034	AT3G03600	N/A	126	1	RPS2	RPS2 (RIBOSOMAL PROTEIN S2); structural constituent of ribosome	3e-16	80	chr3:867854-868513 REVERSE
BNAEN3GH_UP_008_A03_31MAY2006_031	AT2G34470	ES993215	645	1	PSKF109, UREG	UREG (urease accessory protein G); metal ion binding / nucleotide binding	6e-95	343	chr2:14537979-14539490 REVERSE
BNAEN3GH_UP_008_A08_31MAY2006_064	AT1G23890	ES993220	541	1		NHL repeat-containing protein	3e-74	273	chr1:8439310-8440792 REVERSE
BNAEN3GH_UP_008_A12_31MAY2006_096	AT3G10660	ES993221	341	1	ATCPK2, CPK2	CPK2 (CALMODULIN-DOMAIN PROTEIN KINASE CDPK ISOFORM 2); calcium- and calmodulin-dependent protein kinase/ kinase	6e-22	99	chr3:3331604-3334273 REVERSE
BNAEN3GH_UP_008_B04_31MAY2006_030	AT1G71290	ES993223	347	1		F-box family protein-related	3e-08	54	chr1:26876305-26876904 FORWARD
BNAEN3GH_UP_008_B08_31MAY2006_062	AT4G17540	ES993226	323	1		similar to Os10g0563400 [Oryza sativa (japonica cultivar-group)] (GB:NP_001065401.1)	2e-15	77	chr4:9775995-9777778 FORWARD
BNAEN3GH_UP_008_C09_31MAY2006_075	AT5G64130	ES993233	529	1		similar to unknown protein [Arabidopsis thaliana] (TAIR:AT1G69510.2); similar to Os01g0249300 [Oryza sativa (japonica cultivar-group)] (GB:NP_001042590.1); similar to unknown protein [Oryza sativa (japonica cultivar-group)] (GB:BAD72346.1); similar to Os01g0664500 [Oryza sativa (japonica cultivar-group)] (GB:NP_001043793.1); contains InterPro domain Lg106-like; (InterPro:IPR012482)	1e-54	209	chr5:25681773-25682565 REVERSE
BNAEN3GH_UP_008_D08_31MAY2006_058	AT1G08130	N/A	124	1	ATLIG1	ATLIG1 (ARABIDOPSIS THALIANA DNA LIGASE 1); ATP binding / DNA ligase (ATP)	8e-08	52	chr1:2542910-2547812 REVERSE
BNAEN3GH_UP_008_E06_31MAY2006_040	AT5G27990	ES993245	458	1		similar to unknown protein [Arabidopsis thaliana] (TAIR:AT3G22510.1); similar to hypothetical protein [Ipomoea trifida] (GB:AAS79569.1); contains domain gb def: Hypothetical protein (PTHR21250:SF9); contains domain FAMILY NOT NAMED (PTHR21250)	5e-38	153	chr5:10017362-10018269 FORWARD
BNAEN3GH_UP_008_E09_31MAY2006_071	AT1G07360	ES993248	547	1		zinc finger (CCCH-type) family protein / RNA recognition motif (RRM)-containing protein	1e-104	373	chr1:2260560-2262793 REVERSE
BNAEN3GH_UP_008_F04_31MAY2006_022	AT1G02475	ES993253	260	1		similar to unknown protein [Arabidopsis thaliana] (TAIR:AT4G01883.1); similar to Streptomyces cyclase/dehydrase [Medicago truncatula] (GB:ABE82400.1); contains InterPro domain Streptomyces cyclase/dehydrase; (InterPro:IPR005031)	1e-09	58	chr1:514110-515331 REVERSE
BNAEN3GH_UP_008_G12_31MAY2006_084	AT1G05180	ES993271	659	1	AXR1	AXR1 (AUXIN RESISTANT 1); small protein activating enzyme	7e-81	296	chr1:1498356-1501774 REVERSE
BNAEN3GH_UP_008_H04_31MAY2006_018	AT5G63250	ES993274	297	1		glycosyl hydrolase family protein 17	5e-24	105	chr5:25377489-25377887 REVERSE
BNAEN3GH_UP_008_H07_31MAY2006_049	AT1G72170	ES993276	158	1		similar to unknown protein [Arabidopsis thaliana] (TAIR:AT1G22520.1); similar to hypothetical protein MtrDRAFT_AC125481g45v1 [Medicago truncatula] (GB:ABE94326.1); similar to Os03g0840900 [Oryza sativa (japonica cultivar-group)] (GB:NP_001051850.1); contains InterPro domain Protein of unknown function DUF543; (InterPro:IPR007512)	3e-24	106	chr1:27160065-27161178 FORWARD
BNAEN3GH_UP_009_B02_31MAY2006_014	AT1G52510	ES993292	188	1		hydrolase	2e-30	127	chr1:19566708-19568591 REVERSE
BNAEN3GH_UP_009_C01_31MAY2006_011	AT1G21930	ES993302	435	1		similar to unknown protein [Arabidopsis thaliana] (TAIR:AT3G42150.3); similar to Os12g0481200 [Oryza sativa (japonica cultivar-group)] (GB:NP_001066772.1)	4e-40	160	chr1:7713455-7714287 FORWARD
BNAEN3GH_UP_009_C05_31MAY2006_043	AT4G28910	ES993306	339	1		similar to nuclear transport factor 2 (NTF2) family protein / RNA recognition motif (RRM)-containing protein [Arabidopsis thaliana] (TAIR:AT3G07250.1); similar to hypothetical protein [Nicotiana tabacum] (GB:CAI84658.1); contains InterPro domain Protein of unknown function DUF1675; (InterPro:IPR012463)	8e-37	148	chr4:14264336-14265686 REVERSE
BNAEN3GH_UP_009_D03_31MAY2006_025	AT1G79690	ES993315	636	1	ATNUDT3	ATNUDT3 (Arabidopsis thaliana Nudix hydrolase homolog 3); hydrolase	1e-111	397	chr1:29990253-29995064 FORWARD
BNAEN3GH_UP_009_E01_31MAY2006_007	AT3G51970	ES993322	638	1		long-chain-alcohol O-fatty-acyltransferase family protein / wax synthase family protein	2e-61	212	chr3:19295398-19296435 FORWARD
BNAEN3GH_UP_009_E02_31MAY2006_008	AT3G20340	ES993323	502	1		similar to unknown protein [Arabidopsis thaliana] (TAIR:AT4G21920.1)	5e-31	130	chr3:7093081-7093428 REVERSE
BNAEN3GH_UP_009_E10_31MAY2006_072	AT5G64500	ES993328	487	1		membrane protein-related	2e-46	181	chr5:25797737-25800700 FORWARD
BNAEN3GH_UP_009_F02_31MAY2006_006	AT4G24400	ES993331	531	1	SnRK3.13, PKS11, CIPK8	CIPK8 (CBL-INTERACTING PROTEIN KINASE 8); kinase	4e-78	286	chr4:12617389-12620491 FORWARD
BNAEN3GH_UP_009_F12_31MAY2006_086	AT4G37370	ES993338	490	1	CYP81D8	CYP81D8 (cytochrome P450, family 81, subfamily D, polypeptide 8); oxygen binding	2e-51	189	chr4:17569965-17571672 REVERSE
BNAEN3GH_UP_009_G01_31MAY2006_003	AT1G16040	ES993339	613	1		similar to phosphatidylinositol glycan synthesis class F protein [Oryza sativa (japonica cultivar-group)] (GB:ABH07430.1); similar to Os03g0129000 [Oryza sativa (japonica cultivar-group)] (GB:NP_001048844.1); contains InterPro domain Phospho-ethanolamine N-methyltransferase; (InterPro:IPR009580)	2e-58	222	chr1:5504741-5506450 FORWARD
BNAEN3GH_UP_009_H01_31MAY2006_001	AT1G64850	ES993348	290	1		calcium-binding EF hand family protein	4e-22	99	chr1:24100211-24101237 REVERSE
BNAEN3GH_UP_009_H03_31MAY2006_017	AT2G46690	ES993350	569	1		auxin-responsive family protein	2e-37	151	chr2:19187974-19188339 FORWARD
BNAEN3GH_UP_009_H04_31MAY2006_018	AT3G21000	ES993351	664	1		similar to unknown protein [Arabidopsis thaliana] (TAIR:AT3G20980.1); similar to putative polyprotein [Oryza sativa (japonica cultivar-group)] (GB:AAP46257.1); contains domain GAG-POL-RELATED RETROTRANSPOSON (PTHR11439); contains domain "Winged helix" DNA-binding domain (SSF46785)	9e-36	146	chr3:7363927-7365144 FORWARD
BNAEN3GH_UP_009_H07_31MAY2006_049	AT3G07880	ES993353	563	1		Rho GDP-dissociation inhibitor family protein	9e-47	182	chr3:2514181-2515550 FORWARD
BNAEN3GH_UP_009_H08_31MAY2006_050	AT1G15750	ES993354	529	1	WSIP1, TPL	TPL/WSIP1 (WUS-INTERACTING PROTEIN 1)	9e-51	196	chr1:5415081-5420354 REVERSE
BNAEN3GH_UP_009_H11_31MAY2006_081	AT5G22740	ES993357	512	1	CSLA02, ATCSLA2, ATCSLA02	ATCSLA02 (Cellulose synthase-like A2); transferase, transferring glycosyl groups	5e-64	239	chr5:7555382-7559869 REVERSE
BNAEN3GH_UP_010_B01_31MAY2006_013	AT1G77370	ES993370	565	1		glutaredoxin, putative	9e-49	189	chr1:29078810-29079536 FORWARD
BNAEN3GH_UP_010_B02_31MAY2006_014	AT3G52880	ES993371	391	1	ATMDAR1	ATMDAR1 (MONODEHYDROASCORBATE REDUCTASE 1); monodehydroascorbate reductase (NADH)	4e-48	186	chr3:19612455-19615344 REVERSE
BNAEN3GH_UP_010_B08_31MAY2006_062	AT5G60400	ES993376	484	1		similar to hypothetical protein MtrDRAFT_AC152176g22v1 [Medicago truncatula] (GB:ABE89561.1)	4e-25	110	chr5:24308611-24308980 REVERSE
BNAEN3GH_UP_010_C07_31MAY2006_059	AT5G60540	ES993386	433	1	EMB2407, ATPDX2, PDX2	ATPDX2/EMB2407/PDX2 (PYRIDOXINE BIOSYNTHESIS 2); glutaminase/ glutamyl-tRNA(Gln) amidotransferase/ protein heterodimerization	3e-69	256	chr5:24354100-24355873 REVERSE
BNAEN3GH_UP_010_E04_31MAY2006_024	AT2G39960	ES993404	400	1		microsomal signal peptidase 25 kDa subunit, putative (SPC25)	6e-64	238	chr2:16688744-16690569 REVERSE
BNAEN3GH_UP_010_F09_31MAY2006_069	AT3G15480	ES993419	617	1		similar to unknown protein [Arabidopsis thaliana] (TAIR:AT1G52910.1); similar to fiber protein Fb34 [Gossypium barbadense] (GB:AAR07596.1); contains InterPro domain Protein of unknown function DUF1218; (InterPro:IPR009606)	3e-74	274	chr3:5226496-5227673 REVERSE
BNAEN3GH_UP_010_G03_31MAY2006_019	AT3G21350	ES993423	614	1		RNA polymerase transcriptional regulation mediator-related	4e-82	300	chr3:7517112-7518593 FORWARD
BNAEN3GH_UP_010_H11_31MAY2006_081	AT3G11830	ES993439	418	1		chaperonin, putative	6e-73	268	chr3:3732740-3736162 FORWARD
BNAEN3GH_UP_011_A03_1JUNE2006_031	AT1G58080	ES993443	339	1	HISN1A, ATATP-PRT1	ATATP-PRT1 (ATP PHOSPHORIBOSYL TRANSFERASE)	1e-54	207	chr1:21508227-21511094 REVERSE
BNAEN3GH_UP_011_B09_1JUNE2006_077	AT4G18100	ES993460	622	1		60S ribosomal protein L32 (RPL32A)	3e-36	148	chr4:10035727-10036487 REVERSE
BNAEN3GH_UP_011_B11_1JUNE2006_093	AT4G35220	ES993462	169	1		cyclase family protein	2e-11	64	chr4:16752641-16753971 FORWARD
BNAEN3GH_UP_011_C08_1JUNE2006_060	AT1G30580	ES993471	342	1		GTP binding	3e-17	62	chr1:10831935-10835436 REVERSE
BNAEN3GH_UP_011_D10_1JUNE2006_074	AT5G38840	ES993482	319	1		forkhead-associated domain-containing protein / FHA domain-containing protein	2e-12	67	chr5:15568559-15572076 FORWARD
BNAEN3GH_UP_011_E02_1JUNE2006_008	AT1G72970	ES993486	284	1	EDA17, HTH	HTH (HOTHEAD); aldehyde-lyase	1e-50	194	chr1:27456533-27459367 FORWARD
BNAEN3GH_UP_011_E05_1JUNE2006_039	AT4G20360	ES993488	326	1	AtRab8D, AtRABE1b	AtRABE1b/AtRab8D (Arabidopsis Rab GTPase homolog E1b); translation elongation factor	2e-29	124	chr4:10990047-10991477 FORWARD
BNAEN3GH_UP_011_E07_1JUNE2006_055	AT4G01590	ES993489	441	1		similar to unknown protein [Arabidopsis thaliana] (TAIR:AT4G35680.1); similar to Calcium-binding EF-hand [Medicago truncatula] (GB:ABE94451.1); similar to Os07g0611600 [Oryza sativa (japonica cultivar-group)] (GB:NP_001060249.1)	2e-37	151	chr4:689077-690192 REVERSE
BNAEN3GH_UP_011_E09_1JUNE2006_071	AT2G35610	ES993491	549	1		similar to unknown protein [Arabidopsis thaliana] (TAIR:AT1G70630.1); similar to expressed protein [Oryza sativa (japonica cultivar-group)] (GB:ABF97349.1); contains InterPro domain Reticulon; (InterPro:IPR003388)	2e-90	265	chr2:14954696-14958185 REVERSE
BNAEN3GH_UP_011_F02_1JUNE2006_006	AT1G63190	ES993495	439	1		similar to unknown protein [Arabidopsis thaliana] (TAIR:AT1G63200.1); contains InterPro domain Arabidopsis thaliana cystatin-related protein; (InterPro:IPR006525)	5e-45	176	chr1:23435500-23436667 FORWARD
BNAEN3GH_UP_011_F06_1JUNE2006_038	AT5G64680	ES993499	444	1		similar to Os01g0259900 [Oryza sativa (japonica cultivar-group)] (GB:NP_001042641.1); similar to hypothetical protein [Oryza sativa (japonica cultivar-group)] (GB:BAD81433.1)	2e-16	82	chr5:25871659-25872557 FORWARD
BNAEN3GH_UP_011_F09_1JUNE2006_069	AT2G19470	ES993501	592	1	CKL5	CKL5 (Casein Kinase I-like 5); casein kinase I/ kinase	1e-106	380	chr2:8440933-8443377 REVERSE
BNAEN3GH_UP_011_G09_1JUNE2006_067	AT1G50240	ES993510	436	1		ATP binding / binding / protein kinase/ protein serine/threonine kinase	1e-74	275	chr1:18610731-18617762 FORWARD
BNAEN3GH_UP_011_G11_1JUNE2006_083	AT1G11320	ES993512	429	1		similar to expressed protein [Oryza sativa (japonica cultivar-group)] (GB:AAP53947.1); similar to Os06g0724200 [Oryza sativa (japonica cultivar-group)] (GB:NP_001058610.1)	4e-39	156	chr1:3807241-3808728 FORWARD
BNAEN3GH_UP_011_H05_1JUNE2006_033	AT5G01180	ES993518	100	1		proton-dependent oligopeptide transport (POT) family protein	2e-13	71	chr5:61256-63239 REVERSE
BNAEN3GH_UP_011_H08_1JUNE2006_050	AT5G57560	ES993520	421	1	XTH22, TCH4	TCH4 (TOUCH 4); hydrolase, acting on glycosyl bonds	3e-52	200	chr5:23324522-23325461 REVERSE
BNAEN3GH_UP_012_A03_31MAY2006_031	AT1G24050	ES993526	560	1		similar to unknown protein [Arabidopsis thaliana] (TAIR:AT1G70220.1); similar to hypothetical protein Afu6g08070 [Asper (GB:XP_750698.1); similar to Os02g0741900 [Oryza sativa (japonica cultivar-group)] (GB:NP_001048085.1); contains domain FAMILY NOT NAMED (PTHR13542); contains domain SUBFAMILY NOT NAMED (PTHR13542:SF2)	8e-43	169	chr1:8507046-8508428 FORWARD
BNAEN3GH_UP_012_A08_31MAY2006_064	AT1G61580	ES993530	358	1	RPL3B, ARP2	ARP2/RPL3B (ARABIDOPSIS RIBOSOMAL PROTEIN 2); structural constituent of ribosome	9e-26	111	chr1:22724498-22726067 REVERSE
BNAEN3GH_UP_012_B04_31MAY2006_030	AT1G01540	ES993537	426	1		protein kinase family protein	8e-74	271	chr1:195980-198383 FORWARD
BNAEN3GH_UP_012_B08_31MAY2006_062	AT5G35460	ES993540	290	1		similar to conserved hypothetical protein [Entamoeba histolytica HM-1:IMSS] (GB:XP_652190.1); similar to Os01g0585100 [Oryza sativa (japonica cultivar-group)] (GB:NP_001043423.1)	9e-12	53	chr5:13689828-13691776 FORWARD
BNAEN3GH_UP_012_B10_31MAY2006_078	AT3G09300	ES993542	451	1		oxysterol-binding family protein	7e-80	292	chr3:2858074-2860468 FORWARD
BNAEN3GH_UP_012_C03_31MAY2006_027	AT2G21600	ES993545	588	1	ATRER1B	ATRER1B (Arabidopsis thaliana endoplasmatic reticulum retrieval protein 1B)	4e-71	263	chr2:9250630-9251659 FORWARD
BNAEN3GH_UP_012_C06_31MAY2006_044	AT5G53450	ES993548	654	1	ORG1	ORG1 (OBP3-RESPONSIVE GENE 1); kinase	3e-86	314	chr5:21706430-21709468 FORWARD
BNAEN3GH_UP_012_C12_31MAY2006_092	AT3G51140	ES993553	275	1		similar to CDF1 (CELL GROWTH DEFECT FACTOR 1), heat shock protein binding [Arabidopsis thaliana] (TAIR:AT5G23040.2); similar to Expressed protein, putative [Medicago truncatula] (GB:ABE85109.1); similar to Os03g0255200 [Oryza sativa (japonica cultivar-group)] (GB:NP_001049592.1); contains InterPro domain Helix-hairpin-helix motif, class 2; (InterPro:IPR008918)	1e-12	68	chr3:19009161-19010416 FORWARD
BNAEN3GH_UP_012_D01_31MAY2006_009	AT3G20340	ES993554	513	1		similar to unknown protein [Arabidopsis thaliana] (TAIR:AT4G21920.1)	4e-22	100	chr3:7093081-7093428 REVERSE
BNAEN3GH_UP_012_D02_31MAY2006_010	AT3G61470	ES993555	414	1	LHCA2	LHCA2 (Photosystem I light harvesting complex gene 2); chlorophyll binding	5e-44	172	chr3:22756711-22758007 FORWARD
BNAEN3GH_UP_012_D08_31MAY2006_058	AT5G19390	ES993559	230	1		pleckstrin homology (PH) domain-containing protein / RhoGAP domain-containing protein	3e-18	87	chr5:6531908-6538208 FORWARD
BNAEN3GH_UP_012_D10_31MAY2006_074	AT1G26570	ES993561	501	1	UGD1, ATUGD1	ATUGD1/UGD1 (UDP-glucose dehydrogenase 1); UDP-glucose 6-dehydrogenase	1e-66	248	chr1:9182788-9184233 FORWARD
BNAEN3GH_UP_012_E02_31MAY2006_008	AT3G02730	ES993564	498	1	TRXF1, ATF1	ATF1/TRXF1 (THIOREDOXIN F-TYPE 1); thiol-disulfide exchange intermediate	2e-72	267	chr3:588577-589598 REVERSE
BNAEN3GH_UP_012_F12_31MAY2006_086	AT5G42570	ES993582	616	1		similar to unknown protein [Arabidopsis thaliana] (TAIR:AT5G48660.1); similar to unknown protein [Oryza sativa (japonica cultivar-group)] (GB:BAD69146.1); similar to Os02g0321800 [Oryza sativa (japonica cultivar-group)] (GB:NP_001046689.1); similar to Os05g0272900 [Oryza sativa (japonica cultivar-group)] (GB:NP_001055067.1); contains InterPro domain B-cell receptor-associated 31-like; (InterPro:I…	2e-58	222	chr5:17038687-17039725 REVERSE
BNAEN3GH_UP_012_G01_31MAY2006_003	AT4G38630	ES993583	523	1	MCB1, MBP1, AT-MCB1	AT-MCB1 (MULTIUBIQUITIN CHAIN BINDING PROTEIN 1)	3e-32	134	chr4:18057351-18059453 REVERSE
BNAEN3GH_UP_012_H09_31MAY2006_065	AT5G25100	ES993597	207	1		endomembrane protein 70, putative	2e-35	144	chr5:8648377-8651018 REVERSE
BNAEN3GH_UP_013_B06_1JUNE2006_046	AT1G16930	ES993612	576	1		F-box family protein	3e-64	241	chr1:5789980-5791527 FORWARD
BNAEN3GH_UP_013_C05_1JUNE2006_043	AT1G63530	ES993623	556	1		similar to hydroxyproline-rich glycoprotein family protein [Arabidopsis thaliana] (TAIR:AT1G63540.1); similar to Leishmania major strain Friedlin proteophosphoglycan 5 [Leishmania major strain Friedlin] (GB:XP_843163.1)	4e-08	55	chr1:23567317-23568899 FORWARD
BNAEN3GH_UP_013_C12_1JUNE2006_092	AT5G58740	ES993629	631	1		nuclear movement family protein	3e-88	320	chr5:23743162-23744754 REVERSE
BNAEN3GH_UP_013_E10_1JUNE2006_072	AT3G43590	ES993649	536	1		zinc knuckle (CCHC-type) family protein	2e-41	165	chr3:15520741-15523243 FORWARD
BNAEN3GH_UP_013_E12_1JUNE2006_088	AT5G60570	ES993651	429	1		kelch repeat-containing F-box family protein	3e-43	170	chr5:24365939-24367120 FORWARD
BNAEN3GH_UP_013_F02_1JUNE2006_006	AT5G25757	ES993652	319	1		similar to unknown protein [Arabidopsis thaliana] (TAIR:AT5G25754.1); similar to Os05g0227700 [Oryza sativa (japonica cultivar-group)] (GB:NP_001054968.1); similar to Os01g0229100 [Oryza sativa (japonica cultivar-group)] (GB:NP_001042483.1); similar to unknown protein [Oryza sativa (japonica cultivar-group)] (GB:AAT77307.1); contains domain gb def: Hypothetical protein At5g25754 (PTHR13242:SF7); …	1e-24	107	chr5:8965518-8967463 REVERSE
BNAEN3GH_UP_013_F07_1JUNE2006_053	AT4G14320	ES993655	472	1		60S ribosomal protein L36a/L44 (RPL36aB)	1e-46	181	chr4:8242680-8243801 REVERSE
BNAEN3GH_UP_013_F08_1JUNE2006_054	AT5G66760	ES993656	378	1	SDH1-1	SDH1-1 (Succinate dehydrogenase 1-1)	6e-26	112	chr5:26671002-26674450 FORWARD
BNAEN3GH_UP_013_F12_1JUNE2006_086	AT5G63590	ES993660	330	1	FLS	FLS (Flavonol synthase); flavonol synthase	1e-29	124	chr5:25474398-25475653 REVERSE
BNAEN3GH_UP_013_G09_1JUNE2006_067	AT2G44190	ES993667	589	1		similar to unknown protein [Arabidopsis thaliana] (TAIR:AT3G60000.1); similar to streptococcal hemagglutinin-like protein [Oryza sativa (japonica cultivar-group)] (GB:BAD29665.1); contains InterPro domain Protein of unknown function DUF566; (InterPro:IPR007573)	3e-25	111	chr2:18279422-18281408 FORWARD
BNAEN3GH_UP_013_G10_1JUNE2006_068	AT2G21390	ES993668	386	1		coatomer protein complex, subunit alpha, putative	5e-48	186	chr2:9159508-9163657 FORWARD
BNAEN3GH_UP_013_H01_1JUNE2006_001	AT5G59970	ES993670	468	1		histone H4	2e-31	131	chr5:24163578-24163889 REVERSE
BNAEN3GH_UP_013_H07_1JUNE2006_049	AT2G16070	ES993676	588	1	PDV2	PDV2 (PLASTID DIVISION2)	4e-44	174	chr2:6991154-6992438 REVERSE
BNAEN3GH_UP_014_A05_1JUNE2006_047	AT4G08790	ES993683	526	1		nitrilase, putative	1e-73	271	chr4:5608486-5611115 REVERSE
BNAEN3GH_UP_014_A11_1JUNE2006_095	AT1G80420	ES993687	477	1		DNA repair protein, putative (XRCC1)	2e-51	197	chr1:30240336-30242055 REVERSE
BNAEN3GH_UP_014_B01_1JUNE2006_013	AT5G27700	ES993688	386	1		40S ribosomal protein S21 (RPS21C)	2e-41	163	chr5:9807536-9808052 REVERSE
BNAEN3GH_UP_014_B06_1JUNE2006_046	AT5G11280	ES993692	555	1		similar to unknown protein [Arabidopsis thaliana] (TAIR:AT1G80200.1); similar to Ankyrin [Medicago truncatula] (GB:ABE78998.1)	3e-83	304	chr5:3597322-3598348 FORWARD
BNAEN3GH_UP_014_B07_1JUNE2006_061	AT4G27595	ES993693	570	1		protein transport protein-related	2e-71	265	chr4:13772825-13776524 REVERSE
BNAEN3GH_UP_014_B08_1JUNE2006_062	AT4G20325	ES993694	573	1		similar to Os04g0476400 [Oryza sativa (japonica cultivar-group)] (GB:NP_001053079.1); similar to OSIGBa0106G07.13 [Oryza sativa (indica cultivar-group)] (GB:CAH67317.1); similar to Ribonuclease H2 subunit B (RNase H2 subunit B) (Ribonuclease HI subunit B) (GB:Q5HZP1); contains domain SUBFAMILY NOT NAMED (PTHR13383:SF3); contains domain FAMILY NOT NAMED (PTHR13383)	1e-52	202	chr4:10980135-10980962 FORWARD
BNAEN3GH_UP_014_C05_1JUNE2006_043	AT1G06200	ES993699	432	1		serine-type peptidase	1e-47	184	chr1:1894603-1896851 REVERSE
BNAEN3GH_UP_014_D09_1JUNE2006_073	AT1G42970	ES993709	291	1	GAPB	GAPB (GLYCERALDEHYDE-3-PHOSPHATE DEHYDROGENASE B SUBUNIT); glyceraldehyde-3-phosphate dehydrogenase	1e-31	130	chr1:16129992-16132024 FORWARD
BNAEN3GH_UP_014_E04_1JUNE2006_024	AT5G41480	ES993716	464	1	ATDFA, GLA1	GLA1 (GLOBULAR ARREST1); tetrahydrofolylpolyglutamate synthase	4e-62	233	chr5:16613195-16615751 FORWARD
BNAEN3GH_UP_014_E06_1JUNE2006_040	AT4G23630	ES993717	254	1	BTI1	BTI1 (VIRB2-INTERACTING PROTEIN 1)	2e-12	67	chr4:12318080-12319584 FORWARD
BNAEN3GH_UP_014_F01_1JUNE2006_005	AT2G26250	ES993722	277	1	FDH	FDH (FIDDLEHEAD); acyltransferase	4e-22	99	chr2:11177877-11180137 REVERSE
BNAEN3GH_UP_014_F06_1JUNE2006_038	AT3G59920	ES993726	498	1	ATGDI2	ATGDI2 (RAB GDP DISSOCIATION INHIBITOR 2); RAB GDP-dissociation inhibitor	2e-88	320	chr3:22146134-22149198 FORWARD
BNAEN3GH_UP_014_F08_1JUNE2006_054	AT4G38640	ES993728	480	1		choline transporter-related	1e-48	188	chr4:18059878-18062085 REVERSE
BNAEN3GH_UP_014_F09_1JUNE2006_069	AT1G06475	ES993729	478	1		similar to unknown protein [Arabidopsis thaliana] (TAIR:AT5G26790.1); similar to hypothetical protein MtrDRAFT_AC157648g13v1 [Medicago truncatula] (GB:ABE86474.1)	9e-17	83	chr1:1973991-1974272 REVERSE
BNAEN3GH_UP_014_G06_1JUNE2006_036	AT2G35680	ES993737	372	1		dual specificity protein phosphatase family protein	1e-15	78	chr2:15004083-15005669 REVERSE
BNAEN3GH_UP_014_H01_1JUNE2006_001	AT4G15802	ES993743	562	1		similar to Os06g0274000 [Oryza sativa (japonica cultivar-group)] (GB:NP_001057372.1); similar to heat shock factor binding protein 2 [Zea mays] (GB:AAR18070.1); similar to hypothetical protein [Oryza sativa (japonica cultivar-group)] (GB:BAC78587.1); contains InterPro domain Heat shock factor binding 1; (InterPro:IPR009643)	2e-16	82	chr4:8986985-8988352 REVERSE
BNAEN3GH_UP_015_A09_1JUNE2006_079	AT3G60120	ES993759	490	1		glycosyl hydrolase family 1 protein	2e-53	204	chr3:22217322-22219927 FORWARD
BNAEN3GH_UP_015_A12_1JUNE2006_096	AT2G38710	ES993761	471	1		AMMECR1 family	9e-59	222	chr2:16191595-16193842 REVERSE
BNAEN3GH_UP_015_B01_1JUNE2006_013	AT1G24450	ES993762	199	1	NFD2	NFD2 (NUCLEAR FUSION DEFECTIVE 2); RNA binding / ribonuclease III	2e-25	110	chr1:8664189-8665065 FORWARD
BNAEN3GH_UP_015_B07_1JUNE2006_061	AT2G05990	ES993766	271	1	ENR1, MOD1	MOD1 (MOSAIC DEATH 1); enoyl-[acyl-carrier-protein] reductase (NADH)/ oxidoreductase	1e-24	107	chr2:2322873-2324864 FORWARD
BNAEN3GH_UP_015_C06_1JUNE2006_044	AT5G09900	ES993775	397	1	EMB2107	EMB2107 (EMBRYO DEFECTIVE 2107)	7e-34	139	chr5:3089463-3092435 REVERSE
BNAEN3GH_UP_015_C08_1JUNE2006_060	AT4G21980	ES993776	493	1	ATG8A, APG8A	APG8A (autophagy 8A)	2e-58	221	chr4:11655880-11656821 FORWARD
BNAEN3GH_UP_015_D03_1JUNE2006_025	AT3G53560	ES993782	512	1		chloroplast lumen common family protein	4e-32	134	chr3:19870932-19871954 REVERSE
BNAEN3GH_UP_015_D09_1JUNE2006_073	AT2G19940	ES993787	555	1		semialdehyde dehydrogenase family protein	3e-55	211	chr2:8620505-8622730 FORWARD
BNAEN3GH_UP_015_F05_1JUNE2006_037	AT1G44160	ES993803	216	1		DNAJ chaperone C-terminal domain-containing protein	2e-12	67	chr1:16797472-16798716 FORWARD
BNAEN3GH_UP_015_F06_1JUNE2006_038	AT2G22795	ES993804	498	1		similar to unknown protein [Arabidopsis thaliana] (TAIR:AT4G37820.1); similar to hypothetical protein B14911_03489 [Bacillus sp. NRRL B-14911] (GB:ZP_01168655.1)	2e-19	92	chr2:9704460-9706664 REVERSE
BNAEN3GH_UP_015_F09_1JUNE2006_069	AT5G59440	ES993806	350	1		thymidylate kinase family protein	4e-36	145	chr5:23988623-23989955 FORWARD
BNAEN3GH_UP_015_F12_1JUNE2006_086	AT5G19580	ES993809	643	1		glyoxal oxidase-related	1e-105	333	chr5:6607597-6609519 REVERSE
BNAEN3GH_UP_015_G03_1JUNE2006_019	AT2G21195	ES993811	409	1		unknown protein	2e-17	85	chr2:9090397-9090768 FORWARD
BNAEN3GH_UP_015_G12_1JUNE2006_084	AT3G05130	ES993818	272	1		similar to unknown protein [Arabidopsis thaliana] (TAIR:AT5G27330.1); similar to Viral A-type inclusion protein repeat [Entamoeba histolytica HM-1:IMSS] (GB:XP_653447.1); contains InterPro domain Prefoldin; (InterPro:IPR009053)	1e-19	91	chr3:1433481-1435385 REVERSE
BNAEN3GH_UP_016_A03_1JUNE2006_031	AT5G06280	ES993829	550	1		similar to unknown protein [Arabidopsis thaliana] (TAIR:AT3G52520.1)	2e-08	55	chr5:1918380-1918850 REVERSE
BNAEN3GH_UP_016_A05_1JUNE2006_047	AT1G58080	ES993830	238	1	HISN1A, ATATP-PRT1	ATATP-PRT1 (ATP PHOSPHORIBOSYL TRANSFERASE)	9e-07	49	chr1:21508227-21511094 REVERSE
BNAEN3GH_UP_016_A07_1JUNE2006_063	AT2G27730	ES993832	247	1		Identical to Unknown mitochondrial protein At2g27730 [Arabidopsis Thaliana] (GB:Q9ZUX4;GB:Q8LBD1); similar to Os09g0568900 [Oryza sativa (japonica cultivar-group)] (GB:NP_001063974.1); similar to putative F1F0-ATPase inhibitor protein [Oryza sativa (japonica cultivar-group)] (GB:BAD13133.1); similar to Os08g0559000 [Oryza sativa (japonica cultivar-group)] (GB:NP_001062499.1)	4e-15	76	chr2:11827133-11827944 REVERSE
BNAEN3GH_UP_016_A09_1JUNE2006_079	AT1G69030	ES993833	402	1		similar to BSD domain-containing protein [Arabidopsis thaliana] (TAIR:AT1G26300.1); similar to Os04g0662000 [Oryza sativa (japonica cultivar-group)] (GB:NP_001054153.1); similar to Os02g0726400 [Oryza sativa (japonica cultivar-group)] (GB:NP_001047990.1); contains InterPro domain BSD; (InterPro:IPR005607)	2e-42	167	chr1:25951092-25952925 REVERSE
BNAEN3GH_UP_016_B01_1JUNE2006_013	AT3G17900	ES993835	585	1		similar to Os03g0152800 [Oryza sativa (japonica cultivar-group)] (GB:NP_001048995.1); similar to expressed protein [Oryza sativa (japonica cultivar-group)] (GB:ABF94028.1)	3e-65	157	chr3:6128989-6133075 FORWARD
BNAEN3GH_UP_016_C08_1JUNE2006_060	AT2G47250	ES993849	418	1		RNA helicase, putative	8e-76	278	chr2:19406993-19410051 REVERSE
BNAEN3GH_UP_016_D01_1JUNE2006_009	AT4G14740	ES993852	441	1		similar to unknown protein [Arabidopsis thaliana] (TAIR:AT3G22810.1); similar to Protein of unknown function DUF828, plant [Medicago truncatula] (GB:ABE80297.1); contains InterPro domain Pleckstrin-like, plant; (InterPro:IPR013666); contains InterPro domain Protein of unknown function DUF828, plant; (InterPro:IPR008546)	2e-32	134	chr4:8450562-8452674 REVERSE
BNAEN3GH_UP_016_D03_1JUNE2006_025	AT3G48270	ES993854	511	1	CYP71A26	CYP71A26 (cytochrome P450, family 71, subfamily A, polypeptide 26); oxygen binding	2e-58	221	chr3:17887556-17889158 FORWARD
BNAEN3GH_UP_016_E01_1JUNE2006_007	AT5G36120	ES993859	382	1		YGGT family protein	7e-52	198	chr5:14215909-14216433 REVERSE
[truncated: 5,587 more rows]

## Sheet: 2378-uniseq without matches
unisequences without annotation hits
Unisequences (2378)	Accession No. in dbEST of NCBI
BNAEN1GH_UP_001_A01_12APR2006_015	ES986411
BNAEN1GH_UP_001_A06_12APR2006_048	ES986415
BNAEN1GH_UP_001_A10_12APR2006_080	ES986418
BNAEN1GH_UP_001_B07_12APR2006_061	ES986426
BNAEN1GH_UP_001_C01_12APR2006_011	N/A
BNAEN1GH_UP_001_C06_12APR2006_044	ES986433
BNAEN1GH_UP_001_C09_12APR2006_075	ES986436
BNAEN1GH_UP_001_C12_12APR2006_092	N/A
BNAEN1GH_UP_001_F08_12APR2006_054	ES986468
BNAEN1GH_UP_001_G11_12APR2006_083	ES986479
BNAEN1GH_UP_001_H09_12APR2006_065	ES986489
BNAEN1GH_UP_002_B07_12MAY2006_061	N/A
BNAEN1GH_UP_002_C03_12MAY2006_027	ES986512
BNAEN1GH_UP_002_C04_12MAY2006_028	ES986513
BNAEN1GH_UP_002_C05_12MAY2006_043	N/A
BNAEN1GH_UP_002_C09_12MAY2006_075	ES986514
BNAEN1GH_UP_002_D02_12MAY2006_010	ES986516
BNAEN1GH_UP_002_D08_12MAY2006_058	ES986521
BNAEN1GH_UP_002_D12_12MAY2006_090	ES986525
BNAEN1GH_UP_002_E08_12MAY2006_056	N/A
BNAEN1GH_UP_002_E09_12MAY2006_071	ES986530
BNAEN1GH_UP_002_E10_12MAY2006_072	ES986531
BNAEN1GH_UP_002_F01_12MAY2006_005	ES986533
BNAEN1GH_UP_002_F06_12MAY2006_038	ES986537
BNAEN1GH_UP_002_G03_12MAY2006_019	ES986545
BNAEN1GH_UP_002_G06_12MAY2006_036	ES986548
BNAEN1GH_UP_002_G07_12MAY2006_051	ES986549
BNAEN1GH_UP_002_G09_12MAY2006_067	ES986551
BNAEN1GH_UP_003_A12_30MAY2006_096	ES986566
BNAEN1GH_UP_003_B04_30MAY2006_030	N/A
BNAEN1GH_UP_003_B06_30MAY2006_046	ES986569
BNAEN1GH_UP_003_F05_30MAY2006_037	ES986587
BNAEN1GH_UP_003_F06_30MAY2006_038	ES986588
BNAEN1GH_UP_003_H01_30MAY2006_001	ES986606
BNAEN1GH_UP_003_H05_30MAY2006_033	ES986607
BNAEN1GH_UP_004_B01_30MAY2006_013	ES986614
BNAEN1GH_UP_004_B04_30MAY2006_030	ES986615
BNAEN1GH_UP_004_B05_30MAY2006_045	ES986616
BNAEN1GH_UP_004_D03_30MAY2006_025	ES986623
BNAEN1GH_UP_004_D09_30MAY2006_073	ES986624
BNAEN1GH_UP_004_D12_30MAY2006_090	N/A
BNAEN1GH_UP_004_E06_30MAY2006_040	ES986627
BNAEN1GH_UP_004_E07_30MAY2006_055	ES986628
BNAEN1GH_UP_004_F08_30MAY2006_054	ES986641
BNAEN1GH_UP_004_G07_30MAY2006_051	ES986652
BNAEN1GH_UP_004_G10_30MAY2006_068	ES986654
BNAEN1GH_UP_004_G11_30MAY2006_083	ES986655
BNAEN1GH_UP_004_H02_30MAY2006_002	ES986657
BNAEN1GH_UP_004_H08_30MAY2006_050	ES986661
BNAEN1GH_UP_004_H09_30MAY2006_065	ES986662
BNAEN1GH_UP_004_H11_30MAY2006_081	ES986664
BNAEN1GH_UP_005_A11_30MAY2006_095	ES986670
BNAEN1GH_UP_005_B07_30MAY2006_061	ES986678
BNAEN1GH_UP_005_B11_30MAY2006_093	ES986681
BNAEN1GH_UP_005_D01_30MAY2006_009	ES986684
BNAEN1GH_UP_005_F09_30MAY2006_069	ES986700
BNAEN1GH_UP_005_H01_30MAY2006_001	ES986712
BNAEN1GH_UP_005_H03_30MAY2006_017	ES986714
BNAEN1GH_UP_006_A04_30MAY2006_032	N/A
BNAEN1GH_UP_006_B01_30MAY2006_013	ES986721
BNAEN1GH_UP_006_B04_30MAY2006_030	ES986723
BNAEN1GH_UP_006_B08_30MAY2006_062	ES986727
BNAEN1GH_UP_006_B09_30MAY2006_077	ES986728
BNAEN1GH_UP_006_E03_30MAY2006_023	ES986732
BNAEN1GH_UP_006_E05_30MAY2006_039	N/A
BNAEN1GH_UP_006_E07_30MAY2006_055	ES986734
BNAEN1GH_UP_006_E12_30MAY2006_088	ES986735
BNAEN1GH_UP_006_G05_30MAY2006_035	ES986739
BNAEN1GH_UP_006_G06_30MAY2006_036	ES986740
BNAEN1GH_UP_006_H01_30MAY2006_001	ES986742
BNAEN1GH_UP_006_H03_30MAY2006_017	ES986743
BNAEN1GH_UP_007_A01_30MAY2006_015	ES986744
BNAEN1GH_UP_007_A04_30MAY2006_032	ES986746
BNAEN1GH_UP_007_A05_30MAY2006_047	ES986747
BNAEN1GH_UP_007_B04_30MAY2006_030	ES986752
BNAEN1GH_UP_007_C02_30MAY2006_012	ES986760
BNAEN1GH_UP_007_C05_30MAY2006_043	ES986762
BNAEN1GH_UP_007_C12_30MAY2006_092	ES986763
BNAEN1GH_UP_007_D01_30MAY2006_009	N/A
BNAEN1GH_UP_007_D03_30MAY2006_025	ES986765
BNAEN1GH_UP_007_G03_30MAY2006_019	ES986797
BNAEN1GH_UP_007_G07_30MAY2006_051	ES986801
BNAEN1GH_UP_007_G10_30MAY2006_068	ES986804
BNAEN1GH_UP_007_H04_30MAY2006_018	ES986810
BNAEN1GH_UP_007_H06_30MAY2006_034	ES986812
BNAEN1GH_UP_007_H08_30MAY2006_050	ES986813
BNAEN1GH_UP_007_H10_30MAY2006_066	ES986815
BNAEN1GH_UP_008_A04_30MAY2006_032	ES986818
BNAEN1GH_UP_008_A08_30MAY2006_064	N/A
BNAEN1GH_UP_008_B04_30MAY2006_030	ES986822
BNAEN1GH_UP_008_D07_30MAY2006_057	ES986833
BNAEN1GH_UP_008_F01_30MAY2006_005	ES986846
BNAEN1GH_UP_008_G02_30MAY2006_004	ES986858
BNAEN1GH_UP_008_G11_30MAY2006_083	ES986867
BNAEN1GH_UP_008_H02_30MAY2006_002	ES986869
BNAEN1GH_UP_008_H04_30MAY2006_018	ES986871
BNAEN1GH_UP_009_A06_30MAY2006_048	ES986874
BNAEN1GH_UP_009_A07_30MAY2006_063	N/A
BNAEN1GH_UP_009_A08_30MAY2006_064	ES986875
BNAEN1GH_UP_009_B04_30MAY2006_030	N/A
BNAEN1GH_UP_009_B05_30MAY2006_045	ES986881
BNAEN1GH_UP_009_B08_30MAY2006_062	ES986884
BNAEN1GH_UP_009_C09_30MAY2006_075	ES986889
BNAEN1GH_UP_009_D02_30MAY2006_010	ES986890
BNAEN1GH_UP_009_D03_30MAY2006_025	ES986891
BNAEN1GH_UP_009_D06_30MAY2006_042	N/A
BNAEN1GH_UP_009_D07_30MAY2006_057	N/A
BNAEN1GH_UP_009_D09_30MAY2006_073	N/A
BNAEN1GH_UP_009_D10_30MAY2006_074	N/A
BNAEN1GH_UP_009_E04_30MAY2006_024	ES986894
BNAEN1GH_UP_009_E08_30MAY2006_056	ES986898
BNAEN1GH_UP_009_F01_30MAY2006_005	ES986903
BNAEN1GH_UP_009_F02_30MAY2006_006	ES986904
BNAEN1GH_UP_009_F05_30MAY2006_037	ES986907
BNAEN1GH_UP_009_F08_30MAY2006_054	ES986909
BNAEN1GH_UP_009_F10_30MAY2006_070	ES986911
BNAEN1GH_UP_009_G08_30MAY2006_052	N/A
BNAEN1GH_UP_009_H05_30MAY2006_033	ES986924
BNAEN1GH_UP_009_H07_30MAY2006_049	ES986926
BNAEN1GH_UP_009_H10_30MAY2006_066	ES986929
BNAEN1GH_UP_009_H11_30MAY2006_081	ES986930
BNAEN1GH_UP_010_A03_30MAY2006_031	ES986932
BNAEN1GH_UP_010_A04_30MAY2006_032	N/A
BNAEN1GH_UP_010_B02_30MAY2006_014	N/A
BNAEN1GH_UP_010_B03_30MAY2006_029	ES986934
BNAEN1GH_UP_010_B12_30MAY2006_094	ES986942
BNAEN1GH_UP_010_E07_30MAY2006_055	ES986952
BNAEN1GH_UP_010_E09_30MAY2006_071	ES986953
BNAEN1GH_UP_010_E12_30MAY2006_088	N/A
BNAEN1GH_UP_010_F05_30MAY2006_037	ES986958
BNAEN1GH_UP_010_F06_30MAY2006_038	ES986959
BNAEN1GH_UP_010_F11_30MAY2006_085	N/A
BNAEN1GH_UP_010_F12_30MAY2006_086	N/A
BNAEN1GH_UP_010_G04_30MAY2006_020	ES986967
BNAEN1GH_UP_010_G11_30MAY2006_083	ES986973
BNAEN1GH_UP_010_H02_30MAY2006_002	ES986976
BNAEN1GH_UP_010_H12_30MAY2006_082	N/A
BNAEN1GH_UP_011_A05_30MAY2006_047	ES986984
BNAEN1GH_UP_011_A12_30MAY2006_096	ES986986
BNAEN1GH_UP_011_B11_30MAY2006_093	ES986997
BNAEN1GH_UP_011_C05_30MAY2006_043	N/A
BNAEN1GH_UP_011_C12_30MAY2006_092	ES987000
BNAEN1GH_UP_011_D01_30MAY2006_009	ES987001
BNAEN1GH_UP_011_D02_30MAY2006_010	ES987002
BNAEN1GH_UP_011_D04_30MAY2006_026	ES987004
BNAEN1GH_UP_011_D06_30MAY2006_042	ES987006
BNAEN1GH_UP_011_E08_30MAY2006_056	ES987014
BNAEN1GH_UP_011_E09_30MAY2006_071	ES987015
BNAEN1GH_UP_011_F10_30MAY2006_070	ES987028
BNAEN1GH_UP_011_G05_30MAY2006_035	ES987035
BNAEN1GH_UP_011_G07_30MAY2006_051	ES987037
BNAEN1GH_UP_011_H09_30MAY2006_065	ES987042
BNAEN1GH_UP_011_H12_30MAY2006_082	N/A
BNAEN1GH_UP_012_A12_31MAY2006_096	ES987054
BNAEN1GH_UP_012_C01_31MAY2006_011	N/A
BNAEN1GH_UP_012_D02_31MAY2006_010	N/A
BNAEN1GH_UP_012_D05_31MAY2006_041	N/A
BNAEN1GH_UP_012_D06_31MAY2006_042	ES987071
BNAEN1GH_UP_012_D07_31MAY2006_057	ES987072
BNAEN1GH_UP_012_E01_31MAY2006_007	ES987078
BNAEN1GH_UP_012_E11_31MAY2006_087	ES987086
BNAEN1GH_UP_012_F12_31MAY2006_086	ES987097
BNAEN1GH_UP_012_G05_31MAY2006_035	ES987101
BNAEN1GH_UP_013_C12_31MAY2006_092	N/A
BNAEN1GH_UP_013_E02_31MAY2006_008	ES987139
BNAEN1GH_UP_013_E04_31MAY2006_024	N/A
BNAEN1GH_UP_013_F05_31MAY2006_037	N/A
BNAEN1GH_UP_013_F07_31MAY2006_053	ES987154
BNAEN1GH_UP_013_F09_31MAY2006_069	ES987156
BNAEN1GH_UP_013_H05_31MAY2006_033	N/A
BNAEN1GH_UP_013_H10_31MAY2006_066	N/A
BNAEN1GH_UP_014_A05_31MAY2006_047	N/A
BNAEN1GH_UP_014_B11_31MAY2006_093	ES987197
BNAEN1GH_UP_014_D09_31MAY2006_073	ES987217
BNAEN1GH_UP_014_E12_31MAY2006_088	ES987232
BNAEN1GH_UP_014_G05_31MAY2006_035	ES987248
BNAEN1GH_UP_014_H07_31MAY2006_049	N/A
BNAEN1GH_UP_015_C05_31MAY2006_043	ES987294
BNAEN1GH_UP_015_C12_31MAY2006_092	ES987301
BNAEN1GH_UP_015_D01_31MAY2006_009	ES987302
BNAEN1GH_UP_015_D03_31MAY2006_025	ES987304
BNAEN1GH_UP_015_G07_31MAY2006_051	ES987344
BNAEN1GH_UP_016_B08_30MAY2006_062	ES987370
BNAEN1GH_UP_016_C03_30MAY2006_027	ES987374
BNAEN1GH_UP_016_D06_30MAY2006_042	N/A
BNAEN1GH_UP_016_E11_30MAY2006_087	ES987395
BNAEN1GH_UP_016_E12_30MAY2006_088	ES987396
BNAEN1GH_UP_017_A11_30MAY2006_095	N/A
BNAEN1GH_UP_017_B02_30MAY2006_014	ES987429
BNAEN1GH_UP_017_B08_30MAY2006_062	ES987435
BNAEN1GH_UP_017_D01_30MAY2006_009	ES987443
BNAEN1GH_UP_017_H07_30MAY2006_049	N/A
BNAEN1GH_UP_018_D10_30MAY2006_074	ES987500
BNAEN1GH_UP_018_E07_30MAY2006_055	ES987506
BNAEN1GH_UP_018_G02_30MAY2006_004	ES987522
BNAEN1GH_UP_018_G07_30MAY2006_051	ES987527
BNAEN1GH_UP_018_G12_30MAY2006_084	N/A
BNAEN1GH_UP_018_H06_30MAY2006_034	N/A
BNAEN1GH_UP_019_A04_23JUN2006_032	N/A
BNAEN1GH_UP_019_D05_23JUN2006_041	ES987559
BNAEN1GH_UP_019_E01_23JUN2006_007	ES987566
BNAEN1GH_UP_019_E02_23JUN2006_008	ES987567
BNAEN1GH_UP_019_E11_23JUN2006_087	ES987576
BNAEN1GH_UP_019_H02_23JUN2006_002	ES987599
BNAEN1GH_UP_019_H04_23JUN2006_018	ES987601
BNAEN1GH_UP_020_A03_26JUN2006_031	ES987608
BNAEN1GH_UP_020_C07_26JUN2006_059	N/A
BNAEN1GH_UP_020_D03_26JUN2006_025	N/A
BNAEN1GH_UP_020_D06_26JUN2006_042	ES987629
BNAEN1GH_UP_020_D11_26JUN2006_089	ES987634
BNAEN1GH_UP_020_F02_26JUN2006_006	ES987648
BNAEN1GH_UP_020_F08_26JUN2006_054	ES987654
BNAEN1GH_UP_020_G09_26JUN2006_067	ES987667
BNAEN1GH_UP_020_H08_26JUN2006_050	N/A
BNAEN1GH_UP_021_A09_26JUN2006_079	ES987679
BNAEN1GH_UP_021_D05_26JUN2006_041	ES987698
BNAEN1GH_UP_021_E12_26JUN2006_088	ES987712
BNAEN1GH_UP_021_F05_26JUN2006_037	ES987717
BNAEN1GH_UP_021_H09_26JUN2006_065	ES987741
BNAEN1GH_UP_022_A09_26JUN2006_079	ES987745
BNAEN1GH_UP_022_B01_26JUN2006_013	N/A
BNAEN1GH_UP_022_B06_26JUN2006_046	ES987753
BNAEN1GH_UP_022_E10_26JUN2006_072	N/A
BNAEN1GH_UP_022_G02_26JUN2006_004	ES987784
BNAEN1GH_UP_022_G10_26JUN2006_068	ES987792
BNAEN1GH_UP_023_A01_06JUL2006_015	ES987804
BNAEN1GH_UP_023_A03_06JUL2006_031	ES987805
BNAEN1GH_UP_023_A04_06JUL2006_032	N/A
BNAEN1GH_UP_023_A05_06JUL2006_047	ES987806
BNAEN1GH_UP_023_A11_06JUL2006_095	N/A
BNAEN1GH_UP_023_C11_06JUL2006_091	N/A
BNAEN1GH_UP_023_D02_06JUL2006_010	N/A
BNAEN1GH_UP_023_E08_06JUL2006_056	ES987838
BNAEN1GH_UP_023_F11_06JUL2006_085	ES987848
BNAEN1GH_UP_023_G05_06JUL2006_035	ES987854
BNAEN1GH_UP_023_H06_06JUL2006_034	ES987862
BNAEN1GH_UP_024_C02_6JULY2006_012	ES987889
BNAEN1GH_UP_024_C10_6JULY2006_076	ES987896
BNAEN1GH_UP_024_D08_6JULY2006_058	ES987905
BNAEN1GH_UP_024_F10_6JULY2006_070	ES987928
BNAEN1GH_UP_024_H06_6JULY2006_034	ES987945
BNAEN1GH_UP_024_H07_6JULY2006_049	ES987946
BNAEN1GH_UP_025_C01_26JUN2006_011	ES987966
BNAEN1GH_UP_025_C10_26JUN2006_076	N/A
BNAEN1GH_UP_025_E06_26JUN2006_040	N/A
BNAEN1GH_UP_025_F11_26JUN2006_085	ES987995
BNAEN1GH_UP_025_G12_26JUN2006_084	ES988005
BNAEN1GH_UP_025_H05_26JUN2006_033	ES988008
BNAEN1GH_UP_026_A07_06JUL2006_063	N/A
BNAEN1GH_UP_026_A11_06JUL2006_095	ES988020
BNAEN1GH_UP_026_B05_06JUL2006_045	ES988026
BNAEN1GH_UP_026_E01_06JUL2006_007	ES988057
BNAEN1GH_UP_026_F01_06JUL2006_005	ES988067
BNAEN1GH_UP_026_H04_06JUL2006_018	ES988092
BNAEN1GH_UP_027_A05_26JUN2006_047	ES988102
BNAEN1GH_UP_027_C01_26JUN2006_011	ES988114
BNAEN1GH_UP_027_C04_26JUN2006_028	ES988116
BNAEN1GH_UP_027_C05_26JUN2006_043	N/A
BNAEN1GH_UP_027_D04_26JUN2006_026	ES988119
BNAEN1GH_UP_027_D06_26JUN2006_042	ES988121
BNAEN1GH_UP_027_D10_26JUN2006_074	N/A
BNAEN1GH_UP_027_G07_26JUN2006_051	ES988153
BNAEN1GH_UP_027_G08_26JUN2006_052	ES988154
BNAEN1GH_UP_027_H07_26JUN2006_049	N/A
BNAEN1GH_UP_027_H08_26JUN2006_050	N/A
BNAEN1GH_UP_028_A02_26JUN2006_016	ES988166
BNAEN1GH_UP_028_A03_26JUN2006_031	N/A
BNAEN1GH_UP_028_B05_26JUN2006_045	ES988174
BNAEN1GH_UP_028_B07_26JUN2006_061	ES988176
BNAEN1GH_UP_028_D03_26JUN2006_025	ES988186
BNAEN1GH_UP_028_D08_26JUN2006_058	N/A
BNAEN1GH_UP_028_E06_26JUN2006_040	ES988195
BNAEN1GH_UP_028_E09_26JUN2006_071	ES988197
BNAEN1GH_UP_028_F01_26JUN2006_005	ES988201
BNAEN1GH_UP_028_G03_26JUN2006_019	N/A
BNAEN1GH_UP_028_G07_26JUN2006_051	ES988216
BNAEN1GH_UP_028_G09_26JUN2006_067	ES988218
BNAEN1GH_UP_028_H12_26JUN2006_082	ES988225
BNAEN1GH_UP_029_A09_23JUN2006_079	ES988228
BNAEN1GH_UP_029_A11_23JUN2006_095	ES988229
BNAEN1GH_UP_029_B02_23JUN2006_014	ES988231
BNAEN1GH_UP_029_C08_23JUN2006_060	N/A
BNAEN1GH_UP_029_D05_23JUN2006_041	N/A
BNAEN1GH_UP_029_F05_23JUN2006_037	ES988268
BNAEN1GH_UP_029_H04_23JUN2006_018	ES988288
BNAEN1GH_UP_030_A02_6JULY2006_016	N/A
BNAEN1GH_UP_030_B12_6JULY2006_094	ES988313
BNAEN1GH_UP_030_C05_6JULY2006_043	ES988316
BNAEN1GH_UP_030_C07_6JULY2006_059	ES988318
BNAEN1GH_UP_030_E01_6JULY2006_007	N/A
BNAEN1GH_UP_030_E11_6JULY2006_087	N/A
BNAEN1GH_UP_030_F09_6JULY2006_069	N/A
BNAEN1GH_UP_030_G01_6JULY2006_003	N/A
BNAEN1GH_UP_030_G02_6JULY2006_004	ES988336
BNAEN1GH_UP_030_G10_6JULY2006_068	ES988343
BNAEN1GH_UP_030_G11_6JULY2006_083	ES988344
BNAEN1GH_UP_030_H04_6JULY2006_018	ES988349
BNAEN1GH_UP_030_H06_6JULY2006_034	ES988351
BNAEN1GH_UP_030_H07_6JULY2006_049	ES988352
BNAEN1GH_UP_030_H10_6JULY2006_066	ES988354
BNAEN1GH_UP_031_A05_23JUN2006_047	ES988361
BNAEN1GH_UP_031_A09_23JUN2006_079	ES988365
BNAEN1GH_UP_031_A12_23JUN2006_096	N/A
BNAEN1GH_UP_031_C05_23JUN2006_043	ES988380
BNAEN1GH_UP_031_C10_23JUN2006_076	ES988385
BNAEN1GH_UP_031_D04_23JUN2006_026	ES988391
BNAEN1GH_UP_031_D10_23JUN2006_074	ES988396
BNAEN1GH_UP_032_B02_21JUL2006_014	ES988457
BNAEN1GH_UP_032_C01_21JUL2006_011	ES988466
BNAEN1GH_UP_032_C11_21JUL2006_091	N/A
BNAEN1GH_UP_032_D05_21JUL2006_041	ES988479
BNAEN1GH_UP_032_F12_21JUL2006_086	ES988508
BNAEN1GH_UP_032_G05_21JUL2006_035	ES988513
BNAEN1GH_UP_033_B02_21JUL2006_014	ES988543
BNAEN1GH_UP_033_B06_21JUL2006_046	ES988547
BNAEN1GH_UP_033_B07_21JUL2006_061	ES988548
BNAEN1GH_UP_033_D01_21JUL2006_009	ES988565
BNAEN1GH_UP_033_D08_21JUL2006_058	ES988571
BNAEN1GH_UP_033_D11_21JUL2006_089	N/A
BNAEN1GH_UP_033_E01_21JUL2006_007	ES988575
BNAEN1GH_UP_033_F05_21JUL2006_037	ES988591
BNAEN1GH_UP_033_F11_21JUL2006_085	ES988597
BNAEN1GH_UP_033_F12_21JUL2006_086	ES988598
BNAEN1GH_UP_034_D03_21JUL2006_025	ES988656
BNAEN1GH_UP_034_E05_21JUL2006_039	ES988669
BNAEN1GH_UP_034_H11_21JUL2006_081	ES988708
BNAEN1GH_UP_035_A08_21JUL2006_064	ES988716
BNAEN1GH_UP_035_C07_21JUL2006_059	ES988739
BNAEN1GH_UP_036_B03_21JUL2006_029	ES988806
BNAEN1GH_UP_036_D09_21JUL2006_073	ES988832
BNAEN1GH_UP_036_E05_21JUL2006_039	ES988838
BNAEN1GH_UP_036_F07_21JUL2006_053	ES988851
BNAEN1GH_UP_036_G05_21JUL2006_035	ES988861
BNAEN1GH_UP_036_G10_21JUL2006_068	ES988865
BNAEN1GH_UP_036_H08_21JUL2006_050	ES988874
BNAEN1GH_UP_037_D04_21JUL2006_026	ES988911
BNAEN1GH_UP_037_D07_21JUL2006_057	ES988914
BNAEN1GH_UP_037_F02_21JUL2006_006	ES988933
BNAEN1GH_UP_038_A07_21JUL2006_063	ES988969
BNAEN1GH_UP_038_A11_21JUL2006_095	ES988973
BNAEN1GH_UP_038_D05_21JUL2006_041	ES988999
BNAEN1GH_UP_038_D09_21JUL2006_073	ES989003
BNAEN1GH_UP_038_E10_21JUL2006_072	ES989014
BNAEN1GH_UP_038_F08_21JUL2006_054	N/A
BNAEN1GH_UP_039_D02_21JUL2006_010	ES989083
BNAEN1GH_UP_039_D04_21JUL2006_026	ES989084
BNAEN1GH_UP_039_E04_21JUL2006_024	ES989096
BNAEN1GH_UP_039_H02_21JUL2006_002	ES989127
BNAEN1GH_UP_040_A02_21JUL2006_016	ES989139
BNAEN1GH_UP_040_D02_21JUL2006_010	ES989169
BNAEN1GH_UP_040_E12_21JUL2006_088	N/A
BNAEN1GH_UP_041_C04_21JUL2006_028	ES989246
BNAEN1GH_UP_041_F04_21JUL2006_022	ES989280
BNAEN1GH_UP_041_F07_21JUL2006_053	ES989283
BNAEN1GH_UP_041_G05_21JUL2006_035	ES989292
BNAEN1GH_UP_041_G08_21JUL2006_052	ES989295
BNAEN1GH_UP_042_A04_21JUL2006_032	ES989313
BNAEN1GH_UP_042_A06_21JUL2006_048	ES989315
BNAEN1GH_UP_042_A08_21JUL2006_064	ES989317
BNAEN1GH_UP_042_A10_21JUL2006_080	ES989319
BNAEN1GH_UP_042_B11_21JUL2006_093	N/A
BNAEN1GH_UP_042_C02_21JUL2006_012	ES989333
BNAEN1GH_UP_042_C04_21JUL2006_028	ES989335
BNAEN1GH_UP_042_D01_21JUL2006_009	ES989342
BNAEN1GH_UP_042_D08_21JUL2006_058	ES989349
BNAEN1GH_UP_042_D10_21JUL2006_074	ES989351
BNAEN1GH_UP_042_G09_21JUL2006_067	ES989381
BNAEN1GH_UP_042_G11_21JUL2006_083	ES989383
BNAEN1GH_UP_043_B08_21JUL2006_062	ES989410
BNAEN1GH_UP_043_E01_21JUL2006_007	ES989438
BNAEN1GH_UP_043_F03_21JUL2006_021	ES989451
BNAEN1GH_UP_043_F04_21JUL2006_022	ES989452
BNAEN1GH_UP_044_A04_21JUL2006_032	ES989488
BNAEN1GH_UP_044_C09_21JUL2006_075	ES989515
BNAEN1GH_UP_044_E09_21JUL2006_071	ES989538
BNAEN1GH_UP_044_F04_21JUL2006_022	ES989544
BNAEN1GH_UP_044_F09_21JUL2006_069	ES989549
BNAEN1GH_UP_044_H11_21JUL2006_081	ES989570
BNAEN1GH_UP_045_A04_21JUL2006_032	ES989575
BNAEN1GH_UP_045_B03_21JUL2006_029	N/A
BNAEN1GH_UP_045_C12_21JUL2006_092	ES989604
BNAEN1GH_UP_045_D01_21JUL2006_009	ES989605
BNAEN1GH_UP_045_F06_21JUL2006_038	ES989631
BNAEN1GH_UP_045_F07_21JUL2006_053	ES989632
BNAEN1GH_UP_045_F12_21JUL2006_086	N/A
BNAEN1GH_UP_045_H11_21JUL2006_081	ES989654
BNAEN1GH_UP_046_A03_21JUL2006_031	ES989658
BNAEN1GH_UP_046_A10_21JUL2006_080	ES989665
BNAEN1GH_UP_046_B07_21JUL2006_061	ES989674
BNAEN1GH_UP_046_C03_21JUL2006_027	ES989681
BNAEN1GH_UP_046_G02_21JUL2006_004	ES989725
BNAEN1GH_UP_046_H12_21JUL2006_082	ES989743
BNAEN1GH_UP_047_A06_21JUL2006_048	ES989749
BNAEN1GH_UP_047_B08_21JUL2006_062	ES989763
BNAEN1GH_UP_047_F09_21JUL2006_069	ES989807
BNAEN1GH_UP_048_A05_21JUL2006_047	ES989836
BNAEN1GH_UP_048_C10_21JUL2006_076	ES989862
BNAEN1GH_UP_048_D01_21JUL2006_009	ES989865
BNAEN1GH_UP_048_F02_21JUL2006_006	ES989888
BNAEN1GH_UP_049_G01_21JUL2006_003	ES989985
BNAEN1GH_UP_049_H08_21JUL2006_050	ES990003
BNAEN1GH_UP_050_C09_21JUL2006_075	ES990035
BNAEN1GH_UP_050_D04_21JUL2006_026	ES990041
BNAEN1GH_UP_050_D10_21JUL2006_074	ES990047
BNAEN1GH_UP_050_E03_21JUL2006_023	ES990052
BNAEN1GH_UP_050_G09_21JUL2006_067	N/A
BNAEN1GH_UP_050_H03_21JUL2006_017	ES990081
BNAEN1GH_UP_050_H06_21JUL2006_034	ES990084
BNAEN1GH_UP_051_A08_21JUL2006_064	ES990097
BNAEN1GH_UP_051_B06_21JUL2006_046	ES990103
BNAEN1GH_UP_051_D05_21JUL2006_041	ES990125
BNAEN1GH_UP_051_D11_21JUL2006_089	ES990131
BNAEN1GH_UP_051_E05_21JUL2006_039	ES990137
BNAEN1GH_UP_051_H01_21JUL2006_001	ES990167
BNAEN1GH_UP_051_H08_21JUL2006_050	ES990174
BNAEN1GH_UP_052_A03_21JUL2006_031	ES990180
BNAEN1GH_UP_052_A12_21JUL2006_096	N/A
BNAEN1GH_UP_052_B08_21JUL2006_062	ES990189
BNAEN1GH_UP_052_C01_21JUL2006_011	N/A
BNAEN1GH_UP_052_C08_21JUL2006_060	N/A
BNAEN1GH_UP_052_C10_21JUL2006_076	ES990199
BNAEN1GH_UP_052_D10_21JUL2006_074	ES990204
BNAEN1GH_UP_052_D11_21JUL2006_089	N/A
BNAEN1GH_UP_052_E09_21JUL2006_071	N/A
BNAEN1GH_UP_052_E10_21JUL2006_072	ES990208
BNAEN1GH_UP_052_F08_21JUL2006_054	ES990213
BNAEN1GH_UP_052_F09_21JUL2006_069	ES990214
BNAEN1GH_UP_052_G09_21JUL2006_067	ES990221
BNAEN1GH_UP_052_H03_21JUL2006_017	N/A
BNAEN1GH_UP_052_H08_21JUL2006_050	ES990228
BNAEN1GH_UP_053_A08_21JUL2006_064	N/A
BNAEN1GH_UP_053_B01_21JUL2006_013	N/A
BNAEN1GH_UP_053_C04_21JUL2006_028	ES990255
BNAEN1GH_UP_053_C05_21JUL2006_043	ES990256
BNAEN1GH_UP_053_C07_21JUL2006_059	N/A
BNAEN1GH_UP_053_C12_21JUL2006_092	ES990262
BNAEN1GH_UP_053_E02_21JUL2006_008	N/A
BNAEN1GH_UP_053_E03_21JUL2006_023	ES990273
BNAEN1GH_UP_053_F04_21JUL2006_022	ES990284
BNAEN1GH_UP_054_B07_21JUL2006_061	ES990324
BNAEN1GH_UP_054_D02_21JUL2006_010	ES990343
BNAEN1GH_UP_054_D11_21JUL2006_089	N/A
BNAEN1GH_UP_054_F07_21JUL2006_053	ES990370
BNAEN1GH_UP_054_F08_21JUL2006_054	ES990371
BNAEN1GH_UP_054_F10_21JUL2006_070	ES990373
BNAEN1GH_UP_054_H08_21JUL2006_050	ES990394
BNAEN1GH_UP_055_B10_21JUL2006_078	ES990419
BNAEN1GH_UP_055_F04_21JUL2006_022	ES990459
BNAEN1GH_UP_055_G04_21JUL2006_020	ES990470
BNAEN1GH_UP_055_G07_21JUL2006_051	ES990473
BNAEN1GH_UP_055_H01_21JUL2006_001	ES990478
BNAEN1GH_UP_055_H03_21JUL2006_017	ES990480
BNAEN1GH_UP_056_A01_21JUL2006_015	ES990489
BNAEN1GH_UP_056_E09_21JUL2006_071	ES990542
BNAEN1GH_UP_056_F10_21JUL2006_070	ES990553
BNAEN1GH_UP_056_F12_21JUL2006_086	ES990555
BNAEN1GH_UP_056_G11_21JUL2006_083	ES990565
BNAEN1GH_UP_056_H02_21JUL2006_002	ES990568
BNAEN1GH_UP_057_A05_22JUL2006_047	ES990579
BNAEN1GH_UP_057_B01_22JUL2006_013	ES990587
BNAEN1GH_UP_057_C04_22JUL2006_028	ES990601
BNAEN1GH_UP_057_D07_22JUL2006_057	ES990613
BNAEN1GH_UP_057_E04_22JUL2006_024	ES990621
BNAEN1GH_UP_057_F01_22JUL2006_005	ES990628
BNAEN1GH_UP_057_G08_22JUL2006_052	ES990645
BNAEN1GH_UP_058_B01_22JUL2006_013	N/A
BNAEN1GH_UP_058_D05_22JUL2006_041	ES990694
BNAEN1GH_UP_058_E07_22JUL2006_055	ES990705
BNAEN1GH_UP_058_H09_22JUL2006_065	ES990740
BNAEN1GH_UP_059_B01_22JUL2006_013	ES990753
BNAEN1GH_UP_059_B10_22JUL2006_078	N/A
BNAEN1GH_UP_059_E06_22JUL2006_040	ES990782
BNAEN1GH_UP_059_G02_22JUL2006_004	ES990797
BNAEN1GH_UP_059_H04_22JUL2006_018	ES990809
BNAEN1GH_UP_060_A03_22JUL2006_031	ES990819
BNAEN1GH_UP_060_B10_22JUL2006_078	ES990837
BNAEN1GH_UP_060_D05_22JUL2006_041	ES990854
BNAEN1GH_UP_060_E10_22JUL2006_072	ES990871
BNAEN1GH_UP_060_G03_22JUL2006_019	ES990888
BNAEN1GH_UP_060_H06_22JUL2006_034	ES990903
BNAEN1GH_UP_060_H10_22JUL2006_066	ES990906
BNAEN1GH_UP_061_A11_22JUL2006_095	ES990919
BNAEN1GH_UP_061_B04_22JUL2006_030	ES990924
BNAEN1GH_UP_061_C11_22JUL2006_091	ES990941
BNAEN1GH_UP_061_G04_22JUL2006_020	ES990980
BNAEN1GH_UP_061_H05_22JUL2006_033	ES990991
BNAEN1GH_UP_061_H10_22JUL2006_066	ES990995
BNAEN1GH_UP_062_B09_22JUL2006_077	ES991017
BNAEN1GH_UP_062_C05_22JUL2006_043	ES991025
BNAEN1GH_UP_062_F03_22JUL2006_021	ES991057
BNAEN1GH_UP_062_F05_22JUL2006_037	ES991059
BNAEN1GH_UP_062_G07_22JUL2006_051	ES991073
BNAEN1GH_UP_062_H03_22JUL2006_017	ES991080
BNAEN1GH_UP_062_H08_22JUL2006_050	ES991085
BNAEN1GH_UP_063_C11_22JUL2006_091	ES991118
BNAEN1GH_UP_063_F09_22JUL2006_069	ES991150
BNAEN1GH_UP_063_F10_22JUL2006_070	ES991151
BNAEN1GH_UP_064_A01_22JUL2006_015	ES991176
BNAEN1GH_UP_064_C07_22JUL2006_059	ES991206
BNAEN1GH_UP_064_C12_22JUL2006_092	ES991211
BNAEN1GH_UP_064_D11_22JUL2006_089	ES991221
BNAEN1GH_UP_064_G04_22JUL2006_020	ES991248
BNAEN1GH_UP_064_G05_22JUL2006_035	ES991249
BNAEN1GH_UP_064_G10_22JUL2006_068	ES991253
BNAEN1GH_UP_064_H03_22JUL2006_017	ES991258
BNAEN1GH_UP_065_C07_22JUL2006_059	ES991288
BNAEN1GH_UP_065_F02_22JUL2006_006	N/A
BNAEN1GH_UP_065_G06_22JUL2006_036	N/A
BNAEN1GH_UP_066_A03_22JUL2006_031	N/A
BNAEN1GH_UP_066_A08_22JUL2006_064	ES991306
BNAEN1GH_UP_066_G01_22JUL2006_003	N/A
BNAEN1GH_UP_067_A11_22JUL2006_095	ES991321
BNAEN1GH_UP_067_C02_22JUL2006_012	ES991335
BNAEN1GH_UP_067_C05_22JUL2006_043	ES991338
BNAEN1GH_UP_067_H02_22JUL2006_002	ES991385
BNAEN1GH_UP_067_H03_22JUL2006_017	ES991386
BNAEN1GH_UP_068_A05_22JUL2006_047	ES991400
BNAEN1GH_UP_068_A07_22JUL2006_063	ES991402
BNAEN1GH_UP_068_B10_22JUL2006_078	ES991417
BNAEN1GH_UP_068_B12_22JUL2006_094	ES991419
BNAEN1GH_UP_068_D08_22JUL2006_058	ES991439
BNAEN1GH_UP_068_G03_22JUL2006_019	ES991468
BNAEN1GH_UP_068_H08_22JUL2006_050	ES991485
BNAEN1GH_UP_069_D04_22JUL2006_026	ES991526
BNAEN1GH_UP_069_D09_22JUL2006_073	ES991531
BNAEN1GH_UP_069_G03_22JUL2006_019	ES991559
BNAEN1GH_UP_069_G12_22JUL2006_084	ES991567
BNAEN1GH_UP_070_A10_22JUL2006_080	ES991588
BNAEN1GH_UP_070_C11_22JUL2006_091	ES991612
BNAEN1GH_UP_070_D05_22JUL2006_041	ES991618
BNAEN1GH_UP_070_D07_22JUL2006_057	ES991620
BNAEN1GH_UP_070_D09_22JUL2006_073	ES991622
BNAEN1GH_UP_070_G01_22JUL2006_003	ES991644
BNAEN1GH_UP_070_G06_22JUL2006_036	ES991649
BNAEN1GH_UP_071_A01_22JUL2006_015	ES991667
BNAEN1GH_UP_071_A05_22JUL2006_047	ES991671
BNAEN1GH_UP_071_C03_22JUL2006_027	ES991691
BNAEN1GH_UP_071_D12_22JUL2006_090	ES991709
BNAEN1GH_UP_071_E04_22JUL2006_024	ES991713
BNAEN1GH_UP_071_G04_22JUL2006_020	ES991736
BNAEN1GH_UP_071_H08_22JUL2006_050	ES991752
BNAEN1GH_UP_072_A09_22JUL2006_079	ES991762
BNAEN1GH_UP_072_C10_22JUL2006_076	ES991786
BNAEN1GH_UP_073_A12_22JUL2006_096	ES991855
BNAEN1GH_UP_073_B04_22JUL2006_030	ES991859
BNAEN1GH_UP_073_B10_22JUL2006_078	N/A
BNAEN1GH_UP_073_D11_22JUL2006_089	ES991885
BNAEN1GH_UP_073_F01_22JUL2006_005	ES991899
BNAEN1GH_UP_073_F03_22JUL2006_021	ES991901
BNAEN1GH_UP_074_A01_22JUL2006_015	ES991935
BNAEN1GH_UP_074_C07_22JUL2006_059	ES991963
BNAEN1GH_UP_074_E05_22JUL2006_039	ES991984
BNAEN1GH_UP_075_B12_22JUL2006_094	ES992049
BNAEN1GH_UP_075_C05_22JUL2006_043	ES992054
BNAEN1GH_UP_075_D09_22JUL2006_073	ES992069
BNAEN1GH_UP_075_F10_22JUL2006_070	ES992093
BNAEN1GH_UP_075_H04_22JUL2006_018	ES992111
BNAEN1GH_UP_076_A09_22JUL2006_079	ES992127
BNAEN1GH_UP_076_B08_22JUL2006_062	ES992137
BNAEN1GH_UP_076_C11_22JUL2006_091	ES992152
BNAEN1GH_UP_076_D11_22JUL2006_089	ES992163
BNAEN1GH_UP_076_G02_22JUL2006_004	ES992189
BNAEN1GH_UP_076_G12_22JUL2006_084	ES992199
BNAEN1GH_UP_077_A10_22JUL2006_080	ES992218
BNAEN1GH_UP_077_C05_22JUL2006_043	ES992233
BNAEN1GH_UP_077_C10_22JUL2006_076	ES992237
BNAEN1GH_UP_077_D06_22JUL2006_042	ES992245
BNAEN1GH_UP_077_E04_22JUL2006_024	ES992254
BNAEN1GH_UP_077_F12_22JUL2006_086	ES992272
BNAEN1GH_UP_077_H10_22JUL2006_066	ES992292
BNAEN1GH_UP_078_A03_23JUL2006_031	ES992297
BNAEN1GH_UP_078_A05_23JUL2006_047	ES992299
BNAEN1GH_UP_078_A11_23JUL2006_095	ES992305
BNAEN1GH_UP_078_B06_23JUL2006_046	ES992312
BNAEN1GH_UP_078_B08_23JUL2006_062	ES992314
BNAEN1GH_UP_078_F05_23JUL2006_037	ES992357
BNAEN1GH_UP_078_F12_23JUL2006_086	ES992364
BNAEN1GH_UP_079_A04_23JUL2006_032	ES992388
BNAEN1GH_UP_079_A09_23JUL2006_079	ES992393
BNAEN1GH_UP_079_B09_23JUL2006_077	ES992405
BNAEN1GH_UP_079_B10_23JUL2006_078	ES992406
BNAEN1GH_UP_079_D04_23JUL2006_026	ES992424
BNAEN1GH_UP_079_F03_23JUL2006_021	ES992446
BNAEN1GH_UP_079_G02_23JUL2006_004	ES992456
BNAEN1GH_UP_079_H09_23JUL2006_065	ES992474
BNAEN1GH_UP_080_A01_23JUL2006_015	ES992477
BNAEN1GH_UP_080_A08_23JUL2006_064	ES992484
BNAEN1GH_UP_080_E07_23JUL2006_055	ES992529
BNAEN1GH_UP_080_E11_23JUL2006_087	ES992532
BNAEN1GH_UP_080_F10_23JUL2006_070	ES992543
BNAEN1GH_UP_080_F11_23JUL2006_085	ES992544
BNAEN1GH_UP_081_B07_23JUL2006_061	ES992587
BNAEN1GH_UP_081_B09_23JUL2006_077	ES992589
BNAEN1GH_UP_081_C10_23JUL2006_076	N/A
BNAEN1GH_UP_081_E06_23JUL2006_040	ES992618
BNAEN1GH_UP_081_E07_23JUL2006_055	ES992619
BNAEN1GH_UP_081_F05_23JUL2006_037	ES992627
BNAEN1GH_UP_081_F12_23JUL2006_086	ES992633
BNAEN1GH_UP_081_H04_23JUL2006_018	ES992647
BNAEN3GH_UP_001_A12_11MAY2006_096	ES992808
BNAEN3GH_UP_001_B04_11MAY2006_030	N/A
BNAEN3GH_UP_001_D05_11MAY2006_041	ES992831
BNAEN3GH_UP_001_D12_11MAY2006_090	ES992837
BNAEN3GH_UP_001_E01_11MAY2006_007	ES992838
BNAEN3GH_UP_001_F05_11MAY2006_037	N/A
BNAEN3GH_UP_002_A10_31MAY2006_080	ES992880
BNAEN3GH_UP_002_B01_31MAY2006_013	ES992882
BNAEN3GH_UP_002_G11_31MAY2006_083	N/A
BNAEN3GH_UP_002_H08_31MAY2006_050	N/A
BNAEN3GH_UP_004_A06_31MAY2006_048	ES993026
BNAEN3GH_UP_004_B11_31MAY2006_093	ES993039
BNAEN3GH_UP_004_C09_31MAY2006_075	N/A
BNAEN3GH_UP_004_G06_31MAY2006_036	ES993081
BNAEN3GH_UP_005_A09_31MAY2006_079	ES993100
BNAEN3GH_UP_005_C03_31MAY2006_027	ES993111
BNAEN3GH_UP_005_C11_31MAY2006_091	N/A
BNAEN3GH_UP_005_D01_31MAY2006_009	ES993114
BNAEN3GH_UP_005_D09_31MAY2006_073	ES993117
BNAEN3GH_UP_005_E03_31MAY2006_023	ES993122
BNAEN3GH_UP_005_F07_31MAY2006_053	N/A
BNAEN3GH_UP_005_G04_31MAY2006_020	ES993138
BNAEN3GH_UP_005_G07_31MAY2006_051	N/A
BNAEN3GH_UP_005_H06_31MAY2006_034	ES993145
BNAEN3GH_UP_006_B06_31MAY2006_046	ES993164
BNAEN3GH_UP_006_C02_31MAY2006_012	N/A
BNAEN3GH_UP_006_C11_31MAY2006_091	N/A
BNAEN3GH_UP_006_D01_31MAY2006_009	N/A
BNAEN3GH_UP_006_H03_31MAY2006_017	N/A
BNAEN3GH_UP_007_A04_31MAY2006_032	ES993195
BNAEN3GH_UP_007_C01_31MAY2006_011	N/A
BNAEN3GH_UP_007_F12_31MAY2006_086	N/A
BNAEN3GH_UP_007_H09_31MAY2006_065	N/A
BNAEN3GH_UP_008_B06_31MAY2006_046	ES993225
BNAEN3GH_UP_008_C08_31MAY2006_060	N/A
BNAEN3GH_UP_008_D04_31MAY2006_026	ES993237
BNAEN3GH_UP_008_E03_31MAY2006_023	ES993243
BNAEN3GH_UP_008_E05_31MAY2006_039	N/A
BNAEN3GH_UP_008_E07_31MAY2006_055	ES993246
BNAEN3GH_UP_008_G01_31MAY2006_003	ES993261
BNAEN3GH_UP_008_H02_31MAY2006_002	ES993272
BNAEN3GH_UP_009_A08_31MAY2006_064	ES993287
BNAEN3GH_UP_009_A11_31MAY2006_095	ES993289
BNAEN3GH_UP_009_F09_31MAY2006_069	ES993336
BNAEN3GH_UP_010_A07_31MAY2006_063	ES993364
BNAEN3GH_UP_010_B10_31MAY2006_078	ES993378
BNAEN3GH_UP_010_D04_31MAY2006_026	ES993394
BNAEN3GH_UP_010_D09_31MAY2006_073	ES993398
BNAEN3GH_UP_010_E12_31MAY2006_088	ES993412
BNAEN3GH_UP_010_F11_31MAY2006_085	ES993421
BNAEN3GH_UP_010_G11_31MAY2006_083	ES993429
BNAEN3GH_UP_010_H10_31MAY2006_066	ES993438
BNAEN3GH_UP_011_A12_1JUNE2006_096	ES993451
[truncated: 1,726 more rows]
