# Supplementary material for: Probing the endosperm gene expression landscape in Brassica napus
Source: BMC Genomics. 2009 Jun 2;10:256. doi: 10.1186/1471-2164-10-256 (PMC2702316; doi:10.1186/1471-2164-10-256)
Supplement: Additional file 2 — Highly abundant unisequences in Brassica napus endosperm. A list of contigs derived from 10 or more ESTs. [file 1471-2164-10-256-S2.xlsx]

## Sheet: Additional file 2
Additional file 2. Highly abundant unisequences in endosperm.
Locus	Description	Unisequences	ESTs
ATMG00030	Hypothetical mitochondrial protein [Arabidopsis Thaliana]	3	301
AT4G32490	plastocyanin-like domain-containing protein	5	241
AT5G38195	protease inhibitor/seed storage/lipid transfer protein (LTP) family protein	4	211
AT4G32110	transferase, transferring glycosyl groups	4	136
AT1G10360	ATGSTU18 (glutathione s-transferase 29)	5	120
AT5G60390	calmodulin binding / translation elongation factor	19	113
AT5G59970	histone H4	19	106
AT2G02760	ATUBC2 (ubiquiting-conjugating enzyme 2)	2	90
AT4G14320	60S ribosomal protein L36a/L44 (RPL36aB)	7	70
AT2G27710	60S acidic ribosomal protein P2 (RPP2B)	5	68
AT1G04645	self-incompatibility protein-related	2	62
AT5G38430	ribulose bisphosphate carboxylase small chain 1B (RBCS-1B) (ATS1B)	3	62
AT3G57310	protease inhibitor/seed storage/lipid transfer protein (LTP) family protein	3	59
AT1G29930	CAB1 (CHLOROPHYLL A/B BINDING PROTEIN 1)	3	57
AT4G30064	LCR61 (Low-molecular-weight cysteine-rich 61)	4	57
AT2G42885	Encodes a defensin-like (DEFL) family protein.	1	56
AT1G76180	ERD14 (early response to dehydration 14)	5	55
AT1G21970	LEC1 (LEAFY COTYLEDON 1)	3	54
AT3G09390	MT2A (METALLOTHIONEIN 2A)	5	50
AT3G16640	TCTP (TRANSLATIONALLY CONTROLLED TUMOR PROTEIN)	3	50
AT4G27090	60S ribosomal protein L14 (RPL14B)	5	44
AT1G52300	60S ribosomal protein L37 (RPL37B)	7	42
AT1G19570	DHAR1 (DEHYDROASCORBATE REDUCTASE)	2	41
AT2G33830	dormancy/auxin associated family protein	4	41
AT3G52590	UBQ1 (EARLY-RESPONSIVE TO DEHYDRATION 16, UBIQUITIN EXTENSION PROTEIN 1)	6	41
AT2G20618	Encodes a Plant thionin family protein	2	40
AT3G05590	RPL18 (RIBOSOMAL PROTEIN L18)	4	39
AT2G03931	Encodes a defensin-like (DEFL) family protein.	1	38
AT4G09320	NDPK1 (nucleoside diphosphate kinase 1)	4	38
AT1G09690	60S ribosomal protein L21 (RPL21C)	5	37
AT4G10270	wound-responsive family protein	9	37
AT4G15000	60S ribosomal protein L27 (RPL27C)	6	37
AT4G16720	60S ribosomal protein L15 (RPL15A)	5	37
AT4G18100	60S ribosomal protein L32 (RPL32A)	6	37
AT1G13440	GAPC-2	3	36
AT1G31812	ACBP (ACYL-COA-BINDING PROTEIN)	5	36
AT3G20210	DELTA-VPE (delta vacuolar processing enzyme)	4	36
AT3G49910	60S ribosomal protein L26 (RPL26A)	5	35
AT4G14960	TUA6 (tubulin alpha-6 chiain)	4	35
AT1G69620	RPL34 (RIBOSOMAL PROTEIN L34)	4	34
AT4G39800	MI-1-P SYNTHASE (Myo-inositol-1-phosphate synthase)	2	34
AT5G47550	cysteine protease inhibitor, putative / cystatin, putative	3	34
AT1G10190	similar to unknown protein [Arabidopsis thaliana]	1	33
AT2G34430	LHB1B1 (Photosystem II light harvesting complex gene 1.4)	3	33
AT1G66580	60S ribosomal protein L10 (RPL10C)	5	32
AT3G60245	60S ribosomal protein L37a (RPL37aC)	5	32
AT5G23740	RPS11-BETA (RIBOSOMAL PROTEIN S11-BETA)	5	32
AT1G15270	similar to unknown protein [Arabidopsis thaliana]	6	31
AT3G53020	STV1 (SHORT VALVE1)	3	31
AT4G38740	ROC1 (rotamase CyP 1)	3	31
AT1G52415	similar to unknown protein [Arabidopsis thaliana]	5	30
AT5G20290	40S ribosomal protein S8 (RPS8A)	4	30
AT5G46960	invertase/pectin methylesterase inhibitor family protein	2	30
AT3G43810	CAM7 (CALMODULIN 7)	6	29
AT3G53740	60S ribosomal protein L36 (RPL36B)	3	29
AT5G02500	HSC70-1 (heat shock cognate 70 kDa protein 1)	5	29
AT5G50070	invertase/pectin methylesterase inhibitor family protein	2	29
AT5G56030	HSP81-2 (early-responsive to dehydration 8)	5	29
AT1G07070	60S ribosomal protein L35a (RPL35aA)	5	28
AT3G04120	GAPC (glyceraldehyde-3-phosphate dehydrogenase c subunit)	6	28
AT4G31840	plastocyanin-like domain-containing protein	4	28
AT5G18380	40S ribosomal protein S16 (RPS16C)	8	28
AT5G56710	60S ribosomal protein L31 (RPL31C)	7	27
AT5G65207	similar to unknown protein [Arabidopsis thaliana]	2	27
AT2G30570	photosystem II reaction center W (PsbW) protein-related	3	26
AT2G34480	60S ribosomal protein L18A (RPL18aB)	4	26
AT4G27960	UBC9 (ubiquitin conjugating enzyme 9)	3	26
AT2G03680	SPR1 (SPIRAL1)	5	25
AT3G05560	structural constituent of ribosome	4	25
AT3G11930	universal stress protein (USP) family protein	1	25
AT4G37900	glycine-rich protein	4	25
AT5G64310	AGP1 (arabinogalactan-protein 1)	5	25
AT3G05020	ACP1 (acyl carrier protein 1)	3	24
AT3G56340	40S ribosomal protein S26 (RPS26C)	3	24
AT3G62250	UBQ5 (UBIQUITIN 5)	5	24
AT3G53870	40S ribosomal protein S3 (RPS3B)	2	23
AT1G50010	TUA2 (tubulin alpha-2 chain)	2	22
AT2G06520	PSBX (photosystem II subunit X)	2	22
AT2G14846	protease inhibitor/seed storage/lipid transfer protein (LTP) family protein	2	22
AT5G56170	similar to unknown protein [Arabidopsis thaliana]	4	22
AT5G62300	40S ribosomal protein S20 (RPS20C)	5	22
AT1G43170	ARP1 (arabidopsis ribosomal protein 1)	1	21
AT1G53070	legume lectin family protein	2	21
AT2G23990	plastocyanin-like domain-containing protein	2	21
AT3G04920	40S ribosomal protein S24 (RPS24A)	3	21
AT5G63530	ATFP3 (Arabidopsis thaliana farnesylated protein 3)	6	21
AT1G33055	unknown protein	3	20
AT4G02890	UBQ14 (ubiquitin 14)	3	20
AT5G62700	TUB3 (Tubulin beta-3)	3	20
AT3G25520	ATL5 (A. THALIANA RIBOSOMAL PROTEIN L5)	3	19
AT3G49300	proline-rich family protein	2	19
AT3G62290	ATARFA1E (ADP-ribosylation factor A1E)	5	19
AT1G09370	enzyme inhibitor/ pectinesterase	2	18
AT3G04400	EMB2171 (EMBRYO DEFECTIVE 2171)	4	18
AT3G09950	similar to unknown protein [Arabidopsis thaliana]	1	18
AT3G17152	enzyme inhibitor/ pectinesterase	2	18
AT4G36130	60S ribosomal protein L8 (RPL8C)	5	18
AT1G71250	GDSL-motif lipase/hydrolase family protein	4	17
AT3G57870	AHUS5 (EMBRYO DEFECTIVE 1637)	2	17
AT3G59540	60S ribosomal protein L38 (RPL38B)	4	17
AT5G15970	KIN2 (COLD-RESPONSIVE 6.6)	1	17
AT5G22650	HD2B (HISTONE DEACETYLASE 2B)	4	17
AT5G28640	AN3 (ANGUSITFOLIA3)	3	17
AT1G71950	identical protein binding / subtilase	2	16
ATCG01310	encodes a chloroplast ribosomal protein L2, a constituent of the large subunit of the ribosomal complex	2	16
AT1G56340	CRT1 (CALRETICULIN 1)	3	15
AT2G36880	MAT3 (methionine adenosyltransferase 3)	2	15
AT4G12900	gamma interferon responsive lysosomal thiol reductase family protein / GILT family protein	3	15
AT4G30270	MERI5B (MERISTEM-5)	1	15
AT5G08290	YLS8 (yellow-leaf-specific gene 8)	2	15
ATCG00900	encodes a chloroplast ribosomal protein S7, a constituent of the small subunit of the ribosomal complex	1	15
AT1G31340	RUB1 (RELATED TO UBIQUITIN 1)	3	14
AT1G51650	ATP synthase epsilon chain, mitochondrial	3	14
AT2G23090	similar to hypothetical protein [Cicer arietinum]	2	14
AT2G34123	Encodes a defensin-like (DEFL) family protein.	1	14
AT2G37600	60S ribosomal protein L36 (RPL36A)	1	14
AT3G62870	60S ribosomal protein L7A (RPL7aB)	4	14
AT5G64350	FKBP12 (FK506-binding protein 12 kD)	1	14
AT5G62350	invertase/pectin methylesterase inhibitor family protein	1	13
ATCG00480	chloroplast-encoded gene for beta subunit of ATP synthase	3	13
AT1G02140	MEE63 (maternal effect embryo arrest 63)	1	12
AT2G47170	ARF1A1c (ADP-RIBOSYLATION FACTOR 1)	1	12
AT4G21960	PRXR1 (peroxidase 42)	1	12
AT2G43640	signal recognition particle 14 kDa family protein / SRP14 family protein	2	11
AT4G27450	similar to unknown protein [Arabidopsis thaliana]	1	11
AT5G10450	GRF6 (GF14 LAMBDA)	2	11
AT5G54530	similar to unknown protein [Arabidopsis thaliana]	1	11
AT4G21105	hypothetical protein MtrDRAFT_AC137510g19v1 [Medicago truncatula]	1	10
