# Supplementary material for: Probing the endosperm gene expression landscape in Brassica napus
Source: BMC Genomics. 2009 Jun 2;10:256. doi: 10.1186/1471-2164-10-256 (PMC2702316; doi:10.1186/1471-2164-10-256)
Supplement: Additional file 3 — A table of proteins identified in endosperm via protein profiling. A total of 809 genes identified from endosperm protein dataset. [file 1471-2164-10-256-S3.xlsx]

## Sheet: Additional file 3
Additional file 3: A total of 809 genes were involved in protein profiling dataset
Locus	Description	Score	Matches	Coverage	EST members
ATCG00490	RBCL | large subunit of RUBISCO. | chrC:54958-56397 FORWARD | Aliases: RBCL	6146	265	44.1	0
AT5G02500	heat shock cognate 70 kDa protein 1 (HSC70-1) (HSP70-1), identical to SP:P22953 He	5499	156	35.9	15
AT3G12580	HSP70 | heat shock protein 70, putative / HSP70, putative, strong similarity to heat shoc	4214	129	33.7	13
AT3G03780	5-methyltetrahydropteroyltriglutamate--homocysteine methyltransferase, putative /	4154	131	20.5	7
AT5G17920	ATMETS | The protein underdoes thiolation following treatment with the oxidant tert-buty	4036	127	27.8	8
AT3G09440	heat shock cognate 70 kDa protein 3 (HSC70-3) (HSP70-3), identical to SP:O65719 He	4006	111	32.1	14
AT1G13440	glyceraldehyde 3-phosphate dehydrogenase, cytosolic, putative / NAD-dependent glyc	3973	157	60	49
AT3G04120	glyceraldehyde-3-phosphate dehydrogenase, cytosolic (GAPC) / NAD-dependent glycera	3973	157	59.2	50
AT5G02490	heat shock cognate 70 kDa protein 2 (HSC70-2) (HSP70-2), identical to SP:P22954 He	3878	96	22.5	14
AT5G08680	ATP synthase beta chain, mitochondrial, putative, strong similarity to SP:P83483 A	3417	94	36.7	7
AT5G08690	ATP synthase beta chain 2, mitochondrial, identical to SP:P83484 ATP synthase beta	3417	98	38	7
AT5G28540	luminal binding protein 1 (BiP-1) (BP1), SWISS-PROT:Q9LKR3 PMID:8888624 | chr5:105	3378	92	24.9	3
AT5G42020	luminal binding protein 2 (BiP-2) (BP2), similar to SWISS-PROT: Q39043; GI:1303695	3378	92	24.9	4
AT5G56030	heat shock protein 81-2 (HSP81-2), nearly identical to SP:P55737 Heat shock protei	3325	114	23.2	29
AT5G56000	heat shock protein 81-4 (HSP81-4), nearly identical to heat shock protein hsp81.4	3162	108	22	29
AT2G07698	ATP synthase alpha chain, mitochondrial, putative, very strong similarity to SP:P2	3005	74	22.5	3
AT1G07920	elongation factor 1-alpha / EF-1-alpha, identical to GB:CAA34456 from (Arabidopsis	2982	134	36	76
AT1G07930	elongation factor 1-alpha / EF-1-alpha, identical to GB:CAA34456 from (Arabidopsis	2982	134	36	76
AT1G07940	elongation factor 1-alpha / EF-1-alpha, identical to GB:CAA34456 from (Arabidopsis	2982	134	36	76
AT5G60390	similar to elongation factor 1-alpha / EF-1-alpha [Arabidopsis thaliana] (TAIR:At1	2980	133	36	76
AT1G16030	HSP70B | heat shock protein 70, putative / HSP70, putative, similar to heat shock protein	2810	56	14.7	11
AT1G08200	expressed protein | chr1:2573857-2576709 REVERSE | Aliases: T23G18.6, T23G18_6	2450	73	49.8	6
AT2G36530	enolase, identical to SWISS-PROT:P25696 enolase (EC 4.2.1.11) (2-phosphoglycerate	2361	71	45.9	8
AT1G79550	phosphoglycerate kinase, putative, similar to SP:P41758 Phosphoglycerate kinase, c	2282	67	41	3
AT1G56070	AT1G56075.1 | elongation factor 2, putative / EF-2, putative, similar to ELONGATION FACTO	2269	77	31.7	13
AT5G38430	ribulose bisphosphate carboxylase small chain 1B / RuBisCO small subunit 1B (RBCS-	2116	64	29.4	48
AT2G27860	expressed protein | chr2:11871470-11873975 REVERSE | Aliases: F15K20.4, F15K20_4	2005	60	50.4	6
AT1G12900	glyceraldehyde 3-phosphate dehydrogenase, chloroplast, putative / NADP-dependent g	2001	78	41.3	2
AT1G50010	tubulin alpha-2/alpha-4 chain (TUA2), identical to tubulin alpha-2/alpha-4 chain S	1963	60	60.3	35
AT1G04820	tubulin alpha-2/alpha-4 chain (TUA4), nearly identical to SP:P29510 Tubulin alpha-	1963	60	60.3	34
AT5G62690	tubulin beta-2/beta-3 chain (TUB2), nearly identical to SP:P29512 Tubulin beta-2/b	1921	59	33.8	31
AT5G62700	tubulin beta-2/beta-3 chain (TUB3), nearly identical to SP:P29512 Tubulin beta-2/b	1921	59	33.8	32
AT5G23860	tubulin beta-8 chain (TUB8) (TUBB8), identical to SP:P29516 Tubulin beta-8 chain {	1886	57	28.3	31
AT4G20890	tubulin beta-9 chain (TUB9), nearly identical to SP:P29517 Tubulin beta-9 chain {A	1865	53	26.9	29
AT4G14960	tubulin alpha-6 chain (TUA6), nearly identical to SP:P29511 Tubulin alpha-6 chain	1854	62	53.3	34
AT5G44340	tubulin beta-4 chain (TUB4), nearly identical to SP:P24636 Tubulin beta-4 chain {A	1845	52	26.9	31
AT3G25520	60S ribosomal protein L5, similar to 60S ribosomal protein L5 GB:P49625 from (Oryz	1795	45	29.7	16
AT5G39740	60S ribosomal protein L5 (RPL5B), ribosomal protein L5, rice | chr5:15920551-15922	1795	45	29.7	16
AT2G29550	tubulin beta-7 chain (TUB7), identical to GB:M84704 SP:P29515 Tubulin beta-7 chain	1788	50	22.1	32
AT3G13920	eukaryotic translation initiation factor 4A-1 / eIF-4A-1, eIF-4A-1 gi:15293046, gi	1758	77	38.4	9
ATCG00680	PSBB | encodes for CP47, subunit of the photosystem II reaction center. | chrC:72371-7389	1677	46	19.4	0
AT1G54270	eukaryotic translation initiation factor 4A-2 / eIF-4A-2, similar to eukaryotic tr	1675	69	41.1	10
AT4G13940	EMB1395 | adenosylhomocysteinase / S-adenosyl-L-homocysteine hydrolase / AdoHcyase (SAHH)	1665	95	35.3	9
ATCG00280	PSBC | chloroplast gene encoding a CP43 subunit of the photosystem II reaction center. p	1649	51	25.4	0
AT1G42970	glyceraldehyde-3-phosphate dehydrogenase B, chloroplast (GAPB) / NADP-dependent gl	1638	74	33.6	2
AT3G26650	glyceraldehyde 3-phosphate dehydrogenase A, chloroplast (GAPA) / NADP-dependent gl	1579	73	37.3	2
AT3G12780	phosphoglycerate kinase, putative, similar to SP:P41758 Phosphoglycerate kinase, c	1573	53	34.2	5
AT4G24190	shepherd protein (SHD) / clavata formation protein, putative, nearly identical to	1454	42	19.4	3
AT4G34450	coatomer gamma-2 subunit, putative / gamma-2 coat protein, putative / gamma-2 COP,	1434	54	14.5	2
AT1G72730	eukaryotic translation initiation factor 4A, putative / eIF-4A, putative, similar	1419	63	33.9	8
AT1G77510	ATPDIL1-2 | Encodes a protein disulfide isomerase-like (PDIL) protein, a member of a mult	1394	52	26	6
AT1G56190	phosphoglycerate kinase, putative, similar to SP:P41758 Phosphoglycerate kinase, c	1373	43	27.5	5
AT1G29920	chlorophyll A-B binding protein 165/180, chloroplast / LHCII type I CAB-165/180, i	1347	48	45.9	89
AT1G29930	chlorophyll A-B binding protein 2, chloroplast / LHCII type I CAB-2 / CAB-140 (CAB	1347	48	45.9	89
AT1G29910	chlorophyll A-B binding protein 2, chloroplast / LHCII type I CAB-2 / CAB-140 (CAB	1347	48	45.9	89
AT5G03340	cell division cycle protein 48, putative / CDC48, putative, very strong similarity	1334	52	22.3	4
AT2G34420	chlorophyll A-B binding protein / LHCII type I (LHB1B2), identical to GB:X64460 ph	1319	42	60.7	91
AT2G34430	chlorophyll A-B binding protein / LHCII type I (LHB1B1), identical to photosystem	1319	42	60.4	90
AT3G09840	cell division cycle protein 48 (CDC48A) (CDC48), identical to SP:P54609 Cell divis	1307	52	23.1	4
AT5G19770	tubulin alpha-3/alpha-5 chain (TUA3), nearly identical to SP:P20363 Tubulin alpha-	1208	43	35.7	32
AT5G19780	tubulin alpha-3/alpha-5 chain (TUA5), nearly identical to SP:P20363 Tubulin alpha-	1208	43	35.7	27
AT1G67090	ribulose bisphosphate carboxylase small chain 1A / RuBisCO small subunit 1A (RBCS-	1186	59	24.7	48
AT1G72370	40S ribosomal protein SA (RPSaA), identical to laminin receptor-like protein GB:U0	1155	48	41.3	11
AT1G53240	malate dehydrogenase (NAD), mitochondrial, identical to mitochondrial NAD-dependen	1139	34	42.5	8
AT1G58380	40S ribosomal protein S2 (RPS2A), similar to ribosomal protein S2 GI:939717 from (	1138	46	38.7	5
AT3G57490	40S ribosomal protein S2 (RPS2D), 40S ribosomal protein S2 - Arabidopsis thaliana,	1138	37	18.1	5
AT1G57720	elongation factor 1B-gamma, putative / eEF-1B gamma, putative, similar to elongati	1125	31	27.1	4
AT4G10340	chlorophyll A-B binding protein CP26, chloroplast / light-harvesting complex II pr	1088	43	51	5
AT2G05070	chlorophyll A-B binding protein / LHCII type II (LHCB2.2), identical to Lhcb2 prot	1085	41	48	78
AT2G05100	chlorophyll A-B binding protein / LHCII type II (LHCB2.1) (LHCB2.3), identical to	1085	41	47.9	78
AT3G27690	chlorophyll A-B binding protein (LHCB2:4), nearly identical to Lhcb2 protein (Arab	1085	41	47.6	82
AT2G20580	| Symbol: RPN1A | Encodes a regulatory subunit of the 26S proteosome complex that is involved in ce	1084	42	17.4	2
AT4G28470	RPN1B | Encodes a protein with similarity to the 26S proteasome regulatory subunit that i	1027	37	14.4	2
AT3G15020	malate dehydrogenase (NAD), mitochondrial, putative, similar to mitochondrial NAD-	1001	29	35.7	8
ATCG00480	ATPB | chloroplast-encoded gene for beta subunit of ATP synthase | chrC:52660-54156 REVER	1000	44	21.6	0
AT5G20010	Ras-related GTP-binding nuclear protein (RAN-1), identical to GTP-binding nuclear	996	48	40.8	23
AT5G20020	Ras-related GTP-binding nuclear protein (RAN-2), identical to GTP-binding nuclear	996	48	41.2	24
AT5G55190	Ras-related GTP-binding protein (RAN3), identical to atran3 (Arabidopsis thaliana)	996	48	41.1	20
AT5G09810	actin 7 (ACT7) / actin 2, identical to SP:P53492 Actin 7 (Actin-2) {Arabidopsis th	992	37	31.2	21
AT3G02230	reversibly glycosylated polypeptide-1 (RGP1), identical to reversibly glycosylated	984	46	48.4	16
AT5G52640	heat shock protein 81-1 (HSP81-1) / heat shock protein 83 (HSP83), nearly identica	981	54	13.1	20
AT5G15650	reversibly glycosylated polypeptide-2 (RGP2), identical to reversibly glycosylated	965	45	49.7	11
AT3G09820	adenosine kinase 1 (ADK1) / adenosine 5'-phosphotransferase 1, identical to adenos	945	26	32.2	8
AT3G13470	chaperonin, putative, similar SWISS-PROT:P21240- RuBisCO subunit binding-protein b	935	36	17.4	3
AT1G55490	RuBisCO subunit binding-protein beta subunit, chloroplast / 60 kDa chaperonin beta	935	37	19.4	3
AT5G13490	ADP, ATP carrier protein 2, mitochondrial / ADP/ATP translocase 2 / adenine nucleo	902	37	15.8	7
AT3G18780	actin 2 (ACT2), identical to SP:Q96292 Actin 2 {Arabidopsis thaliana}; nearly iden	892	30	21	17
AT1G49240	actin 8 (ACT8), identical to SP:Q96293 Actin 8 {Arabidopsis thaliana}; nearly iden	892	30	20.7	18
AT1G23410	ubiquitin extension protein, putative / 40S ribosomal protein S27A (RPS27aA), stro	881	57	33.8	77
AT2G47110	ubiquitin extension protein 6 (UBQ6) / 40S ribosomal protein S27A (RPS27aB), ident	881	57	33.6	91
AT3G62250	ubiquitin extension protein 5 (UBQ5) / 40S ribosomal protein S27A (RPS27aC), ident	881	57	33.6	95
AT5G50920	CLPC | Similar to ATP-dependent Clp protease ATP-binding subunit / ClpC, almost identical	858	38	20.6	2
AT1G55060	polyubiquitin (UBQ12), identical to polyubiquitin (ubq12) gene sequence GI:304121	849	55	26.4	89
AT5G37640	polyubiquitin (UBQ9), identical to polyubiquitin (ubq9) gene sequence GI:304120 fr	849	56	21.8	89
AT1G31340	ubiquitin family protein, contains INTERPRO:IPR000626 ubiquitin domain | chr1:1121	849	55	38.6	72
AT2G35635	ubiquitin family protein, contains INTERPRO:IPR000626 ubiquitin domain | chr2:1498	849	55	39.1	51
AT2G41840	40S ribosomal protein S2 (RPS2C) | chr2:17466879-17468617 REVERSE | Aliases: T11A7	841	24	15.2	5
AT5G49460	ATP-citrate synthase, putative / ATP-citrate (pro-S-)-lyase, putative / citrate cl	825	23	24.7	2
AT5G20980	5-methyltetrahydropteroyltriglutamate--homocysteine methyltransferase, putative /	824	27	7.6	5
AT5G12250	tubulin beta-6 chain (TUB6), nearly identical to SP:P29514 Tubulin beta-6 chain {A	816	40	21.9	33
AT5G65020	annexin 2 (ANN2), identical to annexin (AnnAt2) (Arabidopsis thaliana) GI:4959108	802	34	32.1	11
ATCG00120	ATPA | ATPase alpha subunit | chrC:9938-11461 REVERSE | Aliases: ATPA	785	31	19.5	0
AT3G08580	ADP, ATP carrier protein 1, mitochondrial / ADP/ATP translocase 1 / adenine nucleo	773	39	23.3	7
AT2G02560	TIP120 protein, putative, similar to TBP-interacting protein TIP120 GI:1799570 fro	772	38	15.9	0
AT4G28390	ADP, ATP carrier protein, mitochondrial, putative / ADP/ATP translocase, putative	762	32	17	5
AT1G75990	26S proteasome regulatory subunit S3, putative (RPN3), similar to 26S proteasome r	754	26	16.9	0
AT1G75780	tubulin beta-1 chain (TUB1), nearly identical to SP:P12411 Tubulin beta-1 chain {A	737	35	21	32
AT1G20010	tubulin beta-5 chain (TUB5), nearly identical to SP:P29513 Tubulin beta-5 chain {A	737	36	21.6	31
AT5G03300	adenosine kinase 2 (ADK2), contains Pfam profile: PF00294 pfkB family carbohydrate	724	21	27.9	8
AT3G23810	| Symbol: SAHH2 | adenosylhomocysteinase, putative / S-adenosyl-L-homocysteine hydrolase, putative	720	44	25.1	9
AT1G15690	pyrophosphate-energized vacuolar membrane proton pump / pyrophosphate-energized in	718	27	19.7	4
AT3G09790	polyubiquitin (UBQ8), identical to polyubiquitin (ubq8) GI:870793, GB:L05917 (Arab	714	42	11.8	84
AT1G20200	| Symbol: EMB2719 | 26S proteasome regulatory subunit S3, putative (RPN3), similar to SP:Q06364 fro	706	28	17.3	0
AT2G37270	40S ribosomal protein S5 (RPS5A), identical to GP:3043428 | chr2:15654776-15656300	704	23	36.7	11
AT3G11940	40S ribosomal protein S5 (RPS5B), similar to 40S ribosomal protein S5 GB:AAC98068	704	23	36.8	11
AT1G04410	malate dehydrogenase, cytosolic, putative, strong similarity to malate dehydrogena	697	44	36.8	9
ATCG00720	PETB | Encodes the cytochrome b(6) subunit of the cytochrome b6f complex. | chrC:74841-76	696	29	20.9	0
AT4G38970	fructose-bisphosphate aldolase, putative, strong similarity to plastidic fructose-	695	26	25.5	6
AT4G13930	glycine hydroxymethyltransferase, putative / serine hydroxymethyltransferase, puta	687	23	18.1	2
AT2G05710	aconitate hydratase, cytoplasmic, putative / citrate hydro-lyase/aconitase, putati	686	32	11	1
AT3G19390	cysteine proteinase, putative / thiol protease, putative, contains similarity to c	673	14	13.3	1
AT1G14320	60S ribosomal protein L10 (RPL10A) / Wilm's tumor suppressor protein-related, simi	654	24	25.6	28
AT3G06650	ATP-citrate synthase, putative / ATP-citrate (pro-S-)-lyase, putative / citrate cl	651	21	24.7	2
AT5G17020	exportin1 (XPO1), nearly identical to Exportin1 (XPO1) protein (Arabidopsis thalia	647	28	10.6	25
AT1G13320	serine/threonine protein phosphatase 2A (PP2A) 65 kDa regulatory subunit, putative	641	26	19.6	3
AT3G52930	fructose-bisphosphate aldolase, putative, similar to SP:O65735:ALF_CICAR Fructose-	635	50	45.6	11
AT2G21330	fructose-bisphosphate aldolase, putative, strong similarity to plastidic fructose-	626	27	16.9	10
AT3G55440	triosephosphate isomerase, cytosolic, putative, strong similarity to triosephospha	622	23	37.4	19
AT1G09640	elongation factor 1B-gamma, putative / eEF-1B gamma, putative, Similar to elongati	586	16	19.2	4
AT5G39320	UDP-glucose 6-dehydrogenase, putative, very strong similarity to SP:Q96558 UDP-glu	579	17	16.6	8
AT2G42600	phosphoenolpyruvate carboxylase, putative / PEP carboxylase, putative (PPC2), stro	569	35	18.4	1
AT1G53310	phosphoenolpyruvate carboxylase, putative / PEP carboxylase, putative (PPC1), stro	568	45	17.3	0
ATCG00270	PSBD | PSII D2 protein | chrC:32711-33772 FORWARD | Aliases: PSBD	566	25	14.4	0
AT1G09210	calreticulin 2 (CRT2), identical to SP:Q38858 Calreticulin 2 precursor {Arabidopsi	552	35	36.6	10
AT5G02960	40S ribosomal protein S23 (RPS23B), ribosomal protein S23, Fragaria x ananassa, PI	551	25	41.7	21
AT3G48870	HSP93-III | Similar to ATP-dependent Clp protease ATP-binding subunit (ClpC), identical t	545	29	22.1	1
AT2G24200	cytosol aminopeptidase, identical to cytosol aminopeptidase SP:P30184 from (Arabid	544	25	31.1	8
AT1G18540	60S ribosomal protein L6 (RPL6A), similar to 60S ribosomal protein L6 GI:7208784 f	540	15	15.2	16
AT1G74050	60S ribosomal protein L6 (RPL6C), similar to 60S ribosomal protein L6 (YL 16 like)	540	22	19	16
AT1G74060	60S ribosomal protein L6 (RPL6B), similar to 60S ribosomal protein L6 (YL 16 like)	540	22	19	16
AT4G35830	aconitate hydratase, cytoplasmic / citrate hydro-lyase / aconitase (ACO), identica	535	32	13.7	3
AT3G59920	Rab GDP dissociation inhibitor (GDI2), identical to Rab GDP dissociation inhibitor	531	14	18.7	2
AT1G35720	annexin 1 (ANN1), identical to annexin (AnnAt1) (Arabidopsis thaliana) GI:4959106	530	38	25.2	9
AT5G56500	similar to chaperonin, putative [Arabidopsis thaliana] (TAIR:At1g26230.1); similar	526	26	11.9	3
AT2G28720	histone H2B, putative, strong similarity to histone H2B Arabidopsis thaliana GI:24	517	29	44.6	49
AT5G59290	UDP-glucuronic acid decarboxylase (UXS3), identical to UDP-glucuronic acid decarbo	515	18	22.7	3
AT3G63460	EMB2221 | WD-40 repeat family protein, hypothetical protein contains similarity to ec31p	514	22	5.6	1
AT5G43010	26S proteasome AAA-ATPase subunit (RPT4a), gb:AAF22524.1 | chr5:17265606-17268362	500	22	27.9	2
AT1G70730	phosphoglucomutase, cytoplasmic, putative / glucose phosphomutase, putative, stron	496	34	31.3	4
AT4G39800	inositol-3-phosphate synthase isozyme 1 / myo-inositol-1-phosphate synthase 1 / MI	488	37	30.1	13
AT1G30580	expressed protein | chr1:10831655-10835520 REVERSE | Aliases: T5I8.3, T5I8_3	485	17	15.2	2
AT3G03110	exportin 1, putative, strong similarity to Exportin1 (XPO1) protein (Arabidopsis t	472	23	8.3	0
AT3G25800	serine/threonine protein phosphatase 2A (PP2A) 65 KDa regulatory subunit A, identi	468	26	23.9	2
AT5G43330	malate dehydrogenase, cytosolic, putative, strong similarity to cytosolic malate d	464	31	32.7	9
AT5G49910	heat shock protein 70 / HSP70 (HSC70-7), identical to heat shock protein 70 (Arabi	462	20	13.6	0
AT5G61790	calnexin 1 (CNX1), identical to calnexin homolog 1, Arabidopsis thaliana, EMBL:AT0	461	30	14.8	3
AT1G74010	strictosidine synthase family protein, similar to strictosidine synthase (Rauvolfi	459	7	7	3
AT4G30920	cytosol aminopeptidase family protein, contains Pfam profiles: PF00883 cytosol ami	453	20	18.9	8
AT2G37470	histone H2B, putative, strong similarity to histone H2B from Lycopersicon esculent	449	25	35.8	52
AT4G24820	26S proteasome regulatory subunit, putative (RPN7), contains similarity to ubiquit	445	12	17.1	2
AT3G58700	60S ribosomal protein L11 (RPL11B), ribosomal protein L11, cytosolic, Arabidopsis	433	25	34	11
AT4G18730	60S ribosomal protein L11 (RPL11C) | chr4:10302192-10303393 FORWARD | Aliases: F28	433	25	34	11
AT5G45775	60S ribosomal protein L11 (RPL11D) | chr5:18582292-18583785 REVERSE | Aliases: Non	433	25	34	11
AT1G29310	protein transport protein sec61, putative, similar to PfSec61 (Plasmodium falcipar	433	36	24.8	3
AT2G34250	protein transport protein sec61, putative, similar to PfSec61 (Plasmodium falcipar	433	36	24.8	3
AT2G42740	similar to 60S ribosomal protein L11 (RPL11B) [Arabidopsis thaliana] (TAIR:At3g587	433	25	34.1	11
AT1G15820	chlorophyll A-B binding protein, chloroplast (LHCB6), nearly identical to Lhcb6 pr	422	14	11.2	13
AT3G46440	NAD-dependent epimerase/dehydratase family protein, similar to UDP-glucuronic acid	420	21	23.7	3
AT2G31610	40S ribosomal protein S3 (RPS3A) | chr2:13457390-13458999 FORWARD | Aliases: T9H9.	413	28	31	23
AT3G53870	40S ribosomal protein S3 (RPS3B), ribosomal protein S3a - Xenopus laevis, PIR:R3XL	403	28	29.2	23
AT1G12840	vacuolar ATP synthase subunit C (VATC) / V-ATPase C subunit / vacuolar proton pump	401	15	8.7	2
AT1G56340	calreticulin 1 (CRT1), identical to calreticulin (crt1) GI:2052379 (Arabidopsis th	400	25	32.5	13
AT1G78300	14-3-3 protein GF14 omega (GRF2), identical to GF14omega isoform GI:487791 from (A	393	42	30.1	11
AT4G39080	vacuolar proton ATPase, putative, similar to Swiss-Prot:Q93050 vacuolar proton tra	381	16	8.6	5
AT2G36160	40S ribosomal protein S14 (RPS14A) | chr2:15176897-15178428 FORWARD | Aliases: F9C	379	9	16.2	27
AT3G11510	40S ribosomal protein S14 (RPS14B), similar to 40S ribosomal protein S14 GB:P19950	379	9	16.2	27
AT3G52580	40S ribosomal protein S14 (RPS14C), ribosomal protein S14 -Zea mays,PIR2:A30097 |	379	9	16.2	27
AT1G78900	| Symbol: VHA-A | Encodes catalytic subunit A of the vacuolar ATP synthase. Mutants are devoid of	378	27	28.8	2
AT4G15210	beta-amylase (BMY1) / 1,4-alpha-D-glucan maltohydrolase, identical to Beta-amylase	376	11	12.5	3
AT5G10170	inositol-3-phosphate synthase, putative / myo-inositol-1-phosphate synthase, putat	375	23	11.1	11
AT5G15490	UDP-glucose 6-dehydrogenase, putative, very strong similarity to SP:Q96558 UDP-glu	375	14	16.6	8
AT2G28760	NAD-dependent epimerase/dehydratase family protein, similar to UDP-glucuronic acid	371	15	19.6	3
AT2G22240	inositol-3-phosphate synthase isozyme 2 / myo-inositol-1-phosphate synthase 2 / MI	368	39	24.9	13
AT5G17310	UTP--glucose-1-phosphate uridylyltransferase, putative / UDP-glucose pyrophosphory	368	19	26.6	1
AT3G59970	methylenetetrahydrofolate reductase 1 (MTHFR1), identical to methylenetetrahydrofo	365	13	13.8	1
AT3G52990	pyruvate kinase, putative, similar to pyruvate kinase, cytosolic isozyme (Glycine	361	15	14.8	1
AT4G21150	ribophorin II (RPN2) family protein, contains Pfam domain PF05817: Ribophorin II (	361	19	14.8	0
AT3G02200	proteasome family protein, contains Pfam domain, PF01399: PCI domain | chr3:406609	358	13	23.4	2
AT3G09630	60S ribosomal protein L4/L1 (RPL4A), strong similarity to 60S ribosomal protein L1	355	17	29.7	12
AT1G12780	Encodes a UDP-glucose epimerase that catalyzes the interconversion of the sugar nu	352	10	20.9	6
ATCG00020	PSBA | Encodes chlorophyll binding protein D1, a part of the photosystem II reaction cent	344	15	10.1	0
AT1G21750	protein disulfide isomerase, putative, similar to SP:P29828 Protein disulfide isom	343	14	6.5	7
AT3G21370	glycosyl hydrolase family 1 protein, contains Pfam PF00232 : Glycosyl hydrolase fa	338	12	8.9	1
AT3G60750	transketolase, putative, strong similarity to transketolase 1 (Capsicum annuum) GI	337	15	8.1	2
AT1G62020	coatomer protein complex, subunit alpha, putative, contains Pfam PF00400: WD domai	337	24	11.6	1
AT2G21390	coatomer protein complex, subunit alpha, putative, contains Pfam PF00400: WD domai	337	25	10.9	1
AT2G37190	60S ribosomal protein L12 (RPL12A) | chr2:15626486-15627198 REVERSE | Aliases: T2N	334	13	26.8	9
AT3G53430	60S ribosomal protein L12 (RPL12B), 60S RIBOSOMAL PROTEIN L12, Prunus armeniaca, S	334	13	26.8	9
AT5G60670	60S ribosomal protein L12 (RPL12C), 60S RIBOSOMAL PROTEIN L12 (like), Arabidopsis	334	13	27	9
AT3G04770	RPSAB | 40S ribosomal protein SA (RPSaB), identical to p40 protein homolog GB:AAB67866 (A	331	19	27.8	9
AT1G48030	dihydrolipoamide dehydrogenase 1, mitochondrial / lipoamide dehydrogenase 1 (MTLPD	321	12	17.4	0
AT1G76550	pyrophosphate--fructose-6-phosphate 1-phosphotransferase alpha subunit, putative /	318	19	17.9	3
AT1G63180	UDP-glucose 4-epimerase, putative / UDP-galactose 4-epimerase, putative / Galactow	316	13	19.7	5
AT4G23600	coronatine-responsive tyrosine aminotransferase / tyrosine transaminase, similar t	315	12	7.2	1
AT5G07340	calnexin, putative, identical to calnexin homolog 2 from Arabidopsis thaliana (SP:	310	9	6.2	0
AT1G07660	histone H4, identical to histone H4 from Lycopersicon esculentum GI:297150, Lolium	309	14	42.4	68
AT1G07820	histone H4, identical to histone H4 from Lycopersicon esculentum GI:297150, Lolium	309	14	42.4	68
AT2G28740	histone H4, identical to histone H4 from Lycopersicon esculentum GI:297150, Lolium	309	14	42.4	67
AT3G45930	histone H4, identical to histone H4 from Lycopersicon esculentum GI:297150, Lolium	309	14	42.4	67
AT3G53730	histone H4, identical to histone H4 from Lycopersicon esculentum GI:297150, Lolium	309	14	42.4	68
AT5G59690	histone H4, identical to histone H4 from Lycopersicon esculentum GI:297150, Lolium	309	14	42.4	68
AT5G59970	histone H4, identical to histone H4 from Lycopersicon esculentum GI:297150, Lolium	309	14	42.4	68
AT3G46320	histone H4, nearly identical to histone H4 (Arabidopsis thaliana) GI:166740 | chr3	309	14	42.4	67
AT3G12110	actin 11 (ACT11), identical to SP:P53496 Actin 11 {Arabidopsis thaliana} | chr3:38	306	22	32	17
AT3G46520	actin 12 (ACT12), identical to SP:P53497 Actin 12 {Arabidopsis thaliana} | chr3:17	306	21	29.9	16
AT5G59370	actin 4 (ACT4), identical to SP:P53494 Actin 4 {Arabidopsis thaliana} | chr5:23967	306	21	29.9	16
AT1G23190	phosphoglucomutase, cytoplasmic, putative / glucose phosphomutase, putative, stron	306	32	31.4	6
AT5G15200	40S ribosomal protein S9 (RPS9B), 40S ribosomal protein S9, Chlamydomonas sp., EMB	304	32	38.1	22
AT3G29360	UDP-glucose 6-dehydrogenase, putative, very strong similarity to SP:Q96558 UDP-glu	302	12	16.4	9
AT1G11910	aspartyl protease family protein, contains Pfam profiles: PF00026 eukaryotic aspar	300	9	6.4	10
AT1G36240	60S ribosomal protein L30 (RPL30A), similar to GI:6984132 from (Euphorbia esula) |	297	16	31.7	8
AT3G18740	60S ribosomal protein L30 (RPL30C), similar to 60S RIBOSOMAL PROTEIN L30 GB:O49884	297	16	31.8	8
AT1G79930	heat shock protein, putative, contains Pfam profile: PF00012 Heat shock hsp70 prot	296	25	15.7	4
AT5G25754	expressed protein | chr5:8953522-8955793 FORWARD | Aliases: None	295	18	16.9	2
AT5G25757	expressed protein | chr5:8965251-8967463 REVERSE | Aliases: None	295	18	16.9	2
AT3G07770	heat shock protein-related, strong similarity to heat-shock protein (Secale cereal	295	7	2.8	0
AT2G17360	40S ribosomal protein S4 (RPS4A), contains ribosomal protein S4 signature from res	293	17	36.1	18
AT5G07090	40S ribosomal protein S4 (RPS4B) | chr5:2202384-2204078 FORWARD | Aliases: T28J14.	293	17	36	18
AT4G31480	coatomer beta subunit, putative / beta-coat protein, putative / beta-COP, putative	293	22	13.4	1
AT4G31490	coatomer beta subunit, putative / beta-coat protein, putative / beta-COP, putative	293	21	11.6	1
AT4G35360	pantothenate kinase family protein, contains Pfam domain, PF01937: Protein of unkn	289	10	23.4	0
AT5G09900	| Symbol: EMB2107 | 26S proteasome regulatory subunit, putative (RPN5), p55 protein-like | chr5:308	287	23	26.4	4
AT5G64760	26S proteasome regulatory subunit, putative (RPN5) | chr5:25910702-25913785 REVERS	287	25	18.4	4
AT1G21720	20S proteasome beta subunit C1 (PBC1) (PRCT), almost identical to GB:AAC32069 from	286	8	18.6	2
AT3G55260	glycosyl hydrolase family 20 protein, similar to beta-hexosaminidase A SP:P13723 f	286	9	8.7	0
AT4G14880	cysteine synthase / O-acetylserine (thiol)-lyase / O-acetylserine sulfhydrylase (O	284	12	33.1	1
AT1G35160	14-3-3 protein GF14 phi (GRF4), identical to GF14 protein phi chain GI:1493805, SP	283	41	25.1	12
AT3G08530	clathrin heavy chain, putative, similar to Swiss-Prot:Q00610 clathrin heavy chain	282	24	8	3
AT3G11130	clathrin heavy chain, putative, similar to Swiss-Prot:Q00610 clathrin heavy chain	282	22	7.2	3
AT5G50750	reversibly glycosylated polypeptide, putative, strong similarity to reversibly gly	281	26	23.2	11
AT1G43170	EMB2207 | 60S ribosomal protein L3 (RPL3A), identical to ribosomal protein GI:166858 from	280	21	18.9	16
AT3G14940	phosphoenolpyruvate carboxylase, putative / PEP carboxylase, putative, strong simi	278	43	15.9	0
AT2G43710	acyl-(acyl-carrier-protein) desaturase / stearoyl-ACP desaturase (SSI2), identical	271	6	2.9	13
AT2G36460	fructose-bisphosphate aldolase, putative, similar to PIR:S65073 fructose-bisphosph	270	17	23	11
AT4G14160	transport protein, putative, similar to Swiss-Prot:Q15436 protein transport protei	270	17	17.2	1
AT5G14780	formate dehydrogenase (FDH), identical to GI:7677266 | chr5:4776987-4779497 FORWAR	266	6	6.7	2
AT5G20290	40S ribosomal protein S8 (RPS8A), ribosomal protein S8 - Zea mays, PIR:T04088 | ch	266	7	11.8	22
AT1G25490	serine/threonine protein phosphatase 2A (PP2A) regulatory subunit A (RCN1), identi	266	17	18.7	3
AT5G13980	similar to glycosyl hydrolase family 38 protein [Arabidopsis thaliana] (TAIR:At3g2	266	17	10.8	0
AT5G66680	dolichyl-diphosphooligosaccharide-protein glycosyltransferase 48kDa subunit family	264	18	23.4	1
AT1G65930	isocitrate dehydrogenase, putative / NADP+ isocitrate dehydrogenase, putative, str	260	12	14.8	5
AT4G09320	nucleoside diphosphate kinase 1 (NDK1), identical to identical to Nucleoside dipho	258	5	9.9	29
AT1G74920	betaine-aldehyde dehydrogenase, putative, identical to betaine-aldehyde dehydrogen	256	8	15	3
AT2G32730	26S proteasome regulatory subunit, putative, contains similarity to 26S proteasome	255	17	7.1	1
AT2G13360	serine-glyoxylate aminotransferase-related, similar to serine-glyoxylate aminotran	252	5	6.4	0
AT5G13420	transaldolase, putative, similar to transaldolase (Solanum tuberosum) gi:2078350:g	248	8	11	1
AT1G04810	26S proteasome regulatory subunit, putative, contains similarity to 26S proteasome	247	17	8.3	1
AT5G56720	malate dehydrogenase, cytosolic, putative, similar to cytosolic malate dehydrogena	243	18	13.6	3
AT3G15730	phospholipase D alpha 1 / PLD alpha 1 (PLDALPHA1) (PLD1) / choline phosphatase 1,	242	11	10.3	2
AT4G26530	fructose-bisphosphate aldolase, putative, strong similarity to SP:P22197 Fructose-	240	11	9.4	1
AT1G76030	vacuolar ATP synthase subunit B / V-ATPase B subunit / vacuolar proton pump B subu	239	12	21.1	2
AT3G56150	eukaryotic translation initiation factor 3 subunit 8 / eIF3 p110 / eIF3c / p105 (T	239	12	10.2	1
AT1G20260	vacuolar ATP synthase subunit B, putative / V-ATPase B subunit, putative / vacuola	239	12	21	3
AT1G18080	WD-40 repeat family protein / auxin-dependent protein (ARCA) / guanine nucleotide-	238	4	13.1	10
AT2G18020	| Symbol: EMB2296 | 60S ribosomal protein L8 (RPL8A) | chr2:7844186-7845386 FORWARD | Aliases: T27K	237	8	9.4	19
AT4G36130	60S ribosomal protein L8 (RPL8C), ribosomal protein L8, cytosolic, tomato, PIR1:R5	237	8	9.4	19
AT2G21410	vacuolar proton ATPase, putative, similar to vacuolar proton ATPase 100-kDa subuni	236	12	9.9	4
AT3G17240	dihydrolipoamide dehydrogenase 2, mitochondrial / lipoamide dehydrogenase 2 (MTLPD	235	14	22.9	0
AT4G33090	aminopeptidase M, similar to SP:Q11011 Puromycin-sensitive aminopeptidase (EC 3.4.	232	17	12.4	0
AT1G07890	L-ascorbate peroxidase 1, cytosolic (APX1), identical to SP:Q05431 L-ascorbate per	230	19	24.1	7
AT2G31390	pfkB-type carbohydrate kinase family protein, contains Pfam profile: PF00294 pfkB	229	6	14	2
AT1G07770	40S ribosomal protein S15A (RPS15aA), identical to GB:AAA61608 from (Arabidopsis t	229	45	54.1	19
AT5G59850	40S ribosomal protein S15A (RPS15aF), cytoplasmic ribosomal protein S15a, Arabidop	229	45	54.1	20
AT2G42100	actin, putative, very strong similarity to SP:P53496 Actin 11 {Arabidopsis thalian	225	13	14	12
AT4G14930	acid phosphatase survival protein SurE, putative, similar to Swiss-Prot:P36664 aci	224	6	15.6	0
AT3G08900	reversibly glycosylated polypeptide-3 (RGP3), nearly identical to reversibly glyco	224	26	16.3	10
AT3G02520	14-3-3 protein GF14 nu (GRF7), identical to 14-3-3 protein GF14 nu GI:1531631 from	219	40	27.9	6
AT4G09000	14-3-3-like protein GF14 chi / general regulatory factor 1 (GRF1), identical to 1	219	40	26.4	14
AT1G77940	60S ribosomal protein L30 (RPL30B), similar to ribosomal protein L30 GI:388034 fro	217	11	38	8
AT4G23460	beta-adaptin, putative, strong similarity to SP:Q10567 Adapter-related protein com	213	18	15	0
AT4G12800	photosystem I reaction center subunit XI, chloroplast (PSI-L) / PSI subunit V, ide	212	11	21.9	1
AT3G46040	| Symbol: RPS15AD | Regulated by TCP20. | chr3:16925554-16926744 FORWARD | Aliases: F12M12.10, RPS1	211	43	59.4	20
AT1G22300	14-3-3 protein GF14 epsilon (GRF10), identical to 14-3-3 protein GF14 epsilon GI:5	211	33	19.3	5
AT5G09590	heat shock protein 70 / HSP70 (HSC70-5), identical to heat shock protein 70 (Arabi	211	19	19.2	1
AT2G40010	60S acidic ribosomal protein P0 (RPP0A) | chr2:16715457-16717526 REVERSE | Aliases	210	8	10.4	8
AT3G09200	60S acidic ribosomal protein P0 (RPP0B), similar to putative 60S acidic ribosomal	210	8	10.3	10
AT3G11250	60S acidic ribosomal protein P0 (RPP0C), similar to 60S acidic ribosomal protein P	210	8	10.2	10
AT2G01140	fructose-bisphosphate aldolase, putative, similar to plastidic aldolase NPALDP1 fr	207	13	11.9	6
AT2G30110	ubiquitin activating enzyme 1 (UBA1), E1; identical to GB:U80808 | chr2:12859449-1	207	16	8.6	1
AT5G47200	Ras-related GTP-binding protein, putative, similar to GTP-binding protein GI:30375	207	11	17.1	5
AT4G17530	Ras-related GTP-binding protein, putative, very strong similarity to RAB1C (Lotus	207	11	17.1	5
AT5G19690	oligosaccharyl transferase STT3 subunit family protein, similar to SP:P39007 Oligo	206	12	8.9	0
AT2G22420	peroxidase 17 (PER17) (P17), identical to SP:Q9SJZ2 Peroxidase 17 precursor (EC 1.	204	8	21	1
AT2G07707	expressed protein, contains Pfam profile PF02326: YMF19 hypothetical plant mitocho	204	9	10.7	2
ATMG00480	ORFB | Encodes the b subunit of the mitochondrial F(O) ATP synthase complex. | chrM:12990	204	9	10.7	0
AT5G63910	expressed protein | chr5:25589116-25591313 REVERSE | Aliases: MGI19.4, MGI19_4	202	11	6.3	0
ATCG00340	PSAB | Encodes the D1 subunit of photosystem I and II reaction centers. | chrC:37375-395	202	13	6.3	0
AT5G65430	14-3-3 protein GF14 kappa (GRF8), identical to 14-3-3 protein GF14 kappa GI:580279	200	35	30.5	11
AT5G10450	14-3-3 protein GF14 lambda (GRF6) (AFT1), identical to 14-3-3 GF14lambda GI:134559	200	35	30.6	11
AT4G24280	CPHSC70-1 | heat shock protein 70, putative / HSP70, putative, strong similarity to heat	199	21	16.2	0
AT3G47520	malate dehydrogenase (NAD), chloroplast (MDH), identical to chloroplast NAD-malate	197	8	10.6	5
AT1G48410	argonaute protein (AGO1), identical to SP:O04379 Argonaute protein (AGO1) {Arabido	197	15	10.6	0
AT1G06030	pfkB-type carbohydrate kinase family protein, contains Pfam profile: PF00294 pfkB	196	7	20.4	2
AT1G27450	adenine phosphoribosyltransferase 1 (APT1), nearly identical to SP:P31166 Adenine	196	7	13.2	2
AT3G05590	60S ribosomal protein L18 (RPL18B), similar to GB:P42791 | chr3:1621486-1623020 FO	195	10	17.3	28
AT5G27850	60S ribosomal protein L18 (RPL18C), 60S ribosomal protein L18, Arabidopsis thalian	195	10	17.3	28
AT5G43060	cysteine proteinase, putative / thiol protease, putative, similar to cysteine prot	195	11	19.3	6
ATMG00510	NAD7 | NADH dehydrogenase subunit 7 | chrM:132071-138153 FORWARD | Aliases: NAD7	191	6	9.5	0
AT3G04920	40S ribosomal protein S24 (RPS24A), similar to ribosomal protein S19 GB:445612 (So	188	4	8.6	12
AT5G28060	40S ribosomal protein S24 (RPS24B), 40S ribosomal protein S19, Cyanophora paradoxa	188	4	8.5	12
AT5G27120	SAR DNA-binding protein, putative, strong similarity to SAR DNA-binding protein-1	187	6	4.3	1
AT1G02305	cathepsin B-like cysteine protease, putative, similar to cathepsin B-like cysteine	186	12	12.1	1
AT2G44160	methylenetetrahydrofolate reductase 2 (MTHFR2), identical to SP:O80585 Methylenete	186	10	5.7	1
AT3G11830	chaperonin, putative, similar to SWISS-PROT:P80313 T-complex protein 1, eta subuni	185	14	17.7	2
AT1G04270	40S ribosomal protein S15 (RPS15A), Strong similarity to Oryza 40S ribosomal prote	184	11	39.2	11
AT1G06020	pfkB-type carbohydrate kinase family protein, similar to fructokinase GI:2102693 f	184	6	14.2	2
AT3G49910	60S ribosomal protein L26 (RPL26A), 60S RIBOSOMAL PROTEIN L26, Brassica rapa, EMBL	180	12	35.7	24
AT1G21670	expressed protein, similar to TolB protein precursor (SP:P50601) {Pseudomonas aeru	178	13	9.2	0
AT1G52400	glycosyl hydrolase family 1 protein / beta-glucosidase, putative (BG1), contains P	177	21	4.5	1
AT3G03250	UGP | Is thought to encodes a cytosolic UDP-glucose pyrophosphorylase with strong similar	176	17	26.7	1
AT3G48170	betaine-aldehyde dehydrogenase, putative, similar to betaine-aldehyde dehydrogenas	175	5	4	3
AT4G23100	GSH1 | glutamate-cysteine ligase / gamma-glutamylcysteine synthetase (GSH1), identical to	173	10	12.5	2
AT3G22200	4-aminobutyrate aminotransferase / gamma-amino-N-butyrate transaminase / GABA tran	173	8	8.7	2
AT3G58610	ketol-acid reductoisomerase, identical to ketol-acid reductoisomerase, chloroplast	172	6	7.4	2
AT3G04840	40S ribosomal protein S3A (RPS3aA), similar to 40S ribosomal protein S3A (S phase	171	18	23.8	8
AT5G39850	40S ribosomal protein S9 (RPS9C), 40S ribosomal protein S9 - Chlamydomonas sp.,EMB	169	22	25.6	21
AT1G34760	14-3-3 protein GF14 omicron (GRF11), identical to SP:Q9S9Z8, 14-3-3-like protein G	168	29	16.9	4
AT3G16950	dihydrolipoamide dehydrogenase 1, plastidic / lipoamide dehydrogenase 1 (PTLPD1),	168	6	15.9	1
AT5G07440	glutamate dehydrogenase 2 (GDH2), identical to glutamate dehydrogenase 2 (GDH 2) (	167	17	24.4	1
AT1G73110	ribulose bisphosphate carboxylase/oxygenase activase, putative / RuBisCO activase,	165	9	17.3	0
AT1G22780	40S ribosomal protein S18 (RPS18A), Match to ribosomal S18 gene mRNA gb:Z28701, DN	164	13	21.9	16
AT1G34030	40S ribosomal protein S18 (RPS18B), similar to ribosomal protein S18 GI:38422 from	164	13	21.9	16
AT4G09800	40S ribosomal protein S18 (RPS18C) | chr4:6173712-6175146 FORWARD | Aliases: F17A8	164	13	21.9	16
AT2G28680	cupin family protein, similar to legumin (11S-globulin) from Ginkgo biloba (GI:949	164	12	11.9	3
AT1G27400	60S ribosomal protein L17 (RPL17A), similar to GB:P51413 from (Arabidopsis thalian	162	14	25.8	8
AT1G67430	60S ribosomal protein L17 (RPL17B), similar to ribosomal protein GI:19101 from (Ho	162	14	25.8	8
AT5G14040	mitochondrial phosphate transporter, identical to mitochondrial phosphate transpor	162	18	13	4
AT4G23850	long-chain-fatty-acid--CoA ligase / long-chain acyl-CoA synthetase, nearly identic	161	10	8.3	1
AT4G37910	MTHSC70-1 | heat shock protein 70, mitochondrial, putative / HSP70, mitochondrial, putati	160	9	8.4	1
AT4G30910	cytosol aminopeptidase family protein, contains Pfam profiles: PF00883 cytosol ami	158	14	12.3	8
AT5G20830	sucrose synthase / sucrose-UDP glucosyltransferase (SUS1), identical to SP:P49040	157	9	7.8	1
AT1G52360	coatomer protein complex, subunit beta 2 (beta prime), putative, contains 7 WD-40	157	9	10.8	3
AT5G18380	40S ribosomal protein S16 (RPS16C) | chr5:6090051-6090760 REVERSE | Aliases: F20L1	156	9	20.9	19
AT1G09780	2,3-biphosphoglycerate-independent phosphoglycerate mutase, putative / phosphoglyc	155	12	22.6	0
AT1G52570	phospholipase D alpha 2 / PLD alpha 2 (PLDALPHA2) (PLD2) / choline phosphatase 2,	154	9	7	2
AT5G58830	subtilase family protein, contains similarity to prepro-cucumisin GI:807698 from (	154	11	8.2	2
AT1G44575	photosystem II 22kDa protein, chloroplast / CP22 (PSBS), identical to photosystem	152	10	20.8	3
AT3G18190	chaperonin, putative, similar to SWISS-PROT:P50991- T-complex protein 1, delta sub	152	10	22.3	1
AT1G50200	aminoacyl-tRNA synthetase family protein, contains Pfam profiles: PF01411 tRNA syn	151	11	9.3	0
AT1G71695	peroxidase 12 (PER12) (P12) (PRXR6), identical to SP:Q96520 Peroxidase 12 precurso	151	7	16	0
AT4G16720	60S ribosomal protein L15 (RPL15A) | chr4:9399987-9401404 REVERSE | Aliases: DL438	151	10	24	22
AT4G17390	60S ribosomal protein L15 (RPL15B) | chr4:9714225-9715624 REVERSE | Aliases: DL473	151	10	24	22
AT4G34670	40S ribosomal protein S3A (RPS3aB) | chr4:16548651-16550453 FORWARD | Aliases: T4L	150	14	23.9	9
AT3G19450	| Symbol: ATCAD4 | cinnamyl-alcohol dehydrogenase (CAD), identical to SP:P48523 Cinnamyl-alcohol de	148	4	5.8	1
AT4G24040	glycosyl hydrolase family protein 37 / trehalase, putative, similar to trehalase 1	148	12	12.8	1
AT5G43940	alcohol dehydrogenase class III / glutathione-dependent formaldehyde dehydrogenase	148	10	25.7	4
AT2G10450	14-3-3 protein, putative / grf15, putative, contains similarity to GF14 psi chain	148	15	11.4	0
AT5G42740	glucose-6-phosphate isomerase, cytosolic (PGIC), identical to SP:P34795 Glucose-6-	147	6	9.6	1
AT2G32920	ATPDIL2-3 | Encodes a protein disulfide isomerase-like (PDIL) protein, a member of a mult	147	11	15.1	2
AT1G26480	14-3-3 protein GF14 iota (GRF12), identical to 14-3-3 protein GF14iota GI:12963453	147	17	9.7	10
AT2G42590	similar to 14-3-3 protein GF14 iota (GRF12) [Arabidopsis thaliana] (TAIR:At1g26480	147	18	15.6	0
AT5G57655	xylose isomerase family protein, contains similarity to Xylose isomerase (EC 5.3.1	145	10	9.4	1
AT3G59480	pfkB-type carbohydrate kinase family protein, contains Pfam profile: PF00294 pfkB	144	7	15	2
AT1G02300	cathepsin B-like cysteine protease, putative, similar to cathepsin B-like cysteine	144	18	8.9	1
AT5G01530	chlorophyll A-B binding protein CP29 (LHCB4), identical to CP29 (Arabidopsis thali	143	9	15.2	7
AT2G34070	expressed protein | chr2:14394505-14397309 REVERSE | Aliases: T14G11.19, T14G11_19	143	4	9.3	1
AT1G31180	3-isopropylmalate dehydrogenase, chloroplast, putative, strong similarity to SP:P2	142	6	7.5	0
AT5G58330	malate dehydrogenase (NADP), chloroplast, putative, strong similiarity to chloropl	142	9	10.8	2
AT1G32900	starch synthase, putative, similar to starch synthase SP:Q42857 from (Ipomoea bata	141	8	23.6	1
AT5G26710	glutamate-tRNA ligase, putative / glutamyl-tRNA synthetase, putatuve / GluRS, puta	140	10	6.2	2
AT5G14200	similar to 3-isopropylmalate dehydrogenase, chloroplast, putative [Arabidopsis tha	140	8	20.5	0
AT3G57150	dyskerin, putative / nucleolar protein NAP57, putative, similar to SP:P40615 Dyske	139	11	10.9	8
AT5G03530	Ras-related GTP-binding family protein, contains Pfam profile: PF00071 Ras family	139	9	10.2	0
AT5G59840	Ras-related GTP-binding family protein, contains Pfam profile: PF00071 Ras family	139	11	10.5	4
AT3G09910	Ras-related GTP-binding protein, putative, similar to GTP-binding protein GI:27234	139	11	10.4	0
AT5G03520	Ras-related GTP-binding protein, putative, similar to GTP-binding protein GI:87150	139	11	10.5	1
AT5G39620	Ras-related GTP-binding protein, putative, similar to GTP-binding protein RAB7A GI	139	10	13.9	0
AT3G46060	Ras-related protein (ARA-3) / small GTP-binding protein, putative, identical to SP	139	11	10.5	5
AT1G21190	small nuclear ribonucleoprotein, putative / snRNP, putative / Sm protein, putative	139	3	15.7	4
AT4G31700	40S ribosomal protein S6 (RPS6A), ribosomal protein S6, Arabidopsis thaliana, PID:	138	7	16.2	5
AT5G10360	| Symbol: EMB3010 | 40S ribosomal protein S6 (RPS6B) | chr5:3258475-3260228 REVERSE | Aliases: F12B	138	8	20.5	5
AT5G62300	40S ribosomal protein S20 (RPS20C), ribosomal protein S20, Arabidopsis thaliana, P	138	5	14.9	15
AT3G45030	40S ribosomal protein S20 (RPS20A), 40S ribsomomal proteinS20, Arabidopsis thalian	138	5	14.9	15
AT3G47370	40S ribosomal protein S20 (RPS20B), 40S RIBOSOMAL PROTEIN S20 - ARABIDOPSIS THALIA	138	5	15.1	15
ATCG00540	PETA | Encodes cytochrome f apoprotein; involved in photosynthetic electron transport cha	138	13	23.9	0
AT1G32060	phosphoribulokinase (PRK) / phosphopentokinase, nearly identical to SP:P25697 Phos	137	7	11.8	2
AT3G55120	chalcone-flavanone isomerase / chalcone isomerase (CHI), identical to SP:P41088 |	136	3	5.3	1
AT4G18100	60S ribosomal protein L32 (RPL32A), ribosomal protein L32, human, PIR1:R5HU32 | ch	136	9	26.2	28
AT1G07070	60S ribosomal protein L35a (RPL35aA), similar to ribosomal protein L35a GI:57118 f	134	9	17.1	22
AT1G41880	60S ribosomal protein L35a (RPL35aB), identical to GB:CAB81600 from (Arabidopsis t	134	9	17.1	23
AT1G74270	60S ribosomal protein L35a (RPL35aC), similar to ribosomal protein L33B GB:NP_0148	134	9	17	24
AT3G55750	60S ribosomal protein L35a (RPL35aD), ribosomal protein L35a.e.c15, Saccharomyces	134	9	17.1	23
AT4G10320	isoleucyl-tRNA synthetase, putative / isoleucine--tRNA ligase, putative, similar t	131	19	7.1	0
AT2G46520	cellular apoptosis susceptibility protein, putative / importin-alpha re-exporter,	130	17	12.8	0
AT4G25740	40S ribosomal protein S10 (RPS10A), 40S ribosomal protein S10 - Lumbricus rubellus	128	4	12.4	16
AT1G17290	alanine aminotransferase, putative, similar to alanine aminotransferase from Panic	127	11	16.6	3
AT4G05420	UV-damaged DNA-binding protein, putative, similar to UV-damaged DNA binding protei	126	18	8	0
AT1G08970	CCAAT-box binding transcription factor Hap5a, putative | chr1:2882534-2884013 FORW	126	3	9.4	6
AT1G54830	CCAAT-box binding transcription factor Hap5a, putative, similar to heme activated	126	3	9.9	5
AT3G03270	universal stress protein (USP) family protein / early nodulin ENOD18 family protei	126	2	8.2	16
AT4G21100	UV-damaged DNA-binding protein, putative, similar to UV-damaged DNA binding protei	126	9	3.4	0
AT1G52230	photosystem I reaction center subunit VI, chloroplast, putative / PSI-H, putative	125	4	15.9	9
AT2G30860	glutathione S-transferase, putative, identical to GB:Y12295 | chr2:13146074-131473	125	12	20.5	4
AT3G16140	photosystem I reaction center subunit VI, chloroplast, putative / PSI-H, putative	125	4	15.9	8
AT3G52880	monodehydroascorbate reductase, putative, monodehydroascorbate reductase (NADH), L	125	9	5.7	1
AT5G19760	dicarboxylate/tricarboxylate carrier (DTC), identical to dicarboxylate/tricarboxyl	124	13	20.7	4
AT5G58290	26S proteasome AAA-ATPase subunit (RPT3), identical to 26S proteasome AAA-ATPase s	123	6	9.6	4
AT3G54440	glycoside hydrolase family 2 protein, similar to beta-galactosidase (lactase) from	122	9	4.8	0
AT1G69410	eukaryotic translation initiation factor 5A, putative / eIF-5A, putative, strong s	122	9	23.4	17
AT2G04390	40S ribosomal protein S17 (RPS17A) | chr2:1527013-1528468 FORWARD | Aliases: T1O3.	121	7	20.6	20
AT2G05220	40S ribosomal protein S17 (RPS17B) | chr2:1894571-1896029 REVERSE | Aliases: F5G3.	121	7	20.7	20
AT3G10610	40S ribosomal protein S17 (RPS17C), similar to 40S ribosomal protein S17 GB:AAD507	121	7	20.6	20
AT5G04800	40S ribosomal protein S17 (RPS17D), 40S ribosomal protein S17, Lycopersicon escule	121	7	20.6	20
AT1G75950	E3 ubiquitin ligase SCF complex subunit SKP1/ASK1 (At1), E3 ubiquitin ligase; skp1	119	3	13.4	11
AT4G02570	cullin family protein, similar to cullin 3 (Homo sapiens) GI:3639052; contains Pfa	118	8	6.3	1
AT3G06720	importin alpha-1 subunit, putative (IMPA1), similar to importin alpha-1 subunit (K	117	4	7.2	1
AT3G08940	chlorophyll A-B binding protein (LHCB4.2), contains Pfam profile: PF00504 chloroph	116	5	11.6	7
AT3G62870	60S ribosomal protein L7A (RPL7aB), 60S RIBOSOMAL PROTEIN L7A - Oryza sativa, SWIS	115	9	16.2	24
AT1G23490	ATARF | Gene encoding ADP-ribosylation factor and similar to other ARFs and ARF-like prot	115	16	23.5	37
AT5G14670	ATARFA1B | Gene encoding ADP-ribosylation factor and similar to ADP-ribosylation factor D	115	16	22.4	34
AT1G10630	Gene encoding ADP-ribosylation factor and similar to other ARFs and ARF-like prote	115	16	23.4	35
AT1G70490	Gene encoding ADP-ribosylation factor and similar to other ARFs and ARF-like prote	115	16	23.5	36
AT2G47170	Gene encoding ADP-ribosylation factor and similar to other ARFs and ARF-like prote	115	16	23.4	33
AT3G62290	Gene encoding ADP-ribosylation factor and similar to other ARFs and ARF-like prote	115	16	23.4	35
ATMG00285	NAD2A | encodes subunit of mitochondrial NAD(P)H dehydrogenase that is trans-spliced from	113	5	7.8	0
ATMG01320	NAD2B | encodes subunit of mitochondrial NAD(P)H dehydrogenase that is trans-spliced from	113	5	7.8	0
AT2G42910	ribose-phosphate pyrophosphokinase 4 / phosphoribosyl diphosphate synthetase 4 (PR	113	10	21.2	1
AT4G01610	cathepsin B-like cysteine protease, putative, similar to cathepsin B-like cysteine	111	5	14.5	1
AT5G43810	pinhead protein (PINHEAD) / zwille protein (ZWILLE), identical to SP:Q9XGW1 PINHEA	111	14	12.7	0
AT2G19860	hexokinase 2 (HXK2), identical to hexokinase 2 (Arabidopsis thaliana) Swiss-Prot:P	110	6	9.1	0
AT1G06430	FTSH8 | encodes a FtsH protease that is localized to the chloroplast | chr1:1960057-19630	110	9	14.6	1
AT3G61240	DEAD/DEAH box helicase, putative (RH12), identical to cDNA DEAD box RNA helicase,	110	16	5.4	1
AT2G45810	DEAD/DEAH box helicase, putative | chr2:18866673-18869992 FORWARD | Aliases: F4I18	110	3	5.1	1
AT4G00660	DEAD/DEAH box helicase, putative, similar to ATP-dependent RNA helicases | chr4:27	110	4	5.3	3
AT2G30950	FtsH protease (VAR2), identical to zinc dependent protease VAR2 GI:7650138 from (A	110	13	19.8	2
AT4G29130	hexokinase 1 (HXK1), identical to hexokinase 1 (Arabidopsis thaliana) Swiss-Prot:Q	110	11	19.8	0
AT1G33120	60S ribosomal protein L9 (RPL90B), similar to RIBOSOMAL PROTEIN L9 GB:P49209 from	109	6	18.4	12
AT1G33140	60S ribosomal protein L9 (RPL90A/C), similar to RIBOSOMAL PROTEIN L9 GB:P49209 fro	109	6	18.4	12
AT4G10450	60S ribosomal protein L9 (RPL90D), ribosomal protein L9, cytosolic - garden pea, P	109	6	16.9	12
AT1G30120	pyruvate dehydrogenase E1 component beta subunit, chloroplast, identical to pyruva	109	8	6.4	3
AT2G28000	RuBisCO subunit binding-protein alpha subunit, chloroplast / 60 kDa chaperonin alp	109	9	10.6	3
AT2G34590	transketolase family protein, similar to SP:O66113 Pyruvate dehydrogenase E1 compo	109	8	6.4	3
AT2G27020	20S proteasome alpha subunit G (PAG1) (PRC8), identical to proteasome subunit alph	108	6	14.3	1
AT3G43190	sucrose synthase, putative / sucrose-UDP glucosyltransferase, putative, strong sim	108	8	9.5	1
AT3G07590	small nuclear ribonucleoprotein D1, putative / snRNP core protein D1, putative / S	107	8	39.3	6
AT4G02840	small nuclear ribonucleoprotein D1, putative / snRNP core protein D1, putative / S	107	6	41.4	6
AT1G64740	tubulin alpha-1 chain (TUA1), nearly identical to SP:P11139 Tubulin alpha-1 chain	107	14	21.1	26
AT4G00100	40S ribosomal protein S13 (RPS13A), similar to ribosomal protein S13; PF00312 (Vi	106	10	48.8	8
AT5G18170	glutamate dehydrogenase 1 (GDH1), identical to glutamate dehydrogenase 1 (GDH 1) (	106	11	17.4	0
AT5G66760	succinate dehydrogenase (ubiquinone) flavoprotein subunit, mitochondrial / flavopr	105	4	8.6	1
AT3G53260	phenylalanine ammonia-lyase 2 (PAL2), nearly identical to SP:P45724 | chr3:1975502	104	7	9.5	3
AT5G63840	alpha-glucosidase, putative, similar to alpha-glucosidase GI:2648032 from (Solanum	104	15	9.8	1
AT5G53480	importin beta-2, putative, similar to importin-beta2 (Oryza sativa (japonica culti	104	9	7.8	0
AT1G60810	ATP citrate-lyase -related, similar to ATP citrate-lyase GI:949989 from (Rattus no	103	4	7.7	5
AT1G10670	expressed protein | chr1:3535512-3538282 FORWARD | Aliases: F20B24.11, F20B24_11	103	4	7.7	4
AT2G41470	embryo-specific protein-related, similar to embryo-specific protein 3 (ATS3) (Arab	102	9	15.8	0
AT2G44060	late embryogenesis abundant family protein / LEA family protein, similar to ethyle	102	4	5.8	5
AT3G04230	40S ribosomal protein S16 (RPS16B), similar to 40S ribosomal protein S16 GB:AAD226	101	8	16.4	19
AT2G42170	actin, putative, similar to actin 2 (Arabidopsis thaliana) gi:9293903:dbj:BAB01806	101	9	11.8	10
AT3G18080	glycosyl hydrolase family 1 protein, contains Pfam PF00232 : Glycosyl hydrolase fa	100	3	6.1	1
AT5G28840	NAD-dependent epimerase/dehydratase family protein, similar to sugar epimerase Blm	99	3	11	1
AT1G70770	expressed protein | chr1:26691892-26694939 REVERSE | Aliases: F5A18.5, F5A18_5	99	16	21.8	3
AT3G05560	60S ribosomal protein L22-2 (RPL22B), identical to 60S ribosomal protein L22-2 SP:	98	5	16.4	22
AT5G07350	tudor domain-containing protein / nuclease family protein, contains Pfam domains P	98	15	12.1	1
AT5G61780	tudor domain-containing protein / nuclease family protein, contains Pfam domains P	98	8	5.1	1
AT2G20360	expressed protein | chr2:8793096-8796554 FORWARD | Aliases: F11A3.9, F11A3_9	96	7	19.5	1
AT5G10980	histone H3, identical to HISTONE H3.2, MINOR, Medicago sativa, SWISSPROT:P11105, h	96	13	46.3	53
AT4G40030	histone H3.2, identical to Histone H3.2, minor Lolium temulentum SP:P11105, nearly	96	13	46.3	36
AT4G40040	histone H3.2, identical to Histone H3.2, minor Lolium temulentum SP:P11105, nearly	96	13	46.3	40
AT1G75600	histone H3.2, putative, strong similarity to histone H3.2 SP:P11105 GI:417103 from	96	13	43.4	24
AT5G26280	meprin and TRAF homology domain-containing protein / MATH domain-containing protei	96	3	8.7	0
AT2G37230	pentatricopeptide (PPR) repeat-containing protein, contains Pfam profile PF01535:	96	20	9.5	0
AT2G45290	transketolase, putative, strong similarity to transketolase 1 (Capsicum annuum) GI	95	10	5.9	2
AT5G54270	chlorophyll A-B binding protein / LHCII type III (LHCB3), identical to Lhcb3 prote	95	10	28.3	44
AT4G11420	eukaryotic translation initiation factor 3 subunit 10 / eIF-3 theta / eIF3a (TIF3A	95	18	13.3	1
ATCG00350	PSAA | Encodes psaA protein comprising the reaction center for photosystem I along with p	95	12	4	0
AT1G04580	aldehyde oxidase, putative, similar to aldehyde oxidases from Arabidopsis thaliana	94	10	5.5	1
AT5G09500	40S ribosomal protein S15 (RPS15C), ribosomal protein S15 - Arabidopsis thaliana,	92	7	34.8	11
AT2G22170	lipid-associated family protein, contains PLAT/LH2 (Polycystin-1, Lipoxygenase, Al	92	4	16.7	1
AT4G39730	lipid-associated family protein, contains PLAT/LH2 (Polycystin-1, Lipoxygenase, Al	92	3	19.4	1
AT1G78920	vacuolar-type H+-translocating inorganic pyrophosphatase (AVPL1), identical to vac	91	4	8.6	0
AT2G37040	phenylalanine ammonia-lyase 1 (PAL1), nearly identical to SP:P35510 | chr2:1556445	90	5	9.9	3
AT3G10340	phenylalanine ammonia-lyase, putative, similar to phenylalanine ammonia-lyase GB:S	90	2	3.3	3
AT3G46740	chloroplast outer envelope protein, putative, similar to chloroplastic outer envel	90	7	8.5	1
AT2G38770	expressed protein | chr2:16210041-16217416 REVERSE | Aliases: T6A23.3, T6A23_3	90	16	7.8	3
AT5G37600	glutamine synthetase, putative, similar to glutamine synthetase, cytosolic isozyme	88	6	17.3	10
AT1G54100	aldehyde dehydrogenase, putative / antiquitin, putative, strong similarity to SP:Q	88	8	5	1
AT5G65620	peptidase M3 family protein / thimet oligopeptidase family protein, similar to SP:	88	15	10.4	3
AT5G41520	40S ribosomal protein S10 (RPS10B), contains similarity to 40S ribosomal protein S	87	4	14.5	12
AT2G44120	60S ribosomal protein L7 (RPL7C) | chr2:18256130-18257906 REVERSE | Aliases: F6E13	87	10	24.8	10
AT4G31990	aspartate aminotransferase, chloroplast / transaminase A (ASP5) (AAT1), nearly ide	86	8	17.6	3
AT3G51260	20S proteasome alpha subunit D (PAD1) | chr3:19041974-19044043 FORWARD | Aliases:	85	6	27.3	1
AT2G09990	40S ribosomal protein S16 (RPS16A), Same as GB:Q42340 | chr2:3788411-3789132 FORWA	84	5	22.2	19
AT3G26720	glycosyl hydrolase family 38 protein, similar to lysosomal alpha-mannosidase GI:35	84	14	8.4	0
AT5G19180	ubiquitin activating enzyme, putative (ECR1), identical to putative ubiquitin acti	84	4	9	1
AT3G54110	plant uncoupling mitochondrial protein (PUMP), identical to plant uncoupling mitoc	84	5	8	2
AT2G01250	60S ribosomal protein L7 (RPL7B) | chr2:132696-134424 REVERSE | Aliases: F10A8.13,	83	6	21.8	10
AT3G24830	60S ribosomal protein L13A (RPL13aB), similar to 60S RIBOSOMAL PROTEIN L13A GB:P35	83	6	15.3	18
AT3G57560	aspartate/glutamate/uridylate kinase family protein, similar to acetylglutamate ki	83	4	12	0
AT2G42520	DEAD box RNA helicase, putative, similar to SP:O00571 DEAD-box protein 3 (Helicase	83	9	9.4	0
AT5G11670	| Symbol: ATNADP-ME2 | The malic enzyme (EC 1.1.1.40) encoded by AtNADP-ME2 is presumably a cytosol	82	3	7.1	0
AT5G25880	| Symbol: ATNADP-ME3 | The malic enzyme (EC 1.1.1.40) encoded by the ATNADP-ME3 is presumably cytos	82	3	7.1	1
AT5G26360	chaperonin, putative, similar to SWISS-PROT:P50143- T-complex protein 1, gamma sub	82	4	7.4	2
AT1G66410	calmodulin-1/4 (CAM4), identical to calmodulin (Arabidopsis thaliana) GI:16223; ne	81	1	10.4	38
AT2G16360	40S ribosomal protein S25 (RPS25A) | chr2:7083795-7084448 REVERSE | Aliases: F16F1	81	2	24.4	10
AT2G41110	calmodulin-2/3/5 (CAM2) (CAL1), almost identical to Calmodulin-2/3/5 SP:P25069 fro	81	1	10.4	38
AT3G43810	calmodulin-7 (CAM7), almost identical to calmodulin GI:16227 from (Arabidopsis tha	81	1	10.4	49
AT3G56800	calmodulin-2/3/5 (CAM3), identical to calmodulin GI:474183 from (Arabidopsis thali	81	1	10.4	38
AT4G39200	40S ribosomal protein S25 (RPS25E), ribosomal protein S25, Lycopersicon esculentum	81	2	21	13
AT5G37780	calmodulin-1/4 (CAM1), identical to calmodulin 4 (Arabidopsis thaliana) GI:16223,	81	1	10.4	38
AT2G27030	calmodulin-2/3/5 (CAM5) (TCH1), identical to calmodulin GI:474183 from (Arabidopsi	81	1	10.4	38
AT5G21274	calmodulin-6 (CAM6), identical to calmodulin-6 SP:Q03509 from (Arabidopsis thalian	81	1	10.4	38
AT5G20890	chaperonin, putative, similar to SWISS-PROT:P78371- T-complex protein 1, beta subu	81	4	9.7	4
AT1G79990	coatomer protein complex, subunit beta 2 (beta prime), putative, contains 7 WD-40	81	10	12	2
AT1G04170	eukaryotic translation initiation factor 2 subunit 3, putative / eIF2S3, putative	81	11	17.4	1
AT4G26970	aconitate hydratase, cytoplasmic, putative / citrate hydro-lyase/aconitase, putati	80	14	11.8	1
AT5G23900	60S ribosomal protein L13 (RPL13D) | chr5:8064016-8065520 REVERSE | Aliases: MRO11	80	4	12.7	9
AT1G54340	isocitrate dehydrogenase, putative / NADP+ isocitrate dehydrogenase, putative, str	79	7	9.5	4
AT5G04590	sulfite reductase / ferredoxin (SIR), identical to sulfite reductase (Arabidopsis	79	3	4.4	2
AT2G21170	triosephosphate isomerase, chloroplast, putative, similar to Triosephosphate isome	78	3	8.2	1
AT2G45710	40S ribosomal protein S27 (RPS27A) | chr2:18838235-18839281 FORWARD | Aliases: F4I	78	10	44	26
AT3G61110	40S ribosomal protein S27 (ARS27A), identical to cDNA ribosomal protein S27 (ARS27	78	10	43.2	26
AT4G13890	glycine hydroxymethyltransferase, putative / serine hydroxymethyltransferase, puta	78	12	8.8	2
AT1G01910	anion-transporting ATPase, putative, similar to SP:O43681 Arsenical pump-driving A	78	4	13.5	0
AT5G21150	PAZ domain-containing protein / piwi domain-containing protein, similar to SP:O043	78	14	12.5	0
AT4G34200	D-3-phosphoglycerate dehydrogenase, putative / 3-PGDH, putative, similar to phosph	77	9	11.9	0
ATCG00650	RPS18 | chloroplast-encoded ribosomal protein S18 | chrC:67917-68222 FORWARD | Aliases: R	77	6	21	0
AT3G62120	tRNA synthetase class II (G, H, P and S) family protein, similar to SP:P07814 Bifu	76	6	12	5
AT1G16820	vacuolar ATP synthase catalytic subunit-related / V-ATPase-related / vacuolar prot	76	3	15.7	0
AT2G43460	60S ribosomal protein L38 (RPL38A) | chr2:18053081-18054478 REVERSE | Aliases: T1O	75	1	16	18
AT3G59540	60S ribosomal protein L38 (RPL38B), 60S RIBOSOMAL PROTEIN L38 - Lycopersicon escul	75	1	16	18
ATMG01275	NAD1A | Encodes subunit of mitochondrial NAD(P)H dehydrogenase that is trans-spliced from	75	3	8.3	0
ATMG01120	NAD1B | Encodes subunit of mitochondrial NAD(P)H dehydrogenase that is trans-spliced from	75	3	8.3	0
ATMG00516	NAD1C | Encodes subunit of mitochondrial NAD(P)H dehydrogenase that is trans-spliced from	75	3	8.3	0
AT1G21680	expressed protein, similar to TolB protein precursor (SP:Q9ZDM5) {Rickettsia prowa	75	11	8.4	4
AT1G20950	pyrophosphate--fructose-6-phosphate 1-phosphotransferase-related / pyrophosphate-d	73	4	8.1	3
AT5G01410	| Symbol: ATPDX1.3 | Encodes a protein predicted to function in tandem with PDX2 to form glutamine	73	5	14.5	3
AT1G13370	histone H3, putative, strong similarity to Histone H3.2, minor Medicago sativa SP:	73	8	45.7	39
AT1G12000	pyrophosphate--fructose-6-phosphate 1-phosphotransferase beta subunit, putative /	72	2	3	0
AT3G12290	tetrahydrofolate dehydrogenase/cyclohydrolase, putative, similar to SP:P07245 C-1-	72	14	17.6	1
AT3G57610	adenylosuccinate synthetase (ADSS), identical to adenylosuccinate synthetase, chlo	72	4	11.3	0
AT5G47770	farnesyl pyrophosphate synthetase 1, mitochondrial (FPS1) / FPP synthetase 1 / far	71	6	8.1	0
AT5G06290	2-cys peroxiredoxin, chloroplast, putative, very strong similarity to SP:Q96291 2-	71	4	13.6	3
AT5G54770	thiazole biosynthetic enzyme, chloroplast (ARA6) (THI1) (THI4), identical to SP:Q3	71	4	13.2	3
AT4G04640	ATP synthase gamma chain 1, chloroplast (ATPC1), identical to SP:Q01908 ATP syntha	70	7	12	1
AT3G47470	chlorophyll A-B binding protein 4, chloroplast / LHCI type III CAB-4 (CAB4), ident	69	3	17	4
AT5G27670	histone H2A, putative, similar to histone H2A Lycopersicon esculentum SP:P25469, P	69	6	22.1	18
ATCG00580	PSBE | PSII cytochrome b559. There have been many speculations about the function of Cyt	68	3	21.1	0
AT5G48760	60S ribosomal protein L13A (RPL13aD) | chr5:19788364-19789948 REVERSE | Aliases: K	67	9	16.6	18
AT5G46290	3-oxoacyl-(acyl-carrier-protein) synthase I, identical to Swiss-Prot:P52410 3-oxoa	67	1	2.8	0
AT5G12960	expressed protein | chr5:4097704-4101671 FORWARD | Aliases: T24H18.130, T24H18_130	67	9	13.4	0
AT5G12950	expressed protein, putative secreted protein SCF41.30c, Streptomyces coelicolor, E	67	5	6.7	0
AT5G59870	histone H2A, putative, similar to histone H2A Petroselinum crispum SP:P19177, Lyco	67	6	26.9	17
AT1G63940	monodehydroascorbate reductase, putative, similar to monodehydroascorbate reductas	67	2	6.3	0
AT4G23630	reticulon family protein (RTNLB1), weak similarity to Nogo-C protein (Rattus norve	67	19	23.3	4
AT4G11220	reticulon family protein (RTNLB2), similar to SP:Q64548 Reticulon 1 (Neuroendocrin	67	8	13.8	4
AT5G22740	glycosyl transferase family 2 protein, similar to beta-(1-3)-glucosyl transferase	66	4	4.8	1
AT3G02530	chaperonin, putative, similar to SWISS-PROT:P80317- T-complex protein 1, zeta subu	65	16	14.4	2
AT5G16070	chaperonin, putative, similar to SWISS-PROT:P80317 T-complex protein 1, zeta subun	65	14	15.6	2
AT2G47250	RNA helicase, putative, similar to SP:P53131 Pre-mRNA splicing factor RNA helicase	65	7	9.8	1
AT3G62310	RNA helicase, putative, similar to SP:P53131 Pre-mRNA splicing factor RNA helicase	65	17	12.2	1
AT5G26830	threonyl-tRNA synthetase / threonine--tRNA ligase (THRRS), identical to SP:O04630	64	9	3.5	2
AT5G45390	ATP-dependent Clp protease proteolytic subunit (ClpP4), identical to nClpP4 GI:536	64	2	8.4	3
AT1G19450	integral membrane protein, putative / sugar transporter family protein, similar to	64	1	2.1	0
AT1G80070	splicing factor, putative, strong similarity to splicing factor Prp8 (Homo sapiens	64	29	7.6	2
AT5G08280	hydroxymethylbilane synthase / porphobilinogen deaminase, chloroplast / pre-uropor	63	4	6.4	0
AT1G19550	dehydroascorbate reductase, putative, similar to dehydroascorbate reductase (Arabi	63	1	7	24
AT1G19570	dehydroascorbate reductase, putative, similar to GB:BAA90672 from (Oryza sativa) |	63	1	5.1	24
AT3G19760	eukaryotic translation initiation factor 4A, putative / eIF-4A, putative / DEAD bo	63	6	4.3	2
AT3G16640	translationally controlled tumor family protein, similar to translationally contro	63	6	11	39
AT3G13580	60S ribosomal protein L7 (RPL7D), similar to 60S ribosomal protein L7 GB:AAD14525	62	5	16.6	9
AT5G19550	aspartate aminotransferase, cytoplasmic isozyme 1 / transaminase A (ASP2), identic	62	5	9.6	3
AT3G51030	ATTRX H1 | thioredoxin H-type 1 (TRX-H-1), identical to SP:P29448 Thioredoxin H-type 1 (T	62	2	9.4	0
AT3G62830	AUD1 | NAD-dependent epimerase/dehydratase family protein, similar to UDP-glucuronic acid	62	14	15.4	3
AT5G49890	chloride channel protein (CLC-c), identical to gi:1742956 | chr5:20305346-20309576	62	3	7.5	0
AT3G44340	sec23/sec24 transport family protein, contains Pfam domains PF04811: Sec23/Sec24 t	62	9	4.5	1
AT1G52600	signal peptidase, putative, similar to SP:P13679 Microsomal signal peptidase 21 kD	61	5	18.6	1
AT1G71250	GDSL-motif lipase/hydrolase family protein, similar to family II lipases EXL3 GI:1	61	3	7.4	7
AT5G02790	In2-1 protein, putative, similar to In2-1, Zea mays, EMBL:X58573 | chr5:632827-635	60	3	4	1
AT1G53210	sodium/calcium exchanger family protein / calcium-binding EF hand family protein,	60	6	6.9	0
ATCG00830	RPL2.1 | encodes a chloroplast ribosomal protein L2, a constituent of the large subunit o	60	3	9.5	0
ATCG01310	RPL2.2 | encodes a chloroplast ribosomal protein L2, a constituent of the large subunit o	60	3	9.5	0
AT3G08590	2,3-biphosphoglycerate-independent phosphoglycerate mutase, putative / phosphoglyc	59	4	6	0
AT4G13430	aconitase family protein / aconitate hydratase family protein, contains Pfam profi	59	19	14.6	15
AT4G17260	L-lactate dehydrogenase, putative, strong similarity to L-lactate dehydrogenase fr	59	6	20.3	3
AT5G03850	40S ribosomal protein S28 (RPS28B), ribosomal protein S28, Arabidopsis thaliana, E	59	3	29.9	25
AT5G37510	| Symbol: EMB1467 | NADH-ubiquinone dehydrogenase, mitochondrial, putative, similar to NADH-ubiquin	59	5	6.3	3
AT3G10090	40S ribosomal protein S28 (RPS28A), similar to ribosomal protein S28 GB:P34789 (Ar	59	3	29.9	25
AT3G43300	guanine nucleotide exchange family protein, similar to SP:Q9Y6D5 Brefeldin A-inhib	59	7	8.6	0
AT1G09200	histone H3, identical to histone H3 from Zea mays SP:P05203, Medicago sativa GI:16	59	12	46.7	55
AT3G27360	histone H3, identical to histone H3 from Zea mays SP:P05203, Medicago sativa GI:16	59	12	46.7	48
AT5G10390	histone H3, identical to histone H3 from Zea mays SP:P05203, Medicago sativa GI:16	59	12	46.7	55
AT5G65360	histone H3, identical to histone H3 from Zea mays SP:P05203, Medicago sativa GI:16	59	12	46.7	52
AT5G10400	histone H3, identical to several histone H3 proteins, including Zea mays SP:P05203	59	12	46.7	52
AT5G65350	histone H3, nearly identical to histone H3 from Zea mays SP:P05203, Medicago sativ	59	13	49.9	49
AT3G42050	vacuolar ATP synthase subunit H family protein, identical to probable vacuolar ATP	58	3	12.4	0
AT3G55800	| Symbol: SBPASE | Encodes the chloroplast enzyme sedoheptulose-1,7-bisphosphatase (SBPase), involv	58	7	20.6	1
AT5G11520	aspartate aminotransferase, chloroplast / transaminase A (ASP3) (YLS4), identical	58	4	4.9	1
AT3G54960	ATPDIL1-3 | Encodes a protein disulfide isomerase-like (PDIL) protein, a member of a mult	58	8	5.8	0
AT5G13450	ATP synthase delta chain, mitochondrial, putative / H(+)-transporting two-sector A	58	3	11.7	3
AT3G23990	chaperonin (CPN60) (HSP60), identical to SWISS-PROT:P29197- chaperonin CPN60, mito	58	8	10.7	1
AT2G33210	chaperonin, putative, similar to SWISS-PROT:Q05046- chaperonin CPN60-2, mitochondr	58	10	14.5	1
ATMG00070	NAD9 | NADH dehydrogenase subunit 9 | chrM:23663-24235 REVERSE | Aliases: NAD9	57	3	17.9	0
AT2G19740	60S ribosomal protein L31 (RPL31A) | chr2:8520599-8521601 FORWARD | Aliases: F6F22	56	4	12	27
AT4G26230	60S ribosomal protein L31 (RPL31B), ribosomal protein L31, Nicotiana glutinosa, U2	56	4	11.9	27
AT1G18410	kinesin motor protein-related, similar to kinesin-related protein GB:AAF24855 GI:6	56	11	5.9	0
AT3G57020	strictosidine synthase family protein, similar to strictosidine synthase (Rauvolfi	56	30	15.8	1
AT4G10960	UDP-glucose 4-epimerase, putative / UDP-galactose 4-epimerase, putative / Galactow	56	5	9	3
AT1G16300	glyceraldehyde 3-phosphate dehydrogenase, cytosolic, putative / NAD-dependent glyc	55	12	9	13
AT1G79530	glyceraldehyde 3-phosphate dehydrogenase, cytosolic, putative / NAD-dependent glyc	55	13	11.3	24
AT4G33680	aminotransferase class I and II family protein, low similarity to Aromatic Aminotr	55	2	6.9	2
AT5G51830	pfkB-type carbohydrate kinase family protein, contains Pfam profile: PF00294 pfkB	55	9	20.1	1
AT4G12900	gamma interferon responsive lysosomal thiol reductase family protein / GILT family	55	1	4.1	17
AT4G12960	gamma interferon responsive lysosomal thiol reductase family protein / GILT family	55	2	9.5	11
AT1G58270	meprin and TRAF homology domain-containing protein / MATH domain-containing protei	55	4	4.4	0
AT1G29150	26S proteasome regulatory subunit, putative (RPN6), similar to 19S proteosome subu	54	6	8.4	2
AT1G23170	expressed protein, Location of ESTs gb:AA395014, gb:T23026, gb:N65311 and gb:N3722	54	10	13.7	2
AT5G16510	reversibly glycosylated polypeptide, putative, similar to reversibly glycosylatabl	54	5	19.5	2
AT3G14067	subtilase family protein, contains similarity to cucumisin-like serine protease GI	54	7	15.1	0
AT2G33040	ATP synthase gamma chain, mitochondrial (ATPC), identical to SP:Q96250 ATP synthas	53	7	15.1	4
AT5G19820	EMB2734 | PBS lyase HEAT-like repeat-containing protein, contains Pfam profile: PF03130 P	53	6	5.2	0
AT2G07680	ABC transporter family protein | chr2:3515959-3522488 FORWARD | Aliases: T5E7.1	53	5	6.4	0
AT1G74910	ADP-glucose pyrophosphorylase family protein, contains Pfam profile PF00483: Nucle	53	3	6.2	2
AT2G04650	ADP-glucose pyrophosphorylase family protein, contains Pfam profile PF00483: Nucle	53	3	4.9	1
AT5G27640	eukaryotic translation initiation factor 3 subunit 9 / eIF-3 eta / eIF3b (TIF3B1),	53	6	6.7	2
AT5G25780	eukaryotic translation initiation factor 3 subunit 9, putative / eIF-3 eta, putati	53	6	6.7	1
AT1G30400	glutathione S-conjugate ABC transporter (MRP1), identical to glutathione S-conjuga	53	7	6.1	0
AT2G34660	glutathione S-conjugate ABC transporter (MRP2), almost identical to MgATP-energize	53	15	8.3	0
AT2G25140	heat shock protein 100, putative / HSP100, putative / heat shock protein clpB, put	53	11	12.5	0
AT1G63770	peptidase M1 family protein, similar to SP:P04825 Aminopeptidase N (EC 3.4.11.2) (	53	4	6.2	1
AT1G01090	pyruvate dehydrogenase E1 component alpha subunit, chloroplast, identical to pyruv	53	4	11.6	2
AT1G17100	SOUL heme-binding family protein, similar to SOUL protein (Mus musculus) GI:488690	53	3	15.5	3
AT1G55040	zinc finger (Ran-binding) family protein, contains Pfam PF00641: Zn-finger in Ran	53	5	3.4	2
AT2G36620	60S ribosomal protein L24 (RPL24A) | chr2:15357486-15358944 REVERSE | Aliases: F13	52	10	30.7	23
AT3G53020	| Symbol: RPL24B | Regulated by TCP20. | chr3:19671545-19673003 REVERSE | Aliases: F8J2.190, RPL24B	52	10	31.1	23
AT4G10260	pfkB-type carbohydrate kinase family protein, contains Pfam profile: PF00294 pfkB	52	10	19.5	0
AT1G10840	eukaryotic translation initiation factor 3 subunit 3 / eIF-3 gamma / eIF3h (TIF3H1	52	3	6.8	0
AT4G16660	heat shock protein 70, putative / HSP70, putative | chr4:9376773-9381529 FORWARD |	52	10	15.4	1
AT3G05060	SAR DNA-binding protein, putative, strong similarity to SAR DNA-binding protein-1	52	7	9.1	1
AT5G24410	glucosamine/galactosamine-6-phosphate isomerase-related, contains weak similarity	51	16	7.5	1
AT4G31300	20S proteasome beta subunit A (PBA1) (PRCD), identical to cDNA proteasome subunit	51	5	24.5	5
AT1G75270	dehydroascorbate reductase, putative, similar to GI:6939839 from (Oryza sativa) |	51	4	17.8	23
ATCG00160	RPS2 | Chloroplast ribosomal protein S2 | chrC:15013-15723 REVERSE | Aliases: RPS2	51	3	11.7	0
AT1G23820	spermidine synthase 1 (SPDSYN1) / putrescine aminopropyltransferase 1, identical t	50	4	10.1	3
AT1G47840	hexokinase, putative, similar to hexokinase 1 (Arabidopsis thaliana) Swiss-Prot:Q4	50	3	3.9	0
AT1G57860	60S ribosomal protein L21, similar to 60S ribosomal protein L21 GI:3885884 from (O	50	19	28.7	35
AT3G27830	50S ribosomal protein L12-1, chloroplast (CL12-A), identical to ribosomal protein	50	6	9.3	0
AT3G27850	50S ribosomal protein L12-3, chloroplast (CL12-C), identical to ribosomal protein	50	6	9.5	0
AT2G27530	60S ribosomal protein L10A (RPL10aB) | chr2:11770332-11771906 REVERSE | Aliases: F	50	10	19.7	16
AT1G57660	60S ribosomal protein L21 (RPL21E), similar to 60S ribosomal protein L21 GB:Q43291	50	19	28.7	35
AT4G20800	FAD-binding domain-containing protein, similar to SP:P93479 Reticuline oxidase pre	50	2	6.3	2
AT4G01370	mitogen-activated protein kinase, putative / MAPK, putative (MPK4), identical to m	50	4	11.9	1
AT3G03910	glutamate dehydrogenase, putative, similar to glutamate dehydrogenase 1 (GDH 1) (A	49	5	9.6	1
AT4G22330	alkaline phytoceramidase family / aPHC family, contains Pfam profile: PF05875: alk	49	4	5.5	2
AT2G04740	ankyrin repeat family protein, contains ankyrin repeats, Pfam:PF00023 | chr2:16571	49	11	1.6	0
AT5G12040	carbon-nitrogen hydrolase family protein, similar to Nit protein 2 (Homo sapiens)	49	3	7.3	2
AT4G12650	endomembrane protein 70, putative, TM4 family; | chr4:7467975-7469787 REVERSE | Al	49	3	5.5	0
AT1G75940	glycosyl hydrolase family 1 protein / anther-specific protein ATA27, contains Pfam	49	2	3.5	1
AT1G11840	lactoylglutathione lyase, putative / glyoxalase I, putative, highly similar to put	49	6	15.8	8
AT2G14720	vacuolar sorting receptor, putative, identical to GB:U79960 GI:1737220; contains a	49	5	8.9	0
AT2G14740	vacuolar sorting receptor, putative, nearly identical to vacuolar sorting receptor	49	5	8.9	1
AT3G52850	vacuolar sorting receptor, putative, nearly identical to vacuolar sorting receptor	49	10	11.2	2
AT1G06550	enoyl-CoA hydratase/isomerase family protein, similar to CHY1 (gi:8572760); contai	48	6	11.4	1
AT3G51160	GDP-D-mannose-4,6-dehydratase (MUR1), almost identical to GDP-D-mannose-4,6-dehydr	47	4	4.7	1
AT5G66280	GDP-D-mannose 4,6-dehydratase, putative, strong similarity to GDP-D-mannose-4,6-de	47	4	6.7	1
AT5G20960	aldehyde oxidase 1 (AAO1), identical to aldehyde oxidase AAO1 from Arabidopsis tha	47	2	1.4	0
AT2G33470	glycolipid transfer protein-related, similar to phosphoinositol 4-phosphate adapto	47	4	10.5	1
AT5G36890	glycosyl hydrolase family 1 protein, pcontains Pfam PF00232 : Glycosyl hydrolase f	47	1	1.8	1
AT2G04190	meprin and TRAF homology domain-containing protein / MATH domain-containing protei	47	4	5.9	0
AT2G27320	similar to expressed protein [Arabidopsis thaliana] (TAIR:At2g38255.1); similar to	47	1	4.1	13
AT1G09100	26S protease regulatory subunit 6A, putative, identical to SP:O04019 from (Arabido	46	6	15.1	0
AT1G74470	geranylgeranyl reductase, identical to geranylgeranyl reductase GB:Y14044 (Arabido	46	2	2.3	1
AT3G05530	26S proteasome AAA-ATPase subunit (RPT5a), identical to GB:AAF22525 GI:6652886 fro	46	6	10.6	0
AT4G21010	transcription initiation factor-related, contains weak similarity to Transcription	46	3	9	4
AT5G19990	26S proteasome AAA-ATPase subunit (RPT6a) | chr5:6752043-6755078 FORWARD | Aliases	46	4	7.7	4
AT5G20000	26S proteasome AAA-ATPase subunit, putative, almost identical to 26S proteasome AA	46	4	7.7	3
ATMG00220	COB | Mitochondrial apocytochrome b (cob) gene encodes a subunit of the ubiquinol-cytochr	46	3	7.7	0
AT1G79500	2-dehydro-3-deoxyphosphooctonate aldolase / phospho-2-dehydro-3-deoxyoctonate aldo	46	3	11.4	0
AT2G07727	cytochrome b (MTCYB) (COB) (CYTB), contains Pfam profile PF00033: Cytochrome b(N-t	46	3	7.7	7
AT4G16155	dihydrolipoamide dehydrogenase 2, plastidic / lipoamide dehydrogenase 2 (PTLPD2),	46	3	11.1	1
AT1G08880	histone H2A, putative, Strong similarity to histone H2A Cicer arietinum SP:O65759,	46	5	16.3	21
AT2G38810	histone H2A, putative, strong similarity to histone H2A.F/Z Arabidopsis thaliana G	46	4	6.9	8
AT3G54560	histone H2A.F/Z, identical to GI:2407800 | chr3:20207248-20208628 FORWARD | Aliase	46	4	6.8	8
AT5G09650	inorganic pyrophosphatase family protein, similar to SP:Q15181 Inorganic pyrophosp	46	4	12.8	0
AT4G27680	MSP1 protein, putative / intramitochondrial sorting protein, putative, similar to	46	8	13.6	4
AT5G53540	MSP1 protein, putative / intramitochondrial sorting protein, putative, similar to	46	4	6.6	2
AT4G29700	type I phosphodiesterase/nucleotide pyrophosphatase family protein, similar to SP:	46	3	6.8	0
AT3G53520	NAD-dependent epimerase/dehydratase family protein, similar to UDP-glucuronic acid	45	5	3.9	3
AT3G02260	auxin transport protein (BIG), nearly identical to auxin transport protein; BIG (A	45	33	5.5	0
AT4G35090	catalase 2, identical to catalase 2 SP:P25819, GI:17865693 from (Arabidopsis thali	45	2	5	0
AT1G10370	glutathione S-transferase, putative (ERD9), similar to glutathione S-transferase T	45	1	5.2	84
AT5G12860	oxoglutarate/malate translocator, putative, similar to 2-oxoglutarate/malate trans	45	4	8.7	0
AT4G38780	splicing factor, putative, strong similarity to splicing factor Prp8 (Homo sapiens	45	28	6.1	2
AT3G20050	T-complex protein 1 alpha subunit / TCP-1-alpha / chaperonin (CCT1), identical to	45	29	22	3
AT2G40100	chlorophyll A-B binding protein (LHCB4.3), identical to Lhcb4:3 protein (Arabidops	44	5	12	6
AT3G55280	60S ribosomal protein L23A (RPL23aB), various ribosomal L23a proteins | chr3:20511	44	3	17.1	6
AT5G06460	ubiquitin activating enzyme 2 (UBA2), E1; identical to gi:1703477 | chr5:1970240-1	44	8	9.5	1
AT5G66190	ferredoxin--NADP(+) reductase, putative / adrenodoxin reductase, putative, strong	44	4	15.2	2
AT5G52540	expressed protein, contains PF05684: Protein of unknown function (DUF819) | chr5:2	44	3	8.8	5
AT2G34810	FAD-binding domain-containing protein, similar to SP:P30986 reticuline oxidase pre	44	3	7.5	0
ATMG00640	ORF25 | encodes a plant b subunit of mitochondrial ATP synthase based on structural simil	44	6	8	0
AT2G44100	Rab GDP dissociation inhibitor (GDI1), identical to GDP dissociation inhibitor (Ar	43	5	11.8	2
AT5G09550	Rab GDP dissociation inhibitor, putative, strong similarity to GDP dissociation in	43	7	10.8	1
AT1G64190	6-phosphogluconate dehydrogenase family protein, contains Pfam profiles: PF00393 6	42	3	5.3	2
AT3G02360	6-phosphogluconate dehydrogenase family protein, contains Pfam profiles: PF00393 6	42	4	10.6	0
AT4G27090	60S ribosomal protein L14 (RPL14B), ribosomal protein L14 - Human,PIR3:JC5954 | ch	42	4	12.8	36
AT5G41670	6-phosphogluconate dehydrogenase family protein, contains Pfam profiles: PF00393 6	42	3	5.3	2
AT3G20790	oxidoreductase family protein, weak similarity to SP:Q07982 Glucose--fructose oxid	42	2	12.8	0
AT1G05880	similar to IBR domain-containing protein / ARIADNE-like protein ARI7 (ARI7) [Arabi	42	14	10.1	0
AT3G13290	transducin family protein / WD-40 repeat family protein, contains 2 WD-40 repeats	42	17	5.3	2
AT1G29880	glycyl-tRNA synthetase / glycine--tRNA ligase, identical to SP:O23627 Glycyl-tRNA	41	8	10.1	3
AT2G39590	40S ribosomal protein S15A (RPS15aC) | chr2:16524666-16525343 REVERSE | Aliases: F	41	13	26.3	15
AT3G14600	60S ribosomal protein L18A (RPL18aC), similar to GB:CAA08791 from (Podocoryne carn	41	9	15.9	25
AT3G56090	ATFER3 | ferritin, putative, similar to ferritin subunit cowpea2 precursor (Vigna unguicu	41	1	3.4	1
ATMG00160	COX2 | cytochrome c oxidase subunit 2 | chrM:40502-42628 REVERSE | Aliases: COX2	41	4	7.4	0
AT1G29965	60S ribosomal protein L18A (RPL18aA), JRW | chr1:10498294-10499446 REVERSE | Alia	41	6	10.3	25
AT5G11490	adaptin family protein, similar to SP:Q9WV76 Adapter-related protein complex 4 bet	41	3	5	0
AT5G67360	cucumisin-like serine protease (ARA12), Asp48; almost identical to cucumisin-like	41	3	8.4	2
AT1G23870	glycosyl transferase family 20 protein / trehalose-phosphatase family protein, con	41	3	5.5	0
AT1G60140	glycosyl transferase family 20 protein / trehalose-phosphatase family protein, con	41	6	7.3	0
AT4G17770	glycosyl transferase family 20 protein / trehalose-phosphatase family protein, con	41	2	3.8	0
AT4G26300	EMB1027 | arginyl-tRNA synthetase, putative / arginine--tRNA ligase, putative, similar to	40	5	3.2	0
AT4G13400	expressed protein | chr4:7787818-7791280 REVERSE | Aliases: T9E8.140, T9E8_140	40	1	2.5	0
AT3G20250	pumilio/Puf RNA-binding domain-containing protein, contains Pfam profile: PF00806	40	17	8.6	0
AT5G65760	serine carboxypeptidase S28 family protein, similar to SP:P42785 Lysosomal Pro-X c	40	1	2	1
AT2G47470	ATPDIL2-1 | Encodes a protein disulfide isomerase-like (PDIL) protein, a member of a mult	39	4	7.7	8
AT5G11170	DEAD/DEAH box helicase, putative (RH15), DEAD BOX RNA helicase RH15, Arabidopsis t	39	4	16	1
AT3G22860	eukaryotic translation initiation factor 3 subunit 8, putative / eIF3c, putative,	39	3	4.4	1
AT3G10410	SCPL49 | serine carboxypeptidase III, putative, similar to serine carboxypeptidase III fr	39	9	10.5	2
AT3G04400	| Symbol: EMB2171 | 60S ribosomal protein L23 (RPL23C), similar to ribosomal protein L17 GB:AAA3411	38	4	13	14
AT4G24830	arginosuccinate synthase family, contains Pfam profile: PF00764 arginosuccinate sy	38	3	4.3	0
AT1G04480	60S ribosomal protein L23 (RPL23A), identical to GB:AAB80655 | chr1:1216094-121745	38	4	13	14
AT2G33370	60S ribosomal protein L23 (RPL23B) | chr2:14150646-14151797 REVERSE | Aliases: F4P	38	4	13	14
AT3G57290	eukaryotic translation initiation factor 3E / eIF3e (TIF3E1), identical to eukaryo	38	5	16.3	3
AT1G79440	succinate-semialdehyde dehydrogenase (SSADH1), similar to succinate-semialdehyde d	37	8	12.8	0
AT2G20260	photosystem I reaction center subunit IV, chloroplast, putative / PSI-E, putative	37	3	5.8	6
AT3G22630	20S proteasome beta subunit D (PBD1) (PRGB), identical to GB:CAA74026 from (Arabid	37	6	14.6	4
AT4G02770	photosystem I reaction center subunit II, chloroplast, putative / photosystem I 20	37	4	15.5	1
AT4G28750	photosystem I reaction center subunit IV, chloroplast, putative / PSI-E, putative	37	3	5.9	6
AT5G49810	methionine S-methyltransferase, identical to methionine S-methyltransferase (Arabi	37	5	4.1	0
AT5G15880	expressed protein | chr5:5185791-5188050 FORWARD | Aliases: F1N13.20, F1N13_20	37	6	6.4	0
AT5G01600	ferritin 1 (FER1), identical to ferritin (Arabidopsis thaliana) GI:1246401, GI:816	37	5	30.1	2
AT3G20370	meprin and TRAF homology domain-containing protein / MATH domain-containing protei	37	2	4.8	0
AT4G35780	protein kinase family protein, similar to protein kinase (gi:170047) from Glycine	37	6	3.2	0
AT2G07560	| Symbol: AHA6 | ATPase, plasma membrane-type, putative / proton pump, putative, similar to P-type	36	18	5.7	1
AT3G56340	40S ribosomal protein S26 (RPS26C), several 40S ribosomal protein S26 | chr3:20903	36	8	22.8	21
ATCG00470	ATPE | ATPase epsilon subunit | chrC:52265-52663 REVERSE | Aliases: ATPE	36	1	11.3	0
AT1G29170	expressed protein, similar to expressed protein [Arabidopsis thaliana] (TAIR:At2g3	36	7	9.3	0
AT5G09730	glycosyl hydrolase family 3 protein, beta-xylosidase, Hypocrea jecorina, EMBL:Z692	36	3	4.2	1
AT5G39980	pentatricopeptide (PPR) repeat-containing protein, contains Pfam profile PF01535:	36	10	11.1	0
AT5G59980	RNase P subunit p30 family protein, contains Pfam PF01876: RNase P subunit p30 | c	36	5	8	0
AT1G16340	2-dehydro-3-deoxyphosphooctonate aldolase, putative / phospho-2-dehydro-3-deoxyoct	35	4	17.5	0
AT1G16470	20S proteasome alpha subunit B (PAB1) (PRC3), identical to proteasome subunit alph	35	4	15.4	3
AT1G79210	20S proteasome alpha subunit B, putative, nearly identical to SP:O23708 Proteasome	35	4	15.4	3
AT3G11050	ATFER2 | ferritin, putative, similar to ferritin subunit cowpea2 precursor GI:2970654 (Vi	35	3	3.9	1
AT2G04030	EMB1956 | heat shock protein, putative, strong similarity to heat shock protein (Arabidop	35	11	7.5	2
AT1G16980	alpha, alpha-trehalose-phosphate synthase, UDP-forming, putative / trehalose-6-pho	35	13	4.9	0
AT1G17000	alpha, alpha-trehalose-phosphate synthase, UDP-forming, putative / trehalose-6-pho	35	12	4.7	0
AT4G34490	cyclase-associated protein (cap1), identical to cyclase-associated protein (cap1)	35	2	7.1	0
AT1G53750	26S proteasome AAA-ATPase subunit (RPT1a), similar to 26S proteasome ATPase subuni	34	2	4.6	2
AT2G17265	homoserine kinase (HSK), identical to homoserine kinase (Arabidopsis thaliana) gi:	34	3	7.9	0
AT4G13170	60S ribosomal protein L13A (RPL13aC), ribosomal protein L13a -Lupinus luteus,PID:e	34	6	19.4	19
AT3G07110	60S ribosomal protein L13A (RPL13aA), similar to ribosomal protein L13A GB:O49885	34	13	23.7	18
AT1G01810	expressed protein | chr1:295242-295724 FORWARD | Aliases: T1N6.23, T1N6_23	34	3	14.2	0
AT2G21250	mannose 6-phosphate reductase (NADPH-dependent), putative, 6-phosphate reductase (	34	6	14.3	3
AT1G12640	membrane bound O-acyl transferase (MBOAT) family protein, low similarity to porcup	34	5	11.1	1
AT3G25230	peptidyl-prolyl cis-trans isomerase / FK506-binding protein (ROF1), identical to r	34	8	5.7	1
AT1G59453	transcription factor-related, weak similarity to TFIIIC Box B-binding subunit (Hom	34	16	6	0
AT3G22230	60S ribosomal protein L27 (RPL27B), similar to 60S RIBOSOMAL PROTEIN L27 GB:P41101	33	5	11.2	28
AT4G15000	60S ribosomal protein L27 (RPL27C) | chr4:8571829-8572485 FORWARD | Aliases: DL354	33	5	11.2	28
AT5G23740	40S ribosomal protein S11 (RPS11C) | chr5:8008043-8009439 REVERSE | Aliases: MRO11	33	7	16.5	22
AT3G54710	CDT1B | Encodes a cyclin-dependent protein kinase. Involved in nuclear DNA replication an	33	7	16.7	0
AT1G17745	D-3-phosphoglycerate dehydrogenase / 3-PGDH, identical to SP:O04130 | chr1:6100957	33	7	9.6	0
AT2G32240	expressed protein, contains Pfam profile: PF04508 viral A-type inclusion protein r	33	14	9.2	2
AT1G29040	expressed protein, similar to unknown protein [Oryza sativa (japonica cultivar-gro	33	2	21	0
AT2G44610	Ras-related GTP-binding protein, putative, similar to GTP-binding protein GI:62358	33	3	9	0
AT5G10800	RNA recognition motif (RRM)-containing protein, KIAA0332 gene, Homo sapiens, EMBL:	33	4	3.7	0
AT4G15040	subtilase family protein, contains similarity to prepro-cucumisin GI:807698 from (	33	9	8.4	0
AT5G58840	subtilase family protein, contains similarity to prepro-cucumisin GI:807698 from (	33	9	7.1	2
AT5G59090	subtilase family protein, contains similarity to prepro-cucumisin GI:807698 from (	33	9	6.3	2
AT5G59120	subtilase family protein, contains similarity to prepro-cucumisin GI:807698 from (	33	8	4.8	2
AT5G59130	subtilase family protein, contains similarity to prepro-cucumisin GI:807698 from (	33	4	2.4	2
AT3G56490	zinc-binding protein, putative / protein kinase C inhibitor, putative, similar to	33	1	10.3	0
AT1G61580	| Symbol: ARP2 | 60S ribosomal protein L3 (RPL3B), identical to ribosomal protein GI:806279 from (A	32	6	13.2	15
AT3G23640	HGL1 | glycosyl hydrolase family 31 protein, similar to alpha-glucosidase II from SP:Q9F2	32	8	4.8	0
AT2G45570	cytochrome P450 76C2, putative (CYP76C2) (YLS6), identical to SP:O64637 Cytochrome	32	3	1.3	0
AT1G66110	expressed protein, contains Pfam profile PF04510: Family of unknown function (DUF5	32	22	4.3	0
AT2G25050	formin homology 2 domain-containing protein / FH2 domain-containing protein, conta	32	12	7.3	0
AT5G26260	meprin and TRAF homology domain-containing protein / MATH domain-containing protei	32	2	7.2	0
AT1G34130	oligosaccharyl transferase STT3 subunit, putative, similar to SP:P39007 Oligosacch	32	3	7.3	0
AT3G44600	peptidyl-prolyl cis-trans isomerase cyclophilin-type family protein, similar to SP	32	2	2.5	0
AT4G02280	sucrose synthase, putative / sucrose-UDP glucosyltransferase, putative, strong sim	32	5	4.8	0
AT1G55320	acyl-activating enzyme 18 (AAE18), nearly identical to acyl-activating enzyme 18 (	31	8	8.1	0
AT2G26900	bile acid:sodium symporter family protein, low similarity to SP:Q12908 Ileal sodiu	31	1	5	2
AT5G17680	disease resistance protein (TIR-NBS-LRR class), putative, domain signature TIR-NBS	31	23	6.8	0
AT4G13990	exostosin family protein, contains Pfam profile: PF03016 exostosin family | chr4:8	31	1	1.1	0
AT1G73200	expressed protein | chr1:27527115-27530234 REVERSE | Aliases: T18K17.13, T18K17_13	31	3	5.4	0
AT1G17820	expressed protein | chr1:6131060-6135338 REVERSE | Aliases: F2H15.5, F2H15_5	31	9	8.7	0
AT1G16440	protein kinase, putative, similar to viroid symptom modulation protein (Lycopersic	31	1	1.6	0
AT1G06380	ribosomal protein-related, similar to PBK1 protein (GI:3668141) {Homo sapiens}; we	31	6	6.1	0
AT2G03770	sulfotransferase family protein, similar to steroid sulfotransferase 3 (Brassica n	31	3	11	0
AT3G25420	SCPL21 | serine carboxypeptidase S10 family protein, similar to serine carboxypeptidase I	31	1	2.3	0
AT1G14610	valyl-tRNA synthetase / valine--tRNA ligase (VALRS), nearly identical to SP:P93736	30	11	6.4	2
AT1G31330	photosystem I reaction center subunit III family protein, contains Pfam profile: P	30	3	15.8	2
AT1G62800	aspartate aminotransferase, cytoplasmic isozyme 2 / transaminase A (ASP4), identic	30	5	16	3
AT3G51820	chlorophyll synthetase, putative, identical to gi:972938 putative chlorophyll synt	30	2	3.4	0
AT1G80300	chloroplast ADP, ATP carrier protein 1 / ADP, ATP translocase 1 / adenine nucleoti	30	16	12.4	2
AT2G39470	photosystem II reaction center PsbP family protein | chr2:16483378-16485319 FORWAR	30	3	6.9	0
AT4G12910	SCPL20 | serine carboxypeptidase S10 family protein, SERINE CARBOXYPEPTIDASE I PRECURSOR	30	2	4.4	0
