# Supplementary material for: Probing the endosperm gene expression landscape in Brassica napus
Source: BMC Genomics. 2009 Jun 2;10:256. doi: 10.1186/1471-2164-10-256 (PMC2702316; doi:10.1186/1471-2164-10-256)
Supplement: Additional file 4 — A table of 1229 significantly differentially expressed unisequences during endosperm development. This table shows annotations and expression level changes of 1229 significantly differentially expressed unisequences during endosperm development. [file 1471-2164-10-256-S4.xlsx]

## Sheet: Additional file 4
Additional file 4: 1229 significant differentially expressed unisequences during endosperm development.
			Mean log ratio				signal intensity
Probe ID	Accession No. in dbEST of NCBI	Fiesta ID	H/G	C/G	derived_C/H	C/H	Globular	Heart	Cotyledon	unisequences	EST members	Cluster	Loci	Description
10FGYSUA_UP_001_A03_16OCT2003_031	CN728676	601765	1.36393	1.52998	0.166058	0.0244133	919.875	2660.31	2559.44	1	1	3	AT4G35450	| Symbols: AFT, AKR2 | AKR2 (ANKYRIN REPEAT-CONTAINING PROTEIN 2); protein binding | chr4:16839867-16841764 FORWARD
10FGYSUA_UP_001_A12_16OCT2003_096	CN728684	601722	1.75606	1.98873	0.232675	0.444551	531.226	1702.7	2090.52	4	14	3	AT2G30620	| Symbols: | histone H1.2 | chr2:13052437-13053344 FORWARD
10FGYSUA_UP_001_C04_16OCT2003_028	CN728697	601602	1.38192	1.62047	0.238547	Filterd	4795.66	13884.7	18547.4	2	10	3	AT5G44340	| Symbols: TUB4 | TUB4 (tubulin beta-4 chain) | chr5:17876669-17878221 REVERSE
10FGYSUA_UP_001_G01_16OCT2003_003	CN728741	601634	3.96422	3.64778	-0.316435	-0.459929	1650.41	24131.1	16808.1	13	310	3		| Symbols:
10FGYSUA_UP_002_B05_16OCT2003_045	CN728777	602361	2.22855	2.66225	0.433701	0.349849	437.625	1994.57	3023.88	0	0	3	AT5G14040	| Symbols: | mitochondrial phosphate transporter | chr5:4531061-4532967 REVERSE
10FGYSUA_UP_002_D05_16OCT2003_041	CN728801	602199	2.33453	1.43753	-0.896994	-0.899256	668.344	3534.33	1689.78	1	1	23	AT2G04780	| Symbols: FLA7 | FLA7 (FLA7) | chr2:1677485-1678249 FORWARD
10FGYSUA_UP_002_D06_16OCT2003_042	CN728802	602367	-1.81457	-2.17028	-0.355717	-0.446997	7141.88	2011.59	1529.25	0	0	4	ATCG00600	| Symbols: PETG | Cytochrome b6-f complex, subunit V. Disruption of homologous gene in Chlamydomonas results in disruption of cytochrome b6-f complex. | chrC:65998-66111 FORWARD
10FGYSUA_UP_002_D12_16OCT2003_090	CN728808	601595	-1.23985	-1.05913	0.180718	0.27053	3246.38	1389.03	1452.5	1	1	4	AT5G23440	| Symbols: FTRA1 | FTRA1 (ferredoxin/thioredoxin reductase subunit A (variable subunit) 1); ferredoxin:thioredoxin reductase | chr5:7903233-7903781 REVERSE
10FGYSUA_UP_002_E03_16OCT2003_023	CN728811	601920	-1.84354	-1.28878	0.55476	0.503339	3769.75	1038.23	1460	0	0	9	AT1G20340	| Symbols: DRT112 | DRT112 (DNA-damage-repair/toleration protein 112); copper ion binding / electron carrier | chr1:7042760-7043263 REVERSE
10FGYSUA_UP_003_C08_17OCT2003_060	CN728881	601740	1.20517	0.768886	-0.436289	-0.521517	1078.25	2192.4	1705.88	0	0	3	AT1G74520	| Symbols: ATHVA22A | ATHVA22A (Arabidopsis thaliana HVA22 homologue A) | chr1:28011770-28012817 REVERSE
10FGYSUA_UP_003_C09_17OCT2003_075	CN728882	602134	-1.90346	-1.15281	0.750654	0.852666	7232.66	1794.6	3579.06	0	0	9	AT2G23670	| Symbols: YCF37 | YCF37 (Arabidopsis homolog of Synechocystis YCF37) | chr2:10070387-10070890 REVERSE
10FGYSUA_UP_003_C10_17OCT2003_076	CN728883	601829	-4.3566	-4.26604	0.0905544	0.408134	10936.5	320.269	433.969	0	0	4	AT4G14690	| Symbols: ELIP2 | ELIP2 (EARLY LIGHT-INDUCIBLE PROTEIN 2); chlorophyll binding | chr4:8418368-8419124 FORWARD
10FGYSUA_UP_003_D05_17OCT2003_041	CN728890	602231	2.54904	2.64104	0.0920032	-0.006873	865.188	4856.65	5660.75	2	2	3		| Symbols:
10FGYSUA_UP_003_D10_17OCT2003_074	CN728894	602246	-2.10529	-1.8057	0.299594	0.318	18721	4407.56	5880.81	1	8	4	AT5G54270	| Symbols: LHCB3*1, LHCB3 | LHCB3 (LIGHT-HARVESTING CHLOROPHYLL BINDING PROTEIN 3) | chr5:22055650-22056609 FORWARD
10FGYSUA_UP_003_D12_17OCT2003_090	CN728896	601734	-1.60222	-1.48929	0.112934	Filterd	14981.2	5365.59	5829.12	2	3	4	AT1G31330	| Symbols: PSAF | PSAF (photosystem I subunit F) | chr1:11214992-11215920 REVERSE
10FGYSUA_UP_003_E05_17OCT2003_039	CN728901	602441	-1.5614	-1.62867	-0.0672781	-0.150835	3357.94	1143.06	1030.41	0	0	4	AT1G52220	| Symbols: | similar to TMP14 (THYLAKOID MEMBRANE PHOSPHOPROTEIN OF 14 KDA) [Arabidopsis thaliana] (TAIR:AT2G46820.2); similar to P0460E08.25 [Oryza sativa (japonica cultivar-group)] (GB:BAB61215.1); similar to Os01g0761000 [Oryza sativa (japonica cultivar-group)] (GB:NP_001044320.1) | chr1:19457439-19458274 REVERSE
10FGYSUA_UP_003_F01_17OCT2003_005	CN728907	602508	0.863867	-0.0748605	-0.938727	-1.09317	1695.97	3154.98	1782.44	2	3	22	AT1G21460	| Symbols: | nodulin MtN3 family protein | chr1:7512019-7513270 REVERSE
10FGYSUA_UP_003_G07_17OCT2003_051	CN728924	601953	-1.86917	-1.63355	0.235622	0.28543	4017.16	1017.46	1234.19	1	1	4	AT1G03600	| Symbols: | photosystem II family protein | chr1:898915-899439 FORWARD
10FGYSUA_UP_003_G10_17OCT2003_068	CN728927	601677	-1.9075	-1.83661	0.0708924	0.240764	2528.06	597.188	722.812	1	1	4	AT3G50685	| Symbols: | similar to p-166-4_1 [Pinus resinosa] (GB:AAY17046.1); similar to Os10g0213700 [Oryza sativa (japonica cultivar-group)] (GB:NP_001064326.1) | chr3:18845253-18845729 REVERSE
10FGYSUA_UP_003_H03_17OCT2003_017	CN728932	602411	-2.64033	-2.47143	0.168899	0.283221	2150.32	315.071	381.281	1	16	4		| Symbols:
10FGYSUA_UP_003_H12_17OCT2003_082	CN728939	601770	0.827172	-0.00876684	-0.835939	-0.816149	3478.41	6024.2	3503.19	1	1	22	AT2G20740	| Symbols: | similar to unknown protein [Arabidopsis thaliana] (TAIR:AT2G20230.1); similar to Os04g0679900 [Oryza sativa (japonica cultivar-group)] (GB:NP_001054283.1); similar to H0801D08.19 [Oryza sativa (indica cultivar-group)] (GB:CAJ86261.1) | chr2:8942869-8944373 FORWARD
10FGYSUA_UP_004_A10_17OCT2003_080	CN728948	602137	-2.14488	-2.14381	0.00106762	-0.0641953	3027.97	700.622	708.094	1	1	4	ATCG00380	| Symbols: RPS4 | Chloroplast encoded ribosomal protein S4 | chrC:45223-45828 REVERSE
10FGYSUA_UP_004_B04_17OCT2003_030	CN728954	601566	-2.12923	-1.42032	0.708914	0.761857	9381.28	2377.38	3667.75	1	1	9	AT2G39730	| Symbols: RCA | RCA (RUBISCO ACTIVASE) | chr2:16578029-16580423 REVERSE
10FGYSUA_UP_004_C09_17OCT2003_075	CN728971	601553	1.25894	Filterd		-1.00313	1944.59	5590.86	2571.91	2	2	18	AT4G27435	| Symbols: | similar to unknown protein [Arabidopsis thaliana] (TAIR:AT1G52910.1); similar to fiber protein Fb34 [Gossypium barbadense] (GB:AAR07596.1); contains InterPro domain Protein of unknown function DUF1218; (InterPro:IPR009606) | chr4:13723909-13724878 FORWARD
10FGYSUA_UP_004_E12_17OCT2003_088	CN728995	601990	1.62818	1.76918	0.140999	Filterd	2039.12	5772.44	6929.09	3	11	3	AT5G43330	| Symbols: | malate dehydrogenase, cytosolic, putative | chr5:17407780-17409677 FORWARD
10FGYSUA_UP_004_G06_17OCT2003_036	CN729013	601579	1.04034	0.278028	-0.762317	-0.773569	1090.06	2646.07	1423.97	1	1	23	AT5G20830	| Symbols: SUS1, ASUS1, ATSUS1 | SUS1 (SUCROSE SYNTHASE 1); UDP-glycosyltransferase/ sucrose synthase | chr5:7050601-7054034 REVERSE
10FGYSUA_UP_005_D09_16OCT2003_073	CN729070	602074	-1.17349	-0.99803	0.175462	0.283519	2312.66	945.89	1227.25	0	0	4	AT5G13510	| Symbols: | ribosomal protein L10 family protein | chr5:4341297-4341959 FORWARD
10FGYSUA_UP_005_F10_16OCT2003_070	CN729093	601605	-2.53772	-2.0494	0.488321	0.489458	1724.5	283.085	426.656	1	1	4		| Symbols:
10FGYSUA_UP_005_H09_16OCT2003_065	CN729114	602299	-2.13138	-1.94243	0.188952	0.209119	53615.9	15282.3	17373.9	4	69	4	AT5G38430	| Symbols: | ribulose bisphosphate carboxylase small chain 1B / RuBisCO small subunit 1B (RBCS-1B) (ATS1B) | chr5:15401580-15402385 REVERSE
10FGYSUA_UP_005_H11_16OCT2003_081	CN729116	601865	-3.13264	-3.31096	-0.178321	-0.196787	3865.62	323.908	315.188	0	0	4	AT3G47070	| Symbols: | similar to thylakoid soluble phosphoprotein [Spinacia oleracea] (GB:CAD45559.1) | chr3:17348190-17348492 REVERSE
11FGYSDB_UP_001_B11_16OCT2003_093	CN729138	602729	-1.82496	-1.26763	0.557338	0.460787	2358.88	673.07	1046.94	0	0	9	AT1G74730	| Symbols: | similar to unknown protein [Arabidopsis thaliana] (TAIR:AT5G08050.1); similar to Os12g0575000 [Oryza sativa (japonica cultivar-group)] (GB:NP_001067105.1); similar to Os01g0585300 [Oryza sativa (japonica cultivar-group)] (GB:NP_001043425.1); contains InterPro domain Protein of unknown function DUF1118; (InterPro:IPR009500) | chr1:28082656-28083492 FORWARD
11FGYSDB_UP_001_D01_16OCT2003_009	CN729150	601631	2.16732	0.800638	-1.36668	-1.62277	3541.31	15471.1	5809.75	1	15	18	AT4G30270	| Symbols: MERI-5, BRU1, MERI5B | MERI5B (MERISTEM-5); hydrolase, acting on glycosyl bonds | chr4:14819451-14820454 REVERSE
11FGYSDB_UP_001_D10_16OCT2003_074	CN729159	602699	2.66972	1.68412	-0.985605	-1.54202	3520.25	23311.7	10259.5	2	5	23	AT2G02100	| Symbols: LCR69, PDF2.2 | LCR69/PDF2.2 (Low-molecular-weight cysteine-rich 69); protease inhibitor | chr2:528396-528884 FORWARD
11FGYSDB_UP_001_E07_16OCT2003_055	CN729167	602161	1.32392	1.31089	-0.0130332	0.252463	578.969	1550.29	1845.38	0	0	3		| Symbols:
11FGYSDB_UP_001_F12_16OCT2003_086	CN729184	602678	-2.98384	-2.34556	0.638281	0.607616	9584.69	1368.98	2167.53	2	2	9	AT1G72290	| Symbols: | trypsin and protease inhibitor family protein / Kunitz family protein | chr1:27219514-27220161 FORWARD
11FGYSDB_UP_001_G08_16OCT2003_052	CN729192	601936	1.67038	1.64109	-0.0292907	Filterd	3244.19	10529.5	9385.25	1	15	3		| Symbols:
11FGYSDB_UP_001_H03_16OCT2003_017	CN729199	602023	2.22767	2.51607	0.288408	0.339528	1467.81	6533.06	9238.72	3	5	3	AT1G18080	| Symbols: ATARCA | ATARCA (Arabidopsis thaliana Homolog of the Tobacco ArcA); nucleotide binding | chr1:6222318-6223894 FORWARD
11FGYSDB_UP_002_A11_16OCT2003_095	CN729218	602372	-1.62698	-1.56392	0.063065	-0.00760137	4716.78	1542.24	1551.88	2	10	4	AT3G50820	| Symbols: PSBO2, PSBO-2 | PSBO-2/PSBO2 (PHOTOSYSTEM II SUBUNIT O-2); oxygen evolving | chr3:18901989-18903292 REVERSE
11FGYSDB_UP_002_F11_16OCT2003_085	CN729272	602117	0.157799	1.13696	0.979158	0.731688	1539.31	1803.75	3742.38	0	0	6	AT3G60750	| Symbols: | transketolase, putative | chr3:22464979-22467799 FORWARD
11FGYSDB_UP_002_H01_16OCT2003_001	CN729285	601642	1.48405	1.50661	0.0225687	0.0718882	810.219	2336.01	2648.62	0	0	3	AT5G40650	| Symbols: SDH2-2 | SDH2-2 (succinate dehydrogenase 2-2) | chr5:16298690-16300524 FORWARD
11FGYSDB_UP_003_B06_16OCT2003_046	CN729311	602280	-1.63264	-1.55247	0.0801725	0.135105	21077.1	6754.27	7861.5	0	0	4	ATCG00420	| Symbols: NDHJ | Encodes NADH dehydrogenase subunit J. Its transcription is increased upon sulfur depletion. | chrC:48677-49153 REVERSE
11FGYSDB_UP_003_C03_16OCT2003_027	CN729318	602069	1.22009	1.08402	-0.136067	-0.294356	1354.16	3087.55	2581.22	0	0	3	AT2G43680	| Symbols: IQD14 | IQD14; calmodulin binding | chr2:18116379-18118664 FORWARD
11FGYSDB_UP_003_C04_16OCT2003_028	CN729319	602233	-1.27242	-0.640379	0.632041	0.588878	10587.3	4464.45	7085.91	3	7	9	AT3G54890	| Symbols: LHCA1 | LHCA1; chlorophyll binding | chr3:20350684-20351900 REVERSE
11FGYSDB_UP_003_C09_16OCT2003_075	CN729323	602407	-0.907362	-1.00261	-0.0952456	Filterd	8232.93	4665.3	4272.5	3	6	5	AT4G10340	| Symbols: LHCB5 | LHCB5 (LIGHT HARVESTING COMPLEX OF PHOTOSYSTEM II 5); chlorophyll binding | chr4:6408196-6409492 FORWARD
11FGYSDB_UP_003_D09_16OCT2003_073	CN729334	602386	2.20298	1.64531	-0.557676	-0.457567	957.438	3939.85	3130.12	1	4	23	AT5G59320	| Symbols: LTP3 | LTP3 (LIPID TRANSFER PROTEIN 3); lipid binding | chr5:23946277-23946718 FORWARD
11FGYSDB_UP_003_E02_16OCT2003_008	CN729339	602685	0.598872	-0.740063	-1.33893	-1.5103	7242.41	10425.6	3911.72	1	5	17		| Symbols:
11FGYSDB_UP_003_F05_16OCT2003_037	CN729353	602542	1.28535	2.18497	0.899625	0.770744	2146.25	5348.28	9653.22	1	1	8	ATCG00280	| Symbols: PSBC | chloroplast gene encoding a CP43 subunit of the photosystem II reaction center. promoter contains a blue-light responsive element. | chrC:33720-35141 FORWARD
11FGYSDB_UP_003_F07_16OCT2003_053	CN729355	601975	1.05093	1.3802	0.329273	0.406331	1559.75	2862.17	3538.59	0	0	3	AT5G13650	| Symbols: | elongation factor family protein | chr5:4397824-4402367 FORWARD
11FGYSDB_UP_004_C04_16OCT2003_028	CN729404	601666	-2.61818	-2.28599	0.332188	0.0738829	8013.81	1289.97	1622.56	1	5	4		| Symbols:
11FGYSDB_UP_004_D12_16OCT2003_090	CN729423	601754	1.23739	0.943119	-0.294273	-0.524274	2550.65	6302.24	4366	0	0	3	AT3G12050	| Symbols: | Aha1 domain-containing protein | chr3:3839295-3841309 FORWARD
11FGYSDB_UP_004_E03_16OCT2003_023	CN729426	602369	3.11689	3.86779	0.750898	0.967111	1445.28	10078.5	19958	1	5	8	AT3G44300	| Symbols: NIT2 | NIT2 (NITRILASE 2) | chr3:15994338-15996159 FORWARD
11FGYSDB_UP_004_E06_16OCT2003_040	CN729429	601817	1.6877	1.57193	-0.115771	0.383159	2203.5	5993.05	6152.69	3	5	3		| Symbols:
11FGYSDB_UP_004_G06_16OCT2003_036	CN729451	601742	1.50633	1.27894	-0.22739	-0.0986258	1753.19	4306.72	4207.28	2	6	3	AT1G20450	| Symbols: LTI45, ERD10, LTI29 | ERD10/LTI45 (EARLY RESPONSIVE TO DEHYDRATION 10) | chr1:7088225-7089097 REVERSE
11FGYSDB_UP_004_G11_16OCT2003_083	CN729456	602740	2.29015	2.82894	0.538783	0.752783	971.469	3733.13	6804.41	0	0	8	AT5G47180	| Symbols: | vesicle-associated membrane family protein / VAMP family protein | chr5:19178611-19180492 REVERSE
11FGYSDB_UP_005_C02_17OCT2003_012	CN729494	601619	1.79138	1.72488	-0.0664967	0.369881	553.656	1755.26	2120.56	0	0	3	AT1G69295	| Symbols: | beta-1,3-glucanase-related | chr1:26054155-26055506 REVERSE
11FGYSDB_UP_005_E05_17OCT2003_039	CN729519	602054	2.79146	2.60131	-0.190149	-0.138105	1442.5	10052.7	9081.78	2	5	3	AT3G62830	| Symbols: AUD1, ATUXS2, UXS2 | UXS2 (UDP-GLUCURONIC ACID DECARBOXYLASE 2); catalytic/ dTDP-glucose 4,6-dehydratase | chr3:23243514-23246328 FORWARD
11FGYSDB_UP_005_E08_17OCT2003_056	CN729522	602663	-1.23652	-0.815316	0.421203	0.459575	5678.09	2316.78	3332.09	1	2	4	AT2G24270	| Symbols: ALDH11A3 | ALDH11A3 (Aldehyde dehydrogenase 11A3); 3-chloroallyl aldehyde dehydrogenase/ glyceraldehyde-3-phosphate dehydrogenase (NADP+) | chr2:10334405-10336681 REVERSE
11FGYSDB_UP_005_E10_17OCT2003_072	CN729524	601629	-2.40331	-2.09358	0.309723	0.416082	18171	3995.75	4952.78	2	12	4	AT2G05100	| Symbols: LHCB2.3, LHCB2.1 | LHCB2.1 (Photosystem II light harvesting complex gene 2.1); chlorophyll binding | chr2:1823446-1824328 REVERSE
11FGYSDB_UP_005_F05_17OCT2003_037	CN729531	602167	-1.22877	-1.20985	0.0189184	-0.00649361	17550.8	8037.54	8847.19	1	5	4	AT3G47470	| Symbols: CAB4, LHCA4 | LHCA4 (Photosystem I light harvesting complex gene 4); chlorophyll binding | chr3:17504607-17505758 REVERSE
11FGYSDB_UP_005_F06_17OCT2003_038	CN729532	601877	2.86045	1.74402	-1.11643	-1.50905	1709.94	13094.6	5396.69	3	3	18	AT1G05850	| Symbols: ERH2, ELP1, CTL1, ELP, HOT2, POM1 | POM1 (POM-POM1); chitinase | chr1:1766832-1768116 REVERSE
11FGYSDB_UP_005_G09_17OCT2003_067	CN729547	602073	2.42613	1.13737	-1.28876	-1.49731	404.688	2735.63	777.469	2	5	18	AT5G66985	| Symbols: | unknown protein | chr5:26760638-26760889 FORWARD
12JKBNM1_UP_001_A04_19NOV2003_032	CN727677	312217	2.23061	1.70524	-0.525374	-0.762247	557.344	2716.91	1748.94	0	0	23	AT5G11230	| Symbols: | phosphate translocator-related | chr5:3580563-3581618 FORWARD
12JKBNM1_UP_001_B03_19NOV2003_029	CN727688	312335	-1.67654	-1.79275	-0.11621	-0.0365393	2193.38	617.844	615.719	1	1	4		| Symbols:
12JKBNM1_UP_001_B11_19NOV2003_093	CN727696	312574	-1.53031	-1.53928	-0.00897449	-0.11426	3438.62	1221.34	1353.91	0	0	4	AT2G25300	| Symbols: | transferase, transferring glycosyl groups / transferase, transferring hexosyl groups | chr2:10779001-10781235 REVERSE
12JKBNM1_UP_001_G07_19NOV2003_051	CN727750	312555	1.80951	1.96463	0.155122	0.426595	510.594	1574.36	2237	0	0	3	AT2G43130	| Symbols: AtRab11F, AtRABA5c, Ara-4 | ARA4 (Arabidopsis Rab GTPase homolog A5c); GTP binding | chr2:17936976-17937981 REVERSE
12JKBNM1_UP_002_A02_19NOV2003_016	CN727769	312415	1.41535	1.28947	-0.125878	-0.32042	14686.5	39895	34280.4	5	29	3	AT1G13440	| Symbols: GAPC-2 | GAPC-2; glyceraldehyde-3-phosphate dehydrogenase | chr1:4608462-4610491 REVERSE
12JKBNM1_UP_002_A11_19NOV2003_095	CN727778	312446	-1.35164	-0.745044	0.606599	0.602652	12740	6546.34	10251.9	5	13	9	AT4G16500	| Symbols: | cysteine protease inhibitor family protein / cystatin family protein | chr4:9301553-9301906 REVERSE
12JKBNM1_UP_002_B04_19NOV2003_030	CN727783	312238	2.2164	2.10866	-0.107741	Filterd	1192.72	5668.36	4842.53	2	4	3	AT3G53750	| Symbols: ACT3 | ACT3 (ACTIN 3); structural constituent of cytoskeleton | chr3:19926902-19928349 FORWARD
12JKBNM1_UP_002_H11_19NOV2003_081	CN727860	312516	2.90086	2.94515	0.0442884	0.469157	331.75	1931.4	2613.56	2	4	3	AT5G61790	| Symbols: | calnexin 1 (CNX1) | chr5:24844620-24846868 REVERSE
12JKBNM1_UP_003_F01_19NOV2003_005	CN727921	312573	1.58646	1.39759	-0.188873	-0.28648	1671.12	4948.32	4447.56	1	1	3		| Symbols:
12JKBNM1_UP_003_F06_19NOV2003_038	CN727925	312576	0.939743	1.27972	0.339975	0.409102	1416.28	2584.14	3613.5	1	1	2	AT5G27990	| Symbols: | similar to unknown protein [Arabidopsis thaliana] (TAIR:AT3G22510.1); similar to hypothetical protein [Ipomoea trifida] (GB:AAS79569.1); contains domain gb def: Hypothetical protein (PTHR21250:SF9); contains domain FAMILY NOT NAMED (PTHR21250) | chr5:10017362-10018269 FORWARD
12JKBNM1_UP_004_G04_19NOV2003_020	CN728024	312444	1.45612	1.70163	0.245512	0.233041	1100.5	3311.73	3855.87	1	1	3	AT3G02230	| Symbols: ATRGP1, ATRGP, RGP1 | RGP1 (REVERSIBLY GLYCOSYLATED POLYPEPTIDE 1) | chr3:415470-417311 FORWARD
12JKBNM1_UP_004_G07_19NOV2003_051	CN728027	312434	3.36831	3.35976	-0.00854855	0.0771053	379.781	3630.56	4071.75	2	2	3	AT1G79550	| Symbols: PGK | PGK (PHOSPHOGLYCERATE KINASE) | chr1:29929240-29931188 REVERSE
12JKBNM1_UP_004_H03_19NOV2003_017	CN728034	312412	2.06199	1.84808	-0.213914	Filterd	2858.22	12844.3	9643.88	1	1	3	AT1G13360	| Symbols: | similar to unknown protein [Arabidopsis thaliana] (TAIR:AT3G25870.1); similar to Os01g0131300 [Oryza sativa (japonica cultivar-group)] (GB:NP_001041925.1) | chr1:4577226-4577810 REVERSE
13JKBNM2_UP_001_F11_21NOV2003_085	CN728162	345518	1.45946	1.38006	-0.0794017	Filterd	1302.47	3527.87	3293.91	0	0	3		| Symbols:
13JKBNM2_UP_006_A02_08DEC2003_016	CN728564	346659	-1.62277	-1.286	0.336769	0.184187	4687.41	1480.86	1824	2	3	4	AT1G52600	| Symbols: | signal peptidase, putative | chr1:19594281-19596155 FORWARD
13JKBNM2_UP_007_B03_08DEC2003_029	CN728668	345157	1.93609	1.82252	-0.11357	0.0853592	576.125	2094.7	2221.75	1	3	3	AT1G65930	| Symbols: | isocitrate dehydrogenase, putative / NADP+ isocitrate dehydrogenase, putative | chr1:24542751-24545524 FORWARD
13JKBNM2_UP_007_B04_08DEC2003_030	CN728669	346866	1.27005	1.49862	0.228572	0.287621	1116.19	2506.26	2806.09	2	5	3	AT5G03480	| Symbols: | nucleic acid binding / nucleotide binding | chr5:869207-870854 REVERSE
13JKBNM2_UP_007_D04_08DEC2003_026	ES263742	345709	1.54656	0.726971	-0.81959	-0.757611	574.562	1727.42	969.469	0	0	23	AT2G29980	| Symbols: FAD3 | FAD3 (FATTY ACID DESATURASE 3); omega-3 fatty acid desaturase | chr2:12788864-12792023 REVERSE
13JKBNM2_UP_007_E09_08DEC2003_071	ES263759	344921	-1.40736	-1.34935	0.0580059	Filterd	2298.75	897.55	926.812	0	0	4	AT3G15710	| Symbols: | signal peptidase, putative | chr3:5323571-5324792 REVERSE
13JKBNM2_UP_008_C12_08DEC2003_092	ES263828	345563	2.47428	2.52568	0.0514021	-0.078389	338.844	1810.52	1924.09	0	0	3	AT5G55180	| Symbols: | glycosyl hydrolase family 17 protein | chr5:22406060-22407776 FORWARD
13JKBNM2_UP_009_G01_08DEC2003_003	ES263949	345349	1.29235	1.09481	-0.19754	-0.230679	3356.22	8218.81	8630.84	2	5	3	AT4G20870	| Symbols: | fatty acid hydroxylase, putative | chr4:11174631-11175889 REVERSE
13JKBNM2_UP_010_C04_08DEC2003_028	ES263998	346824	2.08383	2.2428	0.158971	0.283531	1680.84	6396.78	8035.16	2	4	3	AT3G05500	| Symbols: | rubber elongation factor (REF) family protein | chr3:1593546-1594808 FORWARD
13JKBNM2_UP_010_E04_08DEC2003_024	ES264022	345745	1.10819	0.605801	-0.502393	-0.61298	1586.31	4032.72	2956.56	2	4	23	AT2G41230	| Symbols: | similar to ARL (ARGOS-LIKE) [Arabidopsis thaliana] (TAIR:AT2G44080.1); similar to hypothetical protein LOC_Os12g10750 [Oryza sativa (japonica cultivar-group)] (GB:ABA96704.1); similar to Os11g0247000 [Oryza sativa (japonica cultivar-group)] (GB:NP_001067611.1) | chr2:17202437-17202703 REVERSE
13JKBNM2_UP_011_G09_09DEC2003_067	ES264137	345720	1.88063	0.935133	-0.945495	-1.03903	1466.47	5845.79	2864.28	0	0	23	AT3G24500	| Symbols: MBF1C, ATMBF1C | ATMBF1C/MBF1C (MULTIPROTEIN BRIDGING FACTOR 1C); DNA binding / transcription coactivator/ transcription factor | chr3:8918762-8919208 FORWARD
13JKBNM2_UP_012_D07_09DEC2003_057	ES264192	346555	-2.1061	-1.62724	0.47886	0.471099	4363.59	1031.14	1414.28	1	1	4	AT5G07440	| Symbols: GDH2 | GDH2 (GLUTAMATE DEHYDROGENASE 2); oxidoreductase | chr5:2356154-2358013 FORWARD
13JKBNM2_UP_012_F08_09DEC2003_054	ES264215	346910	1.33696	1.00683	-0.330121	-0.340906	754.469	1887.36	1432.59	1	2	3		| Symbols:
13JKBNM2_UP_012_F11_09DEC2003_085	ES264218	346609	1.65831	0.975625	-0.682688	-0.675651	1013.56	3202.14	2068.22	0	0	23	AT5G47830	| Symbols: | similar to hypothetical protein MtrDRAFT_AC150207g26v1 [Medicago truncatula] (GB:ABD32636.1) | chr5:19390239-19391526 REVERSE
13JKBNM2_UP_012_G12_09DEC2003_084	ES264231	346225	-1.74178	-1.5878	0.153982	0.0956071	4088.72	1273.91	1276.53	0	0	4	AT2G42490	| Symbols: | copper amine oxidase, putative | chr2:17698678-17702604 REVERSE
13JKBNM2_UP_013_D12_11DEC2003_090	ES264285	344714	0.555684	-0.233362	-0.789046	-0.983981	1367.06	1994.23	1091.41	1	1	22	AT3G14200	| Symbols: | DNAJ heat shock N-terminal domain-containing protein | chr3:4712888-4714368 REVERSE
13JKBNM2_UP_013_E02_11DEC2003_008	ES264287	345754	1.36776	0.654947	-0.712817	-0.749709	2503.19	6211.59	3688.78	2	9	23	AT5G48480	| Symbols: | Identical to Protein At5g48480 [Arabidopsis Thaliana] (GB:Q9LV66); similar to early tobacco anther 1 [Medicago truncatula] (GB:ABE79314.1); contains domain no description (G3D.3.10.180.10); contains domain Glyoxalase/Bleomycin resistance protein/Dihydroxybiphenyl dioxygenase (SSF54593) | chr5:19662040-19662884 FORWARD
13JKBNM2_UP_013_H11_11DEC2003_081	ES264329	346292	2.03156	1.88874	-0.142814	Filterd	6089.41	28635.8	25400.8	3	45	3		| Symbols:
13JKBNM2_UP_014_F11_11DEC2003_085	ES264398	346788	-0.61902	-1.10283	-0.483808	-0.531822	5871.91	4049.17	2938.66	1	3	5	AT5G19580	| Symbols: | glyoxal oxidase-related | chr5:6607597-6609519 REVERSE
13JKBNM2_UP_015_B04_09DEC2003_030	ES264436	346864	3.23553	2.84573	-0.389808	-0.53356	463.031	4127.55	2896.97	3	15	3	AT1G49760	| Symbols: PAB8 | PAB8 (POLY(A) BINDING PROTEIN 8); RNA binding / translation initiation factor | chr1:18420408-18423421 FORWARD
13JKBNM2_UP_015_B09_09DEC2003_077	ES264441	346900	0.847035	-0.247501	-1.09454	-1.21413	4422.53	7873.18	3619.38	1	1	17	AT4G34870	| Symbols: ATCYP1, ROC5 | ROC5 (ROTAMASE CYP 5); peptidyl-prolyl cis-trans isomerase | chr4:16614456-16614974 FORWARD
13JKBNM2_UP_015_G01_09DEC2003_003	ES264489	345509	0.859989	1.17841	0.318418	0.351058	879.406	1402.99	2048.94	3	6	2	AT3G02910	| Symbols: | Identical to UPF0131 protein At3g02910 [Arabidopsis Thaliana] (GB:Q9M8T3); similar to unknown protein [Arabidopsis thaliana] (TAIR:AT5G46720.1); similar to Os03g0854000 [Oryza sativa (japonica cultivar-group)] (GB:NP_001051934.1); similar to Uncharacterised protein family containing protein, expressed [Oryza sativa (japonica cultivar-group)] (GB:ABG22357.1); similar to Os11g0139900 […
13JKBNM2_UP_016_C02_09DEC2003_012	ES264535	344880	2.44314	2.68701	0.243869	0.184554	352.469	1843.33	2536.38	2	5	3	AT4G13940	| Symbols: EMB1395, MEE58, SAHH, SAHH1, HOG1 | HOG1 (HOMOLOGY-DEPENDENT GENE SILENCING 1) | chr4:8054926-8056758 FORWARD
13JKBNM2_UP_016_E06_09DEC2003_040	ES264560	345482	2.77257	2.93612	0.163543	Filterd	638.688	5016.48	5298.09	0	0	3	AT1G43170	| Symbols: EMB2207, RPL3A | ARP1 (ARABIDOPSIS RIBOSOMAL PROTEIN 1); structural constituent of ribosome | chr1:16269432-16271071 FORWARD
13JKBNM2_UP_016_E12_09DEC2003_088	ES264566	345599	1.91147	2.00923	0.0977626	0.113988	1222.81	4124.15	4687.75	2	3	3	AT4G24220	| Symbols: AWI31, VEP1 | VEP1 (VEIN PATTERNING 1) | chr4:12565229-12566484 FORWARD
13JKBNM2_UP_018_G04_15DEC2003_020	ES264772	346342	-2.22878	-1.1822	1.04658	0.912786	2222.28	449.198	884.781	0	0	14	AT4G16500	| Symbols: | cysteine protease inhibitor family protein / cystatin family protein | chr4:9301553-9301906 REVERSE
13JKBNM2_UP_018_G06_15DEC2003_036	ES264774	346228	1.99103	1.36134	-0.629692	-0.939366	1200.88	4604.68	2658.66	1	2	23	AT3G57160	| Symbols: | unknown protein | chr3:21168749-21169694 REVERSE
13JKBNM2_UP_019_C01_15DEC2003_011	ES264815	346589	-2.30753	-2.14462	0.162912	0.121652	6885.91	1407.04	1447.5	1	1	4		| Symbols:
13JKBNM2_UP_019_C06_15DEC2003_044	ES264820	346960	1.78591	1.64923	-0.136688	-0.213381	1512.12	5244.76	5269.94	1	1	3	AT5G55180	| Symbols: | glycosyl hydrolase family 17 protein | chr5:22406060-22407776 FORWARD
13JKBNM2_UP_019_G02_15DEC2003_004	ES264857	344694	-1.59219	-3.41973	-1.82754	-1.87004	5377.44	1697.31	480.906	0	0	19	AT1G19320	| Symbols: | pathogenesis-related thaumatin family protein | chr1:6679318-6680169 FORWARD
13JKBNM2_UP_020_H01_15DEC2003_001	ES264952	344686	2.35938	2.03298	-0.326406	-0.283906	496.156	2269.45	2027.84	0	0	3		| Symbols:
13JKBNM2_UP_021_C06_11DEC2003_044	ES264989	345005	2.54628	1.99143	-0.554849	-0.603038	835.094	4353.21	2826.94	1	1	23	AT3G50060	| Symbols: | myb family transcription factor | chr3:18569129-18570034 REVERSE
13JKBNM2_UP_021_E03_11DEC2003_023	ES265009	346533	1.47982	1.5722	0.0923811	0.0838778	870.938	2411.5	2751.44	0	0	3	AT4G25600	| Symbols: | ShTK domain-containing protein | chr4:13060721-13062368 FORWARD
13JKBNM2_UP_022_A04_15DEC2003_032	ES265056	344656	2.46952	1.85309	-0.616437	-0.641115	365.406	1926.23	1070.47	0	0	23	AT2G29980	| Symbols: FAD3 | FAD3 (FATTY ACID DESATURASE 3); omega-3 fatty acid desaturase | chr2:12788864-12792023 REVERSE
13JKBNM2_UP_022_E03_15DEC2003_023	ES265101	345305	0.491737	-0.20252	-0.694256	-0.82945	4728.25	7034.99	4305.03	2	6	21	AT2G41430	| Symbols: LSR1, CID1, ERD15 | ERD15 (EARLY RESPONSIVE TO DEHYDRATION 15) | chr2:17276814-17277392 FORWARD
13JKBNM2_UP_022_G03_15DEC2003_019	ES265124	346777	1.24629	1.82011	0.57382	0.623532	721.156	1668.68	2968.81	0	0	8	AT3G02870	| Symbols: VTC4 | VTC4; 3'(2'),5'-bisphosphate nucleotidase/ inositol or phosphatidylinositol phosphatase | chr3:627749-629689 REVERSE
13JKBNM2_UP_022_H06_15DEC2003_034	ES265139	345145	2.97766	2.6528	-0.324866	-0.287414	359.25	2702.85	2416.09	0	0	3	AT3G57650	| Symbols: LPAT2 | LPAT2 (Lysophosphatidyl acyltransferase 2); 1-acylglycerol-3-phosphate O-acyltransferase | chr3:21360728-21363816 FORWARD
13JKBNM2_UP_023_C05_15DEC2003_043	ES265172	346099	1.87791	1.79061	-0.0872954	0.114005	695.344	2501.5	2444.22	1	1	3	AT4G17520	| Symbols: | nuclear RNA-binding protein, putative | chr4:9771509-9773326 FORWARD
13JKBNM2_UP_023_D04_15DEC2003_026	ES265183	346019	1.85	1.10648	-0.743519	-1.01181	661.406	2351.96	1401.5	1	2	23	AT3G14595	| Symbols: | similar to unknown protein [Arabidopsis thaliana] (TAIR:AT1G17080.1); similar to Os01g0667100 [Oryza sativa (japonica cultivar-group)] (GB:NP_001043806.1); similar to Os05g0564800 [Oryza sativa (japonica cultivar-group)] (GB:NP_001056334.1); similar to Os01g0242900 [Oryza sativa (japonica cultivar-group)] (GB:NP_001042559.1); contains domain 60S RIBOSOMAL PROTEIN L18A (PTHR10052); co…
13JKBNM2_UP_023_E11_15DEC2003_087	ES265199	346631	3.29292	2.39105	-0.901874	-1.04872	505.062	5425.32	2727.06	2	3	23	AT1G67360	| Symbols: | rubber elongation factor (REF) family protein | chr1:25240735-25241576 REVERSE
13JKBNM2_UP_023_F03_15DEC2003_021	ES265203	344969	2.02453	2.58809	0.563559	0.942432	999.094	3529.98	6891.66	1	1	8	AT1G14900	| Symbols: HMGA | high-mobility-group protein / HMG-I/Y protein | chr1:5138660-5139348 REVERSE
13JKBNM2_UP_025_D06_15DEC2003_042	ES265358	344653	1.78775	1.95668	0.168934	0.250256	551.933	2020.16	1389.53	0	0	3	AT4G36020	| Symbols: CSDP1 | CSDP1 (COLD SHOCK DOMAIN PROTEIN 1); nucleic acid binding | chr4:17043446-17044345 REVERSE
13JKBNM2_UP_025_F12_15DEC2003_086	ES265387	346596	1.32055	1.32305	0.00249935	Filterd	2707.16	6516.96	5949.56	0	0	3	AT1G76490	| Symbols: HMGR1, HMG1 | HMG1 (3-HYDROXY-3-METHYLGLUTARYL COA REDUCTASE) | chr1:28700695-28703100 FORWARD
13JKBNM2_UP_025_G09_15DEC2003_067	ES265394	345662	1.54356	1.04492	-0.498641	-0.518509	864.562	2359.79	1781.53	0	0	3	AT2G37110	| Symbols: | similar to unknown protein [Arabidopsis thaliana] (TAIR:AT2G40935.1); similar to Uncharacterized Cys-rich domain [Medicago truncatula] (GB:ABE78316.1); contains InterPro domain Protein of unknown function Cys-rich; (InterPro:IPR006461) | chr2:15599768-15600805 FORWARD
16ACDHDS_UP_002_B10_08APR2004_078	CX279785	336140	0.918158	1.48846	0.570303	0.782301	3489.28	5567.87	10374.2	2	3	7	AT5G67360	| Symbols: ARA12 | ARA12; subtilase | chr5:26889418-26891691 REVERSE
16ACDHDS_UP_002_D02_08APR2004_010	CX279799	335889	-2.23989	-1.81939	0.420502	0.443521	5877.5	1167.09	1734.19	0	0	4	AT4G35770	| Symbols: SEN1, ATSEN1, DIN1 | SEN1 (DARK INDUCIBLE 1) | chr4:16945078-16945988 FORWARD
16ACDHDS_UP_003_A06_08APR2004_048	CX279859	335669	-1.31593	-0.873742	0.442186	0.404377	2440.56	974.591	1396.31	0	0	4	AT1G07130	| Symbols: | OB-fold nucleic acid binding domain-containing protein | chr1:2187927-2188409 FORWARD
16ACDHDS_UP_003_C08_08APR2004_060	CX279881	333935	1.98422	-0.010731	-1.99495	-1.93995	1172.84	4692.23	1245.88	0	0	18	AT5G47225	| Symbols: | similar to unknown protein [Arabidopsis thaliana] (TAIR:AT2G22440.1); similar to hypothetical protein 27.t00122 [Brassica oleracea] (GB:ABD65056.1); contains InterPro domain Polynucleotidyl transferase, Ribonuclease H fold; (InterPro:IPR012337) | chr5:19191816-19193058 FORWARD
16ACDHDS_UP_010_B10_08APR2004_078	CX280485	334620	-1.64257	-1.38998	0.252588	0.29706	3487.03	1119.55	1266.56	1	1	4	AT3G63490	| Symbols: | ribosomal protein L1 family protein | chr3:23455244-23456995 FORWARD
17ACDHMS_UP_001_E08_28JAN2004_056	CN725724	359493	2.6525	0.962723	-1.68977	-2.02834	898.656	6457.87	1391.88	0	0	18	AT3G10020	| Symbols: | similar to Os12g0147200 [Oryza sativa (japonica cultivar-group)] (GB:NP_001066153.1); similar to Os11g0149200 [Oryza sativa (japonica cultivar-group)] (GB:NP_001065754.1) | chr3:3091230-3091679 REVERSE
17ACDHMS_UP_001_F02_28JAN2004_006	CN725730	362813	-0.777612	-1.17793	-0.400318	-0.525038	5289.38	3553.55	2648.31	2	2	5	AT1G65820	| Symbols: | microsomal glutathione s-transferase, putative | chr1:24488876-24490345 FORWARD
17ACDHMS_UP_002_C07_28JAN2004_059	CN725794	367370	-1.38942	-1.18196	0.207461	0.113462	2057.31	816.949	966.906	0	0	4	AT3G63460	| Symbols: EMB2221 | EMB2221 (EMBRYO DEFECTIVE 2221) | chr3:23441984-23448216 REVERSE
17ACDHMS_UP_003_D03_28JAN2004_025	CN725890	364029	2.10587	1.07709	-1.02878	-1.83361	310.406	2116.18	600	1	1	18	AT1G80440	| Symbols: | kelch repeat-containing F-box family protein | chr1:30246655-30247719 FORWARD
17ACDHMS_UP_003_G10_28JAN2004_068	CN725928	360339	2.07419	0.186521	-1.88767	-2.13364	1481.34	7525.79	1743.66	1	1	18	AT1G74310	| Symbols: HSP101, HOT1, ATHSP101 | ATHSP101 (HEAT SHOCK PROTEIN 101); ATP binding / ATPase | chr1:27940376-27943523 REVERSE
17ACDHMS_UP_004_A04_28JAN2004_032	CN725944	361509	1.08115	1.23645	0.155303	0.222422	3869	8005.85	9543.06	2	3	3	AT2G24590	| Symbols: | splicing factor, putative | chr2:10456916-10457939 FORWARD
17ACDHMS_UP_004_A10_28JAN2004_080	CN725950	361954	1.28512	1.22187	-0.0632478	-0.132981	847.969	2009.91	2144.03	1	2	3	AT3G27030	| Symbols: | similar to unknown protein [Arabidopsis thaliana] (TAIR:AT5G40970.1); similar to Os02g0509500 [Oryza sativa (japonica cultivar-group)] (GB:NP_001046927.1); similar to expressed protein [Oryza sativa (japonica cultivar-group)] (GB:ABA93771.1); similar to conserved hypothetical protein [Medicago truncatula] (GB:ABE92575.1) | chr3:9973745-9975462 REVERSE
17ACDHMS_UP_004_E02_28JAN2004_008	CN725986	364662	2.03437	1.60923	-0.425144	-0.423683	452.938	1904.44	1467.5	1	1	3	AT3G59940	| Symbols: | kelch repeat-containing F-box family protein | chr3:22153986-22155242 FORWARD
17ACDHMS_UP_005_B10_28JAN2004_078	CN726044	360823	-2.12537	-1.66823	0.45714	0.345822	2197.19	522.526	735.969	1	1	4	AT5G09760	| Symbols: | pectinesterase family protein | chr5:3032447-3034365 FORWARD
17ACDHMS_UP_005_D09_28JAN2004_073	CN726065	366170	1.53338	Filterd		-1.2842	1777.5	5309.24	1938	2	2	18	AT3G14230	| Symbols: RAP2.2 | RAP2.2; DNA binding / transcription factor | chr3:4737623-4739007 REVERSE
17ACDHMS_UP_005_E06_28JAN2004_040	CN726074	359704	1.96242	1.16998	-0.792441	-0.740656	528.312	1950.82	1198.47	0	0	23		| Symbols:
17ACDHMS_UP_005_F12_28JAN2004_086	CN726089	365042	2.86197	0.743048	-2.11893	-3.3254	644.969	8348.57	809.875	0	0	18	AT2G31980	| Symbols: | cysteine proteinase inhibitor-related | chr2:13616323-13616847 REVERSE
17ACDHMS_UP_006_B01_28JAN2004_013	CN726122	364712	0.700839	-0.23341	-0.934248	-1.06619	1925.81	3181.92	1613.81	0	0	22	AT4G12290	| Symbols: | copper amine oxidase, putative | chr4:7304954-7306968 FORWARD
17ACDHMS_UP_006_B08_28JAN2004_062	CN726128	363944	1.48866	1.87032	0.381664	0.437966	773.25	2776.41	3886.9	1	1	3		| Symbols:
17ACDHMS_UP_006_D09_28JAN2004_073	CN726152	360108	3.04064	1.79353	-1.24711	-1.76153	1758.56	16453.7	5133.59	0	0	18	AT5G12020	| Symbols: HSP17.6II | 17.6 kDa class II heat shock protein (HSP17.6-CII) | chr5:3882410-3882877 REVERSE
17ACDHMS_UP_006_D10_28JAN2004_074	CN726153	363495	-1.08898	-1.14932	-0.0603356	-0.0428252	5393.06	2556.36	2611.97	0	0	4	AT5G60600	| Symbols: ISPG, CSB3, CLB4, GcpE | GcpE (CHLOROPLAST BIOGENESIS 4); 4-hydroxy-3-methylbut-2-en-1-yl diphosphate synthase | chr5:24376673-24380500 FORWARD
17ACDHMS_UP_006_E04_28JAN2004_024	CN726158	362990	2.71864	2.04151	-0.67713	-1.09309	3548.59	25671.9	13101.3	3	4	23	AT2G29500	| Symbols: | 17.6 kDa class I small heat shock protein (HSP17.6B-CI) | chr2:12640356-12640817 REVERSE
17ACDHMS_UP_006_E05_28JAN2004_039	CN726159	361083	2.42685	0.0613303	-2.36552	-2.3009	829.062	4348.84	775.906	0	0	18	AT1G16030	| Symbols: HSP70B | HSP70B (heat shock protein 70B); ATP binding | chr1:5502380-5504320 REVERSE
17ACDHMS_UP_007_D06_28JAN2004_042	EE404190	367081	2.65686	2.70305	0.0461908	Filterd	816.125	4986.37	4732.41	0	0	3	AT1G04690	| Symbols: KV-BETA1, KAB1 | KAB1 (POTASSIUM CHANNEL BETA SUBUNIT); potassium channel | chr1:1313661-1315419 FORWARD
17ACDHMS_UP_007_E08_28JAN2004_056	EE404202	361951	4.02764	1.76166	-2.26598	-2.52218	528.438	9547.97	1707.03	0	0	18	AT1G16030	| Symbols: HSP70B | HSP70B (heat shock protein 70B); ATP binding | chr1:5502380-5504320 REVERSE
17ACDHMS_UP_007_G01_28JAN2004_003	EE404219	366907	1.33072	0.948508	-0.382208	-0.480891	3264.22	7500.16	5602.25	1	8	3	AT3G16770	| Symbols: RAP2.3, ATEBP | ATEBP/RAP2.3 (RELATED TO AP2 3); DNA binding / protein binding / transcription factor/ transcriptional activator | chr3:5705790-5706774 FORWARD
17ACDHMS_UP_007_G06_28JAN2004_036	EE404224	360156	2.30592	1.33481	-0.971115	-1.61674	298.75	2031.88	703.656	0	0	23	AT3G27660	| Symbols: OLEO4 | OLEO4 (OLEOSIN4) | chr3:10245088-10246058 FORWARD
17ACDHMS_UP_008_A10_28JAN2004_080	EE404250	361533	-1.72586	-1.66803	0.0578349	0.107802	2759.09	771.341	786.594	1	1	4	AT3G17930	| Symbols: | similar to unnamed protein product [Ostreococcus tauri] (GB:CAL56506.1); similar to Os01g0805200 [Oryza sativa (japonica cultivar-group)] (GB:NP_001044558.1) | chr3:6142313-6143252 REVERSE
17ACDHMS_UP_008_D09_28JAN2004_073	EE404283	367151	-0.446265	0.305006	0.751271	0.695438	10899.6	8609.7	14605.2	2	3	6	AT3G60750	| Symbols: | transketolase, putative | chr3:22464979-22467799 FORWARD
17ACDHMS_UP_008_H03_28JAN2004_017	EE404323	360220	2.00545	1.67281	-0.332639	-0.543365	2390.88	10757.2	8393.12	0	0	3		| Symbols:
17ACDHMS_UP_009_A07_28JAN2004_063	EE404338	362642	2.56518	1.28804	-1.27713	-2.18769	4048.31	31596.1	8036.97	1	1	18	AT5G12020	| Symbols: HSP17.6II | 17.6 kDa class II heat shock protein (HSP17.6-CII) | chr5:3882410-3882877 REVERSE
17ACDHMS_UP_009_E03_28JAN2004_023	EE404376	363989	-1.19783	-1.14162	0.0562039	0.1351	7268.97	3034.89	2904.81	1	4	4	AT4G35830	| Symbols: | aconitate hydratase, cytoplasmic / citrate hydro-lyase / aconitase (ACO) | chr4:16973011-16977953 REVERSE
17ACDHMS_UP_009_G02_28JAN2004_004	EE404399	364839	0.891791	1.13041	0.238624	0.273037	6102.78	10160.8	13267.9	2	7	2	AT4G13850	| Symbols: GR-RBP2, ATGRP2 | ATGRP2 (GLYCINE-RICH RNA-BINDING PROTEIN 2) | chr4:8021310-8022061 FORWARD
17ACDHMS_UP_009_H05_28JAN2004_033	EE404412	364279	1.44356	1.29615	-0.147412	0.0601731	785.469	2328.93	2263.62	2	2	3	AT1G51980	| Symbols: | mitochondrial processing peptidase alpha subunit, putative | chr1:19327361-19330440 REVERSE
17ACDHMS_UP_009_H06_28JAN2004_034	EE404413	364401	1.11809	0.181276	-0.936815	-0.842051	1625.27	3634.47	1781	0	0	23	AT1G05510	| Symbols: | similar to unknown protein [Arabidopsis thaliana] (TAIR:AT2G31985.1); similar to putative embryo-specific protein Ose731 [Oryza sativa (japonica cultivar-group)] (GB:AAT93933.1); similar to Os05g0569500 [Oryza sativa (japonica cultivar-group)] (GB:NP_001056364.1); contains InterPro domain Protein of unknown function DUF1264; (InterPro:IPR010686) | chr1:1629526-1630689 FORWARD
17ACDHMS_UP_010_A04_28JAN2004_032	EE404422	363099	1.47019	1.16557	-0.304619	-0.642223	7572.09	25023.8	18799.2	0	0	3	AT5G21940	| Symbols: | similar to unknown protein [Arabidopsis thaliana] (TAIR:AT3G43850.1); similar to MTD1 [Medicago truncatula] (GB:AAF86687.1); similar to MTD1 [Medicago truncatula] (GB:ABE80228.1) | chr5:7249449-7250356 REVERSE
17ACDHMS_UP_010_D07_28JAN2004_057	EE404457	366627	-4.18647	-3.42049	0.765982	1.74185	48589.9	1917.79	4130.88	0	0	9	AT5G01440	| Symbols: | insulin-degrading enzyme-related | chr5:179821-181320 FORWARD
17ACDHMS_UP_010_E07_28JAN2004_055	EE404467	359654	1.24373	1.26408	0.0203477	0.437176	937.281	1835.54	2515	0	0	3		| Symbols:
19ACACYS_UP_001_B05_28JAN2004_045	DY003790	360147	1.78992	1.29194	-0.497985	-0.425018	769.875	2536.76	1929.22	0	0	3	AT5G13420	| Symbols: | transaldolase, putative | chr5:4302083-4304215 REVERSE
19ACACYS_UP_001_B06_28JAN2004_046	DY003791	359906	0.928693	0.0341135	-0.894579	-0.972197	1330.03	2534.75	1370.69	1	1	22	AT3G06035	| Symbols: | Identical to Putative GPI-anchored protein At3g06035 precursor [Arabidopsis Thaliana] (GB:Q84MC0;GB:Q8H7F7;GB:Q8L9J0); similar to unknown protein [Arabidopsis thaliana] (TAIR:AT5G19250.1); similar to Os07g0645000 [Oryza sativa (japonica cultivar-group)] (GB:NP_001060451.1); similar to unknown protein [Oryza sativa (japonica cultivar-group)] (GB:BAC07018.1); contains domain PR-1-like …
19ACACYS_UP_001_C01_28JAN2004_011	DY003793	360054	2.40865	1.86326	-0.545394	-0.550815	1412.19	8948.94	6370.06	1	2	23	AT2G47750	| Symbols: GH3.9 | auxin-responsive GH3 family protein | chr2:19567377-19570044 REVERSE
19ACACYS_UP_002_A04_29JAN2004_032	DY003847	364700	3.35328	1.69948	-1.6538	-2.94379	1122.56	16346.1	1879.91	1	5	18	AT4G27170	| Symbols: | 2S seed storage protein 4 / 2S albumin storage protein / NWMU2-2S albumin 4 | chr4:13613643-13614143 FORWARD
19ACACYS_UP_002_A06_29JAN2004_048	DY003849	360003	3.02765	1.41462	-1.61303	-2.70112	1124.75	12665.6	1910.06	1	5	18	AT4G27140	| Symbols: | 2S seed storage protein 1 / 2S albumin storage protein / NWMU1-2S albumin 1 | chr4:13607369-13607863 FORWARD
19ACACYS_UP_002_G03_29JAN2004_019	DY003914	362553	1.61899	1.26899	-0.349995	-0.238016	3100.12	9284.13	7244.88	4	9	3	AT4G02080	| Symbols: ATSARA1C, ATSAR2, ASAR1 | ASAR1 (Arabidopsis thaliana secretion-associated RAS super family 2); GTP binding | chr4:921554-922547 FORWARD
19ACACYS_UP_003_C09_29JAN2004_075	DY003964	365935	1.67756	0.215856	-1.4617	-1.81086	3084.62	11574.9	4067.41	2	5	18	AT5G50750	| Symbols: RGP4 | RGP4 (RGP4); alpha-1,4-glucan-protein synthase (UDP-forming) | chr5:20658292-20659696 FORWARD
19ACACYS_UP_004_B02_29JAN2004_014	DY004035	361750	2.69608	0.611959	-2.08412	-2.93078	473.938	4385.49	489.812	1	1	18	AT3G01570	| Symbols: | glycine-rich protein / oleosin | chr3:222159-222785 REVERSE
19ACACYS_UP_004_B05_29JAN2004_045	DY004038	366734	1.55459	0.131909	-1.42268	-1.80289	580.5	2146.7	683.969	0	0	18	AT4G11910	| Symbols: | similar to unknown protein [Arabidopsis thaliana] (TAIR:AT4G22920.1); similar to senescence-inducible chloroplast stay-green protein 1 [Lycopersicon esculentum] (GB:AAY98500.1) | chr4:7156429-7157833 FORWARD
19ACACYS_UP_004_C03_29JAN2004_027	DY004047	364862	3.77914	Filterd	#VALUE!	-4.60855	678.074	14037	333.5	1	1	18	AT5G48100	| Symbols: LAC15, TT10 | TT10 (TRANSPARENT TESTA 10); laccase | chr5:19506756-19509808 REVERSE
19ACACYS_UP_004_D05_29JAN2004_041	DY004060	361305	1.4482	1.41556	-0.0326376	Filterd	2843.91	7175.64	6823.66	2	4	3	AT1G77120	| Symbols: ADH, ATADH, ADH1 | ADH1 (ALCOHOL DEHYDROGENASE 1); alcohol dehydrogenase | chr1:28980403-28982110 FORWARD
19ACACYS_UP_004_E09_29JAN2004_071	DY004075	366746	1.0727	0.392912	-0.679789	-0.709498	1017.44	2326.25	1537.53	0	0	23	AT5G55250	| Symbols: IAMT1 | IAMT1 (IAA CARBOXYLMETHYLTRANSFERASE 1) | chr5:22424815-22427517 REVERSE
19ACACYS_UP_005_A03_29JAN2004_031	DY004112	367108	1.91478	2.15916	0.244388	-0.0411191	8622.5	37618.7	35755.6	4	11	3	AT2G43710	| Symbols: FAB2, SSI2 | SSI2 (fatty acid biosynthesis 2); acyl-[acyl-carrier-protein] desaturase | chr2:18127184-18129572 FORWARD
19ACACYS_UP_005_C10_29JAN2004_076	DY004142	363121	3.14967	0.586221	-2.56345	-3.3233	4876.5	46382.7	6386.31	1	1	18	AT1G09380	| Symbols: | integral membrane family protein / nodulin MtN21-related | chr1:3026353-3029324 REVERSE
19ACACYS_UP_005_H12_29JAN2004_082	DY004201	363398	0.791944	1.19027	0.398326	0.395476	3394.59	5750.69	7920.72	1	3	2	AT1G24510	| Symbols: | T-complex protein 1 epsilon subunit, putative / TCP-1-epsilon, putative / chaperonin, putative | chr1:8685492-8687648 REVERSE
19ACACYS_UP_006_F08_29JAN2004_054	DY004259	362111	-0.782309	0.0167382	0.799047	0.889054	2336.38	1309.69	2650.88	1	1	10	AT1G68550	| Symbols: | AP2 domain-containing transcription factor, putative | chr1:25729473-25730447 REVERSE
19ACACYS_UP_008_B02_29JAN2004_014	DY004362	365701	-0.460808	-1.49442	-1.03361	-1.07135	14823.2	11330.8	5966.53	1	3	16		| Symbols:
19ACACYS_UP_009_D05_29JAN2004_041	DY004470	363579	0.988812	1.41926	0.430452	0.512017	3848.31	7538.08	10797	1	2	2	AT3G51860	| Symbols: ATHCX1, CAX1-LIKE, CAX3, ATCAX3 | CAX3 (cation exchanger 3); cation:cation antiporter | chr3:19250435-19253496 FORWARD
19ACACYS_UP_009_F04_29JAN2004_022	DY004486	366324	1.97039	1.65218	-0.318213	-0.656255	8175.28	31740.7	22790.7	1	1	3	AT1G10745	| Symbols: | Encodes a Maternally expressed gene (MEG) family protein | chr1:3572711-3573067 FORWARD
19ACACYS_UP_010_A11_29JAN2004_095	DY004521	363673	2.95013	3.12017	0.170038	-1.89118	7761.97	66227.8	31383.8	0	0	3	AT5G13170	| Symbols: | nodulin MtN3 family protein | chr5:4181334-4183174 REVERSE
19ACACYS_UP_010_F03_29JAN2004_021	DY004558	360718	-1.10843	-0.697077	0.411353	0.570795	7294	3992.56	5142.66	1	8	4	AT3G25220	| Symbols: FKBP15-1 | FKBP15-1 (FK506-binding protein 15 kD-1); FK506 binding / peptidyl-prolyl cis-trans isomerase | chr3:9183928-9185700 FORWARD
19ACACYS_UP_010_F11_29JAN2004_085	DY004565	364257	1.81832	0.477246	-1.34108	-1.58033	1977.09	8404.06	2444.28	0	0	18		| Symbols:
20ACACDS_UP_002_D02_09MAR2004_010	CX278044	365714	3.39051	1.47312	-1.91739	-2.30681	453.312	5456.88	1036.28	0	0	18		| Symbols:
20ACACDS_UP_004_B01_08MAR2004_013	CX278205	360517	-2.23571	-2.02386	0.211845	0.285985	12009.5	2498.14	2954.12	1	1	4	AT5G66190	| Symbols: ATLFNR1 | ATLFNR1 (LEAF FNR 1) | chr5:26468429-26469842 REVERSE
21ACACMS_UP_003_D02_08MAR2004_010	CX279014	372828	1.83088	0.852309	-0.978574	-1.25311	502.9	1819.18	710.844	0	0	23	AT5G45280	| Symbols: | pectinacetylesterase, putative | chr5:18364089-18366715 FORWARD
21ACACMS_UP_003_D10_08MAR2004_074	CX279019	372303	1.724	2.02049	0.296491	0.219856	627	2063.46	2570.34	1	1	3	AT3G19760	| Symbols: | eukaryotic translation initiation factor 4A, putative / eIF-4A, putative / DEAD box RNA helicase, putative | chr3:6863796-6866248 FORWARD
21ACACMS_UP_004_A06_09MAR2004_048	CX279071	370522	1.25076	1.348	0.0972376	0.175998	2192.97	4687.42	5711.78	0	0	3	AT3G26744	| Symbols: ICE1 | ICE1 (INDUCER OF CBF EXPRESSION 1); DNA binding | chr3:9834190-9836027 REVERSE
21ACACMS_UP_005_F03_08MAR2004_021	CX279213	369693	-1.08307	0.381029	1.4641	1.73995	1903.47	816.093	3071.25	0	0	14		| Symbols:
21ACACMS_UP_007_C10_05MAR2004_076	CX279358	372041	1.38782	0.882299	-0.505524	-0.521833	637.438	1993.98	1380.78	0	0	23		| Symbols:
21ACACMS_UP_008_A01_05MAR2004_015	CX279412	372887	-1.26708	-0.962322	0.304755	0.316113	4264.53	1686.02	2183.59	0	0	4	AT1G29900	| Symbols: CARB | CARB (CARBAMOYL PHOSPHATE SYNTHETASE B); ATP binding / carbamoyl-phosphate synthase | chr1:10468148-10471960 FORWARD
21ACACMS_UP_008_A04_05MAR2004_032	CX279415	368477	3.74099	3.65042	-0.0905722	-0.0228559	504.938	5455.63	5943.97	0	0	3	AT4G36010	| Symbols: | pathogenesis-related thaumatin family protein | chr4:17039475-17040979 REVERSE
21ACACMS_UP_008_D08_05MAR2004_058	CX279452	372618	2.1814	2.35775	0.176344	0.106331	425.781	2090.99	2360.94	0	0	3	AT5G16040	| Symbols: | regulator of chromosome condensation (RCC1) family protein | chr5:5240863-5243311 REVERSE
24RDBNH_UP_001_A02_18DEC2003_016	CN729783	531717	1.58339	1.63966	0.0562662	0.144452	641.188	1821.35	2199.31	0	0	3	AT3G20000	| Symbols: TOM40 | TOM40 (translocase of the outer mitochondrial membrane 40); voltage-gated ion-selective channel | chr3:6967691-6970253 FORWARD
24RDBNH_UP_001_A07_18DEC2003_063	CN729787	525055	1.39957	1.12248	-0.277089	-0.628855	1249.12	3947.18	2930	1	5	3	AT3G20210	| Symbols: DELTAVPE, DELTA-VPE | DELTA-VPE (delta vacuolar processing enzyme); cysteine-type endopeptidase | chr3:7052488-7054531 FORWARD
24RDBNH_UP_001_D08_18DEC2003_058	CN729820	528642	1.98108	1.50083	-0.480247	-0.514211	1029.97	3657.71	2760.03	0	0	3	AT2G38610	| Symbols: | KH domain-containing protein | chr2:16154630-16156716 REVERSE
24RDBNH_UP_001_E12_18DEC2003_088	CN729833	533319	-2.11404	-1.75318	0.360862	0.32107	4485.31	963.499	1307.09	0	0	4	AT5G02120	| Symbols: OHP | OHP (ONE HELIX PROTEIN) | chr5:419141-419630 FORWARD
24RDBNH_UP_001_G02_18DEC2003_004	CN729845	525404	2.54659	0.808613	-1.73798	-1.73336	605.312	3655.86	990.219	1	1	18	AT1G06700	| Symbols: | kinase | chr1:2052749-2054551 REVERSE
24RDBNH_UP_001_H06_18DEC2003_034	CN729860	527459	-0.250908	-0.745706	-0.494798	-0.846196	31768	29863.8	19716.7	3	5	1	AT2G12465	| Symbols: LCR50 | LCR50 (Low-molecular-weight cysteine-rich 50) | chr2:5062607-5062954 REVERSE
24RDBNH_UP_002_C01_19DEC2003_011	CN729884	524423	3.34138	2.65156	-0.689821	-0.70596	300.531	2957.33	1984.25	1	5	23	AT4G30960	| Symbols: SIP3, SnRK3.14, CIPK6 | CIPK6 (CBL-INTERACTING PROTEIN KINASE 6); kinase | chr4:15067406-15068731 FORWARD
24RDBNH_UP_002_D01_19DEC2003_009	CN729894	533914	1.94135	2.23634	0.294983	0.132661	556.688	2542.97	2627.47	1	2	3	AT5G22650	| Symbols: HDT02, HDT2, ATHD2B, HDA4, HD2, HD2B | HD2B (HISTONE DEACETYLASE 2B) | chr5:7534123-7536057 FORWARD
24RDBNH_UP_002_E06_19DEC2003_040	CN729907	532915	0.702227	1.2202	0.517977	0.321976	1701.56	2885.12	3774.19	0	0	7	AT2G03120	| Symbols: | signal peptide peptidase family protein | chr2:937551-940080 FORWARD
24RDBNH_UP_002_E12_19DEC2003_088	CN729913	533521	2.41679	3.26012	0.843332	0.721595	343.188	1882.29	3543.97	0	0	8		| Symbols:
24RDBNH_UP_002_F06_19DEC2003_038	CN729918	530741	1.04263	1.22156	0.178921	0.240543	4142.28	7626.86	9417.66	0	0	3	AT1G18800	| Symbols: NRP2 | NRP2 (NAP1-RELATED PROTEIN 2); DNA binding / chromatin binding / histone binding | chr1:6481457-6483454 REVERSE
24RDBNH_UP_002_H11_19DEC2003_081	CN729945	528048	2.41656	1.55543	-0.861129	-1.08072	2833.23	18778.3	9583.25	2	8	23	AT4G33560	| Symbols: | similar to wound-responsive protein-related [Arabidopsis thaliana] (TAIR:AT2G14070.1) | chr4:16135468-16135755 FORWARD
24RDBNH_UP_003_A05_19DEC2003_047	CN729951	532494	-1.63526	-1.70835	-0.073087	-0.0497297	1868.66	573.044	642.781	1	2	4	AT2G46820	| Symbols: PTAC8, TMP14, PSAP, PSI-P | TMP14 (THYLAKOID MEMBRANE PHOSPHOPROTEIN OF 14 KDA) | chr2:19250798-19251939 FORWARD
24RDBNH_UP_003_E07_19DEC2003_055	CN730000	535408	4.0455	3.91958	-0.125916	0.560704	1642.19	19108	31330.9	1	7	3	AT2G25060	| Symbols: | plastocyanin-like domain-containing protein | chr2:10669387-10670009 FORWARD
24RDBNH_UP_004_B02_19DEC2003_014	CN730052	533648	1.71988	1.70462	-0.0152615	Filterd	4960.94	15505.9	15075.8	3	16	3	AT1G71250	| Symbols: | GDSL-motif lipase/hydrolase family protein | chr1:26863787-26865244 FORWARD
24RDBNH_UP_004_B11_19DEC2003_093	CN730061	532712	-4.09728	-3.06349	1.03378	1.21841	21716.5	1513.37	2903.69	2	18	14	AT3G17152	| Symbols: | enzyme inhibitor/ pectinesterase | chr3:5848818-5849550 FORWARD
24RDBNH_UP_004_E08_19DEC2003_056	CN730091	527621	1.43075	1.07743	-0.353325	-0.324044	714.281	1916.69	1745.34	0	0	3	AT1G26690	| Symbols: | emp24/gp25L/p24 family protein | chr1:9224286-9225669 REVERSE
24RDBNH_UP_004_F05_19DEC2003_037	CN730099	525961	-1.16368	-1.01241	0.151269	0.151745	2348.22	1058.66	1129.91	1	1	4	AT2G43410	| Symbols: FPA | FPA (FPA) | chr2:18033474-18038066 REVERSE
24RDBNH_UP_004_H09_19DEC2003_065	CN730126	534715	-2.33151	-2.2306	0.100908	Filterd	2911.84	548.267	579.5	1	2	4	AT3G29130	| Symbols: | similar to hypothetical protein MtrDRAFT_AC152752g12v1 [Medicago truncatula] (GB:ABE87460.1); contains domain FAMILY NOT NAMED (PTHR13511); contains domain gb def: Arabidopsis thaliana genomic DNA, chromosome 3, P1 clone: MXE2 (PTHR13511:SF1) | chr3:11103783-11104531 REVERSE
24RDBNH_UP_005_A08_19DEC2003_064	CN730137	525816	-1.30857	-1.24415	0.0644271	0.0111415	3715.28	1452.67	1515.09	0	0	4	AT5G12400	| Symbols: | PHD finger transcription factor, putative | chr5:4013814-4020910 FORWARD
24RDBNH_UP_005_A11_19DEC2003_095	CN730139	531443	-5.42177	-4.53567	0.886101	2.22735	51555.6	809.909	2450.62	1	2	9	AT5G58830	| Symbols: | subtilase family protein | chr5:23773199-23775826 FORWARD
24RDBNH_UP_005_B06_19DEC2003_046	CN730146	528864	2.90795	0.391567	-2.51638	-2.86632	339.969	3221.94	364.812	0	0	18		| Symbols:
24RDBNH_UP_005_D05_19DEC2003_041	CN730168	533183	1.23669	1.63748	0.400796	0.512492	1601.56	4989.81	6248.06	1	3	3	AT1G55265	| Symbols: | similar to unknown protein [Arabidopsis thaliana] (TAIR:AT5G19860.1); similar to Protein of unknown function DUF538 [Medicago truncatula] (GB:ABE78678.1); contains InterPro domain Protein of unknown function DUF538; (InterPro:IPR007493) | chr1:20620993-20621520 FORWARD
24RDBNH_UP_005_D08_19DEC2003_058	CN730170	529874	0.628204	-0.21434	-0.842545	-0.799284	4959.5	8554.36	4651.72	3	6	22	AT1G76550	| Symbols: | pyrophosphate--fructose-6-phosphate 1-phosphotransferase alpha subunit, putative / pyrophosphate-dependent 6-phosphofructose-1-kinase, putative | chr1:28727794-28731823 REVERSE
24RDBNH_UP_005_E02_19DEC2003_008	CN730176	533307	-2.72402	-2.73048	-0.00646478	0.0904408	40345.3	6925.38	7620.44	1	28	4	AT5G47550	| Symbols: | cysteine protease inhibitor, putative / cystatin, putative | chr5:19303822-19304190 REVERSE
24RDBNH_UP_005_E10_19DEC2003_072	CN730184	530928	1.47775	2.17271	0.694958	1.11174	2805.91	6951.54	14741.7	2	8	8	AT1G71690	| Symbols: | similar to unknown protein [Arabidopsis thaliana] (TAIR:AT1G33800.1); similar to Os12g0204500 [Oryza sativa (japonica cultivar-group)] (GB:NP_001066378.1); similar to hypothetical protein MA4_111B14.64 [Musa acuminata] (GB:ABF72010.1); contains InterPro domain Protein of unknown function DUF579, plant; (InterPro:IPR006514) | chr1:26951468-26952726 FORWARD
24RDBNH_UP_005_G03_19DEC2003_019	CN730200	530633	1.23469	1.45394	0.21925	0.286713	1350.28	3264.94	4181.38	1	1	3	AT1G75560	| Symbols: | zinc knuckle (CCHC-type) family protein | chr1:28375081-28376378 REVERSE
24RDBNH_UP_006_D08_19DEC2003_058	CN730261	526906	-0.445744	0.409018	0.854762	0.914275	4598.03	3865.32	7227	3	6	6		| Symbols:
24RDBNH_UP_006_E06_19DEC2003_040	CN730271	525735	-1.97872	-1.87609	0.102639	0.199304	1966.81	466.494	553.031	0	0	4	AT3G19660	| Symbols: | similar to conserved hypothetical protein [Medicago truncatula] (GB:ABE89770.1) | chr3:6825684-6825878 REVERSE
24RDBNH_UP_006_G12_19DEC2003_084	CN730299	529265	0.998216	-0.107561	-1.10578	-1.0674	2065.09	3904.6	1796.72	1	1	17	AT5G10040	| Symbols: | similar to unknown protein [Arabidopsis thaliana] (TAIR:AT5G65207.1); similar to 80A08_3 [Brassica rapa subsp. pekinensis] (GB:AAZ67588.1) | chr5:3143724-3143987 FORWARD
24RDBNH_UP_006_H02_19DEC2003_002	CN730301	530066	2.23006	1.96576	-0.264295	-0.166832	2657.5	9943.06	9552.75	5	27	3	AT1G55330	| Symbols: ATAGP21, AGP21 | AGP21 (ARABINOGALACTAN PROTEIN 21) | chr1:20652300-20652476 REVERSE
24RDBNH_UP_007_F03_19DEC2003_021	CN730366	529536	-2.86148	-3.39512	-0.533646	-0.765427	6608.91	915.133	583.125	0	0	24	AT5G38440	| Symbols: | self-incompatibility protein-related | chr5:15407453-15407854 FORWARD
24RDBNH_UP_007_G02_19DEC2003_004	CN730377	524857	3.08884	3.5312	0.442367	0.683348	541.656	4025.84	7328.72	0	0	3	AT5G42100	| Symbols: ATBG_PPAP, ATBG_PAP | glycosyl hydrolase family 17 protein | chr5:16847125-16848396 REVERSE
24RDBNH_UP_007_G10_19DEC2003_068	CN730385	533675	-3.90351	-3.26781	0.635697	1.82687	59782.3	2767.28	6202	1	1	9	AT5G54215	| Symbols: | Encodes a defensin-like (DEFL) family protein. | chr5:22027289-22027636 FORWARD
24RDBNH_UP_007_H01_19DEC2003_001	CN730388	529489	-1.57847	-1.34485	0.233618	0.385722	1847.19	535.847	721.562	1	2	4	AT1G27950	| Symbols: | lipid transfer protein-related | chr1:9740727-9741978 FORWARD
24RDBNH_UP_008_A01_19DEC2003_015	CN730400	526850	-1.81194	-1.47791	0.334035	0.36541	3528.44	985.07	1310.47	0	0	4	AT1G29070	| Symbols: | ribosomal protein L34 family protein | chr1:10149870-10151141 FORWARD
24RDBNH_UP_008_A06_19DEC2003_048	CN730405	531706	2.98201	2.98894	0.00692793	Filterd	612.344	5223.66	5893.72	0	0	3	AT5G36710	| Symbols: | similar to unknown protein [Arabidopsis thaliana] (TAIR:AT5G36800.1); similar to conserved hypothetical protein [Medicago truncatula] (GB:ABE78001.1) | chr5:14442721-14443272 REVERSE
24RDBNH_UP_008_A07_19DEC2003_063	CN730406	526840	1.62294	1.26553	-0.357406	-0.566708	5220.56	20971.5	15358.1	3	13	3		| Symbols:
24RDBNH_UP_008_B03_19DEC2003_029	CN730414	532606	0.80368	-0.0538596	-0.85754	-0.979351	3454.12	6026.56	3229.03	1	1	22	AT1G30070	| Symbols: | SGS domain-containing protein | chr1:10546778-10548056 REVERSE
24RDBNH_UP_008_B05_19DEC2003_045	CN730416	527489	1.39363	1.49348	0.09985	Filterd	1028.47	3066	3195.84	2	5	3	AT5G62740	| Symbols: | band 7 family protein | chr5:25218546-25219761 FORWARD
24RDBNH_UP_008_B08_19DEC2003_062	CN730419	532836	1.09459	0.346805	-0.747789	-0.932788	6044.75	13592.9	7121.09	4	21	23	AT4G10270	| Symbols: | wound-responsive family protein | chr4:6374801-6375073 FORWARD
24RDBNH_UP_008_D11_19DEC2003_089	CN730446	528498	0.176436	1.04308	0.866642	0.938253	10378.4	10898.5	21172	14	62	6	AT5G65360	| Symbols: | histone H3 | chr5:26137325-26137735 REVERSE
24RDBNH_UP_008_F12_19DEC2003_086	CN730470	533840	-1.48964	-1.39165	0.0979891	0.0681625	7206.22	2711.07	2946.19	4	5	4	AT3G61600	| Symbols: ATPOB1 | ATPOB1 (Arabidopsis thaliana POZ/BTB containing-protein 1); protein binding | chr3:22806679-22808928 FORWARD
24RDBNH_UP_008_H11_19DEC2003_081	CN730491	533038	-3.83872	-3.64192	0.196799	0.0860723	13108.5	683.46	687.344	0	0	4	AT2G25295	| Symbols: LCR81 | LCR81 (Low-molecular-weight cysteine-rich 81); ion channel inhibitor | chr2:10777012-10777500 FORWARD
24RDBNH_UP_009_B10_19DEC2003_078	CN730512	532173	-1.7798	-1.61941	0.160388	-0.0261329	51959.3	19091.8	17567.1	0	0	4		| Symbols:
24RDBNH_UP_009_D10_19DEC2003_074	CN730535	529057	-4.52654	-4.53703	-0.0104916	0.161774	35893.3	511.414	547.154	3	6	4	AT2G26865	| Symbols: | Encodes a Plant thionin family protein | chr2:11462691-11462927 REVERSE
24RDBNH_UP_009_G04_19DEC2003_020	CN730563	525050	0.356351	-0.216255	-0.572606	-0.758039	6881.97	11260	6366.22	3	4	21	AT5G59290	| Symbols: ATUXS3, UXS3 | UXS3 (UDP-GLUCURONIC ACID DECARBOXYLASE) | chr5:23933040-23935224 REVERSE
24RDBNH_UP_009_H10_19DEC2003_066	CN730579	524381	2.342	2.06039	-0.281613	-0.549253	1047.62	5969.9	4795.47	1	2	3	AT4G33000	| Symbols: ATCBL10, CBL10 | CBL10 (calcineurin B-like protein 10); calcium ion binding | chr4:15924824-15926401 FORWARD
24RDBNH_UP_010_A05_19DEC2003_047	CN730585	528888	-1.15171	-1.47195	-0.320242	-0.261873	3836.31	1766.19	1387.12	3	15	4		| Symbols:
24RDBNH_UP_010_A08_19DEC2003_064	CN730588	534993	-1.10535	-1.20701	-0.101658	0.15296	1957.75	798.058	812.344	0	0	4	AT5G62840	| Symbols: | phosphoglycerate/bisphosphoglycerate mutase family protein | chr5:25245522-25246898 REVERSE
24RDBNH_UP_010_C03_19DEC2003_027	CN730607	526385	3.74212	2.66892	-1.07319	-1.57439	595.906	9140.57	3460.62	0	0	18	AT1G73220	| Symbols: | sugar transporter family protein | chr1:27542048-27543770 FORWARD
24RDBNH_UP_010_D05_19DEC2003_041	CN730621	525433	2.6834	3.14389	0.460496	0.582384	512.812	2956.63	4565.59	1	5	3	AT1G03470	| Symbols: | kinase interacting family protein | chr1:866217-867493 REVERSE
24RDBNH_UP_010_F08_19DEC2003_054	CN730646	527725	1.21805	1.77872	0.56067	0.407904	552.781	1510.69	2350.28	0	0	8	AT5G33320	| Symbols: PPT, ARAPPT, CUE1 | CUE1 (CAB UNDEREXPRESSED 1); antiporter/ triose-phosphate transporter | chr5:12606180-12608638 FORWARD
24RDBNH_UP_010_H05_19DEC2003_033	CN730662	532135	-0.425984	0.367754	0.793738	0.789417	2427.22	1760.91	2593.22	0	0	6	AT3G12830	| Symbols: | auxin-responsive family protein | chr3:4079124-4079522 REVERSE
24RDBNH_UP_010_H07_19DEC2003_049	CN730664	531610	-2.25736	-1.79578	0.461581	0.565652	6056.62	1235.69	1735.66	1	2	4	AT1G79850	| Symbols: ORE4, CS17, PRPS17, RPS17 | RPS17 (ribosomal protein S17); structural constituent of ribosome | chr1:30046366-30046815 REVERSE
24RDBNH_UP_011_D02_19DEC2003_010	CN730704	529848	-2.22947	-2.17445	0.0550217	Filterd	4790.75	994.238	1057.34	2	5	4	AT3G50820	| Symbols: PSBO2, PSBO-2 | PSBO-2/PSBO2 (PHOTOSYSTEM II SUBUNIT O-2); oxygen evolving | chr3:18901989-18903292 REVERSE
24RDBNH_UP_011_D09_19DEC2003_073	CN730710	529374	2.0209	2.00117	-0.0197296	0.078883	2288.81	8636.8	8958.22	2	12	3	AT5G07160	| Symbols: | DNA binding / transcription factor | chr5:2219972-2220710 REVERSE
24RDBNH_UP_012_A02_22DEC2003_016	CN730759	528100	1.4123	0.973412	-0.438892	-0.47792	1763.03	4729.03	3800.72	1	3	3	AT5G39890	| Symbols: | similar to unknown protein [Arabidopsis thaliana] (TAIR:AT5G15120.1); similar to unknown protein [Oryza sativa (japonica cultivar-group)] (GB:BAB03364.1); similar to Os01g0185500 [Oryza sativa (japonica cultivar-group)] (GB:NP_001042241.1); contains InterPro domain Protein of unknown function DUF1637; (InterPro:IPR012864); contains InterPro domain Cupin, RmlC-type; (InterPro:IPR01105…
24RDBNH_UP_012_B12_22DEC2003_094	CN730779	532217	-3.51751	-3.16155	0.355961	0.445668	8959.78	717.455	868.344	0	0	4		| Symbols:
24RDBNH_UP_012_D06_22DEC2003_042	CN730797	530054	-1.56762	-1.30027	0.267342	0.276949	2937.97	1032.58	1237.25	2	3	4	AT2G38140	| Symbols: PSRP4 | PSRP4 (PLASTID-SPECIFIC RIBOSOMAL PROTEIN 4); structural constituent of ribosome | chr2:15988026-15988537 FORWARD
24RDBNH_UP_012_E03_22DEC2003_023	CN730806	533679	-1.8195	-1.97573	-0.156238	-0.27623	2371.66	663.613	583.469	0	0	4	AT5G04045	| Symbols: | Encodes a defensin-like (DEFL) family protein. | chr5:1093712-1094094 FORWARD
24RDBNH_UP_012_E07_22DEC2003_055	CN730810	531969	2.64181	3.0537	0.411898	1.06361	489.906	3077.06	6498.1	1	1	3		| Symbols:
24RDBNH_UP_012_G03_22DEC2003_019	CN730830	534438	2.64646	2.34111	-0.305349	-0.835062	2770.59	18989.3	12236.2	0	0	3	AT5G59370	| Symbols: ACT4 | ACT4 (ACTIN 4) | chr5:23967335-23968812 FORWARD
24RDBNH_UP_012_H02_22DEC2003_002	CN730841	528385	-2.16483	-2.16137	0.00345711	0.161965	3267.19	649.322	686.281	0	0	4	AT3G48180	| Symbols: | similar to unknown protein [Arabidopsis thaliana] (TAIR:AT1G19020.1); similar to conserved hypothetical protein [Medicago truncatula] (GB:ABE82379.1) | chr3:17801556-17801789 REVERSE
24RDBNH_UP_013_A10_22DEC2003_080	CN730860	528688	1.35624	0.542623	-0.813616	-0.735577	647.344	1746.92	1020	0	0	23		| Symbols:
24RDBNH_UP_013_A11_22DEC2003_095	CN730861	535021	1.84124	1.90276	0.0615178	0.150636	3461.88	11486.1	12934.6	1	1	3	AT2G30200	| Symbols: | [acyl-carrier-protein] S-malonyltransferase/ transferase | chr2:12890239-12892559 REVERSE
24RDBNH_UP_013_C07_22DEC2003_059	CN730879	533674	1.27723	0.905251	-0.37198	-0.302654	12286	29542.5	20385.5	1	2	3	AT5G65020	| Symbols: ANNAT2 | ANNAT2 (ANNEXIN ARABIDOPSIS 2); calcium ion binding / calcium-dependent phospholipid binding | chr5:25991141-25992780 FORWARD
24RDBNH_UP_013_F06_22DEC2003_038	CN730913	525186	2.34738	1.43661	-0.910774	-0.853659	461.562	2307.02	1324.19	0	0	23	AT1G09140	| Symbols: ATSRP30, ATSRP30.1, ATSRP30.2 | ATSRP30.1 (ARABIDOPSIS THALIANA SERINE/ARGININE PROTEIN 30.1); RNA binding | chr1:2943530-2945820 REVERSE
24RDBNH_UP_013_H10_22DEC2003_066	CN730941	532695	1.05473	1.22323	0.168504	Filterd	1950.94	3875.32	4411.88	4	4	3	AT4G31170	| Symbols: | kinase | chr4:15153505-15154852 REVERSE
24RDBNH_UP_014_D07_22DEC2003_057	CN730983	526192	1.19232	1.25257	0.0602534	0.363044	1913.84	4808.23	5806.03	1	1	3	AT3G08680	| Symbols: | leucine-rich repeat transmembrane protein kinase, putative | chr3:2638597-2640596 FORWARD
24RDBNH_UP_014_H11_22DEC2003_081	CN731031	533713	-2.99763	-2.77508	0.22255	0.287043	2045.88	258.329	278.656	1	1	4		| Symbols:
24RDBNH_UP_015_A12_22DEC2003_096	CN731044	528096	-1.15509	-1.28612	-0.131029	0.00362867	4401.16	2267.81	2161.44	2	7	4	AT1G75350	| Symbols: EMB2184 | EMB2184 (EMBRYO DEFECTIVE 2184); structural constituent of ribosome | chr1:28275824-28276348 FORWARD
24RDBNH_UP_015_B08_22DEC2003_062	CN731052	526483	-1.59589	-1.65346	-0.0575635	0.0168896	2569.28	871.757	803.188	3	4	4	AT2G24090	| Symbols: | ribosomal protein L35 family protein | chr2:10249118-10250496 FORWARD
24RDBNH_UP_015_C11_22DEC2003_091	CN731066	528893	1.95659	1.87082	-0.0857668	-0.493578	2458.9	11541.5	8682.97	4	6	3	AT5G11090	| Symbols: | serine-rich protein-related | chr5:3524797-3525450 FORWARD
24RDBNH_UP_015_E03_22DEC2003_023	CN731080	530646	2.91465	2.96861	0.053953	-0.162869	8525.94	58573.7	55151.2	3	109	3	AT1G10360	| Symbols: GST29, ATGSTU18 | ATGSTU18 (GLUTATHIONE S-TRANSFERASE 29); glutathione transferase | chr1:3395740-3396808 REVERSE
24RDBNH_UP_015_F01_22DEC2003_005	CN731090	525978	1.5748	1.25642	-0.318387	-0.410634	4006.44	10978.6	9556.25	4	7	3	AT5G48480	| Symbols: | Identical to Protein At5g48480 [Arabidopsis Thaliana] (GB:Q9LV66); similar to early tobacco anther 1 [Medicago truncatula] (GB:ABE79314.1); contains domain no description (G3D.3.10.180.10); contains domain Glyoxalase/Bleomycin resistance protein/Dihydroxybiphenyl dioxygenase (SSF54593) | chr5:19662040-19662884 FORWARD
24RDBNH_UP_016_B05_09JAN2004_045	CN731139	534060	2.34326	2.05347	-0.289792	-0.191078	786.844	3719.35	3124.16	2	11	3	AT5G56030	| Symbols: ERD8, HSP81-2 | HSP81-2 (EARLY-RESPONSIVE TO DEHYDRATION 8); ATP binding | chr5:22704149-22706659 FORWARD
24RDBNH_UP_016_C04_09JAN2004_028	CN731149	528586	-3.93267	-3.8488	0.0838694	Filterd	5298.38	251.678	279.094	0	0	4	AT2G13295	| Symbols: | Encodes a Protease inhibitor/seed storage/LTP family protein | chr2:5521388-5521717 REVERSE
24RDBNH_UP_016_H04_09JAN2004_018	CN731209	528350	-1.7232	-1.79037	-0.0671697	0.0214428	11274.6	3208.09	3596.35	1	5	4	AT4G34190	| Symbols: SEP1 | SEP1 (STRESS ENHANCED PROTEIN 1) | chr4:16372610-16373515 REVERSE
24RDBNH_UP_016_H08_09JAN2004_050	CN731213	526514	1.23829	1.96322	0.724934	0.887113	444.562	885.934	1988.78	1	2	8	AT2G37750	| Symbols: | unknown protein | chr2:15838095-15838343 FORWARD
24RDBNH_UP_017_A07_09JAN2004_063	CN731224	530104	2.17904	1.74263	-0.436415	-0.779233	333.5	2056.22	1419.22	0	0	3		| Symbols:
24RDBNH_UP_017_A12_09JAN2004_096	CN731229	532227	1.40361	1.17101	-0.232601	-0.177829	1010.19	2577.23	2452.78	1	1	3	AT1G80160	| Symbols: | lactoylglutathione lyase family protein / glyoxalase I family protein | chr1:30155993-30156822 FORWARD
24RDBNH_UP_017_D01_09JAN2004_009	CN731251	530111	1.90448	2.06443	0.159946	0.142808	18824	59110.7	61320.1	2	85	3	AT4G32110	| Symbols: | transferase, transferring glycosyl groups | chr4:15515775-15516414 REVERSE
24RDBNH_UP_017_F02_09JAN2004_006	CN731273	526801	3.81172	3.72195	-0.0897677	0.854149	3553.81	35298.8	57229.2	5	40	3	AT4G31840	| Symbols: | plastocyanin-like domain-containing protein | chr4:15401804-15402432 FORWARD
24RDBNH_UP_017_G11_09JAN2004_083	CN731294	530761	2.19476	1.88527	-0.309492	-0.118946	1379.09	6074.96	5737.06	2	4	3	AT3G29075	| Symbols: | glycine-rich protein | chr3:11052882-11053866 REVERSE
24RDBNH_UP_018_A04_09JAN2004_032	CN731310	528629	2.33859	2.21052	-0.128067	0.0289643	1712.47	8865.67	8846.19	1	1	3		| Symbols:
24RDBNH_UP_018_A06_09JAN2004_048	CN731312	533609	2.59139	1.52997	-1.06142	-1.53468	1421.78	10090.9	3577.91	1	1	18	AT1G06475	| Symbols: | similar to unknown protein [Arabidopsis thaliana] (TAIR:AT5G26790.1); similar to hypothetical protein MtrDRAFT_AC157648g13v1 [Medicago truncatula] (GB:ABE86474.1) | chr1:1973991-1974272 REVERSE
24RDBNH_UP_018_B11_09JAN2004_093	CN731327	532746	-1.33219	-1.18245	0.149736	Filterd	3217.25	1509.54	1860.29	1	1	4	AT2G20890	| Symbols: THF1, PSB29 | PSB29 (THYLAKOID FORMATION1) | chr2:8994864-8996266 FORWARD
24RDBNH_UP_018_B12_09JAN2004_094	CN731328	529337	1.32742	1.53293	0.205511	0.125402	625.5	1837.97	2021.19	1	1	3	AT5G42820	| Symbols: ATU2AF35B | ATU2AF35B; RNA binding | chr5:17187673-17188524 REVERSE
24RDBNH_UP_019_A03_09JAN2004_031	CN731396	529766	2.00541	2.26141	0.256	0.768519	730.469	2283.21	4127.75	2	2	3	AT3G28860	| Symbols: ATMDR11, ATMDR1, PGP19, MDR11, MDR1, ATPGP19 | ATMDR11/ATPGP19/MDR1/MDR11/PGP19 (P-GLYCOPROTEIN 19); ATPase, coupled to transmembrane movement of substances / auxin efflux transporter | chr3:10871524-10878523 REVERSE
24RDBNH_UP_019_B02_09JAN2004_014	CN731407	524973	-1.52551	-0.791566	0.733946	0.74429	3868.19	1381.18	2254.12	1	1	9	AT4G21280	| Symbols: PSBQ, PSBQA, PSBQ-1 | PSBQ/PSBQ-1/PSBQA; calcium ion binding | chr4:11334456-11335597 FORWARD
24RDBNH_UP_019_B09_09JAN2004_077	CN731414	524961	-1.96651	-1.54373	0.422779	0.484464	10488.8	2601.4	3814.94	4	11	4	AT3G21055	| Symbols: PSBTN | PSBTN (photosystem II subunit T) | chr3:7376767-7377078 REVERSE
24RDBNH_UP_019_D06_09JAN2004_042	CN731435	530923	2.78708	2.29244	-0.494647	-0.754126	462	3605.52	2473.12	1	1	3	AT3G54680	| Symbols: | proteophosphoglycan-related | chr3:20255546-20256667 FORWARD
24RDBNH_UP_019_E03_09JAN2004_023	CN731444	528338	1.68624	1.66447	-0.0217724	-0.037865	2596.03	8087.73	8105.66	1	10	3	ATCG00480	| Symbols: ATPB | chloroplast-encoded gene for beta subunit of ATP synthase | chrC:52660-54156 REVERSE
24RDBNH_UP_019_F02_09JAN2004_006	CN731455	532197	2.47943	2.50677	0.0273442	0.119111	603.469	3063.8	3098.19	3	6	3	AT1G24360	| Symbols: | 3-oxoacyl-(acyl-carrier protein) reductase, chloroplast / 3-ketoacyl-acyl carrier protein reductase | chr1:8640809-8643272 FORWARD
24RDBNH_UP_020_B01_09JAN2004_013	CN731500	527108	0.969555	1.24912	0.279567	0.301337	4170	7769.74	11782.8	0	0	2	AT1G55265	| Symbols: | similar to unknown protein [Arabidopsis thaliana] (TAIR:AT5G19860.1); similar to Protein of unknown function DUF538 [Medicago truncatula] (GB:ABE78678.1); contains InterPro domain Protein of unknown function DUF538; (InterPro:IPR007493) | chr1:20620993-20621520 FORWARD
24RDBNH_UP_020_C10_09JAN2004_076	CN731521	528442	0.163063	1.40148	1.23842	1.4513	5121.06	5326.78	14624.5	5	30	11	AT1G52415	| Symbols: | similar to unknown protein [Arabidopsis thaliana] (TAIR:AT4G28405.1); contains domain Bifunctional inhibitor/lipid-transfer protein/seed storage 2S albumin (SSF47699); contains domain no description (G3D.1.10.110.10) | chr1:19529835-19530369 FORWARD
24RDBNH_UP_020_D06_09JAN2004_042	CN731529	524787	2.18145	1.83467	-0.346785	Filterd	738.125	3572.37	2751.59	0	0	3	AT1G17290	| Symbols: ALAAT1 | ALAAT1 (ALANINE AMINOTRANSFERAS); alanine transaminase | chr1:5922764-5926086 FORWARD
24RDBNH_UP_020_F09_09JAN2004_069	CN731555	534222	1.6831	0.915295	-0.767802	-0.965333	824.562	2864.92	1712.44	1	2	23	AT4G36040	| Symbols: | DNAJ heat shock N-terminal domain-containing protein (J11) | chr4:17049711-17050196 REVERSE
24RDBNH_UP_020_H01_09JAN2004_001	CN731570	527093	3.17718	3.49091	0.313728	0.410425	748.406	6080.19	8343.91	0	0	3	AT4G08950	| Symbols: | phosphate-responsive protein, putative (EXO) | chr4:5740375-5741319 FORWARD
24RDBNH_UP_021_C02_12JAN2004_012	CN731607	528136	-1.75103	-1.04847	0.702555	0.948212	14857.4	4380.55	7862	2	3	9	AT3G28500	| Symbols: | 60S acidic ribosomal protein P2 (RPP2C) | chr3:10683441-10683788 FORWARD
24RDBNH_UP_021_C05_12JAN2004_043	CN731610	525218	-2.48021	-2.03914	0.44107	0.443965	2016.75	371.049	483.188	3	4	4	AT1G17560	| Symbols: HLL | HLL (HUELLENLOS); structural constituent of ribosome | chr1:6037628-6038567 REVERSE
24RDBNH_UP_021_D09_12JAN2004_073	CN731626	531660	-3.05985	-3.15757	-0.0977147	-0.0453522	23435.7	2754.45	2939.88	1	17	4	AT5G15970	| Symbols: COR6.6, KIN2 | KIN2 (COLD-RESPONSIVE 6.6) | chr5:5211969-5212444 FORWARD
24RDBNH_UP_021_E08_12JAN2004_056	CN731637	526384	-1.24691	-1.09573	0.15118	Filterd	9158.28	4011.65	4104.5	1	11	4		| Symbols:
24RDBNH_UP_021_E10_12JAN2004_072	CN731639	525374	3.10439	3.0248	-0.0795921	Filterd	1050.31	8323.34	8608.66	2	2	3	AT4G30960	| Symbols: SIP3, SnRK3.14, CIPK6 | CIPK6 (CBL-INTERACTING PROTEIN KINASE 6); kinase | chr4:15067406-15068731 FORWARD
24RDBNH_UP_021_G10_12JAN2004_068	CN731663	534587	1.74175	0.11204	-1.62971	-1.88097	522.25	1939.16	528.406	1	1	18	AT1G54050	| Symbols: | 17.4 kDa class III heat shock protein (HSP17.4-CIII) | chr1:20183226-20183790 REVERSE
24RDBNH_UP_022_A03_12JAN2004_031	CN731680	528011	1.01122	0.284877	-0.726345	-0.809351	1923.25	3795.91	2195.31	3	4	23	AT3G58750	| Symbols: CSY2 | CSY2 (CITRATE SYNTHASE 2); citrate (SI)-synthase | chr3:21735541-21738435 REVERSE
24RDBNH_UP_022_B06_12JAN2004_046	CN731695	532304	-1.17157	-1.12406	0.0475168	0.0757282	1945.28	831.506	844.688	0	0	4		| Symbols:
24RDBNH_UP_022_D06_12JAN2004_042	CN731719	532684	1.39465	0.877345	-0.517305	-0.70856	3012.41	7398.86	5311	0	0	23		| Symbols:
24RDBNH_UP_022_G04_12JAN2004_020	CN731753	534875	-1.35195	-1.08015	0.271798	0.330438	1868.28	714.983	950.094	0	0	4		| Symbols:
24RDBNH_UP_022_H08_12JAN2004_050	CN731768	534170	1.19215	1.29498	0.102829	0.117503	3868.97	8573.66	10117.9	1	1	3	AT5G56500	| Symbols: | ATP binding / protein binding / unfolded protein binding | chr5:22891284-22894192 FORWARD
24RDBNH_UP_023_A01_12JAN2004_015	CN731773	529452	2.12221	2.68168	0.559472	0.440973	422.438	2118.61	3183.69	0	0	8		| Symbols:
24RDBNH_UP_023_A07_12JAN2004_063	CN731777	530258	-1.2266	-0.944995	0.281603	0.349918	3182	1234.4	1609.19	0	0	4	AT5G10790	| Symbols: UBP22 | UBP22 (UBIQUITIN-SPECIFIC PROTEASE 22); ubiquitin-specific protease | chr5:3410639-3412560 FORWARD
24RDBNH_UP_023_D12_12JAN2004_090	CN731818	526011	2.47574	2.18838	-0.287354	-0.229335	815.344	4240.43	3970.06	0	0	3	AT1G19350	| Symbols: BZR2, BES1 | BES1 (BRI1-EMS-SUPPRESSOR 1) | chr1:6688832-6690156 FORWARD
24RDBNH_UP_023_E06_12JAN2004_040	CN731823	532424	1.09129	1.02572	-0.0655692	0.244405	675.219	1560.31	1852.03	0	0	3	AT1G19350	| Symbols: BZR2, BES1 | BES1 (BRI1-EMS-SUPPRESSOR 1) | chr1:6688832-6690156 FORWARD
24RDBNH_UP_024_B09_12JAN2004_077	CN731885	530069	-2.14602	-1.74572	0.400305	0.401992	9504	2210.53	3077.69	0	0	4	AT3G48300	| Symbols: CYP71A23 | CYP71A23 (cytochrome P450, family 71, subfamily A, polypeptide 23); oxygen binding | chr3:17896698-17898103 FORWARD
24RDBNH_UP_024_D02_12JAN2004_010	CN731902	532885	0.480815	1.57148	1.09067	1.53982	13395.9	17104.4	47844.8	1	22	11		| Symbols:
24RDBNH_UP_024_D07_12JAN2004_057	CN731907	533549	1.11169	1.11732	0.00563267	Filterd	4454.16	11472.5	10273.6	2	6	3	AT1G27970	| Symbols: NTF2B | NTF2B (NUCLEAR TRANSPORT FACTOR 2B); Ran GTPase binding / protein transporter | chr1:9746908-9747774 FORWARD
24RDBNH_UP_024_D08_12JAN2004_058	CN731908	530860	-0.834069	-1.12475	-0.29068	-0.232649	2804.65	1678.91	1465.48	2	2	5	AT3G09735	| Symbols: | DNA-binding S1FA family protein | chr3:2986821-2987865 REVERSE
24RDBNH_UP_024_E05_12JAN2004_039	CN731916	528103	2.54186	2.55986	0.0180038	0.0921181	349.625	1778.47	2179.69	3	3	3	AT5G15490	| Symbols: | UDP-glucose 6-dehydrogenase, putative | chr5:5027875-5029317 REVERSE
24RDBNH_UP_024_H04_12JAN2004_018	CN731950	530011	-1.70266	-0.00271101	1.69995	1.83718	57288.1	17713.1	57557.3	1	33	14	AT1G10190	| Symbols: | similar to unknown protein [Arabidopsis thaliana] (TAIR:AT4G15050.1); similar to Os03g0807100 [Oryza sativa (japonica cultivar-group)] (GB:NP_001051640.1); similar to Protein of unknown function DUF239, plant [Medicago truncatula] (GB:ABE82132.1); contains InterPro domain Protein of unknown function DUF239, plant; (InterPro:IPR004314) | chr1:3343767-3345593 REVERSE
24RDBNH_UP_025_A06_12JAN2004_048	CN731963	534544	2.16102	3.05155	0.890531	1.35396	257.844	1120.48	2475.25	1	3	8	AT4G25260	| Symbols: | invertase/pectin methylesterase inhibitor family protein | chr4:12936015-12936620 REVERSE
24RDBNH_UP_025_D08_12JAN2004_058	CN732001	531769	-1.09791	-1.46475	-0.366835	-0.483725	22560.4	10712.3	7707.5	1	1	4		| Symbols:
24RDBNH_UP_025_E06_12JAN2004_040	CN732011	530525	1.78286	1.92396	0.141099	0.137113	753.844	2374.34	2649.75	2	2	3	AT3G11130	| Symbols: | clathrin heavy chain, putative | chr3:3482581-3491673 REVERSE
24RDBNH_UP_025_H09_12JAN2004_065	CN732050	527790	-1.18915	-0.548079	0.64107	0.818664	3905.94	1929.64	3090.16	1	1	9	AT3G27830	| Symbols: RPL12, RPL12-A | RPL12-A (RIBOSOMAL PROTEIN L12-A); structural constituent of ribosome | chr3:10319813-10320388 FORWARD
24RDBNH_UP_026_D06_12JAN2004_042	CN732092	529869	2.52996	3.07515	0.545185	0.701976	7270.78	38811.8	56948.2	6	59	8	AT1G21970	| Symbols: EMB 212, EMB212, LEC1 | LEC1 (LEAFY COTYLEDON 1); transcription factor | chr1:7727739-7729560 REVERSE
24RDBNH_UP_026_G04_12JAN2004_020	CN732123	524175	-1.34865	-1.20855	0.140107	Filterd	8982.62	4421.23	4709.31	4	11	4	AT1G55670	| Symbols: PSAG | PSAG | chr1:20806540-20807022 REVERSE
24RDBNH_UP_027_A10_12JAN2004_080	CN732153	530619	2.14578	2.39076	0.244976	0.533553	939.833	3201.11	4584.62	1	3	3	AT3G12880	| Symbols: | invertase/pectin methylesterase inhibitor family protein | chr3:4095570-4096109 FORWARD
24RDBNH_UP_027_B03_12JAN2004_029	CN732158	531440	-1.31412	-1.02868	0.285441	0.231985	6402.56	2757.27	3641.74	1	9	4	AT3G17140	| Symbols: | invertase inhibitor-related | chr3:5846008-5846595 REVERSE
24RDBNH_UP_027_B08_12JAN2004_062	CN732162	530029	1.86065	1.85413	-0.00652186	-0.0558701	1844.81	6813.94	6891.88	3	3	3	AT5G10840	| Symbols: | endomembrane protein 70, putative | chr5:3424911-3427798 REVERSE
24RDBNH_UP_027_B09_12JAN2004_077	CN732163	525152	-1.80581	-1.54263	0.263171	0.334646	24626.2	6693.09	8960.62	2	2	4	AT4G12800	| Symbols: PSAL | PSAL (photosystem I subunit L) | chr4:7521466-7522490 FORWARD
24RDBNH_UP_027_C11_12JAN2004_091	CN732176	529142	-1.4781	-1.1671	0.311007	0.362541	14138	4862.66	6595.81	6	10	4	AT1G06680	| Symbols: OEE2, PSBP-1 | PSBP-1 (OXYGEN-EVOLVING ENHANCER PROTEIN 2); calcium ion binding | chr1:2047939-2049185 FORWARD
24RDBNH_UP_027_E06_12JAN2004_040	CN732192	527096	1.30004	1.02626	-0.273781	-0.463235	1074.38	2729.16	2229.44	1	1	3	AT3G25140	| Symbols: GAUT8, QUA1 | QUA1 (QUASIMODO1); polygalacturonate 4-alpha-galacturonosyltransferase/ transferase, transferring glycosyl groups / transferase, transferring hexosyl groups | chr3:9154755-9156649 FORWARD
24RDBNH_UP_027_E11_12JAN2004_087	CN732196	534401	1.28618	1.08842	-0.197761	-0.351236	753.656	1894.74	1749.03	0	0	3	AT1G54080	| Symbols: UBP1A | UBP1A; mRNA 3'-UTR binding | chr1:20187591-20190492 REVERSE
24RDBNH_UP_027_F02_12JAN2004_006	CN732199	526705	1.60389	1.89502	0.29113	0.533307	1534.81	4959.78	6740.28	0	0	3	AT1G52760	| Symbols: | esterase/lipase/thioesterase family protein | chr1:19655046-19656244 FORWARD
24RDBNH_UP_027_G04_12JAN2004_020	CN732212	524828	1.51714	1.87612	0.358983	0.62684	957.312	3127.66	4280.62	2	2	3	AT2G38710	| Symbols: | AMMECR1 family | chr2:16191595-16193842 REVERSE
24RDBNH_UP_027_H07_12JAN2004_049	CN732227	528232	1.58595	1.73562	0.149672	0.440153	2765.5	7804.51	11441.2	1	1	3	AT3G57880	| Symbols: | C2 domain-containing protein | chr3:21442175-21444496 REVERSE
24RDBNH_UP_028_B01_12JAN2004_013	CN732245	525380	0.900729	-0.127537	-1.02827	-1.12754	4963.12	9572.55	4447.44	1	2	17		| Symbols:
24RDBNH_UP_028_B04_12JAN2004_030	CN732248	533050	1.10751	1.59403	0.486511	0.473771	7898.03	17184.3	25827.7	2	8	3	AT1G07890	| Symbols: MEE6, CS1, APX1 | APX1 (ASCORBATE PEROXIDASE 1, MATERNAL EFFECT EMBRYO ARREST 6) | chr1:2438002-2439432 FORWARD
24RDBNH_UP_028_E08_12JAN2004_056	CN732288	527318	-1.55251	-1.29411	0.258394	0.296319	20568.5	7451.77	9656.72	1	1	4	AT5G46110	| Symbols: TPT, APE2 | APE2 (ACCLIMATION OF PHOTOSYNTHESIS TO ENVIRONMENT) | chr5:18714833-18717450 FORWARD
24RDBNH_UP_028_F10_12JAN2004_070	CN732302	530164	0.964577	0.206871	-0.757707	-0.766187	2411.41	4751.79	2972.28	1	1	22	AT5G11680	| Symbols: | similar to hypothetical protein TTHERM_00502170 [Tetrahymena thermophila SB210] (GB:XP_001022271.1); similar to Os09g0512900 [Oryza sativa (japonica cultivar-group)] (GB:NP_001063646.1) | chr5:3759464-3760635 FORWARD
24RDBNH_UP_028_G10_12JAN2004_068	CN732314	527393	1.51029	1.59348	0.0831884	0.112389	858.469	2385.77	2690.25	1	2	3	AT3G56130	| Symbols: | biotin/lipoyl attachment domain-containing protein | chr3:20837831-20839986 FORWARD
24RDBNH_UP_028_H06_12JAN2004_034	CN732322	524452	1.69787	2.01307	0.3152	0.226897	495.531	1643.96	2088.06	2	2	3	AT3G02200	| Symbols: | proteasome family protein | chr3:406699-408926 FORWARD
24RDBNH_UP_028_H12_12JAN2004_082	CN732328	527213	-0.918742	-0.23628	0.682463	0.667921	7582.78	4010.71	6526.03	2	4	10		| Symbols:
24RDBNH_UP_029_B02_12JAN2004_014	CN732342	532419	4.08337	3.73305	-0.350316	-0.782259	1714.28	26226.8	19754.8	4	11	3	AT4G35100	| Symbols: PIP3A, PIP2;7, SIMIP, PIP3 | PIP3 (PLASMA MEMBRANE INTRINSIC PROTEIN 3); water channel | chr4:16708677-16709963 FORWARD
24RDBNH_UP_029_C06_12JAN2004_044	CN732358	535443	1.98369	1.83167	-0.152022	0.28045	428.875	1468.95	1867.91	1	1	3	AT3G15560	| Symbols: | similar to unknown protein [Arabidopsis thaliana] (TAIR:AT3G28770.1); similar to Os01g0176500 [Oryza sativa (japonica cultivar-group)] (GB:NP_001042182.1); similar to conserved hypothetical protein [Entamoeba histolytica HM-1:IMSS] (GB:XP_656594.1) | chr3:5268599-5270102 FORWARD
24RDBNH_UP_029_D01_12JAN2004_009	CN732365	530381	-3.3371	-2.78748	0.549622	0.649315	13156.4	1484.51	1988.97	2	2	9	AT2G43670	| Symbols: | glycosyl hydrolase family protein 17 | chr2:18112222-18112951 FORWARD
24RDBNH_UP_029_G10_12JAN2004_068	CN732409	531306	1.97313	1.97571	0.00258698	-0.208652	1487.84	5669.09	5424.91	2	6	3	AT3G26744	| Symbols: ICE1 | ICE1 (INDUCER OF CBF EXPRESSION 1); DNA binding | chr3:9834190-9836027 REVERSE
24RDBNH_UP_030_A07_12JAN2004_063	CN732430	528377	-2.02875	-1.2726	0.75615	0.74574	3231.19	768.94	1373.22	0	0	9	AT5G23920	| Symbols: | similar to unknown protein [Arabidopsis thaliana] (TAIR:AT5G52420.1); similar to unknown [Xerophyta humilis] (GB:AAT45003.1) | chr5:8073366-8074121 REVERSE
24RDBNH_UP_030_B04_12JAN2004_030	CN732438	534281	0.968266	1.21462	0.246358	0.299849	1959.88	3555.34	4746.31	0	0	2	AT5G47810	| Symbols: | phosphofructokinase family protein | chr5:19373795-19375215 REVERSE
24RDBNH_UP_030_B07_12JAN2004_061	CN732441	527832	-1.43222	-1.70814	-0.275912	-0.185435	31417.7	11837.3	10682.2	2	6	4	AT1G08380	| Symbols: PSAO | PSAO (photosystem I subunit O) | chr1:2641001-2641736 REVERSE
24RDBNH_UP_030_B12_12JAN2004_094	CN732446	532177	2.67393	1.36359	-1.31033	-1.74346	584.812	4260.85	1345.56	0	0	18	AT5G44020	| Symbols: | acid phosphatase class B family protein | chr5:17729660-17731273 FORWARD
24RDBNH_UP_030_F12_12JAN2004_086	CN732489	527240	0.769566	1.1678	0.398234	-0.140165	1687.53	3390.82	2983	1	1	2	AT3G23990	| Symbols: HSP60 | HSP60 (Heat shock protein 60); ATP binding / protein binding / unfolded protein binding | chr3:8669020-8672285 FORWARD
24RDBNH_UP_030_G06_12JAN2004_036	CN732494	533734	1.01912	1.60045	0.581339	0.69235	2723.44	4988.67	8518.88	0	0	8	AT5G20650	| Symbols: COPT5 | COPT5 (copper transporter 5); copper ion transporter | chr5:6985483-6985923 REVERSE
24RDBNH_UP_030_H12_12JAN2004_082	CN732511	531157	2.27206	1.43161	-0.84045	-1.02278	693.531	3163.62	1619.09	0	0	23	AT3G09350	| Symbols: | armadillo/beta-catenin repeat family protein | chr3:2871222-2873115 FORWARD
25RDBNM_UP_001_A04_14JAN2004_032	CN732515	408602	1.87926	2.0374	0.158142	0.195382	431	1429.47	1822.47	0	0	3	AT3G50670	| Symbols: U1SNRNP, U1-70K | U1-70K (SPLICEOSOMAL PROTEIN U1A); RNA binding | chr3:18837457-18840473 REVERSE
25RDBNM_UP_001_F04_14JAN2004_022	CN732572	397891	1.02734	1.11374	0.0864004	0.214587	1766.94	4098.97	4359.56	2	4	3	AT3G52960	| Symbols: | peroxiredoxin type 2, putative | chr3:19650677-19651381 FORWARD
25RDBNM_UP_003_A08_14JAN2004_064	CN732701	406544	2.68937	3.01712	0.327754	Filterd	272.406	1601.08	2252.81	2	2	3	AT5G16070	| Symbols: | chaperonin, putative | chr5:5247552-5251053 REVERSE
25RDBNM_UP_003_C01_14JAN2004_011	CN732718	418987	3.15573	3.28151	0.125787	0.345062	734.75	6169.21	8494.31	1	1	3	AT5G64080	| Symbols: | protease inhibitor/seed storage/lipid transfer protein (LTP) family protein | chr5:25662701-25663864 REVERSE
25RDBNM_UP_003_D10_14JAN2004_074	CN732735	397216	-1.6263	-1.20375	0.422548	0.356799	8157.5	2676.45	3733.84	0	0	4	AT1G35680	| Symbols: | 50S ribosomal protein L21, chloroplast / CL21 (RPL21) | chr1:13209989-13211458 FORWARD
25RDBNM_UP_005_B10_15JAN2004_078	CN732893	420170	2.48574	2.01472	-0.471027	-0.412297	1700.69	9637.58	7108.5	1	5	3		| Symbols:
25RDBNM_UP_006_C05_15JAN2004_043	CN732993	413259	2.41021	1.79426	-0.615951	-0.380641	426.188	2258.96	1525.31	0	0	23	AT5G47500	| Symbols: | pectinesterase family protein | chr5:19288489-19290072 REVERSE
25RDBNM_UP_006_H01_15JAN2004_001	CN733047	391012	1.49277	1.55749	0.0647202	-0.126468	6663.41	18718.9	19821.2	0	0	3	AT1G19570	| Symbols: DHAR1 | DHAR1 (DEHYDROASCORBATE REDUCTASE); glutathione dehydrogenase (ascorbate) | chr1:6773453-6774404 REVERSE
25RDBNM_UP_008_C03_15JAN2004_027	CN733170	415951	2.26728	2.279	0.0117246	-0.204175	353.031	1721.7	1794.53	0	0	3	AT1G27020	| Symbols: | similar to unknown protein [Arabidopsis thaliana] (TAIR:AT1G27030.1); similar to unknown protein [Oryza sativa (japonica cultivar-group)] (GB:AAN05517.1); similar to Os10g0463800 [Oryza sativa (japonica cultivar-group)] (GB:NP_001064789.1) | chr1:9378622-9380406 FORWARD
25RDBNM_UP_008_D06_15JAN2004_042	CN733185	390727	0.996865	0.507181	-0.489684	-0.639399	1314.31	3249.04	1886.75	0	0	2		| Symbols:
25RDBNM_UP_008_D10_15JAN2004_074	CN733189	401493	2.45923	2.64898	0.189755	0.415571	714.25	3533.26	4719.47	0	0	3	AT2G01140	| Symbols: | fructose-bisphosphate aldolase, putative | chr2:95005-96490 REVERSE
25RDBNM_UP_008_E03_15JAN2004_023	CN733193	401702	2.43796	2.23102	-0.206939	-0.039179	339.125	1727.36	1868.69	0	0	3		| Symbols:
25RDBNM_UP_008_E11_15JAN2004_087	CN733201	399178	4.28898	4.25536	-0.0336214	-0.0786795	511.562	10436.4	10380.2	4	11	3	AT2G43710	| Symbols: FAB2, SSI2 | SSI2 (fatty acid biosynthesis 2); acyl-[acyl-carrier-protein] desaturase | chr2:18127184-18129572 FORWARD
25RDBNM_UP_008_H04_15JAN2004_018	CN733228	399354	1.49437	1.82938	0.33501	0.33596	518.562	1456.5	2044.06	1	4	3	AT5G02530	| Symbols: | RNA and export factor-binding protein, putative | chr5:564330-565774 REVERSE
25RDBNM_UP_008_H07_15JAN2004_049	CN733231	395793	3.97013	3.81148	-0.158652	-0.276532	393.656	5650.43	5549.47	1	4	3	AT3G02630	| Symbols: | acyl-(acyl-carrier-protein) desaturase, putative / stearoyl-ACP desaturase, putative | chr3:562171-564531 FORWARD
25RDBNM_UP_009_E02_15JAN2004_008	CN733282	425968	2.54104	2.92418	0.383134	0.535945	596.312	3453.52	5133.19	0	0	3	AT3G44460	| Symbols: ATBZIP67, DPBF2 | DPBF2 (BASIC LEUCINE ZIPPER TRANSCRIPTION FACTOR 67); DNA binding / transcription factor | chr3:16091102-16092709 REVERSE
25RDBNM_UP_009_G03_15JAN2004_019	CN733306	407075	2.14988	2.26312	0.113244	0.140428	2041.12	8879.47	10538.4	1	1	3	AT5G54770	| Symbols: TZ, THI1 | THI1 (THIAZOLE REQUIRING) | chr5:22263860-22265117 FORWARD
25RDBNM_UP_009_H11_15JAN2004_081	CN733326	426945	-1.77916	-1.53549	0.243669	0.372933	26527.9	8330.8	9484.03	3	26	4	AT2G30570	| Symbols: PSBW | photosystem II reaction center W (PsbW) protein-related | chr2:13026403-13027130 REVERSE
25RDBNM_UP_010_A08_15JAN2004_064	CN733335	425852	2.05728	2.06727	0.00998921	0.0984119	2727.44	10136.1	11305.6	4	30	3	AT2G29550	| Symbols: TUB7 | TUB7 (tubulin beta-7 chain) | chr2:12651335-12653009 REVERSE
25RDBNM_UP_013_B03_15JAN2004_029	CN733524	424928	1.59556	1.57418	-0.0213808	-0.162316	7734.84	22657.3	22669.8	1	7	3	AT5G09810	| Symbols: ACT2/7, ACT7 | ACT7 (actin 7) | chr5:3052810-3054221 FORWARD
25RDBNM_UP_013_H08_15JAN2004_050	CN733600	398341	2.20408	1.13559	-1.06849	-1.26625	422.312	1991.79	881.219	0	0	18	AT5G57123	| Symbols: | similar to unknown protein [Arabidopsis thaliana] (TAIR:AT4G29905.1); similar to conserved hypothetical protein [Medicago truncatula] (GB:ABD28467.1); contains domain Glucocorticoid receptor-like (DNA-binding domain) (SSF57716) | chr5:23144441-23144644 REVERSE
25RDBNM_UP_014_C05_16JAN2004_043	CN733632	425891	3.1179	2.35549	-0.762404	-1.02754	989.062	9479.65	4172.28	1	3	23	AT1G72430	| Symbols: | auxin-responsive protein-related | chr1:27268812-27269171 REVERSE
25RDBNM_UP_014_D11_16JAN2004_089	CN733650	390561	3.4602	2.98684	-0.47336	-0.481616	577.375	6162.56	4640.91	0	0	3	AT1G68510	| Symbols: LBD42 | LOB domain protein 42 / lateral organ boundaries domain protein 42 (LBD42) | chr1:25710696-25711667 FORWARD
25RDBNM_UP_014_E03_16JAN2004_023	CN733654	395416	3.1442	2.82731	-0.3169	-0.476092	2718.56	23577.9	18273.2	5	10	3	AT5G07460	| Symbols: PMSR2 | PMSR2 (PEPTIDEMETHIONINE SULFOXIDE REDUCTASE 2); protein-methionine-S-oxide reductase | chr5:2360845-2361886 REVERSE
25RDBNM_UP_014_G04_16JAN2004_020	CN733677	423142	0.987919	2.06177	1.07385	1.02718	1177.84	2413.15	4894.34	1	2	12	AT5G13710	| Symbols: CPH, SMT1 | SMT1 (STEROL METHYLTRANSFERASE 1) | chr5:4424051-4426869 REVERSE
25RDBNM_UP_014_H09_16JAN2004_065	CN733694	396152	-1.33052	-0.795947	0.534575	0.556272	4313.06	1718.25	2682.88	0	0	9	AT4G14930	| Symbols: | acid phosphatase survival protein SurE, putative | chr4:8538827-8541201 FORWARD
25RDBNM_UP_016_B03_16JAN2004_029	CN733712	405346	2.89219	2.44921	-0.442982	-0.538239	804.281	6097.52	4443	1	4	3	AT5G57123	| Symbols: | similar to unknown protein [Arabidopsis thaliana] (TAIR:AT4G29905.1); similar to conserved hypothetical protein [Medicago truncatula] (GB:ABD28467.1); contains domain Glucocorticoid receptor-like (DNA-binding domain) (SSF57716) | chr5:23144441-23144644 REVERSE
25RDBNM_UP_017_H07_16JAN2004_049	CN733878	404033	2.76878	3.20013	0.431351	0.531568	1538.22	9477.38	14906.8	2	10	3	AT2G38750	| Symbols: ANNAT4 | ANNAT4 (ANNEXIN 4, ANNEXIN ARABIDOPSIS 4); calcium ion binding / calcium-dependent phospholipid binding | chr2:16203660-16205509 REVERSE
25RDBNM_UP_018_B06_16JAN2004_046	CN733900	416601	2.88154	3.66174	0.780208	1.74667	446.625	2331.06	7686.94	1	7	8	AT2G28790	| Symbols: | osmotin-like protein, putative | chr2:12361741-12362490 REVERSE
25RDBNM_UP_019_B10_16JAN2004_078	CN733998	415816	-2.23107	-1.92208	0.308993	0.422737	5806.34	1139.75	1640.47	1	1	4		| Symbols:
25RDBNM_UP_020_F12_16JAN2004_086	CN734138	419480	-1.0099	-1.15555	-0.145658	-0.222965	2726.66	1408.17	1340.38	0	0	4		| Symbols:
25RDBNM_UP_021_B06_16JAN2004_046	CN734177	393163	1.66367	1.35949	-0.304177	-0.283791	1219.41	3929.96	3525.03	1	1	3		| Symbols:
25RDBNM_UP_021_E12_16JAN2004_088	CN734218	407001	2.12378	2.41832	0.294541	0.304668	4435.62	18056.3	22598.8	6	9	3	AT5G08690	| Symbols: | ATP synthase beta chain 2, mitochondrial | chr5:2825740-2828353 FORWARD
25RDBNM_UP_022_C02_16JAN2004_012	CN734278	413166	2.97891	1.78884	-1.19007	-1.50186	3352.62	34398	13563.2	1	21	18	AT3G03270	| Symbols: | universal stress protein (USP) family protein / early nodulin ENOD18 family protein | chr3:762143-763082 REVERSE
25RDBNM_UP_022_D12_16JAN2004_090	CN734300	402572	2.03397	1.77018	-0.263795	-0.288344	1161.72	4823.17	4320.62	0	0	3	AT3G02470	| Symbols: SAMDC | SAMDC (S-ADENOSYLMETHIONINE DECARBOXYLASE) | chr3:510230-511330 FORWARD
25RDBNM_UP_024_C03_19JAN2004_027	CN734461	423740	2.14059	2.45131	0.310718	0.396473	483.844	2552.49	2960.03	2	5	3	AT2G30970	| Symbols: ASP1 | ASP1 (ASPARTATE AMINOTRANSFERASE 1) | chr2:13186089-13188763 FORWARD
25RDBNM_UP_024_E05_19JAN2004_039	CN734485	402383	1.24503	1.11272	-0.132316	Filterd	1158.31	3055.96	2498.25	0	0	3	AT3G26340	| Symbols: | 20S proteasome beta subunit E, putative | chr3:9651837-9653809 REVERSE
25RDBNM_UP_024_F01_19JAN2004_005	CN734492	422686	1.53185	1.67456	0.142718	0.291819	851.312	2530.74	2798.84	1	1	3	AT1G53520	| Symbols: | chalcone-flavanone isomerase-related | chr1:19980153-19981583 REVERSE
25RDBNM_UP_026_B12_19JAN2004_094	CN734643	396753	-2.31619	-1.94699	0.369195	0.310448	12477.5	2759.18	3589.38	2	4	4	AT4G03280	| Symbols: PGR1, PETC | PETC (PHOTOSYNTHETIC ELECTRON TRANSFER C) | chr4:1440314-1441717 FORWARD
25RDBNM_UP_026_G10_19JAN2004_068	CN734700	410094	5.29827	4.00407	-1.29419	-3.52878	604.767	41567.5	4684.69	0	0	18	AT5G13170	| Symbols: | nodulin MtN3 family protein | chr5:4181334-4183174 REVERSE
25RDBNM_UP_027_A05_19JAN2004_047	CN734718	421795	2.33268	1.8442	-0.488486	-0.438499	438.719	2566.62	1518.75	2	3	3	AT5G39850	| Symbols: | 40S ribosomal protein S9 (RPS9C) | chr5:15967281-15968399 FORWARD
25RDBNM_UP_027_H08_19JAN2004_050	CN734801	417342	-1.34784	-1.31531	0.0325319	0.374423	3554.77	1344.13	1430.03	0	0	4	AT4G16410	| Symbols: | similar to Os07g0607200 [Oryza sativa (japonica cultivar-group)] (GB:NP_001060233.1); contains InterPro domain Protein of unknown function DUF751; (InterPro:IPR008470) | chr4:9262042-9262599 REVERSE
25RDBNM_UP_028_D10_19JAN2004_074	CN734851	393772	2.69623	2.39842	-0.297813	-0.342067	965.156	6171.05	4502.19	1	3	3	AT3G12580	| Symbols: HSP70 | HSP70 (heat shock protein 70); ATP binding | chr3:3991494-3993696 REVERSE
25RDBNM_UP_028_G08_19JAN2004_052	CN734884	397879	1.15014	0.877995	-0.272145	Filterd	2569.41	6933.21	4687.59	4	4	3	AT5G10160	| Symbols: | beta-hydroxyacyl-ACP dehydratase, putative | chr5:3185820-3187160 FORWARD
25RDBNM_UP_029_E06_19JAN2004_040	CN734950	421716	3.84501	3.19939	-0.645618	-0.633211	713.219	9672.31	6554.72	1	2	23	AT3G02550	| Symbols: LBD41 | LOB domain protein 41 / lateral organ boundaries domain protein 41 (LBD41) | chr3:536754-537657 REVERSE
25RDBNM_UP_029_F04_19JAN2004_022	CN734960	391630	2.61987	2.31336	-0.30651	-0.362146	2075.56	11918.9	9910.12	1	12	3	AT4G21960	| Symbols: PRXR1 | PRXR1 (peroxidase 42); peroxidase | chr4:11646625-11648324 REVERSE
25RDBNM_UP_030_H04_19JAN2004_018	CN735076	398156	2.68724	2.28591	-0.401331	-0.581963	3472.97	23088.4	17242.9	3	16	3	AT3G16770	| Symbols: RAP2.3, ATEBP | ATEBP/RAP2.3 (RELATED TO AP2 3); DNA binding / protein binding / transcription factor/ transcriptional activator | chr3:5705790-5706774 FORWARD
26RDBNT_UP_001_B12_19JAN2004_094	CN735105	420941	3.2541	2.76774	-0.486357	Filterd	437.812	4245.4	3481.41	2	4	3	AT5G15350	| Symbols: | plastocyanin-like domain-containing protein | chr5:4985187-4986157 REVERSE
26RDBNT_UP_001_E01_19JAN2004_007	CN735129	398750	-2.7687	-2.69671	0.0719866	0.0473465	2411.19	311.039	358.594	0	0	4	AT4G25050	| Symbols: ACP4 | ACP4 (ACYL CARRIER PROTEIN 4) | chr4:12870188-12871034 FORWARD
26RDBNT_UP_001_E02_19JAN2004_008	CN735130	421569	1.98758	3.03641	1.04884	0.974198	437.875	1830.33	3719.81	1	1	13		| Symbols:
26RDBNT_UP_002_A06_19JAN2004_048	CN735177	423379	2.05512	1.88379	-0.171326	0.138267	571.781	2027.75	2073.91	0	0	3	AT5G62550	| Symbols: | similar to unknown protein [Arabidopsis thaliana] (TAIR:AT3G28770.1); similar to unnamed protein product; gene_id:K19B1.16 unknown protein-related [Medicago truncatula] (GB:ABE84483.1) | chr5:25123065-25125101 REVERSE
26RDBNT_UP_002_B04_19JAN2004_030	CN735187	419618	1.71769	1.50937	-0.208314	-0.237247	3591.72	13093.9	12015.8	1	2	3	AT1G32050	| Symbols: | secretory carrier membrane protein (SCAMP) family protein | chr1:11528596-11530954 FORWARD
26RDBNT_UP_002_C04_19JAN2004_028	CN735198	416715	1.62355	0.757049	-0.866504	-1.13123	11976.6	39420.5	20576.2	2	7	23	AT5G56030	| Symbols: ERD8, HSP81-2 | HSP81-2 (EARLY-RESPONSIVE TO DEHYDRATION 8); ATP binding | chr5:22704149-22706659 FORWARD
26RDBNT_UP_002_E05_19JAN2004_039	CN735223	406689	1.96654	1.50453	-0.462013	-0.523264	2057.53	8275.48	6156.12	1	1	3	AT3G25230	| Symbols: ROF1 | ROF1 (ROTAMASE FKBP 1); FK506 binding / calmodulin binding / peptidyl-prolyl cis-trans isomerase | chr3:9189494-9192374 FORWARD
26RDBNT_UP_003_D05_20JAN2004_041	CN735305	406326	1.61709	2.48783	0.87074	1.15844	3649.22	13648.3	21397.4	4	53	8	AT4G32110	| Symbols: | transferase, transferring glycosyl groups | chr4:15515775-15516414 REVERSE
26RDBNT_UP_003_H10_20JAN2004_066	CN735356	427899	1.93474	1.44097	-0.493776	-0.652443	791.781	3320.93	2075.97	0	0	3	AT3G52800	| Symbols: | zinc finger (AN1-like) family protein | chr3:19580784-19581296 FORWARD
26RDBNT_UP_004_A11_20JAN2004_095	CN735369	423355	1.94227	1.55149	-0.390785	-0.635874	436.875	1932.26	1350.69	0	0	3	AT1G30515	| Symbols: | similar to unknown protein [Arabidopsis thaliana] (TAIR:AT4G21740.1); similar to hypothetical protein MtrDRAFT_AC152752g8v1 [Medicago truncatula] (GB:ABE87455.1) | chr1:10809414-10809848 REVERSE
26RDBNT_UP_004_C05_20JAN2004_043	CN735387	403020	2.52197	2.1484	-0.373573	-0.164545	1023.78	5242.02	4737.94	1	3	3	AT3G12120	| Symbols: FAD2 | FAD2 (FATTY ACID DESATURASE 2) | chr3:3860598-3861749 REVERSE
26RDBNT_UP_004_D02_20JAN2004_010	CN735396	397533	-1.61294	-1.50054	0.112408	0.00198391	1870.59	620.848	687.188	0	0	4	AT2G42220	| Symbols: | rhodanese-like domain-containing protein | chr2:17599183-17600383 FORWARD
26RDBNT_UP_004_D06_20JAN2004_042	CN735400	430947	-1.81533	-1.49066	0.324667	0.578881	10971.9	3537.3	3825.28	2	16	4	AT1G71950	| Symbols: | identical protein binding / subtilase | chr1:27084115-27085235 REVERSE
26RDBNT_UP_004_D09_20JAN2004_073	CN735403	411961	2.61941	2.18966	-0.429751	-0.312858	671.406	3634.99	2900.19	1	3	3	AT5G21090	| Symbols: | leucine-rich repeat protein, putative | chr5:7164760-7166906 FORWARD
26RDBNT_UP_004_F06_20JAN2004_038	CN735424	424824	2.89284	2.14815	-0.744696	-0.79451	1020.38	7625.61	4752.81	0	0	23		| Symbols:
26RDBNT_UP_005_A03_20JAN2004_031	CN735456	411539	1.32164	1.0914	-0.230243	-0.289354	759.625	2014.05	1842.78	0	0	3		| Symbols:
26RDBNT_UP_005_C02_20JAN2004_012	CN735478	416890	1.31889	1.30199	-0.016901	0.164256	1292.31	3573.28	3861.03	1	8	3	AT5G03740	| Symbols: HDT3, HD2C | HD2C (HISTONE DEACETYLASE 2C); nucleic acid binding / zinc ion binding | chr5:981993-983960 FORWARD
26RDBNT_UP_006_A07_20JAN2004_063	CN735548	430942	-1.1521	-1.18644	-0.0343417	Filterd	3208.47	1681.36	1576.31	1	1	4	AT5G19940	| Symbols: | plastid-lipid associated protein PAP-related / fibrillin-related | chr5:6739695-6740663 FORWARD
26RDBNT_UP_006_C07_20JAN2004_059	CN735572	405966	0.317755	1.62592	1.30817	1.53209	2376.41	2413.12	8169.69	1	2	11		| Symbols:
26RDBNT_UP_006_D01_20JAN2004_009	CN735578	395168	1.61059	1.3681	-0.242486	-0.174819	1433.69	4372.8	3802.56	1	1	3	AT3G16950	| Symbols: PTLPD1, LPD1 | LPD1 (LIPOAMIDE DEHYDROGENASE 1) | chr3:5786767-5790389 REVERSE
26RDBNT_UP_006_D04_20JAN2004_026	CN735581	422628	3.70043	3.89315	0.192719	0.448049	606.438	6033.87	9129.44	1	3	3	AT1G30120	| Symbols: PDH-E1 BETA | PDH-E1 BETA (PYRUVATE DEHYDROGENASE E1 BETA); pyruvate dehydrogenase (acetyl-transferring) | chr1:10584334-10586461 REVERSE
26RDBNT_UP_006_E09_20JAN2004_071	CN735598	413303	2.43682	1.75192	-0.684901	-0.775152	327.969	1793.74	1147.91	1	2	23	AT1G44800	| Symbols: | nodulin MtN21 family protein | chr1:16916782-16919298 REVERSE
26RDBNT_UP_006_G05_20JAN2004_035	CN735618	422632	-0.0753752	0.591757	0.667132	0.708789	4682.84	4792.94	7261.56	1	1	6	AT3G11830	| Symbols: | chaperonin, putative | chr3:3732740-3736162 FORWARD
26RDBNT_UP_007_B06_20JAN2004_046	CN735654	406366	1.65661	1.45467	-0.201935	-0.236597	5450.84	17385.9	15862.9	2	3	3		| Symbols:
26RDBNT_UP_007_C02_20JAN2004_012	CN735661	396723	0.706129	1.16042	0.454289	0.376477	834.281	1467.73	2016.84	1	3	2	AT3G57080	| Symbols: | eukaryotic rpb5 RNA polymerase subunit family protein | chr3:21136857-21138449 FORWARD
26RDBNT_UP_007_C10_20JAN2004_076	CN735669	419906	Filterd	-1.00822	#VALUE!	-0.78644	1940.94	1927.05	1009.72	0	0	16	AT4G35840	| Symbols: | zinc finger (C3HC4-type RING finger) family protein | chr4:16981087-16982269 FORWARD
26RDBNT_UP_007_E08_20JAN2004_056	CN735690	425525	2.30389	0.903828	-1.40006	-1.49882	601	3627.11	1102.91	2	2	18	AT4G12400	| Symbols: | binding | chr4:7338863-7341236 REVERSE
26RDBNT_UP_007_F02_20JAN2004_006	CN735696	428571	-2.02677	-2.03291	-0.00613685	0.0500537	9667.41	2352.7	2359.44	1	2	4		| Symbols:
26RDBNT_UP_007_H12_20JAN2004_082	CN735730	409787	1.94639	1.75246	-0.193928	-0.340244	1966.78	7628	7086.16	4	6	3	AT5G25280	| Symbols: | serine-rich protein-related | chr5:8773885-8774547 FORWARD
26RDBNT_UP_008_B12_20JAN2004_094	CN735754	398508	2.18707	2.04873	-0.138338	-0.0865832	941.094	4416.05	4528.62	0	0	3		| Symbols:
26RDBNT_UP_008_D04_20JAN2004_026	CN735770	419922	-1.44604	-0.876895	0.569149	0.610238	3832.66	1479.86	1928.88	1	1	9	AT2G47400	| Symbols: CP12, CP12-1 | CP12-1 (CP12 domain-containing protein 1) | chr2:19453959-19454333 FORWARD
26RDBNT_UP_008_D05_20JAN2004_041	CN735771	430024	2.51221	2.5938	0.0815836	0.380868	377.844	1826.16	2286.22	0	0	3	AT3G49430	| Symbols: SRP34A | SRP34A (SER/ARG-RICH PROTEIN 34A) | chr3:18343653-18345602 FORWARD
26RDBNT_UP_008_F11_20JAN2004_085	CN735801	403092	-1.95052	-1.31005	0.640473	0.75812	20405	5126.29	8234.09	3	9	9	AT4G28750	| Symbols: PSAE-1 | PSAE-1 (PSA E1 KNOCKOUT) | chr4:14202957-14203894 REVERSE
26RDBNT_UP_008_H03_20JAN2004_017	CN735816	413254	0.569633	-0.213873	-0.783506	-0.896875	3151.78	5000.12	2912.78	1	1	22	AT1G04290	| Symbols: | thioesterase family protein | chr1:1147720-1148351 REVERSE
26RDBNT_UP_010_B05_20JAN2004_045	CN735929	427231	-1.5876	-1.07148	0.516129	0.583715	9063.22	3317.07	4823.78	1	1	9	AT1G67740	| Symbols: YCF32, PSBY | PSBY (photosystem II BY) | chr1:25398092-25398661 REVERSE
26RDBNT_UP_010_B06_20JAN2004_046	CN735930	406714	1.59108	2.70287	1.11179	1.73616	365.219	857.348	3038.38	0	0	13	AT5G07030	| Symbols: | pepsin A | chr5:2183601-2185718 REVERSE
26RDBNT_UP_010_D02_20JAN2004_010	CN735949	421505	1.19699	1.36849	0.171501	0.239975	1511.53	3558.52	4089.81	1	1	3	AT5G20890	| Symbols: | chaperonin, putative | chr5:7087022-7089908 REVERSE
26RDBNT_UP_010_E04_20JAN2004_024	CN735961	395929	1.67815	1.84802	0.169875	Filterd	906.188	2863.57	3566.28	1	1	3	AT5G05080	| Symbols: UBC22 | UBC22 (ubiquitin-conjugating enzyme 18) | chr5:1498728-1499973 REVERSE
26RDBNT_UP_010_E08_20JAN2004_056	CN735965	408532	3.02585	2.3205	-0.705357	-1.20516	210.033	2365.05	946.031	0	0	23	AT1G78500	| Symbols: | pentacyclic triterpene synthase, putative | chr1:29536539-29540070 FORWARD
26RDBNT_UP_010_E10_20JAN2004_072	CN735967	403206	-1.84077	-1.67923	0.161546	0.0921748	9215.22	2556.07	2771.22	1	1	4	AT1G30380	| Symbols: PSAK | PSAK (PHOTOSYSTEM I SUBUNIT K) | chr1:10722307-10722995 FORWARD
26RDBNT_UP_010_E12_20JAN2004_088	CN735969	417664	1.17315	0.162821	-1.01032	-1.02387	805.031	1767.37	889.812	1	1	18	AT1G67980	| Symbols: CCoAMT | CCoAMT (caffeoyl-CoA 3-O-methyltransferase); caffeoyl-CoA O-methyltransferase | chr1:25491562-25492597 FORWARD
26RDBNT_UP_011_B01_20JAN2004_013	CN736016	415903	1.5918	1.43786	-0.153939	-0.0759562	864.938	2568.62	2732.69	1	1	3		| Symbols:
26RDBNT_UP_011_B11_20JAN2004_093	CN736026	397384	-0.869826	-0.987259	-0.117432	Filterd	9414.47	5611.21	4566.19	5	24	5	AT5G58710	| Symbols: ROC7 | ROC7 (rotamase CyP 7); peptidyl-prolyl cis-trans isomerase | chr5:23735066-23736721 FORWARD
26RDBNT_UP_011_E04_20JAN2004_024	CN736055	401974	1.08041	1.41855	0.338133	0.344333	2563.09	5248.25	6854.72	1	1	3	AT3G57490	| Symbols: | 40S ribosomal protein S2 (RPS2D) | chr3:21290801-21291864 REVERSE
26RDBNT_UP_011_E08_20JAN2004_056	CN736059	395702	-0.783231	-1.38169	-0.598463	-0.664722	8558.06	5079.66	3220.75	2	9	25	AT1G54410	| Symbols: | dehydrin family protein | chr1:20313972-20314268 REVERSE
26RDBNT_UP_011_F08_20JAN2004_054	CN736071	397444	-1.44579	-0.871459	0.574327	0.551497	10113.4	3723.95	5829.94	1	2	9	AT4G02770	| Symbols: PSAD-1 | PSAD-1 (photosystem I subunit D-1) | chr4:1229247-1229873 REVERSE
26RDBNT_UP_011_G06_20JAN2004_036	CN736079	406279	3.53812	2.70117	-0.836958	-1.11304	535.281	7367.24	3509.72	1	1	23		| Symbols:
26RDBNT_UP_012_A03_20JAN2004_031	CN736100	427406	1.35335	1.31733	-0.0360169	0.0035418	1158.28	2871.13	3339.62	0	0	3		| Symbols:
26RDBNT_UP_012_D02_20JAN2004_010	CN736133	403485	1.39339	1.40834	0.014946	0.0339531	1288.5	3576.6	3753.91	0	0	3	AT1G59900	| Symbols: AT-E1 ALPHA | AT-E1 ALPHA (pyruvate dehydrogenase complex E1 alpha subunit); pyruvate dehydrogenase (acetyl-transferring) | chr1:22055033-22057325 FORWARD
26RDBNT_UP_012_E02_20JAN2004_008	CN736145	415305	-2.15845	-2.10197	0.0564795	0.0916445	16933.4	3886.01	3832.28	2	2	4	AT5G64040	| Symbols: PSAN | PSAN (photosystem I reaction center subunit PSI-N); calmodulin binding | chr5:25645950-25646635 REVERSE
26RDBNT_UP_012_G09_20JAN2004_067	CN736169	395875	3.87629	3.98605	0.109754	0.0395216	457.875	5713.1	6062.62	2	2	3	AT5G60390	| Symbols: | calmodulin binding / translation elongation factor | chr5:24306452-24307803 FORWARD
26RDBNT_UP_013_B03_21JAN2004_029	CN736196	428940	1.3503	0.300496	-1.0498	-0.989188	859.812	2172.66	1130.06	0	0	18	AT5G15120	| Symbols: | similar to unknown protein [Arabidopsis thaliana] (TAIR:AT5G39890.1); similar to unknown protein [Oryza sativa (japonica cultivar-group)] (GB:BAB03364.1); similar to Os01g0185500 [Oryza sativa (japonica cultivar-group)] (GB:NP_001042241.1); contains InterPro domain Protein of unknown function DUF1637; (InterPro:IPR012864); contains InterPro domain Cupin, RmlC-type; (InterPro:IPR01105…
26RDBNT_UP_013_G12_21JAN2004_084	CN736262	422349	2.57992	2.38907	-0.19085	Filterd	306.312	1905.94	1435.72	1	2	3	AT1G65090	| Symbols: | similar to unknown protein [Arabidopsis thaliana] (TAIR:AT5G36100.1); similar to unknown [Hyacinthus orientalis] (GB:AAS21015.1) | chr1:24184850-24186331 REVERSE
26RDBNT_UP_013_H05_21JAN2004_033	CN736267	407501	Filterd	0.341292	#VALUE!	0.578179	27048.1	26717.7	33930.2	2	7	1	AT3G57490	| Symbols: | 40S ribosomal protein S2 (RPS2D) | chr3:21290801-21291864 REVERSE
26RDBNT_UP_014_A02_21JAN2004_016	CN736275	411348	-2.08019	-1.96206	0.118126	-0.0119757	13114.6	3679.14	3714.12	1	3	4	AT1G30380	| Symbols: PSAK | PSAK (PHOTOSYSTEM I SUBUNIT K) | chr1:10722307-10722995 FORWARD
26RDBNT_UP_014_B12_21JAN2004_094	CN736297	407727	-1.5289	-1.53718	-0.00827854	Filterd	1924.47	651.926	710.188	1	1	4	AT5G15802	| Symbols: | similar to hypothetical protein [Cleome spinosa] (GB:ABD96853.1) | chr5:5156581-5157523 REVERSE
26RDBNT_UP_014_F02_21JAN2004_006	CN736332	423064	4.92969	4.16847	-0.761213	-1.84703	1274.59	51731.8	15302.9	1	25	23	AT3G11930	| Symbols: | universal stress protein (USP) family protein | chr3:3776377-3777399 FORWARD
26RDBNT_UP_014_F03_21JAN2004_021	CN736333	404698	-2.39302	-2.31834	0.074681	Filterd	2845.66	592.733	556.719	0	0	4	AT3G47650	| Symbols: | bundle-sheath defective protein 2 family / bsd2 family | chr3:17580561-17581247 FORWARD
26RDBNT_UP_015_B12_21JAN2004_094	CN736386	405262	-1.74013	-1.42472	0.315416	0.27285	1965.16	566.19	690.406	0	0	4	AT3G55330	| Symbols: | photosystem II reaction center PsbP family protein | chr3:20525008-20526252 REVERSE
26RDBNT_UP_015_C01_21JAN2004_011	CN736387	391808	-2.04253	-1.7036	0.338924	0.576784	2613.84	639.671	856.094	2	8	4	AT3G47070	| Symbols: | similar to thylakoid soluble phosphoprotein [Spinacia oleracea] (GB:CAD45559.1) | chr3:17348190-17348492 REVERSE
26RDBNT_UP_015_C04_21JAN2004_028	CN736389	430434	3.77857	3.26534	-0.51323	-0.551653	828.656	11198	7526.56	2	3	23	AT4G24110	| Symbols: | similar to Hypothetical protein [Oryza sativa (japonica cultivar-group)] (GB:AAO17020.1) | chr4:12520020-12520772 REVERSE
26RDBNT_UP_015_C05_21JAN2004_043	CN736390	403947	-1.74216	-1.13508	0.607087	0.509112	19802.6	6228.65	8559.03	0	0	9	ATCG00280	| Symbols: PSBC | chloroplast gene encoding a CP43 subunit of the photosystem II reaction center. promoter contains a blue-light responsive element. | chrC:33720-35141 FORWARD
26RDBNT_UP_015_C11_21JAN2004_091	CN736396	408256	0.918822	1.0463	0.12748	0.212371	764.781	1803.01	1807.66	0	0	2		| Symbols:
26RDBNT_UP_015_D07_21JAN2004_057	CN736404	414716	-1.29744	-1.36534	-0.0679003	-0.101134	2128.69	840.096	872.812	1	2	4		| Symbols:
26RDBNT_UP_015_E01_21JAN2004_007	CN736410	399726	1.15657	Filterd	#VALUE!	-1.18469	1233.97	3114.93	1330.06	3	10	18		| Symbols:
26RDBNT_UP_015_F04_21JAN2004_022	CN736425	409617	-3.7404	-3.50464	0.23576	0.194258	2290.25	170.05	200.969	0	0	4	AT2G30900	| Symbols: | similar to unknown protein [Arabidopsis thaliana] (TAIR:AT1G78710.1); similar to unknown protein [Arabidopsis thaliana] (TAIR:AT2G42570.1); similar to unknown [Pisum sativum] (GB:ABA29158.1); similar to Os01g0652100 [Oryza sativa (japonica cultivar-group)] (GB:NP_001043736.1); similar to Protein of unknown function DUF231, plant [Medicago truncatula] (GB:ABE82889.1); contains InterPr…
26RDBNT_UP_015_F07_21JAN2004_053	CN736428	419749	1.25506	1.3724	0.117344	0.152078	1961.72	4548.52	5185.22	0	0	3	AT3G02090	| Symbols: MPPBETA | MPPBETA; metalloendopeptidase | chr3:365631-368541 FORWARD
26RDBNT_UP_016_B11_21JAN2004_093	CN736476	417358	2.69534	2.50568	-0.189657	0.301529	585.969	3932.24	4923.91	1	4	3	AT4G17260	| Symbols: | L-lactate dehydrogenase, putative | chr4:9674070-9675322 FORWARD
26RDBNT_UP_016_C03_21JAN2004_027	CN736480	428369	1.37824	1.3404	-0.0378451	0.267365	1023.41	2383.59	2851.12	3	4	3	AT2G19480	| Symbols: NAP1;2 | NAP1;2 (NUCLEOSOME ASSEMBLY PROTEIN1;2) | chr2:8445683-8448122 FORWARD
26RDBNT_UP_016_C06_21JAN2004_044	CN736483	413665	-1.93765	-1.55057	0.387083	0.296372	2120.91	537.718	717.875	0	0	4	AT5G08050	| Symbols: | similar to unknown protein [Arabidopsis thaliana] (TAIR:AT1G74730.1); similar to Os12g0575000 [Oryza sativa (japonica cultivar-group)] (GB:NP_001067105.1); similar to hypothetical protein LOC_Os11g27300 [Oryza sativa (japonica cultivar-group)] (GB:ABA93451.1); contains InterPro domain Protein of unknown function DUF1118; (InterPro:IPR009500) | chr5:2578419-2578965 FORWARD
26RDBNT_UP_016_D06_21JAN2004_042	CN736495	415601	3.45586	3.2165	-0.239366	-0.100235	430	4179.43	3582.53	1	1	3	AT5G13930	| Symbols: TT4, ATCHS, CHS | CHS (CHALCONE SYNTHASE); naringenin-chalcone synthase | chr5:4488764-4490037 FORWARD
26RDBNT_UP_016_D08_21JAN2004_058	CN736497	406736	1.85807	2.00135	0.143282	0.133934	861.344	3084.43	3462.81	1	2	3	AT5G10960	| Symbols: | CCR4-NOT transcription complex protein, putative | chr5:3464582-3465415 FORWARD
26RDBNT_UP_016_E01_21JAN2004_007	CN736502	425912	-1.86901	-1.77518	0.0938275	0.0851797	1822.56	470.237	524.188	1	1	4		| Symbols:
26RDBNT_UP_016_F10_21JAN2004_070	CN736522	422977	1.34968	1.27617	-0.0735048	-0.127601	2665.53	6417.13	5856.69	0	0	3	AT4G38680	| Symbols: CSDP2, GRP2 | GRP2 (COLD SHOCK DOMAIN PROTEIN 2); nucleic acid binding | chr4:18072234-18072845 REVERSE
26RDBNT_UP_016_G02_21JAN2004_004	CN736526	403840	3.15899	3.40607	0.247085	0.507864	317.219	2537.56	3980.44	0	0	3	AT4G21590	| Symbols: | bifunctional nuclease, putative | chr4:11480536-11482586 FORWARD
26RDBNT_UP_017_B02_21JAN2004_014	CN736560	429310	1.93982	1.5424	-0.397423	-0.303637	563.938	2308.96	1934	1	1	3	AT5G64510	| Symbols: | similar to ORF; able to induce HR-like lesions [Nicotiana tabacum] (GB:AAC49976.1); similar to Os01g0767600 [Oryza sativa (japonica cultivar-group)] (GB:NP_001044361.1) | chr5:25801818-25803378 FORWARD
26RDBNT_UP_017_C12_21JAN2004_092	CN736581	409832	1.32312	1.4991	0.175977	0.137381	6476.88	17031.8	17131.4	1	21	3	AT1G43170	| Symbols: EMB2207, RPL3A | ARP1 (ARABIDOPSIS RIBOSOMAL PROTEIN 1); structural constituent of ribosome | chr1:16269432-16271071 FORWARD
26RDBNT_UP_017_E06_21JAN2004_040	CN736598	430719	3.17313	2.83773	-0.3354	-0.547783	4297.59	35135.5	27762.6	1	11	3	AT4G27450	| Symbols: | similar to unknown protein [Arabidopsis thaliana] (TAIR:AT3G15450.1); similar to unknown [Glycine max] (GB:AAG00940.1); contains domain no description (G3D.3.60.20.10); contains domain N-terminal nucleophile aminohydrolases (Ntn hydrolases) (SSF56235) | chr4:13727671-13728689 REVERSE
26RDBNT_UP_017_F03_21JAN2004_021	CN736607	414079	-0.837221	-1.04612	-0.208902	-0.164349	7447.41	4679.48	3978	2	8	5	AT4G39090	| Symbols: RD19A, EMB3005, RD19 | RD19 (RESPONSIVE TO DEHYDRATION 19); cysteine-type peptidase | chr4:18215820-18217320 REVERSE
26RDBNT_UP_018_A08_21JAN2004_064	CN736646	420740	1.16767	1.28326	0.115581	0.0736621	704.594	1646.16	1895.06	1	1	3	AT1G79230	| Symbols: ATMST1, MST1, ATRDH1, ST1 | ST1 (MERCAPTOPYRUVATE SULFURTRANSFERASE 1); thiosulfate sulfurtransferase | chr1:29805717-29808572 FORWARD
26RDBNT_UP_018_C04_21JAN2004_028	CN736665	421878	-1.84798	-1.40909	0.438894	0.291414	14903.4	4796.42	6568.87	4	13	4	AT1G20340	| Symbols: DRT112 | DRT112 (DNA-damage-repair/toleration protein 112); copper ion binding / electron carrier | chr1:7042760-7043263 REVERSE
26RDBNT_UP_018_C07_21JAN2004_059	CN736667	408102	1.52968	1.58632	0.0566427	0.0601278	1468.97	4595.9	4595.44	1	1	3	AT5G10220	| Symbols: ANNAT6, ANN6 | ANN6 (ANN6, ANNEXIN ARABIDOPSIS 6); calcium ion binding / calcium-dependent phospholipid binding | chr5:3206981-3208785 REVERSE
26RDBNT_UP_018_E09_21JAN2004_071	CN736693	391266	2.88733	2.14094	-0.74639	-1.2825	323.062	2735.64	1133.81	0	0	23	AT1G19530	| Symbols: | unknown protein | chr1:6763967-6764677 FORWARD
26RDBNT_UP_018_H04_21JAN2004_018	CN736722	403489	-1.33317	-0.945559	0.38761	0.375685	4876.69	2111.03	2634.06	1	1	4	AT5G47110	| Symbols: | lil3 protein, putative | chr5:19151445-19152465 REVERSE
26RDBNT_UP_018_H05_21JAN2004_033	CN736723	421922	3.54114	3.22505	-0.316092	0.843977	5866.41	43943.5	63727.3	5	241	3	AT4G32490	| Symbols: | plastocyanin-like domain-containing protein | chr4:15678817-15679562 REVERSE
26RDBNT_UP_019_D06_22JAN2004_042	CN736759	415613	1.43313	1.98468	0.551553	0.395235	461.344	1341.04	2142.06	2	2	8	AT5G05780	| Symbols: AE3, ATHMOV34 | ATHMOV34 (ASYMMETRIC LEAVES ENHANCER3) | chr5:1735863-1738177 FORWARD
26RDBNT_UP_019_F07_22JAN2004_053	CN736775	403922	1.39021	0.320381	-1.06983	-1.33499	8058.72	23629.9	10146.7	1	4	18	AT4G10270	| Symbols: | wound-responsive family protein | chr4:6374801-6375073 FORWARD
26RDBNT_UP_020_B11_22JAN2004_093	CN736817	411769	1.51981	2.05398	0.534165	0.376803	416.969	1342.53	2045.38	0	0	8	AT1G66430	| Symbols: | pfkB-type carbohydrate kinase family protein | chr1:24782063-24784056 FORWARD
26RDBNT_UP_020_C06_22JAN2004_044	CN736824	401883	1.89479	2.25511	0.360321	0.511832	592.281	1926.11	2945.59	3	5	3		| Symbols:
26RDBNT_UP_020_D01_22JAN2004_009	CN736831	397288	-1.60013	-1.93925	-0.339119	-0.243454	8933.84	3007.46	2601	2	2	4	AT4G38970	| Symbols: | fructose-bisphosphate aldolase, putative | chr4:18163708-18165653 REVERSE
26RDBNT_UP_020_F11_22JAN2004_085	CN736865	402294	-2.11742	-1.86516	0.252261	0.265844	3827.53	801.523	1054.12	1	1	4	AT3G56910	| Symbols: PSRP5 | PSRP5 (PLASTID-SPECIFIC 50S RIBOSOMAL PROTEIN 5) | chr3:21080537-21081236 REVERSE
26RDBNT_UP_021_B01_22JAN2004_013	CN736902	409387	-1.46336	0.0818163	1.54518	1.58354	2991.12	1196.22	3994.75	3	7	14		| Symbols:
26RDBNT_UP_021_E03_22JAN2004_023	CN736939	429600	1.18284	1.29582	0.11298	0.166852	2700.19	6270.22	7239.97	7	26	3	AT5G22880	| Symbols: | histone H2B, putative | chr5:7652133-7652570 REVERSE
26RDBNT_UP_021_F01_22JAN2004_005	CN736948	398912	2.17097	2.41715	0.246181	0.317626	1414.19	6129.23	8358.62	1	1	3	AT5G10480	| Symbols: PEP, PAS2 | PAS2 (PASTICCINO 2) | chr5:3298048-3300049 REVERSE
26RDBNT_UP_021_F05_22JAN2004_037	CN736951	428678	2.12579	2.15924	0.0334482	Filterd	1063.66	4188.76	4820.81	1	7	3	AT4G38580	| Symbols: ATFP6 | ATFP6 (FARNESYLATED PROTEIN 6); metal ion binding | chr4:18034590-18035687 FORWARD
26RDBNT_UP_022_A08_22JAN2004_064	CN736986	402439	1.80284	1.86048	0.0576438	-0.00353589	547.062	1930.41	2128.34	1	2	3	AT3G15690	| Symbols: | biotin carboxyl carrier protein of acetyl-CoA carboxylase-related | chr3:5317115-5319442 FORWARD
26RDBNT_UP_022_A12_22JAN2004_096	CN736990	411888	-1.5121	-1.24183	0.270274	0.25788	2051.31	774.902	851.469	1	2	4	AT5G14320	| Symbols: | 30S ribosomal protein S13, chloroplast (CS13) | chr5:4617842-4618775 REVERSE
26RDBNT_UP_022_B07_22JAN2004_061	CN736996	407397	2.25095	2.32748	0.0765302	0.140516	1717.97	8343.77	9775.22	0	0	3		| Symbols:
26RDBNT_UP_022_C09_22JAN2004_075	CN737010	413345	-1.09991	-0.484889	0.61502	0.702501	3119	1357.16	2231.38	1	1	9		| Symbols:
26RDBNT_UP_022_E11_22JAN2004_087	CN737035	403829	2.81232	2.77912	-0.0332024	0.0548816	328.25	2112.95	2309.66	2	2	3	AT1G19350	| Symbols: BZR2, BES1 | BES1 (BRI1-EMS-SUPPRESSOR 1) | chr1:6688832-6690156 FORWARD
26RDBNT_UP_023_C12_22JAN2004_092	CN737105	410297	2.94	3.33543	0.395425	0.572102	439.594	2885.3	4378.16	2	4	3	AT3G60900	| Symbols: FLA10 | FLA10 (fasciclin-like arabinogalactan-protein 10) | chr3:22510548-22511816 REVERSE
26RDBNT_UP_023_D05_22JAN2004_041	CN737110	405165	3.15525	3.2644	0.109144	-0.61164	928.156	11366.1	7793.75	2	4	3	AT5G57920	| Symbols: | plastocyanin-like domain-containing protein | chr5:23470860-23471482 FORWARD
26RDBNT_UP_024_C09_22JAN2004_075	CN737194	403451	-1.25818	-1.1209	0.137283	Filterd	5093.5	2311.14	2595.38	2	2	4	AT3G62030	| Symbols: ROC4 | ROC4 (rotamase CyP 4); peptidyl-prolyl cis-trans isomerase | chr3:22984683-22986114 FORWARD
26RDBNT_UP_024_D06_22JAN2004_042	CN737203	407661	0.701822	1.47462	0.772803	0.682608	1960.38	3066.84	4644.22	2	5	7	AT3G19820	| Symbols: DIM, EVE1, DW1, DIM1, CBB1, DWF1 | DWF1 (DIMINUTO 1); catalytic | chr3:6879841-6881622 REVERSE
26RDBNT_UP_024_E02_22JAN2004_008	CN737211	395685	3.20291	3.50533	0.302421	0.0511657	680.781	6399.98	6994.84	0	0	3	AT1G01090	| Symbols: PDH-E1 ALPHA | PDH-E1 ALPHA (PYRUVATE DEHYDROGENASE E1 ALPHA); pyruvate dehydrogenase (acetyl-transferring) | chr1:47705-49166 REVERSE
26RDBNT_UP_024_E08_22JAN2004_056	CN737217	424348	1.38374	1.68524	0.301504	Filterd	1364.66	3602.34	4354.84	1	3	3		| Symbols:
26RDBNT_UP_024_F01_22JAN2004_005	CN737222	426981	2.20873	2.5058	0.297066	0.543565	2247.69	9118.94	14401.5	0	0	3	AT3G57880	| Symbols: | C2 domain-containing protein | chr3:21442175-21444496 REVERSE
26RDBNT_UP_024_G12_22JAN2004_084	CN737244	425350	2.60826	2.09126	-0.516997	-0.335108	509.844	3104.29	2162.44	1	1	23	AT4G28190	| Symbols: ULT, ULT1 | ULT1 (ULTRAPETALA1); DNA binding | chr4:13985759-13987056 FORWARD
26RDBNT_UP_025_A11_22JAN2004_095	CN737266	396043	1.58471	1.25765	-0.327059	-0.481088	701.781	2131.81	1621.25	0	0	3		| Symbols:
26RDBNT_UP_025_D03_22JAN2004_025	CN737293	402073	-3.97624	-2.39628	1.57996	2.52024	61076.4	3720.16	16230.5	2	21	14	AT2G23990	| Symbols: | plastocyanin-like domain-containing protein | chr2:10213915-10214991 REVERSE
26RDBNT_UP_025_H07_22JAN2004_049	CN737343	426092	2.30302	0.764204	-1.53882	-1.89684	494.469	2908.39	834.469	1	1	18		| Symbols:
26RDBNT_UP_026_G02_22JAN2004_004	CN737415	408403	-1.43142	-1.25	0.181412	0.222368	10108	3831.93	4490.56	3	12	4	AT4G01150	| Symbols: | similar to threonine endopeptidase [Arabidopsis thaliana] (TAIR:AT4G38100.1); similar to unknown (GB:AAB00107.1) | chr4:493692-494668 FORWARD
26RDBNT_UP_026_H06_22JAN2004_034	CN737430	391126	-1.19917	-1.16908	0.0300915	-0.00592302	2972.28	1287.09	1345.44	1	1	4	AT2G41760	| Symbols: | similar to PREDICTED: similar to CG8253-PA [Tribolium castaneum] (GB:XP_974547.1); similar to Os05g0387900 [Oryza sativa (japonica cultivar-group)] (GB:NP_001055427.1); contains domain UNKNOWN (PTHR13035); contains domain gb def: Expressed protein (At2g41760/T11A7.14) (PTHR13035:SF2) | chr2:17429942-17431333 FORWARD
26RDBNT_UP_026_H11_22JAN2004_081	CN737435	391107	1.16188	1.26142	0.0995431	-0.329603	1315.53	3486.34	2771.84	1	1	3	AT5G08170	| Symbols: EMB1873 | EMB1873 (EMBRYO DEFECTIVE 1873); agmatine deiminase | chr5:2628664-2631048 REVERSE
26RDBNT_UP_027_C05_23JAN2004_043	CN737464	411456	3.37395	3.46167	0.0877157	Filterd	327.906	3368.4	3888.75	0	0	3		| Symbols:
26RDBNT_UP_027_E02_23JAN2004_008	CN737485	421864	1.12227	2.54454	1.42227	1.78026	7298.62	14934.2	45282.4	2	34	13	AT4G39800	| Symbols: MI-1-P SYNTHASE | MI-1-P SYNTHASE (Myo-inositol-1-phosphate synthase); inositol-3-phosphate synthase | chr4:18469653-18471887 REVERSE
26RDBNT_UP_027_F05_23JAN2004_037	CN737500	406818	-2.20055	-1.98552	0.215037	Filterd	3672.66	853.649	1035.31	0	0	4	AT2G29180	| Symbols: | similar to 80C09_19 [Brassica rapa subsp. pekinensis] (GB:AAZ41830.1) | chr2:12550158-12550779 FORWARD
26RDBNT_UP_027_G03_23JAN2004_019	CN737510	412783	-4.27245	-3.22908	1.04337	1.65519	17992.8	777.298	1818.44	1	2	14	AT5G04350	| Symbols: | self-incompatibility protein-related | chr5:1220830-1221270 FORWARD
26RDBNT_UP_027_G05_23JAN2004_035	CN737512	410988	3.53503	2.831	-0.704027	-0.673457	594.438	6985.19	4029.56	4	13	23	AT1G60980	| Symbols: ATGA20OX4 | ATGA20OX4 (GIBBERELLIN 20-OXIDASE 4); gibberellin 20-oxidase | chr1:22456238-22457805 FORWARD
26RDBNT_UP_027_H08_23JAN2004_050	CN737527	421218	1.41391	1.53569	0.121785	0.0173405	802.75	2144.92	2690.91	2	6	3	AT3G55460	| Symbols: SCL30 | SCL30 (SC35-like splicing factor 30); RNA binding | chr3:20572001-20574479 FORWARD
26RDBNT_UP_028_A10_23JAN2004_080	CN737538	411793	0.856891	1.05244	0.195547	Filterd	5709.56	11752.7	9081.17	6	27	2	AT5G20010	| Symbols: RAN1, ATRAN1, RAN-1 | RAN-1 (Ras-related GTP-binding nuclear protein 1); GTP binding | chr5:6760366-6761749 FORWARD
26RDBNT_UP_028_B07_23JAN2004_061	CN737547	425715	1.08602	1.41226	0.326239	0.419132	832.938	1590.52	2089.56	2	2	3	AT5G67270	| Symbols: ATEB1C | ATEB1C (MICROTUBULE END BINDING PROTEIN 1); microtubule binding | chr5:26857474-26859210 REVERSE
26RDBNT_UP_028_B11_23JAN2004_093	CN737551	405970	1.58797	1.23747	-0.350502	-0.204958	1213.59	3518.67	2845.44	0	0	3	AT5G67380	| Symbols: ATCKA1, CKA1 | CKA1 (CASEIN KINASE ALPHA 1); kinase | chr5:26898382-26900609 REVERSE
26RDBNT_UP_028_D04_23JAN2004_026	CN737567	397876	-1.18798	-1.25697	-0.0689877	-0.129903	5340.19	2492.84	2635.59	1	1	4	AT2G20930	| Symbols: | similar to intracellular transporter [Arabidopsis thaliana] (TAIR:AT1G80500.1); similar to unknown protein [Oryza sativa (japonica cultivar-group)] (GB:BAD46590.1); similar to Os09g0541500 [Oryza sativa (japonica cultivar-group)] (GB:NP_001063814.1); contains InterPro domain Longin-like; (InterPro:IPR011012) | chr2:9007871-9008737 REVERSE
26RDBNT_UP_028_F02_23JAN2004_006	CN737589	418146	1.50832	1.65835	0.15003	0.111667	1166.28	3444.42	3850.75	1	2	3	AT2G21170	| Symbols: TIM | TIM (TRIOSEPHOSPHATE ISOMERASE); triose-phosphate isomerase | chr2:9078128-9080187 REVERSE
26RDBNT_UP_028_G07_23JAN2004_051	CN737606	420120	1.39401	1.73043	0.336415	0.530398	517.375	1479.72	2376.03	1	1	3	AT1G14687	| Symbols: ATHB32 | ATHB32 (ARABIDOPSIS THALIANA HOMEOBOX PROTEIN 32); DNA binding / transcription factor | chr1:5048041-5048547 FORWARD
26RDBNT_UP_029_E08_23JAN2004_056	CN737673	420858	1.76764	1.84521	0.0775682	0.100958	536.281	1826.26	1910.22	0	0	3	AT5G54400	| Symbols: | similar to unknown protein [Arabidopsis thaliana] (TAIR:AT3G15530.2); similar to conserved hypothetical protein [Chloroflexus aurantiacus J-10-fl] (GB:ZP_00766604.1); contains InterPro domain SAM (and some other nucleotide) binding motif; (InterPro:IPR000051); contains InterPro domain Methyltransferase type 11; (InterPro:IPR013216); contains InterPro domain Generic methyltransferase;…
26RDBNT_UP_029_F04_23JAN2004_022	CN737681	394019	1.93329	2.91925	0.985969	1.20033	288.875	1044.04	2592.12	0	0	8	AT4G36180	| Symbols: | leucine-rich repeat family protein | chr4:17120212-17123701 REVERSE
26RDBNT_UP_030_C11_23JAN2004_091	CN737740	399847	2.44628	2.77114	0.324865	Filterd	361.5	2404.75	2460.47	0	0	3	AT2G24200	| Symbols: | cytosol aminopeptidase | chr2:10294097-10296530 REVERSE
26RDBNT_UP_030_E08_23JAN2004_056	CN737756	391407	-2.35833	-2.14757	0.21076	0.19026	2171.28	414.427	466.75	1	1	4	AT5G02120	| Symbols: OHP | OHP (ONE HELIX PROTEIN) | chr5:419141-419630 FORWARD
26RDBNT_UP_030_F11_23JAN2004_085	CN737768	430590	1.83191	0.994451	-0.83746	-1.30413	6770.12	29622.7	13176.3	2	27	23	AT5G65207	| Symbols: | similar to unknown protein [Arabidopsis thaliana] (TAIR:AT5G10040.1); similar to 80A08_3 [Brassica rapa subsp. pekinensis] (GB:AAZ67588.1) | chr5:26069590-26069811 REVERSE
38RDBRM_UP_001_G12_30MAR2004_084	CX265651	446497	-1.51231	-0.722399	0.789912	0.841168	15058.2	5632.88	9278.75	1	6	9	ATCG00280	| Symbols: PSBC | chloroplast gene encoding a CP43 subunit of the photosystem II reaction center. promoter contains a blue-light responsive element. | chrC:33720-35141 FORWARD
38RDBRM_UP_002_H04_30MAR2004_018	CX265744	453345	2.45762	2.29928	-0.158342	-0.124896	582.094	3124.78	3191.28	2	3	3	AT1G08630	| Symbols: THA1 | THA1 (THREONINE ALDOLASE 1) | chr1:2743951-2745688 REVERSE
38RDBRM_UP_005_G03_30MAR2004_019	CX265991	446159	1.43607	0.69488	-0.741187	-0.677677	946.188	2346.64	1481.66	2	4	23	AT1G52910	| Symbols: | similar to unknown protein [Arabidopsis thaliana] (TAIR:AT3G15480.1); similar to fiber protein Fb34 [Gossypium barbadense] (GB:AAR07596.1); contains InterPro domain Protein of unknown function DUF1218; (InterPro:IPR009606) | chr1:19711782-19712796 FORWARD
38RDBRM_UP_010_C11_01APR2004_091	CX266407	432323	1.46666	0.192026	-1.27464	-1.39526	608.562	1771.55	744.938	0	0	18	AT1G74000	| Symbols: SS3 | SS3 (STRICTOSIDINE SYNTHASE 3) | chr1:27832927-27835062 REVERSE
38RDBRM_UP_010_D05_01APR2004_041	CX266413	433652	-2.06814	-2.06808	6.67674e-05	0.183787	2153.69	432	536.438	0	0	4	AT1G32080	| Symbols: | membrane protein, putative | chr1:11537552-11539736 REVERSE
38RDBRM_UP_010_H09_01APR2004_065	CX266460	440562	2.2857	2.04593	-0.239768	-0.397092	855.594	4158.93	3398.88	1	2	3	AT1G62790	| Symbols: | protease inhibitor/seed storage/lipid transfer protein (LTP) family protein | chr1:23256034-23257146 FORWARD
38RDBRM_UP_014_E11_01APR2004_087	CX266790	450654	1.91936	1.13297	-0.786394	-0.71952	883.469	3037.3	1972.06	1	2	23	ATCG00480	| Symbols: ATPB | chloroplast-encoded gene for beta subunit of ATP synthase | chrC:52660-54156 REVERSE
38RDBRM_UP_015_C08_01APR2004_060	CX266855	434599	0.509257	1.23445	0.725196	0.356334	1118.84	1687.29	2464.12	1	1	7	AT3G57290	| Symbols: TIF3E1, ATEIF3E-1, INT-6, ATINT6, INT6, EIF3E | EIF3E (eukaryotic translation initiation factor 3E) | chr3:21207765-21210052 REVERSE
38RDBRM_UP_024_E02_12JUL2004_008	CX267595	433622	1.17848	1.04603	-0.132454	Filterd	691.125	1917.76	1663.66	0	0	3	AT5G40580	| Symbols: PBB2 | PBB2 (20S proteasome beta subunit B 2); peptidase | chr5:16265739-16267679 REVERSE
38RDBRM_UP_028_F05_12JUL2004_037	CX267939	433873	2.29952	2.14915	-0.150367	-0.543841	405.906	2097.43	1696.47	1	1	3	AT5G13420	| Symbols: | transaldolase, putative | chr5:4302083-4304215 REVERSE
38RDBRM_UP_031_F06_12JUL2004_038	CX268171	446099	1.62122	1.72643	0.105207	0.0675865	532.75	1573.68	1818.25	2	3	3	AT3G59920	| Symbols: ATGDI2 | ATGDI2 (RAB GDP DISSOCIATION INHIBITOR 2); RAB GDP-dissociation inhibitor | chr3:22146134-22149198 FORWARD
38RDBRM_UP_031_G08_12JUL2004_052	CX268183	456047	2.32477	2.48619	0.161412	0.153456	340.562	1481.81	1849.06	3	9	3	AT5G48230	| Symbols: EMB1276, ACAT2 | ACAT2/EMB1276 (ACETOACETYL-COA THIOLASE 2, EMBRYO DEFECTIVE 1276); acetyl-CoA C-acetyltransferase | chr5:19569796-19572348 REVERSE
38RDBRM_UP_033_H10_13JUL2004_066	CX268363	439474	0.490852	-0.423215	-0.914067	-0.797536	3171.78	4179.68	2197.12	3	4	21		| Symbols:
38RDBRM_UP_036_H08_13JUL2004_050	CX268607	445146	2.3743	1.7681	-0.6062	-0.892577	400.406	2061.23	1205.66	0	0	23	AT1G29050	| Symbols: | similar to unknown protein [Arabidopsis thaliana] (TAIR:AT2G34070.1); similar to unknown [Pisum sativum] (GB:ABA29158.1); contains InterPro domain Protein of unknown function DUF231, plant; (InterPro:IPR004253) | chr1:10136362-10139068 REVERSE
38RDBRM_UP_039_C04_16JUL2004_028	CX268781	437170	2.24349	1.66528	-0.578203	-0.36815	622.156	2670.78	1981.62	1	1	23	AT1G80360	| Symbols: | aminotransferase class I and II family protein | chr1:30213628-30215535 REVERSE
38RDBRM_UP_040_B02_16JUL2004_014	CX268844	453044	2.71439	2.39516	-0.319229	-0.0810698	391.25	2079.77	1964.12	1	1	3	AT4G35730	| Symbols: | similar to unknown protein [Arabidopsis thaliana] (TAIR:AT1G34220.2); similar to unknown protein [Oryza sativa (japonica cultivar-group)] (GB:BAD46466.1); similar to Os09g0547200 [Oryza sativa (japonica cultivar-group)] (GB:NP_001063848.1); contains InterPro domain Protein of unknown function DUF292, eukaryotic; (InterPro:IPR005061) | chr4:16931116-16933246 FORWARD
38RDBRM_UP_045_G05_16JUL2004_035	CX269254	437256	2.40596	2.06864	-0.337325	-0.174241	853.562	3786.15	3196.97	1	2	3	AT5G44730	| Symbols: | haloacid dehalogenase-like hydrolase family protein | chr5:18062815-18063746 REVERSE
38RDBRM_UP_046_D10_16JUL2004_074	CX269309	436834	1.36233	1.19825	-0.164085	-0.488414	885.5	2554.37	1858.31	5	16	3	AT2G21660	| Symbols: GR-RBP7, CCR2, ATGRP7 | ATGRP7 (COLD, CIRCADIAN RHYTHM, AND RNA BINDING 2); RNA binding | chr2:9272557-9273396 REVERSE
39RDBRT_UP_002_D12_02APR2004_090	CX269748	456417	2.67542	2.15436	-0.521061	-0.933076	616.25	3810.1	2349.16	1	1	23	AT5G24920	| Symbols: | similar to GDU1 (GLUTAMINE DUMPER 1) [Arabidopsis thaliana] (TAIR:AT4G31730.1); similar to At5g57685 [Medicago truncatula] (GB:ABE81292.1) | chr5:8584668-8585063 FORWARD
39RDBRT_UP_004_H05_02APR2004_033	CX269965	447403	-2.08354	Filterd	#VALUE!	1.50103	9442.25	2626.95	5252.78	1	1	14	AT4G15053	| Symbols: | similar to unknown protein [Arabidopsis thaliana] (TAIR:AT1G10190.1); similar to Os03g0807100 [Oryza sativa (japonica cultivar-group)] (GB:NP_001051640.1); similar to Os07g0205500 [Oryza sativa (japonica cultivar-group)] (GB:NP_001059148.1); similar to Protein of unknown function DUF239, plant [Medicago truncatula] (GB:ABE82132.1); contains InterPro domain Protein of unknown function…
39RDBRT_UP_006_A11_02APR2004_095	CX270065	456316	1.65872	1.41528	-0.243447	Filterd	592.781	1881.33	1722.31	0	0	3	AT1G03900	| Symbols: ATNAP4 | ATNAP4 (ARABIDOPSIS THALIANA NON-INTRINSIC ABC PROTEIN 4) | chr1:991251-992851 FORWARD
39RDBRT_UP_006_G09_02APR2004_067	CX270133	455391	1.18031	1.28238	0.102067	0.0155247	5367.03	12589.9	14541.7	4	6	3	AT3G26744	| Symbols: ICE1 | ICE1 (INDUCER OF CBF EXPRESSION 1); DNA binding | chr3:9834190-9836027 REVERSE
39RDBRT_UP_009_E07_02APR2004_055	CX270376	435341	2.3911	2.40186	0.0107578	0.0407016	419.969	1955.55	2194.97	0	0	3	AT1G65930	| Symbols: | isocitrate dehydrogenase, putative / NADP+ isocitrate dehydrogenase, putative | chr1:24542751-24545524 FORWARD
39RDBRT_UP_010_G09_02APR2004_067	CX270482	449344	0.555097	1.12102	0.565923	0.562977	1134.56	1738.76	2577.66	2	2	7	AT1G15500	| Symbols: | chloroplast ADP, ATP carrier protein, putative / ADP, ATP translocase, putative / adenine nucleotide translocase, putative | chr1:5326421-5328683 FORWARD
39RDBRT_UP_011_A02_02APR2004_016	CX270498	438293	-3.85148	-3.08607	0.765409	2.18342	59194.5	2997.29	7331.5	2	18	9		| Symbols:
39RDBRT_UP_011_D01_02APR2004_009	CX270527	451165	2.36902	2.24753	-0.121484	-0.316717	363.656	1756.03	1481.34	0	0	3	AT5G19290	| Symbols: | esterase/lipase/thioesterase family protein | chr5:6494115-6495107 FORWARD
39RDBRT_UP_012_B05_05APR2004_045	CX270593	433913	2.10833	2.49317	0.384834	0.41331	883.938	3650.07	5214.31	0	0	3	AT2G30970	| Symbols: ASP1 | ASP1 (ASPARTATE AMINOTRANSFERASE 1) | chr2:13186089-13188763 FORWARD
39RDBRT_UP_013_A06_05APR2004_048	CX270671	453490	-1.84027	-2.02988	-0.189614	Filterd	7187.5	2426.22	2054.31	1	14	4	ATCG01310	| Symbols: RPL2.2 | encodes a chloroplast ribosomal protein L2, a constituent of the large subunit of the ribosomal complex | chrC:152806-154312 FORWARD
39RDBRT_UP_017_A11_05APR2004_095	CX270953	434656	1.17315	1.13734	-0.0358145	0.0761111	4983.9	10450.2	9726.23	2	3	3	AT1G01090	| Symbols: PDH-E1 ALPHA | PDH-E1 ALPHA (PYRUVATE DEHYDROGENASE E1 ALPHA); pyruvate dehydrogenase (acetyl-transferring) | chr1:47705-49166 REVERSE
39RDBRT_UP_019_G09_05APR2004_067	CX271196	437523	2.6739	1.35992	-1.31398	-1.6784	503.719	3614.98	1318.19	0	0	18		| Symbols:
39RDBRT_UP_020_G05_05APR2004_035	CX271266	452228	1.57643	2.00629	0.429863	0.263207	883.469	2409.32	3668.06	0	0	3	AT1G49320	| Symbols: | BURP domain-containing protein | chr1:18250109-18251485 FORWARD
39RDBRT_UP_024_H08_16JUL2004_050	CX271519	439994	2.64946	1.32714	-1.32233	-1.51049	684.219	4632.45	1651.81	0	0	18	AT2G45420	| Symbols: LBD18 | LOB domain protein 18 / lateral organ boundaries domain protein 18 (LBD18) | chr2:18725675-18727519 FORWARD
39RDBRT_UP_030_E04_20JUL2004_024	CX271698	450993	1.39791	2.63153	1.23361	0.692371	465.75	1436.24	2486.06	1	2	13		| Symbols:
39RDBRT_UP_030_F01_20JUL2004_005	CX271705	452870	2.89085	3.26325	0.372397	0.490095	187.719	1444.31	1897.59	0	0	3	AT3G11830	| Symbols: | chaperonin, putative | chr3:3732740-3736162 FORWARD
39RDBRT_UP_033_H01_20JUL2004_001	CX271934	445087	4.65911	4.32345	-0.335667	-0.730548	141.188	3184.2	2244.41	1	1	3	AT3G58750	| Symbols: CSY2 | CSY2 (CITRATE SYNTHASE 2); citrate (SI)-synthase | chr3:21735541-21738435 REVERSE
39RDBRT_UP_036_D04_20JUL2004_026	CX272125	453963	1.72764	2.3112	0.583564	0.177528	555.938	2110.71	2249.97	0	0	8		| Symbols:
39RDBRT_UP_044_A10_21JUL2004_080	CX272711	435637	0.926111	1.22274	0.296634	0.277069	1625.28	3085.4	4089.34	1	1	2	AT4G35730	| Symbols: | similar to unknown protein [Arabidopsis thaliana] (TAIR:AT1G34220.2); similar to unknown protein [Oryza sativa (japonica cultivar-group)] (GB:BAD46466.1); similar to Os09g0547200 [Oryza sativa (japonica cultivar-group)] (GB:NP_001063848.1); contains InterPro domain Protein of unknown function DUF292, eukaryotic; (InterPro:IPR005061) | chr4:16931116-16933246 FORWARD
39RDBRT_UP_044_D01_21JUL2004_009	CX272734	441592	1.51213	1.88609	0.373958	0.375129	3186.97	8893.45	11996.2	1	2	3	AT4G25630	| Symbols: ATFIB2, FIB2 | FIB2 (FIBRILLARIN 2) | chr4:13074248-13076214 FORWARD
39RDBRT_UP_044_D04_21JUL2004_026	CX272737	443492	-0.915687	0.407187	1.32287	1.52985	22545.2	11267.3	30479.8	2	62	15	AT1G04645	| Symbols: | self-incompatibility protein-related | chr1:1293852-1294238 REVERSE
39RDBRT_UP_048_H07_22JUL2004_049	CX273000	442472	2.94014	3.36647	0.426325	0.195503	4089.62	31204.1	34379	2	10	3	AT4G37900	| Symbols: | glycine-rich protein | chr4:17821731-17824439 REVERSE
3ETMS_UP_001_C01_10JUN2003_006	CN726195	564340	-0.48022	-1.00042	-0.520201	-0.633755	2907.47	1907.38	1407.81	1	1	21	AT3G62010	| Symbols: | metal ion binding / oxidoreductase | chr3:22975920-22982124 FORWARD
3ETMS_UP_001_C03_10JUN2003_014	CN726197	564481	3.34758	1.98549	-1.36209	-1.74445	486.719	6472.88	1874.22	2	3	18	AT4G25140	| Symbols: OLEO1 | OLEO1 (OLEOSIN1) | chr4:12900508-12901269 FORWARD
3ETMS_UP_001_C06_10JUN2003_022	CN726199	563936	2.54044	1.93583	-0.604615	-0.424306	821.25	4627.6	3284.03	0	0	23		| Symbols:
3ETMS_UP_001_E10_10JUN2003_036	CN726223	564272	1.3168	0.685159	-0.631644	-0.663413	5403.47	14201	8319.16	1	2	23		| Symbols:
3ETMS_UP_001_G06_10JUN2003_018	CN726243	563944	-1.7975	-1.94862	-0.151118	-0.0471733	4765.34	1364.72	1350.75	0	0	4	AT4G33510	| Symbols: DHS2 | DHS2 (3-DEOXY-D-ARABINO-HEPTULOSONATE 7-PHOSPHATE SYNTHASE); 3-deoxy-7-phosphoheptulonate synthase | chr4:16116499-16118552 FORWARD
3ETMS_UP_002_C04_10JUN2003_014	CN726287	564647	1.90695	2.59644	0.689489	0.701413	379.281	1501.56	2523.75	5	9	8	AT1G21750	| Symbols: ATPDIL1-1 | ATPDIL1-1 (PDI-LIKE 1-1); protein disulfide isomerase | chr1:7645756-7648684 FORWARD
3ETMS_UP_002_D04_10JUN2003_013	CN726298	564440	-2.22432	-1.81172	0.412596	0.429348	1982.62	401.176	574.844	0	0	4	AT3G29240	| Symbols: | similar to unknown protein [Arabidopsis thaliana] (TAIR:AT1G33780.1); similar to Os10g0330400 [Oryza sativa (japonica cultivar-group)] (GB:NP_001064365.1); similar to Protein of unknown function DUF179 [Medicago truncatula] (GB:ABE94310.1); contains InterPro domain Protein of unknown function DUF179; (InterPro:IPR003774) | chr3:11193017-11194105 FORWARD
3ETMS_UP_002_G12_10JUN2003_042	CN726340	564166	0.721957	1.52184	0.799881	0.629984	874.719	1918.17	2414.75	2	2	7	AT3G13460	| Symbols: ECT2 | ECT2 | chr3:4385281-4388227 REVERSE
3ETMS_UP_003_B08_10JUN2003_031	CN726366	564086	2.39797	1.43727	-0.9607	-1.40741	351.75	2495.39	900	0	0	23		| Symbols:
3ETMS_UP_003_D02_10JUN2003_005	CN726381	564478	-1.64675	-1.40664	0.240103	0.454353	2194.34	605.805	888.375	0	0	4	AT4G09030	| Symbols: ATAGP10, AGP10 | AGP10 (Arabinogalactan protein 10) | chr4:5792246-5792629 FORWARD
3ETMS_UP_003_G12_10JUN2003_042	CN726422	564252	2.0616	2.42224	0.360646	0.720882	368.469	1291.71	2354.56	1	1	3	AT2G36400	| Symbols: AtGRF3 | AtGRF3 (GROWTH-REGULATING FACTOR 3) | chr2:15277379-15279696 REVERSE
3ETMS_UP_004_E10_10JUN2003_036	CN726482	564369	2.11634	Filterd		-2.24479	1568.28	7263.89	1599.44	1	1	18	AT3G46230	| Symbols: | ATHSP17.4 (Arabidopsis thaliana heat shock protein 17.4) | chr3:16995248-16995718 REVERSE
3ETMS_UP_007_B03_11JUN2003_015	CN726693	564573	2.724	1.09628	-1.62772	-2.18202	814.688	6783.61	1402.16	0	0	18	AT4G25200	| Symbols: ATHSP23.6-MITO | ATHSP23.6-MITO (MITOCHONDRION-LOCALIZED SMALL HEAT SHOCK PROTEIN 23.6) | chr4:12917099-12917868 FORWARD
3ETMS_UP_007_E10_11JUN2003_036	CN726736	564678	2.51401	2.31516	-0.198847	-0.235747	1896.5	10718.8	9329.91	0	0	3		| Symbols:
3ETMS_UP_007_G06_11JUN2003_018	CN726755	564344	0.87034	1.41374	0.543398	0.605983	6384.59	12033.4	19271.9	1	2	7	AT2G43090	| Symbols: | aconitase C-terminal domain-containing protein | chr2:17926034-17926789 FORWARD
3ETMS_UP_007_H07_11JUN2003_025	CN726768	564514	-0.725962	Filterd	#VALUE!	0.80746	7148.53	3435.49	6899.38	0	0	10	AT3G44300	| Symbols: NIT2 | NIT2 (NITRILASE 2) | chr3:15994338-15996159 FORWARD
4ETGS72H_UP_001_F06_16MAY2003_019	CN726906	569623	3.00585	2.9598	-0.0460455	-0.116505	489.219	3481.36	3573.28	4	17	3	AT2G36880	| Symbols: MAT3 | MAT3 (METHIONINE ADENOSYLTRANSFERASE 3); methionine adenosyltransferase | chr2:15486800-15487972 REVERSE
4ETGS72H_UP_001_F07_16MAY2003_027	CN726907	570286	1.5533	1.81443	0.261134	0.19269	1380.97	3808.62	5047.53	0	0	3	AT5G38470	| Symbols: | DNA repair protein RAD23, putative | chr5:15421950-15424481 FORWARD
4ETGS72H_UP_002_B04_16MAY2003_015	CN726949	571447	-0.0271613	-1.31591	-1.28874	-1.427	2749.56	2869.88	1111.78	0	0	16	AT5G58070	| Symbols: | lipocalin, putative | chr5:23517738-23518382 REVERSE
4ETGS72H_UP_002_B05_16MAY2003_023	CN726950	568902	-1.35508	-1.46038	-0.105299	-0.0694598	2347.84	861.467	840.969	2	2	4	AT5G24314	| Symbols: PDE225, PTAC7 | PDE225/PTAC7 (PIGMENT DEFECTIVE 225) | chr5:8277753-8279102 FORWARD
4ETGS72H_UP_002_B10_16MAY2003_039	CN726955	571624	-2.25592	-2.56899	-0.313067	0.0562805	3961.44	680.923	768.25	1	1	4	AT4G09010	| Symbols: APX4 | APX4 (ASCORBATE PEROXIDASE 4); peroxidase | chr4:5777499-5779335 REVERSE
4ETGS72H_UP_002_C11_16MAY2003_046	CN726967	569067	-1.90387	-1.47738	0.426489	0.574367	3352	828.058	1310.72	0	0	4	AT5G45680	| Symbols: | FK506-binding protein 1 (FKBP13) | chr5:18548121-18549355 FORWARD
4ETGS72H_UP_002_E11_16MAY2003_044	EE433135	572186	1.39754	0.909821	-0.487717	-0.702647	5769.81	16562.4	12023.2	3	16	3	AT1G02500	| Symbols: SAM-1, MAT1, SAM1 | SAM1 (S-adenosylmethionine synthetase 1); methionine adenosyltransferase | chr1:519037-520218 FORWARD
4ETGS72H_UP_003_B10_16MAY2003_039	EE433187	568300	-0.235805	-1.00158	-0.765775	-0.914024	11496.2	10395.8	5633.25	0	0	21	AT3G18080	| Symbols: | glycosyl hydrolase family 1 protein | chr3:6191592-6194130 FORWARD
4ETGS72H_UP_003_F09_16MAY2003_035	EE433226	572404	1.96273	0.947083	-1.01565	-1.23001	2684.16	10478.6	4899.69	1	9	18	AT2G37130	| Symbols: | peroxidase 21 (PER21) (P21) (PRXR5) | chr2:15605304-15607083 REVERSE
4ETGS72H_UP_003_G07_16MAY2003_026	EE433236	572248	2.02713	1.00997	-1.01716	-1.26627	480.344	1915.32	847.25	0	0	18	AT3G21710	| Symbols: | similar to Os07g0524000 [Oryza sativa (japonica cultivar-group)] (GB:NP_001059820.1); similar to hypothetical protein S250_18C08.7 [Sorghum bicolor] (GB:AAS82597.1) | chr3:7648387-7649540 FORWARD
4ETGS72H_UP_003_H04_16MAY2003_009	EE433245	572120	0.507438	Filterd	#VALUE!	-0.68965	1273.88	2077.39	1124.38	3	8	22	AT5G55850	| Symbols: NOI | NOI | chr5:22620843-22622177 FORWARD
4ETGS72H_UP_004_C10_16MAY2003_038	EE433278	570435	1.9301	1.18262	-0.74748	-0.802443	725.125	2638.84	1718	0	0	23	AT1G72680	| Symbols: | cinnamyl-alcohol dehydrogenase, putative | chr1:27363008-27364538 REVERSE
4ETGS72H_UP_004_C12_16MAY2003_046	EE433280	571090	-0.451775	-1.00903	-0.557254	-0.63938	2487.78	1642.82	1179.47	1	6	21	AT5G12140	| Symbols: ATCYS1 | ATCYS1 (A. THALIANA CYSTATIN-1); cysteine protease inhibitor | chr5:3923296-3923937 REVERSE
4ETGS72H_UP_004_D02_16MAY2003_005	EE433282	570778	-1.95058	-1.67375	0.276832	0.219345	8732.34	2576.83	2848.72	1	4	4	AT1G12900	| Symbols: GAPA-2 | GAPA-2 | chr1:4392632-4393745 REVERSE
4ETGS72H_UP_005_D05_11JUN2003_021	EE433349	569062	-1.03185	-1.06785	-0.0359955	Filterd	3330.62	1570.32	1344.88	0	0	4	AT3G24770	| Symbols: CLE41 | CLE41 (CLAVATA3/ESR-RELATED 41); receptor binding | chr3:9046786-9047085 FORWARD
4ETGS72H_UP_005_F11_11JUN2003_043	EE433376	569352	1.61932	2.12112	0.501795	0.7209	1716.56	4730.05	7176.97	1	3	8	AT2G43910	| Symbols: | thiol methyltransferase, putative | chr2:18191672-18194027 REVERSE
4ETGS72H_UP_005_H05_11JUN2003_017	EE433393	570108	0.941755	1.37917	0.43741	0.256741	1133.53	2220.2	2792.28	0	0	2	AT2G33150	| Symbols: PED1, KAT2 | PED1 (PEROXISOME DEFECTIVE 1); acetyl-CoA C-acyltransferase | chr2:14054891-14058060 REVERSE
4ETGS72H_UP_006_A11_11JUN2003_048	EE433408	571949	2.28222	2.17458	-0.107637	-0.1535	1040.75	4691.03	3856.62	2	4	3		| Symbols:
4ETGS72H_UP_006_H03_11JUN2003_009	EE433475	571043	-1.53621	-1.15164	0.384568	0.390521	3478.94	1122.14	1513.44	1	1	4	AT5G17870	| Symbols: PSRP6 | plastid-specific ribosomal protein-related | chr5:5907819-5908139 FORWARD
4ETGS72H_UP_007_H05_11JUN2003_017	EE433542	571986	-2.03106	-1.50171	0.529354	0.67749	6741.19	1540.5	2234.5	0	0	9	AT1G79850	| Symbols: ORE4, CS17, PRPS17, RPS17 | RPS17 (ribosomal protein S17); structural constituent of ribosome | chr1:30046366-30046815 REVERSE
4ETGS72H_UP_008_C08_12JUN2003_030	EE433574	569139	-1.37826	-1.34547	0.032792	0.0707589	2828.47	1065.94	1172.31	1	1	4	AT2G40890	| Symbols: CYP98A3, REF8 | CYP98A3 (cytochrome P450, family 98, subfamily A, polypeptide 3); p-coumarate 3-hydroxylase | chr2:17065369-17067610 REVERSE
4ETGS72H_UP_008_D07_12JUN2003_029	EE433583	570956	-1.77038	-1.84524	-0.0748593	0.225305	4495.83	1132.66	1226.56	0	0	4	AT3G15190	| Symbols: | chloroplast 30S ribosomal protein S20, putative | chr3:5116223-5117419 FORWARD
4ETGS72H_UP_008_H03_12JUN2003_009	EE433616	569023	-1.63971	-1.42549	0.214221	0.221079	3821.38	1110.54	1442.87	1	1	4	AT3G22890	| Symbols: APS1 | APS1 (ATP sulfurylase 3) | chr3:8112844-8114741 FORWARD
51ETGS4H_RP_003_H02_02SEP2004_002	CX280813	568776	2.60263	2.19142	-0.41121	-0.445838	1786.31	10119.3	8215.56	2	7	3	AT4G35750	| Symbols: | Rho-GTPase-activating protein-related | chr4:16940870-16941679 REVERSE
51ETGS4H_RP_004_A07_07SEP2004_063	CX280830	568914	1.47662	-0.0345551	-1.51117	-1.77802	536.781	1787.37	536.344	0	0	18	AT3G15900	| Symbols: | similar to Os02g0804400 [Oryza sativa (japonica cultivar-group)] (GB:NP_001048433.1) | chr3:5376362-5376978 REVERSE
51ETGS4H_RP_006_C03_07SEP2004_027	CX281026	568484	2.38592	1.60457	-0.781343	-1.02363	368.375	2003.27	1177.59	0	0	23		| Symbols:
5ETGS9H_UP_001_A02_15MAY2003_008	EE435457	575937	1.55897	0.621468	-0.937499	-1.3239	3835.19	13053.1	6429.16	2	7	23	AT4G10270	| Symbols: | wound-responsive family protein | chr4:6374801-6375073 FORWARD
5ETGS9H_UP_001_D09_15MAY2003_037	EE435492	575096	2.33866	1.42886	-0.909792	-1.20343	628.156	4273.35	2061.38	0	0	23	AT1G68560	| Symbols: ATXYL1, XYL1 | ATXYL1/XYL1 (ALPHA-XYLOSIDASE 1); alpha-N-arabinofuranosidase/ hydrolase, hydrolyzing O-glycosyl compounds / xylan 1,4-beta-xylosidase | chr1:25738098-25741560 REVERSE
5ETGS9H_UP_001_E06_15MAY2003_020	EE435499	576119	1.21261	1.34674	0.134134	0.220629	2103.31	4544.16	5356.41	4	14	3	AT5G65430	| Symbols: GF14 KAPPA, GRF8 | GRF8 (GENERAL REGULATORY FACTOR 8); protein phosphorylated amino acid binding | chr5:26165772-26167481 REVERSE
5ETGS9H_UP_001_E09_15MAY2003_036	EE435502	576299	2.23575	1.52623	-0.70952	-1.40628	845.344	5107.84	2109.84	0	0	23	AT1G19530	| Symbols: | unknown protein | chr1:6763967-6764677 FORWARD
5ETGS9H_UP_001_H11_15MAY2003_041	EE435536	576106	1.79709	1.70404	-0.0930517	0.108615	606.161	1777.92	1982.06	1	3	3		| Symbols:
5ETGS9H_UP_002_B11_15MAY2003_047	EE435553	573762	1.24674	1.1451	-0.101644	-0.0996472	993.031	2229.74	2243.62	0	0	3	AT4G27320	| Symbols: | universal stress protein (USP) family protein | chr4:13678866-13680723 REVERSE
5ETGS9H_UP_002_E04_15MAY2003_012	EE435582	574609	1.78545	0.880086	-0.905366	-1.25716	718.375	2905.1	1418.12	1	1	23	AT1G12805	| Symbols: | nucleotide binding | chr1:4366726-4366953 FORWARD
5ETGS9H_UP_002_F09_15MAY2003_035	EE435599	576246	1.56301	1.64199	0.0789783	0.0223962	1293.25	3725.7	3831.16	0	0	3		| Symbols:
5ETGS9H_UP_003_A10_15MAY2003_040	EE435630	573403	-2.09614	-0.46317	1.63297	2.14953	2250.5	433.269	1981.44	2	5	14	AT3G08770	| Symbols: LTP6 | LTP6 (Lipid transfer protein 6); lipid binding | chr3:2664355-2664790 REVERSE
5ETGS9H_UP_003_D05_15MAY2003_021	EE435657	575024	2.27554	2.3091	0.0335673	0.0696059	2514	11519.5	12793.9	1	1	3	AT3G05500	| Symbols: | rubber elongation factor (REF) family protein | chr3:1593546-1594808 FORWARD
5ETGS9H_UP_003_F03_15MAY2003_011	EE435679	575783	-1.22964	-1.10061	0.129033	Filterd	1897.91	740.432	894.75	0	0	4	AT4G04830	| Symbols: | methionine sulfoxide reductase domain-containing protein / SeIR domain-containing protein | chr4:2445900-2446870 FORWARD
5ETGS9H_UP_003_F12_15MAY2003_043	EE435688	573351	1.37326	0.408733	-0.964525	-1.26091	2262.09	6131.9	2911.09	1	2	23		| Symbols:
5ETGS9H_UP_003_G02_15MAY2003_002	EE435690	576074	2.00339	1.98856	-0.0148302	Filterd	10623.2	34797.1	38684.2	4	49	3		| Symbols:
5ETGS9H_UP_005_A03_12JUN2003_016	EE435744	576640	-2.33405	-2.30296	0.0310945	0.530259	1823.72	281.646	363.719	0	0	4	AT3G60140	| Symbols: SRG2, DIN2 | DIN2 (DARK INDUCIBLE 2); hydrolase, hydrolyzing O-glycosyl compounds | chr3:22227728-22231685 FORWARD
5ETGS9H_UP_005_A07_12JUN2003_032	EE435748	576396	2.15686	2.62011	0.463251	0.282032	1160.84	5052.87	6559.03	1	1	3	AT3G09630	| Symbols: | structural constituent of ribosome | chr3:2953818-2955449 FORWARD
5ETGS9H_UP_005_E03_12JUN2003_012	EE435778	575185	2.20005	2.3015	0.101444	-0.12506	625.094	2871.66	2660.41	2	2	3	AT1G54100	| Symbols: ALDH7B4 | ALDH7B4 (ALDEHYDE DEHYDROGENASE 7B4); 3-chloroallyl aldehyde dehydrogenase | chr1:20199103-20202521 REVERSE
5ETGS9H_UP_005_E08_12JUN2003_028	EE435782	576654	1.483	1.11189	-0.371109	-0.383985	4330.03	13573.1	9848.06	2	2	3	AT5G19550	| Symbols: AAT2, ASP2 | ASP2 (ASPARTATE AMINOTRANSFERASE 2) | chr5:6598203-6601599 FORWARD
5ETGS9H_UP_005_G04_12JUN2003_010	EE435796	575459	0.760794	1.3105	0.549708	0.683634	613.438	958.477	1703.69	1	1	7	AT1G49600	| Symbols: ATRBP47A | ATRBP47A (ARABIDOPSIS THALIANA RNA-BINDING PROTEIN 47A); RNA binding | chr1:18360904-18363818 REVERSE
5ETGS9H_UP_005_H02_12JUN2003_001	EE435805	575597	1.91742	-0.0527461	-1.97016	-2.10315	608.781	2765.8	573.156	0	0	18	AT1G44414	| Symbols: | similar to Os05g0435400 [Oryza sativa (japonica cultivar-group)] (GB:NP_001055643.1) | chr1:16850221-16850526 FORWARD
5ETGS9H_UP_006_A10_12JUN2003_040	EE435823	573523	2.2164	2.45794	0.24154	-0.0458447	619.438	3032.98	3536.78	0	0	3	AT4G36010	| Symbols: | pathogenesis-related thaumatin family protein | chr4:17039475-17040979 REVERSE
5ETGS9H_UP_006_B10_12JUN2003_039	EE435833	573329	1.86889	2.77539	0.906503	0.134798	528.094	2559.51	3238.38	1	1	8	AT1G15690	| Symbols: ATAVP3, AVP-3, AVP1 | AVP1 (vacuolar-type H+-pumping pyrophosphatase 1); ATPase | chr1:5399110-5402180 FORWARD
5ETGS9H_UP_006_D04_12JUN2003_013	EE435847	573234	3.55389	3.21519	-0.338702	-0.445176	419.375	5933.71	4234.84	1	2	3	AT5G19550	| Symbols: AAT2, ASP2 | ASP2 (ASPARTATE AMINOTRANSFERASE 2) | chr5:6598203-6601599 FORWARD
5ETGS9H_UP_007_D09_12JUN2003_037	EE435929	576142	2.01258	1.80941	-0.203176	-0.170647	4787.84	19588.9	16504.3	2	12	3	AT5G65020	| Symbols: ANNAT2 | ANNAT2 (ANNEXIN ARABIDOPSIS 2); calcium ion binding / calcium-dependent phospholipid binding | chr5:25991141-25992780 FORWARD
5ETGS9H_UP_007_H03_12JUN2003_009	EE435964	573835	1.59002	1.68058	0.090556	0.181786	2109.03	6211.17	7714.66	1	2	3	AT3G02780	| Symbols: IPP2, IPIAT1, IDI2 | IPP2 (ISOPENTENYL PYROPHOSPHATE:DIMETHYLLALLYL PYROPHOSPHATE ISOMERASE 2); isopentenyl-diphosphate delta-isomerase | chr3:602585-604655 REVERSE
5ETGS9H_UP_008_A11_12JUN2003_048	EE435983	573412	-1.48409	-1.27112	0.21297	0.247987	2016.55	752.016	958.933	1	5	4	AT5G27770	| Symbols: | 60S ribosomal protein L22 (RPL22C) | chr5:9836170-9837117 FORWARD
5ETGS9H_UP_008_E10_12JUN2003_036	EE436021	574586	1.34768	1.993	0.645318	0.86302	482.375	1200.64	2301.69	1	2	8	AT3G54620	| Symbols: ATBZIP25, BZO2H4 | BZO2H4 (basic leucine zipper O2 homolog 4); transcription factor | chr3:20229063-20231319 REVERSE
6ETGS6H_UP_001_A10_15MAY2003_040	EE439511	582323	1.17058	1.33503	0.164454	0.232426	7270.22	17038.1	20583	1	5	3	AT1G56070	| Symbols: AT1G56075.1, LOS1 | LOS1 (Low expression of osmotically responsive genes 1); translation elongation factor/ translation factor, nucleic acid binding | chr1:20971910-20974742 REVERSE
6ETGS6H_UP_001_B07_15MAY2003_031	EE439518	587096	-1.16368	-0.693705	0.469974	0.594863	2322.69	932.161	1268.09	1	4	4		| Symbols:
6ETGS6H_UP_001_C04_15MAY2003_014	EE439525	583274	3.3961	3.41555	0.0194479	0.0446102	1485.34	15250.6	14738.2	1	7	3	AT1G77120	| Symbols: ADH, ATADH, ADH1 | ADH1 (ALCOHOL DEHYDROGENASE 1); alcohol dehydrogenase | chr1:28980403-28982110 FORWARD
6ETGS6H_UP_001_D03_15MAY2003_013	EE439534	587499	2.37284	2.48513	0.112286	0.171938	319.375	1463.25	1912.94	2	3	3	AT5G11170	| Symbols: | DEAD/DEAH box helicase, putative (RH15) | chr5:3553335-3556647 FORWARD
6ETGS6H_UP_001_H05_15MAY2003_017	EE439576	585848	0.973512	1.47276	0.499251	0.868605	2438.35	4511.88	9046.19	1	1	2	AT2G22430	| Symbols: ATHB6 | ATHB6 (ARABIDOPSIS THALIANA HOMEOBOX PROTEIN 6); transcription factor | chr2:9533550-9534692 REVERSE
6ETGS6H_UP_002_D06_16MAY2003_021	EE439619	584882	-0.0959586	-0.627972	-0.532013	-0.699922	9565.12	9691.91	6868.06	3	9	21	AT5G05370	| Symbols: | ubiquinol-cytochrome C reductase complex ubiquinone-binding protein, putative / ubiquinol-cytochrome C reductase complex 8.2 kDa protein, putative | chr5:1590978-1591870 REVERSE
6ETGS6H_UP_005_A09_12JUN2003_040	EE439764	585396	3.4341	3.41034	-0.0237594	-0.278732	292.656	3464.7	2968.06	2	7	3	AT5G37600	| Symbols: ATGSR1 | ATGSR1 (Arabidopsis thaliana glutamine synthase clone R1); glutamate-ammonia ligase | chr5:14950804-14952886 REVERSE
6ETGS6H_UP_005_B05_12JUN2003_023	EE439771	587477	2.88465	0.343588	-2.54106	-2.68104	496.438	3970.18	555.875	0	0	18	AT1G71000	| Symbols: | DNAJ heat shock N-terminal domain-containing protein | chr1:26772998-26773773 REVERSE
6ETGS6H_UP_005_B12_12JUN2003_047	EE439776	587113	1.56785	1.75888	0.191036	0.105218	720.062	2092.26	2456.5	0	0	3		| Symbols:
6ETGS6H_UP_005_C11_12JUN2003_046	EE439786	586987	-1.10696	-1.23251	-0.125548	0.0927298	1970	835.339	745.75	0	0	4		| Symbols:
6ETGS6H_UP_005_E08_12JUN2003_028	EE439802	587621	3.27731	2.58822	-0.689095	-0.479161	393	3238.03	2334.47	3	3	23	AT5G12250	| Symbols: TUB6 | TUB6 (BETA-6 TUBULIN) | chr5:3961318-3962972 REVERSE
6ETGS6H_UP_005_F10_12JUN2003_035	EE439814	582350	2.97894	1.54032	-1.43863	-1.69831	669.625	6992.84	1649.41	1	3	18		| Symbols:
6ETGS6H_UP_006_G06_13JUN2003_018	EE439889	586543	2.51905	1.73098	-0.78807	-1.01401	2878.94	17633	9381.53	0	0	23	AT4G33560	| Symbols: | similar to wound-responsive protein-related [Arabidopsis thaliana] (TAIR:AT2G14070.1) | chr4:16135468-16135755 FORWARD
6ETGS6H_UP_006_H10_13JUN2003_033	EE439902	586138	1.44174	1.64342	0.201682	0.0384285	672.344	1860.57	1951.53	0	0	3	AT2G45240	| Symbols: MAP1A | MAP1A (METHIONINE AMINOPEPTIDASE 1A); methionyl aminopeptidase | chr2:18663133-18665980 FORWARD
6ETGS6H_UP_007_F06_13JUN2003_019	EE439955	586232	1.71961	1.27856	-0.44105	-0.258164	1191.78	4356.33	3380.53	2	3	3	AT3G44110	| Symbols: ATJ, ATJ3 | ATJ3 (Arabidopsis thaliana DnaJ homologue 3) | chr3:15880166-15882046 REVERSE
6ETGS6H_UP_007_G04_13JUN2003_010	EE439963	586844	1.79975	1.22353	-0.576218	-0.787202	1734.25	6135.16	4099.44	1	1	23	AT1G16840	| Symbols: | similar to unknown protein [Arabidopsis thaliana] (TAIR:AT1G78890.1); similar to At1g16840/F17F16.27-related [Medicago truncatula] (GB:ABE84583.1) | chr1:5763104-5763977 REVERSE
7RDBCH_UP_001_D05_18JUN2003_021	EE541034	482838	-2.24427	-2.06126	0.183002	0.186634	10338.7	2168.3	2537.72	0	0	4		| Symbols:
7RDBCH_UP_001_H07_18JUN2003_025	EE541067	482585	-1.34917	-1.5649	-0.215737	-0.27817	3290.88	1323.88	1301.5	0	0	4	AT1G52220	| Symbols: | similar to TMP14 (THYLAKOID MEMBRANE PHOSPHOPROTEIN OF 14 KDA) [Arabidopsis thaliana] (TAIR:AT2G46820.2); similar to P0460E08.25 [Oryza sativa (japonica cultivar-group)] (GB:BAB61215.1); similar to Os01g0761000 [Oryza sativa (japonica cultivar-group)] (GB:NP_001044320.1) | chr1:19457439-19458274 REVERSE
7RDBCH_UP_002_G06_18JUN2003_018	EE541123	482781	2.26859	1.80825	-0.460336	-0.729667	498.75	2504.98	1595.78	0	0	3	AT4G30880	| Symbols: | protease inhibitor/seed storage/lipid transfer protein (LTP) family protein | chr4:15035235-15035756 FORWARD
7RDBCH_UP_002_H02_18JUN2003_001	EE541128	482790	2.23104	2.34935	0.118305	0.223543	13019.6	53229.6	57792.6	5	212	3	AT5G38195	| Symbols: | protease inhibitor/seed storage/lipid transfer protein (LTP) family protein | chr5:15264221-15264508 FORWARD
7RDBCH_UP_003_C01_10JUL2003_011	EE541149	482763	-2.4332	-2.42084	0.0123525	Filterd	10505.3	2274.6	2061.75	0	0	4		| Symbols:
7RDBCH_UP_003_D05_10JUL2003_041	EE541157	482775	1.13549	1.02963	-0.105865	Filterd	4337.75	9590.4	8685.16	5	9	3	AT5G59970	| Symbols: | histone H4 | chr5:24163578-24163889 REVERSE
7RDBCH_UP_003_D09_10JUL2003_073	EE541159	482745	2.83062	3.63043	0.799809	1.66039	752.688	3838.76	11476	0	0	8	AT2G28790	| Symbols: | osmotin-like protein, putative | chr2:12361741-12362490 REVERSE
7RDBCH_UP_004_A02_10JUL2003_016	EE541185	482788	-0.957819	-1.04589	-0.0880672	0.0532401	1856.38	950.466	835.406	0	0	5	ATCG00040	| Symbols: MATK | Encodes a maturase located in the trnK intron in the chloroplast genome. | chrC:2056-3636 REVERSE
7RDBCH_UP_004_C09_10JUL2003_075	EE541207	482528	1.00196	1.43132	0.429362	0.546347	1420	2785.11	4043.53	1	1	3	AT5G20650	| Symbols: COPT5 | COPT5 (copper transporter 5); copper ion transporter | chr5:6985483-6985923 REVERSE
7RDBCH_UP_004_E07_10JUL2003_055	EE541217	482835	-2.00116	-2.20562	-0.204454	-0.390143	2370.5	584.477	491.656	2	3	4		| Symbols:
7RDBCH_UP_004_H08_10JUL2003_050	EE541236	482860	-1.3912	-1.42758	-0.0363876	0.0745955	2270.81	796.368	740	0	0	4		| Symbols:
8RDBRH_UP_001_E10_25JUL2003_072	DY008917	523191	1.6165	2.13624	0.519733	0.517877	2281.16	6715.61	9990.31	0	0	8	AT1G72370	| Symbols: AP40, RP40, RPSAA, P40 | P40 (40S ribosomal protein SA); structural constituent of ribosome | chr1:27246810-27248504 REVERSE
8RDBRH_UP_001_F05_25JUL2003_037	DY008923	521290	-2.02592	-1.38918	0.636734	0.768646	7433.03	1940.51	2874	0	0	9	AT2G39730	| Symbols: RCA | RCA (RUBISCO ACTIVASE) | chr2:16578029-16580423 REVERSE
8RDBRH_UP_001_G05_25JUL2003_035	DY008935	523012	1.40197	Filterd	#VALUE!	-1.33492	1337	4302.97	1350.77	2	13	18	AT5G56010	| Symbols: HSP81-3 | HSP81-3 (Heat shock protein 81-3); ATP binding | chr5:22698636-22701137 FORWARD
8RDBRH_UP_002_A02_25JUL2003_016	DY008952	523396	-1.37423	-1.12425	0.249974	0.314874	3857.88	1622.5	2046.5	1	1	4	AT4G04640	| Symbols: ATPC1 | ATPC1 (ATP synthase gamma chain 1) | chr4:2350759-2351880 REVERSE
8RDBRH_UP_002_B02_25JUL2003_014	DY008963	522370	0.229201	1.0232	0.793999	0.787462	1366.38	1628.6	3010.91	2	5	6	AT1G27130	| Symbols: GST12, ATGSTU13 | ATGSTU13 (GLUTATHIONE S-TRANSFERASE 12); glutathione transferase | chr1:9425569-9426584 FORWARD
8RDBRH_UP_002_E03_25JUL2003_023	DY008998	522781	1.46223	2.0703	0.608076	0.720009	1568.53	4051.78	6555	3	10	8	AT1G07080	| Symbols: | gamma interferon responsive lysosomal thiol reductase family protein / GILT family protein | chr1:2170068-2171860 FORWARD
8RDBRH_UP_002_F07_25JUL2003_053	DY009010	522564	-2.11292	-1.76398	0.348939	0.509236	3193.16	794.572	1038.47	0	0	4	AT5G13630	| Symbols: CCH, CHLH, CCH1, GUN5 | GUN5 (GENOMES UNCOUPLED 5) | chr5:4387570-4392085 REVERSE
8RDBRH_UP_002_G08_25JUL2003_052	DY009021	522854	1.21761	1.14111	-0.0765	-0.122853	780.938	1959.66	1848.22	0	0	3	AT1G67720	| Symbols: | leucine-rich repeat family protein / protein kinase family protein | chr1:25390157-25394519 FORWARD
8RDBRH_UP_002_G12_25JUL2003_084	DY009025	523112	1.02703	1.38049	0.353461	0.30166	1890.75	4203.19	5002.75	0	0	3	AT3G01340	| Symbols: | nucleotide binding | chr3:127564-128472 REVERSE
8RDBRH_UP_003_A01_25JUL2003_015	DY009038	523312	-1.43804	-1.85548	-0.417434	-0.595741	2216.34	857.809	603.188	4	4	4		| Symbols:
8RDBRH_UP_003_C07_25JUL2003_059	DY009063	522167	2.65137	1.09354	-1.55783	-2.22744	570.969	4863.04	1064.66	0	0	18	AT2G03740	| Symbols: | late embryogenesis abundant domain-containing protein / LEA domain-containing protein | chr2:1142938-1143914 REVERSE
8RDBRH_UP_003_E10_25JUL2003_072	DY009088	523714	2.76982	1.81282	-0.956999	-2.25672	350.375	3397.83	829	2	2	23	AT5G47550	| Symbols: | cysteine protease inhibitor, putative / cystatin, putative | chr5:19303822-19304190 REVERSE
8RDBRH_UP_003_G02_25JUL2003_004	DY009104	523464	-0.594962	0.198116	0.793077	0.726267	3258.84	2253.43	4072.03	1	3	10	AT5G01600	| Symbols: ATFER1 | ATFER1 (ferretin 1); ferric iron binding | chr5:228146-229591 REVERSE
8RDBRH_UP_004_C01_25JUL2003_011	DY009145	523990	-1.6177	-1.6645	-0.0468007	0.014109	4041.16	1245.61	1170.56	0	0	4	AT1G75860	| Symbols: | similar to unknown protein [Arabidopsis thaliana] (TAIR:AT1G20100.1) | chr1:28487916-28489404 REVERSE
8RDBRH_UP_004_C03_25JUL2003_027	DY009147	523431	-0.0724225	-1.07064	-0.998217	-1.11565	3122.25	3058.4	1515.78	1	1	21	ATCG00500	| Symbols: ACCD | Encodes the carboxytransferase beta subunit of the Acetyl-CoA carboxylase (ACCase) complex in plastids. This complex catalyzes the carboxylation of acetyl-CoA to produce malonyl-CoA, the first committed step in fatty acid synthesis. | chrC:57075-58541 FORWARD
8RDBRH_UP_004_C06_25JUL2003_044	DY009150	524010	-1.43537	-1.17437	0.260998	0.326406	2888.72	1018.52	1356.66	0	0	4	AT1G73885	| Symbols: | similar to Os03g0710600 [Oryza sativa (japonica cultivar-group)] (GB:NP_001051049.1) | chr1:27790525-27791369 FORWARD
8RDBRH_UP_005_A02_11SEP2003_016	DY009211	524131	1.46803	1.5303	0.0622713	0.203583	732.781	1919.03	2295.38	1	2	3	AT1G67730	| Symbols: | b-keto acyl reductase, putative (GLOSSY8) | chr1:25395339-25397028 FORWARD
8RDBRH_UP_005_C03_11SEP2003_027	DY009229	523474	-1.26736	-1.24156	0.0257969	0.0953324	5840.09	2320.47	2772.88	1	1	4	AT5G40950	| Symbols: | 50S ribosomal protein L27, chloroplast, putative (RPL27) | chr5:16428094-16429073 FORWARD
8RDBRH_UP_005_C09_11SEP2003_075	DY009233	522936	1.07414	1.41125	0.337107	0.211753	872.781	1860.5	2461.53	2	3	3	AT3G51800	| Symbols: ATG2 | ATG2 (G2p-related protein); metalloexopeptidase | chr3:19222238-19224545 REVERSE
8RDBRH_UP_005_D01_11SEP2003_009	DY009237	523190	-2.87762	-2.88271	-0.00508879	0.0793861	36312.8	4738.44	4783.16	0	0	4		| Symbols:
8RDBRH_UP_005_D05_11SEP2003_041	DY009241	521687	3.38758	3.76554	0.377954	0.530729	625.062	5910.87	8721.12	2	2	3	AT1G08560	| Symbols: KN, ATSYP111, SYP111 | SYP111 (syntaxin 111); t-SNARE | chr1:2709781-2710713 REVERSE
8RDBRH_UP_005_E06_11SEP2003_040	DY009254	521319	1.48421	0.961225	-0.522981	-0.845602	1493.19	4595.95	2721.91	3	5	23	AT5G42990	| Symbols: UBC18 | UBC18 (ubiquitin-conjugating enzyme 16); ubiquitin-protein ligase | chr5:17261434-17263132 REVERSE
8RDBRH_UP_005_E08_11SEP2003_056	DY009256	524090	-1.97125	-0.594388	1.37686	1.38914	1951.12	488.854	1418.06	1	2	14	AT5G23940	| Symbols: EMB3009 | EMB3009 (EMBRYO DEFECTIVE 3009); transferase | chr5:8076619-8079680 REVERSE
8RDBRH_UP_005_F09_11SEP2003_069	DY009267	523186	1.2741	1.28478	0.010683	-0.1102	1635.53	4042.17	4200.41	0	0	3	AT2G44100	| Symbols: | ATGDI1 (Arabidopsis thaliana guanosine diphosphate dissociation inhibitor 1) | chr2:18248880-18251807 FORWARD
8RDBRH_UP_007_A09_12SEP2003_079	DY009299	522398	2.95031	2.8813	-0.0690138	-0.335727	376.719	3006.9	2608.94	3	4	3	AT5G02500	| Symbols: HSP70-1, AT-HSC70-1, HSC70, HSC70-1 | HSC70-1 (heat shock cognate 70 kDa protein 1); ATP binding | chr5:554053-556332 REVERSE
8RDBRH_UP_008_D06_12SEP2003_042	DY009405	521313	1.96842	1.94144	-0.0269791	0.0781771	1594.41	6013.9	6345.81	0	0	3		| Symbols:
8RDBRH_UP_008_E05_12SEP2003_039	DY009414	522958	-2.46279	-2.18185	0.28094	0.255822	1728.81	299.909	369.344	0	0	4		| Symbols:
8RDBRH_UP_009_C04_12SEP2003_028	DY009479	522981	1.41854	1.06055	-0.357996	-0.4233	694.188	1823.55	1355.72	0	0	3	AT5G37680	| Symbols: ATARLA1A | ATARLA1A (ADP-ribosylation factor-like A1A); GTP binding | chr5:14987027-14988328 REVERSE
8RDBRH_UP_009_D12_12SEP2003_090	DY009497	523574	3.80576	3.14167	-0.664097	-1.74782	2027.19	32725.8	11646.8	2	6	23	AT5G55410	| Symbols: | protease inhibitor/seed storage/lipid transfer protein (LTP) family protein | chr5:22477903-22478307 FORWARD
8RDBRH_UP_009_G07_12SEP2003_051	DY009524	523159	-1.8587	-1.94021	-0.081505	-0.0830895	2492.34	656.403	665.844	0	0	4	AT4G27700	| Symbols: | rhodanese-like domain-containing protein | chr4:13826547-13827679 REVERSE
8RDBRH_UP_009_H06_12SEP2003_034	DY009535	523229	-1.70987	-1.22448	0.485389	0.524732	7292.5	2151.62	3190.62	0	0	4	AT4G09650	| Symbols: | ATP synthase delta chain, chloroplast, putative / H(+)-transporting two-sector ATPase, delta (OSCP) subunit, putative | chr4:6100796-6101500 FORWARD
8RDBRH_UP_009_H10_12SEP2003_066	DY009539	521342	2.31461	3.70359	1.38898	0.0988773	269.967	2894.06	3453.72	3	5	13	AT1G34430	| Symbols: EMB3003 | EMB3003 (EMBRYO DEFECTIVE 3003); dihydrolipoyllysine-residue acetyltransferase | chr1:12588005-12590062 REVERSE
8RDBRH_UP_010_B01_12SEP2003_013	DY009552	522573	-1.40084	-0.702217	0.698622	0.804156	4647.94	1712.67	3103.41	0	0	9		| Symbols:
8RDBRH_UP_010_C06_12SEP2003_044	DY009564	522621	2.25968	2.07981	-0.179873	-0.236186	401.094	1914.96	1788.22	1	2	3	AT4G26720	| Symbols: EP124, PPX-1, EP129, PPX1 | PPX1 (protein phosphatase x-1); protein serine/threonine phosphatase | chr4:13470403-13472160 REVERSE
8RDBRH_UP_010_E04_12SEP2003_024	DY009583	522831	2.06592	1.91728	-0.14864	-0.304121	2153.78	8891.71	7306.03	2	4	3	AT2G21660	| Symbols: GR-RBP7, CCR2, ATGRP7 | ATGRP7 (COLD, CIRCADIAN RHYTHM, AND RNA BINDING 2); RNA binding | chr2:9272557-9273396 REVERSE
8RDBRH_UP_010_G06_12SEP2003_036	DY009608	523208	1.06512	1.19443	0.129308	0.179041	2002.38	3740.72	4242.06	0	0	3	AT1G67730	| Symbols: | b-keto acyl reductase, putative (GLOSSY8) | chr1:25395339-25397028 FORWARD
8RDBRH_UP_010_H12_12SEP2003_082	DY009624	523144	-1.62875	-1.43529	0.193459	Filterd	2304.34	924.228	970.375	0	0	4	ATCG01000	| Symbols: YCF1.1 | Identical to Putative membrane protein ycf1 (ycf1-B) [Arabidopsis Thaliana] (GB:P56785); similar to hypothetical chloroplast RF1 [Citrus sinensis] (GB:YP_740535.1); similar to hypothetical chloroplast RF1 [Citrus sinensis] (GB:YP_740523.1); contains InterPro domain Ycf1; (InterPro:IPR008896) | chrC:109405-110436 FORWARD
8RDBRH_UP_011_D12_12SEP2003_090	DY009655	522868	3.4839	3.59991	0.116008	0.105246	1124.31	12105.9	14662.3	0	0	3	AT5G04160	| Symbols: | phosphate translocator-related | chr5:1143034-1144778 REVERSE
8RDBRH_UP_011_E11_12SEP2003_087	DY009661	523392	-2.72719	-2.35473	0.37246	0.320505	10030.5	1599.25	2008.41	0	0	4	ATCG01130	| Symbols: YCF1.2 | Identical to Putative membrane protein ycf1 (ycf1-B) [Arabidopsis Thaliana] (GB:P56785); similar to hypothetical chloroplast RF1 [Gossypium hirsutum] (GB:YP_538982.1); similar to Hypothetical protein [Gossypium barbadense] (GB:BAF41305.1); similar to hypothetical chloroplast RF1 [Eucalyptus globulus subsp. globulus] (GB:YP_636357.1); contains InterPro domain Ycf1; (InterPro:IP…
8RDBRH_UP_012_A08_12SEP2003_064	DY009693	523099	3.43449	3.23208	-0.202407	Filterd	217.812	2984.85	2643.34	1	1	3	AT1G03475	| Symbols: HEMF1, ATCPO-I, LIN2 | LIN2 (LESION INITIATION 2); coproporphyrinogen oxidase | chr1:869458-871176 REVERSE
8RDBRH_UP_012_G07_12SEP2003_051	DY009755	523855	1.11085	1.32186	0.21101	0.272767	823.156	1862.38	2328	0	0	3		| Symbols:
8RDBRH_UP_013_A01_12SEP2003_015	DY009770	522886	1.14179	-0.126944	-1.26873	-1.35922	4036.69	10324.8	3676.72	0	0	18	AT5G12980	| Symbols: | rcd1-like cell differentiation protein, putative | chr5:4105565-4108142 REVERSE
8RDBRH_UP_013_E07_12SEP2003_055	DY009814	522400	-0.430278	1.1193	1.54958	1.59694	1052.19	883.616	2668.97	0	0	11		| Symbols:
8RDBRH_UP_013_G06_12SEP2003_036	DY009836	522294	3.20387	2.95622	-0.247653	0.0886122	586.438	4952.5	4723.22	0	0	3		| Symbols:
8RDBRH_UP_013_G08_12SEP2003_052	DY009837	521015	1.84041	1.61327	-0.227138	-0.110907	559.156	1982.63	1813.88	0	0	3	AT5G16330	| Symbols: | NC domain-containing protein | chr5:5346166-5346980 REVERSE
8RDBRH_UP_013_G09_12SEP2003_067	DY009838	523768	3.59011	3.37358	-0.216527	-0.477792	2897.09	35587	27987	2	14	3	AT1G47960	| Symbols: ATC/VIF1, C/VIF1 | C/VIF1 (CELL WALL / VACUOLAR INHIBITOR OF FRUCTOSIDASE 1); pectinesterase inhibitor | chr1:17685623-17687185 REVERSE
8RDBRH_UP_013_H01_12SEP2003_001	DY009842	521434	2.87227	2.95666	0.0843966	0.0962722	986.156	7063.75	7982.97	2	2	3	AT1G01090	| Symbols: PDH-E1 ALPHA | PDH-E1 ALPHA (PYRUVATE DEHYDROGENASE E1 ALPHA); pyruvate dehydrogenase (acetyl-transferring) | chr1:47705-49166 REVERSE
8RDBRH_UP_013_H07_12SEP2003_049	DY009848	521571	1.94059	2.05792	0.117327	0.152546	2624.62	8470.15	9808.91	2	7	3	AT1G64090	| Symbols: | reticulon family protein (RTNLB3) | chr1:23793058-23794332 FORWARD
8RDBRH_UP_013_H11_12SEP2003_081	DY009852	523378	-1.44926	-1.16698	0.282285	Filterd	1869.03	598.328	824.406	0	0	4	AT2G38140	| Symbols: PSRP4 | PSRP4 (PLASTID-SPECIFIC RIBOSOMAL PROTEIN 4); structural constituent of ribosome | chr2:15988026-15988537 FORWARD
8RDBRH_UP_014_F11_12SEP2003_085	DY009916	523874	2.59728	2.00178	-0.595502	-0.737398	3813.97	21492.9	13761.4	0	0	23	AT3G16050	| Symbols: ATPDX1.2, A37 | A37 (PYRIDOXINE BIOSYNTHESIS 1.2); protein heterodimerization | chr3:5444127-5445071 REVERSE
8RDBRH_UP_014_G02_12SEP2003_004	DY009919	521910	-4.85436	-4.66766	0.186697	1.41683	46056.2	663.321	1444.56	1	1	4	AT5G33340	| Symbols: CDR1 | CDR1 (CONSTITUTIVE DISEASE RESISTANCE 1); aspartic-type endopeptidase/ pepsin A | chr5:12611704-12613017 FORWARD
8RDBRH_UP_015_A10_16SEP2003_080	DY009947	523931	-2.64743	-2.45273	0.194703	0.143422	4614.28	832.526	850.5	1	1	4		| Symbols:
8RDBRH_UP_015_C11_16SEP2003_091	DY009970	523297	-2.58098	-2.20486	0.37612	0.267088	2721.75	485.897	582.094	0	0	4		| Symbols:
8RDBRH_UP_015_D10_16SEP2003_074	DY009980	521421	-2.4973	-2.71162	-0.214326	-0.167805	29151.4	5486.89	4819.91	0	0	4	ATCG01310	| Symbols: RPL2.2 | encodes a chloroplast ribosomal protein L2, a constituent of the large subunit of the ribosomal complex | chrC:152806-154312 FORWARD
8RDBRH_UP_016_D07_16SEP2003_057	DY010065	521713	0.664884	0.116823	-0.548061	-0.822146	2474.31	3946.39	2607.97	12	52	22	AT4G05050	| Symbols: UBQ11 | UBQ11 (UBIQUITIN 11); protein binding | chr4:2588269-2588958 REVERSE
8RDBRH_UP_016_F02_16SEP2003_006	DY010079	521611	3.19707	3.3009	0.103827	Filterd	306.812	3438.91	3135.44	2	2	3	AT1G60810	| Symbols: ACLA-2 | ACLA-2 (ATP-citrate lyase A-2) | chr1:22392356-22394658 REVERSE
8RDBRH_UP_016_F03_16SEP2003_021	DY010080	523819	1.16593	1.23407	0.0681415	0.169331	3535.44	8494.77	8716.91	1	16	3	AT5G39740	| Symbols: | 60S ribosomal protein L5 (RPL5B) | chr5:15920593-15922413 FORWARD
8RDBRH_UP_016_H01_16SEP2003_001	DY010101	522215	3.49059	3.52473	0.0341404	Filterd	3959.19	49923.2	41735.2	6	62	3	AT5G60390	| Symbols: | calmodulin binding / translation elongation factor | chr5:24306452-24307803 FORWARD
8RDBRH_UP_017_A03_16SEP2003_031	DY010115	523386	3.21949	2.95701	-0.262489	-0.301259	313.844	2824.44	2470.81	2	3	3	AT5G49460	| Symbols: ACLB-2 | ACLB-2 (ATP-citrate lyase B-2) | chr5:20072274-20075421 FORWARD
8RDBRH_UP_017_B07_16SEP2003_061	DY010130	523651	1.96327	2.43427	0.471	0.305495	671.531	3161.02	4272.28	2	2	3	AT3G62120	| Symbols: | tRNA synthetase class II (G, H, P and S) family protein | chr3:23012202-23014824 REVERSE
8RDBRH_UP_017_E04_16SEP2003_024	DY010161	522319	-2.07561	-1.75625	0.319361	0.40256	6096.25	1378.73	1876.5	2	2	4	AT1G48350	| Symbols: | ribosomal protein L18 family protein | chr1:17870937-17871883 FORWARD
8RDBRH_UP_017_G06_16SEP2003_036	DY010184	522977	1.01063	1.32127	0.310637	0.434882	864.219	1735.72	2374.69	1	4	3	AT4G23800	| Symbols: | high mobility group (HMG1/2) family protein | chr4:12390238-12392526 FORWARD
8RDBRH_UP_017_G12_16SEP2003_084	DY010190	521131	1.80366	2.09858	0.294915	0.319666	1457.69	4779.59	6077.97	2	2	3	AT2G40290	| Symbols: | eukaryotic translation initiation factor 2 subunit 1, putative / eIF-2A, putative / eIF-2-alpha, putative | chr2:16836108-16837967 REVERSE
8RDBRH_UP_017_H07_16SEP2003_049	DY010195	523026	-2.36556	-2.69751	-0.331951	-0.407929	6828.19	1386.06	1065.22	0	0	4	ATCG01040	| Symbols: YCF5 | Identical to Cytochrome c biogenesis protein ccsA (ccsA) [Arabidopsis Thaliana] (GB:P56770); similar to cytochrome c heme attachment protein [Gossypium hirsutum] (GB:YP_538991.1); contains InterPro domain Cytochrome c assembly protein; (InterPro:IPR002541) | chrC:114461-115447 FORWARD
8RDBRH_UP_017_H12_16SEP2003_082	DY010200	521040	1.28415	1.79971	0.515562	0.32795	3626.9	9401.02	12524.6	1	5	8	AT2G24590	| Symbols: | splicing factor, putative | chr2:10456916-10457939 FORWARD
8RDBRH_UP_019_G02_17SEP2003_004	DY010350	521051	1.5158	1.44923	-0.0665757	-0.210999	1004.16	3759.96	3914.9	0	0	3	AT3G28050	| Symbols: | nodulin MtN21 family protein | chr3:10444221-10446453 FORWARD
8RDBRH_UP_020_C02_17SEP2003_012	DY013105	521766	-0.983803	-1.1721	-0.188293	Filterd	2747.19	1243.21	1084.25	0	0	5		| Symbols:
8RDBRH_UP_020_D03_17SEP2003_025	DY013116	521022	-1.97677	-1.49052	0.486247	0.552479	5451.62	1355.23	1784.38	0	0	4	AT2G03640	| Symbols: | RNA binding | chr2:1104522-1106415 REVERSE
8RDBRH_UP_020_D08_17SEP2003_058	DY013120	523753	1.97362	1.68724	-0.28638	-0.396438	1627.19	6573.38	5502.22	2	7	3		| Symbols:
8RDBRH_UP_020_H02_17SEP2003_002	DY013155	524013	2.65123	3.93644	1.28521	1.87689	423.719	1860.54	7867.26	1	1	13		| Symbols:
8RDBRH_UP_020_H03_17SEP2003_017	DY013156	523028	1.49428	1.91487	0.420596	0.487641	1740.22	4315.3	6257.94	3	3	3	AT1G09210	| Symbols: | calreticulin 2 (CRT2) | chr1:2973219-2976657 REVERSE
8RDBRH_UP_021_A01_17SEP2003_015	DY013166	523562	1.02336	1.20613	0.18277	0.216106	3020.62	5524.74	6711.28	2	14	3	AT3G02230	| Symbols: ATRGP1, ATRGP, RGP1 | RGP1 (REVERSIBLY GLYCOSYLATED POLYPEPTIDE 1) | chr3:415470-417311 FORWARD
8RDBRH_UP_021_C09_17SEP2003_075	DY013195	523678	2.62294	2.96759	0.344652	0.220306	549.781	3531.72	4573.75	1	2	3	AT1G09640	| Symbols: | elongation factor 1B-gamma, putative / eEF-1B gamma, putative | chr1:3120164-3122154 FORWARD
8RDBRH_UP_021_G07_17SEP2003_051	DY013238	522437	1.29432	1.5393	0.244983	0.406383	5884.88	12894	17348.4	1	3	3	AT5G01410	| Symbols: ATPDX1.3, RSR4, PDX1 | PDX1 (PYRIDOXINE BIOSYNTHESIS 1.3); protein heterodimerization/ protein homodimerization | chr5:172575-173504 REVERSE
8RDBRH_UP_021_G09_17SEP2003_067	DY013240	523961	1.03265	Filterd	#VALUE!	-0.8912	3246.97	8086.62	3772.94	1	3	18	AT5G66460	| Symbols: | (1-4)-beta-mannan endohydrolase, putative | chr5:26556137-26558063 REVERSE
8RDBRH_UP_021_G11_17SEP2003_083	DY013242	523837	2.63559	3.23081	0.595213	1.0414	647.969	3677.7	6097.19	3	7	8	AT3G54320	| Symbols: WRI, ASML1, WRI1 | WRI1 (WRINKLED 1); DNA binding / transcription factor | chr3:20125787-20129451 FORWARD
8RDBRH_UP_021_H12_17SEP2003_082	DY013253	524088	2.05439	2.09418	0.0397983	-0.0139231	1563.34	6485.51	6756.81	0	0	3	AT2G05990	| Symbols: ENR1, MOD1 | MOD1 (MOSAIC DEATH 1); enoyl-[acyl-carrier-protein] reductase (NADH)/ oxidoreductase | chr2:2322873-2324864 FORWARD
8RDBRH_UP_022_A07_17SEP2003_063	DY013260	522406	1.18973	0.580984	-0.608744	-0.393026	760.594	1808.71	1261.47	0	0	23	AT3G08860	| Symbols: | alanine--glyoxylate aminotransferase, putative / beta-alanine-pyruvate aminotransferase, putative / AGT, putative | chr3:2696760-2699093 REVERSE
8RDBRH_UP_022_C11_17SEP2003_091	DY013285	523872	-1.2179	-1.96799	-0.750084	-0.897916	19331.8	8577.66	5012.5	0	0	24	ATCG00670	| Symbols: PCLPP, CLPP1 | Encodes the only ClpP (caseinolytic protease) encoded within the plastid genome. Contains a highly conserved catalytic triad of Ser-type proteases (Ser-His-Asp). Part of the 350 kDa chloroplast Clp complex. The name reflects nomenclature described in Adam et. al (2001). | chrC:69910-71882 REVERSE
8RDBRH_UP_022_D05_17SEP2003_041	DY013291	521732	1.4858	1.47579	-0.0100118	-0.0842362	661.125	1870.38	1868	1	1	3	AT1G21070	| Symbols: | transporter-related | chr1:7376137-7377799 REVERSE
8RDBRH_UP_022_E03_17SEP2003_023	DY013300	522245	3.34417	3.54967	0.205507	0.207076	571.688	5418.54	5494.34	1	22	3	AT4G37900	| Symbols: | glycine-rich protein | chr4:17821731-17824439 REVERSE
8RDBRH_UP_022_F06_17SEP2003_038	DY013313	521804	2.19957	1.74622	-0.453355	-0.0623108	557.781	2635.84	2211.84	1	2	3		| Symbols:
8RDBRH_UP_022_G12_17SEP2003_084	DY013329	523056	1.91134	2.25243	0.341092	0.511616	8114.16	30998.2	43494.2	3	42	3	AT1G19570	| Symbols: DHAR1 | DHAR1 (DEHYDROASCORBATE REDUCTASE); glutathione dehydrogenase (ascorbate) | chr1:6773453-6774404 REVERSE
8RDBRH_UP_022_H02_17SEP2003_002	DY013331	521907	2.51939	2.5319	0.0125048	0.0286397	648.656	3591.98	4057.62	2	4	3	AT5G15950	| Symbols: | adenosylmethionine decarboxylase | chr5:5206709-5207797 FORWARD
8RDBRH_UP_023_F09_17SEP2003_069	DY013402	522582	-2.18088	-1.92986	0.25102	0.359288	2105.12	411.703	574.969	1	4	4		| Symbols:
8RDBRH_UP_024_A03_17SEP2003_031	DY013430	523513	-1.45088	-1.39823	0.052648	Filterd	9895.12	3481.65	4172.38	1	2	4	AT3G26060	| Symbols: ATPRX Q | peroxiredoxin Q, putative | chr3:9526044-9527360 FORWARD
8RDBRH_UP_024_A10_17SEP2003_080	DY013436	523345	2.23938	1.75669	-0.482689	-0.605411	2781	12036.5	8741.06	1	2	3	AT5G44730	| Symbols: | haloacid dehalogenase-like hydrolase family protein | chr5:18062815-18063746 REVERSE
8RDBRH_UP_024_C02_17SEP2003_012	DY013451	521723	1.52242	0.367627	-1.15479	-1.31285	960.062	2894.82	1246.47	0	0	18	AT1G79470	| Symbols: | inosine-5'-monophosphate dehydrogenase | chr1:29899665-29901554 REVERSE
8RDBRH_UP_024_F05_17SEP2003_037	DY013488	522526	-0.436122	0.510174	0.946296	1.07967	2368.75	1636.47	3716.28	1	1	6	AT4G29260	| Symbols: | acid phosphatase class B family protein | chr4:14422316-14423415 REVERSE
8RDBRH_UP_025_A07_17SEP2003_063	DY013519	523684	1.07053	1.5004	0.42987	0.170143	1153.8	2840.87	3395.41	0	0	3	AT4G36910	| Symbols: LEJ2 | LEJ2 (LOSS OF THE TIMING OF ET AND JA BIOSYNTHESIS 2) | chr4:17391013-17393215 REVERSE
8RDBRH_UP_025_G01_17SEP2003_003	DY013577	521858	1.36867	1.73999	0.371324	0.209286	905	2871.87	2884.19	1	2	3	AT1G18800	| Symbols: NRP2 | NRP2 (NAP1-RELATED PROTEIN 2); DNA binding / chromatin binding / histone binding | chr1:6481457-6483454 REVERSE
9RDBNGA_UP_001_D05_29SEP2003_041	EE541275	504043	-4.73913	-4.13365	0.60548	-0.0366178	4733.33	119.231	81.2812	0	0	9	AT3G01328	| Symbols: | Encodes a ECA1 gametogenesis related family protein | chr3:117261-117575 REVERSE
9RDBNGA_UP_001_H11_29SEP2003_081	EE541321	514810	-4.08991	-3.86835	0.221554	Filterd	4988.25	252.815	292.812	1	1	4	AT4G09465	| Symbols: | similar to glycosyl hydrolase family protein 17 [Arabidopsis thaliana] (TAIR:AT4G09090.1); similar to At4g09090 [Medicago truncatula] (GB:ABE83610.1); contains InterPro domain X8; (InterPro:IPR012946) | chr4:6001408-6001758 FORWARD
9RDBNGA_UP_001_H12_29SEP2003_082	EE541322	500175	-1.73534	-1.42308	0.312265	0.293402	3865.09	1030.98	1494.22	0	0	4	AT3G04050	| Symbols: | pyruvate kinase, putative | chr3:1049802-1051529 FORWARD
9RDBNGA_UP_003_F04_26SEP2003_022	EE541447	497929	-2.21483	-1.60625	0.608578	0.75916	3391.66	644.383	1146.09	1	1	9	AT2G46690	| Symbols: | auxin-responsive family protein | chr2:19187974-19188339 FORWARD
9RDBNGA_UP_004_A06_25SEP2003_048	EE541478	506700	-3.4014	-3.62413	-0.222729	1.66211	20717.8	817.303	1651.06	1	6	4		| Symbols:
9RDBNGA_UP_004_B06_25SEP2003_046	EE541488	508105	1.78928	1.86165	0.0723635	0.0738041	558.312	1874.71	2056.31	0	0	3	AT3G13340	| Symbols: | WD-40 repeat family protein | chr3:4332377-4334610 FORWARD
9RDBNGA_UP_004_C07_25SEP2003_059	EE541501	509406	1.28286	1.5815	0.298647	0.492572	700.188	1488.64	2092.28	0	0	3	AT5G13100	| Symbols: | similar to Os01g0102500 [Oryza sativa (japonica cultivar-group)] (GB:NP_001041749.1); contains domain no description (G3D.3.40.109.10); contains domain NADH oxidase/flavin reductase (SSF55469) | chr5:4156792-4158238 FORWARD
9RDBNGA_UP_004_D01_25SEP2003_009	EE541507	498459	-1.23476	-1.20629	0.0284628	0.0422076	2839.09	1253.48	1131.66	2	3	4	AT5G06290	| Symbols: | 2-cys peroxiredoxin, chloroplast, putative | chr5:1919381-1921212 FORWARD
9RDBNGA_UP_004_D08_25SEP2003_058	EE541514	498408	-1.1881	-0.586726	0.601372	0.633255	2969.69	1547.1	2328.06	1	1	9		| Symbols:
9RDBNGA_UP_004_H03_25SEP2003_017	EE541544	503679	-3.08048	-2.52689	0.553598	0.707291	6663.84	686.757	1099.62	2	7	9	AT3G27835	| Symbols: | Encodes a defensin-like (DEFL) family protein. | chr3:10322978-10323543 REVERSE
9RDBNGA_UP_005_A11_25SEP2003_095	EE541561	514397	1.2401	1.38101	0.140906	0.332785	843.375	1745.49	2217.19	0	0	3	AT5G50090	| Symbols: | similar to unknown protein [Arabidopsis thaliana] (TAIR:AT5G62900.1); similar to T10O24.15, related [Lycopersicon esculentum] (GB:AAX95759.1) | chr5:20387187-20388104 FORWARD
9RDBNGA_UP_005_H09_25SEP2003_065	EE541625	510670	0.060139	0.812026	0.751887	0.747728	27928.3	30248.7	43813.3	5	47	6	AT4G34870	| Symbols: ATCYP1, ROC5 | ROC5 (ROTAMASE CYP 5); peptidyl-prolyl cis-trans isomerase | chr4:16614456-16614974 FORWARD
9RDBNGA_UP_005_H11_25SEP2003_081	EE541627	499867	-1.38473	-1.00449	0.38025	0.405415	2031.69	724.07	1038.94	2	3	4		| Symbols:
9RDBNGA_UP_007_D03_25SEP2003_025	EE541657	511743	-1.72621	-1.38092	0.345292	0.350595	2516.03	732.407	921.219	0	0	4		| Symbols:
9RDBNGA_UP_008_B07_25SEP2003_061	EE541714	501890	-4.29244	-4.10049	0.191946	1.22914	27521.4	712.895	1248.28	1	3	4	AT4G30064	| Symbols: LCR61 | LCR61 (Low-molecular-weight cysteine-rich 61) | chr4:14694308-14694649 FORWARD
9RDBNGA_UP_008_G02_25SEP2003_004	EE541749	517247	2.87366	1.46385	-1.40981	-1.23732	506.219	3391.28	1309.69	1	1	18	AT1G14200	| Symbols: | zinc finger (C3HC4-type RING finger) family protein | chr1:4854527-4855066 REVERSE
9RDBNGA_UP_008_G03_25SEP2003_019	EE541750	499509	-4.49459	-3.77258	0.722011	1.86017	22215.5	690.82	1583.72	1	6	9	AT4G39917	| Symbols: LCR45 | LCR45 (Low-molecular-weight cysteine-rich 45) | chr4:18515207-18515596 FORWARD
9RDBNGA_UP_008_G08_25SEP2003_052	EE541754	501150	0.240583	-0.578928	-0.819511	-0.744956	2129.75	2334.69	1472	0	0	21	AT5G62000	| Symbols: ARF1-BP, ARF2 | ARF2 (AUXIN RESPONSE FACTOR 2) | chr5:24928085-24931906 FORWARD
9RDBNGA_UP_009_C07_25SEP2003_059	EE541787	515259	-4.04315	-3.22215	0.821001	1.31719	11144	592.789	1166.66	1	2	9	AT3G48231	| Symbols: LCR48 | LCR48 (Low-molecular-weight cysteine-rich 48) | chr3:17869364-17869808 REVERSE
9RDBNGA_UP_009_C08_25SEP2003_060	EE541788	509669	-0.552955	0.449135	1.00209	1.02401	20938.5	14524.3	25286.1	5	28	15		| Symbols:
9RDBNGA_UP_009_D02_25SEP2003_010	EE541794	509827	-1.19816	-1.25541	-0.0572499	0.119425	1923.84	830.32	791.125	1	1	4	AT5G06690	| Symbols: | (THIOREDOXIN-LIKE 5); thiol-disulfide exchange intermediate | chr5:2060652-2061957 REVERSE
9RDBNGA_UP_009_G01_25SEP2003_003	EE541823	511164	-4.37082	-4.1063	0.264525	0.307389	11751.5	446.321	498.062	0	0	4	AT5G19172	| Symbols: | Encodes a defensin-like (DEFL) family protein. | chr5:6448184-6448706 REVERSE
9RDBNGA_UP_010_A08_29SEP2003_064	EE541852	507425	-4.35971	-4.42073	-0.0610175	-0.155932	5315.88	179.433	189.844	0	0	4	AT1G73550	| Symbols: | lipid binding | chr1:27651467-27652197 REVERSE
9RDBNGA_UP_010_A11_29SEP2003_095	EE541854	509351	-3.99519	-4.22121	-0.226018	-0.132438	4985.53	236.583	201.469	0	0	4	AT1G73550	| Symbols: | lipid binding | chr1:27651467-27652197 REVERSE
9RDBNGA_UP_010_C06_29SEP2003_044	EE541871	503788	-2.94134	-2.5681	0.373242	0.727692	26413	3702.63	4684.72	1	1	4	AT5G50030	| Symbols: | invertase/pectin methylesterase inhibitor family protein | chr5:20371892-20372675 FORWARD
9RDBNGA_UP_010_D01_29SEP2003_009	EE541877	508079	-0.895559	-1.10166	-0.206103	-0.151578	2386.47	1224.72	1134.78	1	1	5	AT2G22780	| Symbols: PMDH1 | PMDH1 (PEROXISOMAL NAD-MALATE DEHYDROGENASE 1); malate dehydrogenase | chr2:9697075-9699003 REVERSE
9RDBNGA_UP_010_E11_29SEP2003_087	EE541898	500002	-1.25957	-1.56596	-0.306392	-0.304364	2217.75	946.164	773.188	1	1	4	AT3G60440	| Symbols: | similar to unknown protein [Arabidopsis thaliana] (TAIR:AT3G60450.1); similar to pRIB5 protein [Ribes nigrum] (GB:CAA07566.1); contains InterPro domain Phosphoglycerate mutase; (InterPro:IPR013078) | chr3:22348795-22350120 FORWARD
9RDBNGA_UP_010_F07_29SEP2003_053	EE541906	502076	-2.71452	-2.41845	0.296068	0.130038	4886.78	759.266	811.281	0	0	4	ATCG01130	| Symbols: YCF1.2 | Identical to Putative membrane protein ycf1 (ycf1-B) [Arabidopsis Thaliana] (GB:P56785); similar to hypothetical chloroplast RF1 [Gossypium hirsutum] (GB:YP_538982.1); similar to Hypothetical protein [Gossypium barbadense] (GB:BAF41305.1); similar to hypothetical chloroplast RF1 [Eucalyptus globulus subsp. globulus] (GB:YP_636357.1); contains InterPro domain Ycf1; (InterPro:IP…
9RDBNGA_UP_011_B10_29SEP2003_078	EE541950	502981	-1.7065	-1.65289	0.0536141	0.148408	5052.03	1508.18	1527.44	1	2	4	AT4G26110	| Symbols: NAP1;1 | NAP1;1 (NUCLEOSOME ASSEMBLY PROTEIN1;1); DNA binding | chr4:13232721-13235511 FORWARD
9RDBNGA_UP_011_G01_29SEP2003_003	EE541997	504119	1.34515	1.78084	0.43569	0.212031	679.281	1685.41	2323.19	0	0	3	AT3G15010	| Symbols: | RNA recognition motif (RRM)-containing protein | chr3:5052851-5054065 FORWARD
9RDBNGA_UP_011_H09_29SEP2003_065	EE542015	500210	1.62231	1.94745	0.32514	0.289361	574.438	1498.56	2188.16	2	2	3	AT5G23420	| Symbols: HMGB6 | HMGB6 (High mobility group B 6); transcription factor | chr5:7888715-7890114 REVERSE
9RDBNGA_UP_012_A09_29SEP2003_079	EE542026	502314	-1.30403	-0.875089	0.428939	0.417151	4874.97	1882.96	2678.38	0	0	4		| Symbols:
9RDBNGA_UP_012_A10_29SEP2003_080	EE542027	506051	1.10052	1.32919	0.228662	0.134768	17122	35877.2	36884.2	0	0	3	AT5G60390	| Symbols: | calmodulin binding / translation elongation factor | chr5:24306452-24307803 FORWARD
9RDBNGA_UP_012_C06_29SEP2003_044	EE542043	512356	-1.01243	-1.18569	-0.173261	-0.166419	2633.91	1270.47	1152.41	1	15	4	ATCG00905	| Symbols: RPS12, RPS12C | chloroplast gene encoding ribosomal protein s12. The gene is located in three distinct loci on the chloroplast genome and is transpliced to make one transcript. | chrC:97999-98793 REVERSE
9RDBNGA_UP_012_D09_29SEP2003_073	EE542056	503353	1.70313	2.90346	1.20033	1.08958	436.594	1502.22	3278.44	1	1	13	AT1G70710	| Symbols: CEL1 | CEL1 (cellulase 1); hydrolase, hydrolyzing O-glycosyl compounds | chr1:26663018-26666624 REVERSE
9RDBNGA_UP_012_E03_29SEP2003_023	EE542061	516357	2.35845	3.01509	0.656633	1.43879	4105.44	15492.9	41799.1	1	11	8	AT5G54530	| Symbols: | similar to unknown protein [Arabidopsis thaliana] (TAIR:AT1G61667.1); similar to Os07g0548800 [Oryza sativa (japonica cultivar-group)] (GB:NP_001059929.1); similar to unknown protein [Oryza sativa (japonica cultivar-group)] (GB:BAC57724.1); contains InterPro domain Protein of unknown function DUF538; (InterPro:IPR007493) | chr5:22170007-22171427 FORWARD
9RDBNGA_UP_012_F10_29SEP2003_070	EE542075	505092	-1.04741	-1.18493	-0.137515	-0.0383601	3397.53	1512.76	1207.19	0	0	4	AT4G20300	| Symbols: | similar to unknown protein [Arabidopsis thaliana] (TAIR:AT1G55340.1); similar to unknown protein [Oryza sativa (japonica cultivar-group)] (GB:BAD73751.1); similar to Os01g0680700 [Oryza sativa (japonica cultivar-group)] (GB:NP_001043875.1); contains InterPro domain Protein of unknown function DUF1639; (InterPro:IPR012438) | chr4:10955823-10958875 FORWARD
9RDBNGA_UP_013_A04_29SEP2003_032	EE542099	506960	1.56694	1.45185	-0.115097	-0.216411	1801.56	5121.3	4953.84	1	1	3	AT3G22550	| Symbols: | senescence-associated protein-related | chr3:7991834-7992812 REVERSE
9RDBNGA_UP_013_C11_29SEP2003_091	EE542122	512911	-3.43244	-3.67397	-0.241532	0.263217	3385.88	212.47	244.719	0	0	4	AT3G16970	| Symbols: | self-incompatibility protein-related | chr3:5793674-5794096 REVERSE
9RDBNGA_UP_013_D05_29SEP2003_041	EE542126	511271	-4.71643	-3.56394	1.15249	2.54635	57894.1	1596.41	5616.75	1	2	14	AT5G25415	| Symbols: | similar to unknown protein [Arabidopsis thaliana] (TAIR:AT5G25410.1); similar to Protein of unknown function DUF239, plant [Medicago truncatula] (GB:ABE81979.1); similar to Protein of unknown function DUF239, plant [Medicago truncatula] (GB:ABE78898.1); contains InterPro domain Protein of unknown function DUF239, plant; (InterPro:IPR004314) | chr5:8834250-8837179 FORWARD
9RDBNGA_UP_013_G04_29SEP2003_020	EE542159	517978	1.06908	1.2508	0.181722	0.137188	814.844	1754.71	2101.31	1	1	3	AT5G57330	| Symbols: | aldose 1-epimerase family protein | chr5:23235618-23237890 FORWARD
9RDBNGA_UP_014_A01_29SEP2003_015	EE542176	508801	-1.17823	-0.579053	0.599178	0.734754	5577.91	2664.47	4066.34	3	6	9		| Symbols:
9RDBNGA_UP_014_E01_29SEP2003_007	EE542219	508460	-4.64666	-3.23227	1.41439	2.24166	43462.9	1759.63	6575.78	2	52	14	AT4G30064	| Symbols: LCR61 | LCR61 (Low-molecular-weight cysteine-rich 61) | chr4:14694308-14694649 FORWARD
9RDBNGA_UP_014_E04_29SEP2003_024	EE542222	506026	-1.959	-1.68592	0.273075	0.148225	2686.78	732.067	748.194	0	0	4	ATCG01130	| Symbols: YCF1.2 | Identical to Putative membrane protein ycf1 (ycf1-B) [Arabidopsis Thaliana] (GB:P56785); similar to hypothetical chloroplast RF1 [Gossypium hirsutum] (GB:YP_538982.1); similar to Hypothetical protein [Gossypium barbadense] (GB:BAF41305.1); similar to hypothetical chloroplast RF1 [Eucalyptus globulus subsp. globulus] (GB:YP_636357.1); contains InterPro domain Ycf1; (InterPro:IP…
9RDBNGA_UP_014_F05_29SEP2003_037	EE542231	512351	-4.03894	-3.22356	0.815378	1.35351	23528	1302.87	2789.38	2	15	9		| Symbols:
9RDBNGA_UP_015_G08_29SEP2003_052	EE542317	503564	1.83127	1.7303	-0.100962	-0.278539	4130.72	15028.4	13617.6	1	4	3	AT5G54960	| Symbols: PDC2 | PDC2 (PYRUVATE DECARBOXYLASE-2); pyruvate decarboxylase | chr5:22328084-22329907 REVERSE
9RDBNGA_UP_016_C04_30SEP2003_028	EE542349	511814	1.56927	1.80547	0.236194	0.72926	1209.03	2820.36	4593.03	2	4	3	AT5G66230	| Symbols: | similar to unknown protein [Arabidopsis thaliana] (TAIR:AT3G51230.1); similar to Sugar transporter superfamily [Medicago truncatula] (GB:ABE81092.1) | chr5:26479930-26481099 FORWARD
9RDBNGA_UP_016_E09_30SEP2003_071	EE542375	511337	-3.7702	-3.28176	0.488446	0.600294	8018.78	544.631	853.188	0	0	4	AT5G42232	| Symbols: | Encodes a defensin-like (DEFL) family protein. | chr5:16902190-16902537 FORWARD
9RDBNGA_UP_016_F06_30SEP2003_038	EE542383	503319	-4.4171	-3.63703	0.780072	1.59757	30119.6	1134.69	2377.44	2	10	9	AT1G15757	| Symbols: | Encodes a defensin-like (DEFL) family protein. | chr1:5424237-5424571 REVERSE
9RDBNGA_UP_016_H11_30SEP2003_081	EE542407	512761	-0.201036	0.640101	0.841137	0.898516	1225.06	1123.5	2290.03	1	1	6	AT2G26900	| Symbols: | bile acid:sodium symporter family protein | chr2:11482234-11484948 REVERSE
9RDBNGA_UP_022_F05_30SEP2003_037	EE542432	512820	-2.81483	-2.85188	-0.0370445	0.115118	3640.34	486.907	445.188	0	0	4		| Symbols:
9RDBNGA_UP_022_G07_30SEP2003_051	EE542438	505564	2.45303	2.90713	0.454102	0.661561	447.156	2309.22	3722.28	2	2	3	AT2G43290	| Symbols: MSS3 | MSS3 (MULTICOPY SUPPRESSORS OF SNF4 DEFICIENCY IN YEAST 3); calcium ion binding | chr2:17998385-17999032 REVERSE
9RDBNGA_UP_023_B12_30SEP2003_094	EE542468	507606	1.0094	1.30691	0.297513	0.207273	1118.09	2296.46	2850.77	0	0	3	AT4G36020	| Symbols: CSDP1 | CSDP1 (COLD SHOCK DOMAIN PROTEIN 1); nucleic acid binding | chr4:17043446-17044345 REVERSE
9RDBNGA_UP_023_D03_30SEP2003_025	EE542479	498207	-0.972452	-1.14522	-0.172772	-0.256226	5422.78	2893.63	2175.25	0	0	5		| Symbols:
9RDBNGA_UP_023_E05_30SEP2003_039	EE542492	510659	-1.8868	-1.75061	0.136191	0.115696	7128.44	1991.69	1962.34	0	0	4	AT3G56940	| Symbols: CRD1, CHL27, ACSF, AT103 | AT103 (DICARBOXYLATE DIIRON 1) | chr3:21087573-21089248 FORWARD
9RDBNGA_UP_023_E07_30SEP2003_055	EE542494	499481	-1.90628	-1.52195	0.384325	0.335987	2930.66	780.967	1014.41	0	0	4	AT5G66190	| Symbols: ATLFNR1 | ATLFNR1 (LEAF FNR 1) | chr5:26468429-26469842 REVERSE
9RDBNGA_UP_023_E12_30SEP2003_088	EE542498	505995	2.07157	2.21954	0.147973	0.0033464	367	1581.44	1896.06	1	1	3	AT2G39870	| Symbols: | similar to unknown protein [Arabidopsis thaliana] (TAIR:AT3G55690.1); similar to Os01g0850000 [Oryza sativa (japonica cultivar-group)] (GB:NP_001044811.1) | chr2:16650775-16652028 FORWARD
9RDBNGA_UP_024_H12_30SEP2003_082	EE542584	512633	-0.59347	-1.19264	-0.599171	-0.66659	5303.78	3415.44	2310.81	2	2	25	AT1G01050	| Symbols: ATPPA1 | inorganic pyrophosphatase, putative (soluble) / pyrophosphate phospho-hydrolase, putative / PPase, putative | chr1:31382-32670 REVERSE
9RDBNGA_UP_025_A06_30SEP2003_048	EE542590	507020	-2.07266	-1.67057	0.402085	0.455028	4842.06	1092.5	1459.19	0	0	4	AT5G51110	| Symbols: | similar to dehydratase family [Arabidopsis thaliana] (TAIR:AT1G29810.1); similar to expressed protein [Oryza sativa (japonica cultivar-group)] (GB:ABF93463.1); contains InterPro domain Transcriptional coactivator/pterin dehydratase; (InterPro:IPR001533) | chr5:20795542-20796606 REVERSE
9RDBNGA_UP_025_H04_30SEP2003_018	EE542661	510570	0.85319	1.17119	0.318002	0.209304	2955.81	5379.54	6591.94	0	0	2	AT1G03860	| Symbols: ATPHB2 | ATPHB2 (PROHIBITIN 2) | chr1:979610-981156 REVERSE
9RDBNGA_UP_026_D04_30SEP2003_026	EE542699	506768	-1.12295	-0.241892	0.881055	1.05939	20291.5	10126.3	18886.9	4	75	9	AT3G49305	| Symbols: | similar to proline-rich family protein [Arabidopsis thaliana] (TAIR:AT3G49300.1) | chr3:18290735-18291370 REVERSE
9RDBNGA_UP_026_D12_30SEP2003_090	EE542706	506773	-0.993473	-1.15909	-0.165618	-0.0179923	6211.75	2990.72	2042.69	0	0	5	AT1G14830	| Symbols: ADL5, ADL1C | ADL1C (DYNAMIN-LIKE PROTEIN 5); GTP binding / GTPase | chr1:5107694-5111465 REVERSE
9RDBNGA_UP_033_A11_03DEC2003_095	EE542917	516094	-2.32164	-2.22117	0.100468	Filterd	13953.2	3418.16	3015	1	14	4	AT2G06520	| Symbols: PSBX | PSBX (photosystem II subunit X) | chr2:2587865-2588215 REVERSE
9RDBNGA_UP_033_B06_03DEC2003_046	EE542923	502504	-3.85758	-3.53405	0.323534	0.276562	5338.88	323.757	315.094	3	5	4		| Symbols:
9RDBNGA_UP_033_B09_03DEC2003_077	EE542926	499636	2.69971	2.26926	-0.430449	-0.506142	780.875	4953.41	4078.59	0	0	3	AT1G68510	| Symbols: LBD42 | LOB domain protein 42 / lateral organ boundaries domain protein 42 (LBD42) | chr1:25710696-25711667 FORWARD
9RDBNGA_UP_033_G05_03DEC2003_035	EE542973	504984	1.17582	1.60999	0.434168	0.55952	9326.31	20604.1	28886.4	3	10	3	AT5G59870	| Symbols: | histone H2A, putative | chr5:24132831-24133370 REVERSE
9RDBNGA_UP_033_G08_03DEC2003_052	EE542976	497920	1.62109	1.95805	0.336966	0.490935	1151.19	3327.78	4825.09	0	0	3	AT5G02040	| Symbols: | prenylated rab acceptor (PRA1) family protein | chr5:401160-402468 FORWARD
9RDBNGA_UP_034_B03_03DEC2003_029	EE542998	504762	2.99677	2.2218	-0.774977	-0.657757	283.906	2090.84	1364.12	0	0	23	AT3G25230	| Symbols: ROF1 | ROF1 (ROTAMASE FKBP 1); FK506 binding / calmodulin binding / peptidyl-prolyl cis-trans isomerase | chr3:9189494-9192374 FORWARD
9RDBNGA_UP_034_E03_03DEC2003_023	EE543031	517014	2.8357	3.12051	0.284813	0.264212	326.5	2237.16	2785.34	0	0	3	AT1G49320	| Symbols: | BURP domain-containing protein | chr1:18250109-18251485 FORWARD
9RDBNGA_UP_034_G05_03DEC2003_035	EE543050	501864	1.21358	1.38779	0.174209	Filterd	2372.53	5426.78	6021.41	0	0	3	AT5G40770	| Symbols: ATPHB3 | ATPHB3 (PROHIBITIN 3) | chr5:16332817-16333849 REVERSE
9RDBNGA_UP_034_G09_03DEC2003_067	EE543054	513894	-1.50564	-2.40126	-0.895625	-0.884793	3343.38	1439.37	697.531	0	0	24	AT4G25100	| Symbols: FSD1 | FSD1 (FE SUPEROXIDE DISMUTASE 1); iron superoxide dismutase | chr4:12884659-12886511 REVERSE
9RDBNGA_UP_034_G12_03DEC2003_084	EE543056	517288	3.70578	2.62774	-1.07804	-3.97438	1998.69	61568	4127.32	0	0	18	AT5G05020	| Symbols: | similar to unknown protein [Arabidopsis thaliana] (TAIR:AT2G41390.1) | chr5:1481085-1481549 REVERSE
9RDBNGA_UP_035_C01_03DEC2003_011	EE543088	505721	-1.53658	-1.40901	0.127569	0.481101	8251.34	2485.39	3491.09	1	2	4	AT5G17170	| Symbols: | rubredoxin family protein | chr5:5649337-5650977 FORWARD
9RDBNGA_UP_035_F01_03DEC2003_005	EE543117	512785	1.06189	1.2904	0.228504	0.326131	2214.34	4445.24	5177.06	3	4	3	AT5G41670	| Symbols: | 6-phosphogluconate dehydrogenase family protein | chr5:16682875-16684338 REVERSE
9RDBNGA_UP_035_F05_03DEC2003_037	EE543120	510468	-3.03787	-2.35837	0.679501	0.644736	39270.9	5523.24	9559.45	3	34	9	AT5G46960	| Symbols: | invertase/pectin methylesterase inhibitor family protein | chr5:19079447-19079971 REVERSE
9RDBNGA_UP_035_F11_03DEC2003_085	EE543126	510774	-2.47672	-3.50873	-1.03201	-1.37585	11869.3	1967.28	922.562	1	7	19	AT3G23727	| Symbols: SCRL12 | SCRL12 (SCR-Like 12) | chr3:8544870-8545362 FORWARD
9RDBNGA_UP_036_B10_03DEC2003_078	EE543165	498676	-1.87292	-2.45575	-0.582835	-0.0802246	9880.57	1854.71	1880.56	0	0	24	AT4G36220	| Symbols: CYP84A1, FAH1 | FAH1 (FERULATE-5-HYDROXYLASE 1); ferulate 5-hydroxylase | chr4:17137587-17139622 REVERSE
9RDBNGA_UP_036_C06_03DEC2003_044	EE543171	504384	1.2197	1.20061	-0.0190923	-0.0725182	8168.03	17744	19151	1	1	3	AT3G02700	| Symbols: | NC domain-containing protein | chr3:581734-582820 REVERSE
9RDBNGA_UP_036_D09_03DEC2003_073	EE543184	498240	-4.40287	-3.64707	0.755802	1.57687	28269.1	1090.89	2108.72	2	15	9		| Symbols:
9RDBNGA_UP_036_D10_03DEC2003_074	EE543185	513221	1.29926	0.948601	-0.350655	-0.673958	8402.09	21551.5	16060.3	1	1	3		| Symbols:
9RDBNGA_UP_036_E03_03DEC2003_023	EE543189	497805	0.387488	1.03811	0.650626	0.662586	4048.62	5204.34	8166.34	0	0	6	AT1G32540	| Symbols: LOL1 | LOL1 (LSD ONE LIKE 1) | chr1:11768023-11769571 FORWARD
9RDBNGA_UP_037_B02_03DEC2003_014	EE543241	507511	-1.36509	-1.0024	0.362687	0.271713	2290.81	848.453	1027.03	0	0	4	AT1G17720	| Symbols: | ATB BETA (Arabidopsis thaliana serine/threonine protein phosphatase 2A 55 kDa regulatory subunit B beta isofor); nucleotide binding | chr1:6093942-6098058 REVERSE
9RDBNGA_UP_037_D12_03DEC2003_090	EE543269	514067	-1.23908	-1.25717	-0.0180901	0.0432933	2084.94	821.112	924.531	0	0	4	AT1G01220	| Symbols: | GHMP kinase-related | chr1:91750-95552 FORWARD
9RDBNGA_UP_037_F06_03DEC2003_038	EE543284	511920	-2.67211	-3.17651	-0.504402	0.101204	8290.07	881.843	875.219	0	0	24		| Symbols:
9RDBNGA_UP_037_G12_03DEC2003_084	EE543298	517195	1.96399	1.84688	-0.117114	Filterd	3898.19	14424.6	14396.7	2	2	3	AT5G38480	| Symbols: RCI1, GRF3 | GRF3 (GENERAL REGULATORY FACTOR 3); protein phosphorylated amino acid binding | chr5:15427507-15428515 FORWARD
9RDBNGA_UP_037_H02_03DEC2003_002	EE543300	509603	2.08224	2.8753	0.793057	0.841169	2545	11464.5	19604.5	2	21	8	AT1G53070	| Symbols: | legume lectin family protein | chr1:19782039-19782857 FORWARD
9RDBNGA_UP_038_A01_03DEC2003_015	EE543309	516469	1.95157	1.26756	-0.68401	-0.739976	2283.72	9460.82	5802.12	2	3	23	AT5G47120	| Symbols: BI-1, ATBI1, ATBI-1 | ATBI-1 (ARABIDOPSIS BAX INHIBITOR 1) | chr5:19153298-19154812 FORWARD
9RDBNGA_UP_038_A09_03DEC2003_079	EE543314	500703	-4.15823	-4.00926	0.148975	0.115361	10809.9	453.171	518.281	0	0	4	AT2G25295	| Symbols: LCR81 | LCR81 (Low-molecular-weight cysteine-rich 81); ion channel inhibitor | chr2:10777012-10777500 FORWARD
9RDBNGA_UP_038_D11_03DEC2003_089	EE543344	512912	-4.43301	-3.3607	1.07231	1.75997	21899.2	795.91	2277.94	1	1	14	AT4G30067	| Symbols: LCR63 | LCR63 (Low-molecular-weight cysteine-rich 63) | chr4:14696080-14696484 FORWARD
9RDBNGA_UP_038_H10_03DEC2003_066	EE543381	502017	-1.23383	-0.998458	0.235375	0.144359	4029.66	1707.07	1871.06	0	0	4		| Symbols:
9RDBNGA_UP_038_H12_03DEC2003_082	EE543382	501634	1.17608	1.83822	0.662139	0.723216	1358.72	3057.54	5525.84	0	0	8	AT5G14780	| Symbols: FDH | FDH (FORMATE DEHYDROGENASE); NAD binding / cofactor binding / oxidoreductase, acting on the CH-OH group of donors, NAD or NADP as acceptor | chr5:4777046-4779193 FORWARD
9RDBNGA_UP_039_A12_03DEC2003_096	EE543393	511057	-1.35701	-1.54711	-0.190101	-0.177233	1762.12	650.752	550.656	1	1	4	AT1G26850	| Symbols: | dehydration-responsive family protein | chr1:9301133-9303419 REVERSE
9RDBNGA_UP_039_C10_03DEC2003_076	EE543412	510520	-4.27144	-4.29071	-0.0192706	-0.273731	12939.8	465.486	440.875	0	0	4	AT2G22155	| Symbols: | Encodes a ECA1 gametogenesis related family protein | chr2:9430949-9431254 FORWARD
9RDBNGA_UP_040_C09_03DEC2003_075	EE543496	498155	-2.13142	-2.62532	-0.493897	-0.626712	5550.94	1287.06	854.281	3	6	4	AT4G29300	| Symbols: LCR27 | LCR27 (Low-molecular-weight cysteine-rich 27) | chr4:14434141-14434487 REVERSE
9RDBNGA_UP_040_H03_03DEC2003_017	EE543544	510812	1.10702	2.06404	0.957016	0.92261	483.531	1083.77	2641.06	0	0	8	AT1G70710	| Symbols: CEL1 | CEL1 (cellulase 1); hydrolase, hydrolyzing O-glycosyl compounds | chr1:26663018-26666624 REVERSE
9RDBNGA_UP_041_B10_03DEC2003_078	EE543569	515102	-1.57992	-1.80342	-0.223503	0.113596	2797.31	851.247	683.031	0	0	4	AT1G73080	| Symbols: PEPR1 | PEPR1 (PEP1 RECEPTOR 1); ATP binding / kinase/ protein binding / protein serine/threonine kinase | chr1:27488174-27491682 FORWARD
9RDBNGA_UP_041_C04_03DEC2003_028	EE543575	511026	-1.70846	-1.80575	-0.0972906	-0.0212489	2693.53	798.511	699.844	0	0	4	AT4G27700	| Symbols: | rhodanese-like domain-containing protein | chr4:13826547-13827679 REVERSE
9RDBNGA_UP_041_E10_03DEC2003_072	EE543603	504824	1.85816	2.22791	0.369758	0.490151	676.938	3234.15	4600.6	0	0	3	AT3G61670	| Symbols: | similar to unknown protein [Arabidopsis thaliana] (TAIR:AT2G46380.1); similar to unknown [Striga asiatica] (GB:ABE66402.1); similar to Os02g0258300 [Oryza sativa (japonica cultivar-group)] (GB:NP_001046475.1); similar to Os06g0524300 [Oryza sativa (japonica cultivar-group)] (GB:NP_001057757.1) | chr3:22830027-22832845 FORWARD
9RDBNGA_UP_041_F08_03DEC2003_054	EE543611	506203	-4.14141	-4.26618	-0.124767	0.538095	29687.4	1078.5	1290.88	1	1	4		| Symbols:
9RDBNGA_UP_041_G08_03DEC2003_052	EE543620	510484	-4.13139	-4.20339	-0.0720029	0.0869832	17815.2	628.151	537.344	0	0	4	AT5G19172	| Symbols: | Encodes a defensin-like (DEFL) family protein. | chr5:6448184-6448706 REVERSE
9RDBNGA_UP_042_A10_05DEC2003_080	EE543640	507984	-0.911884	-1.20926	-0.297372	-0.23401	2922.69	1483.33	1050.31	3	91	5		| Symbols:
9RDBNGA_UP_042_B09_05DEC2003_077	EE543650	513285	-2.30487	-1.91622	0.388653	0.399372	4108.06	844.747	1075.84	0	0	4	AT4G18480	| Symbols: CH42, CH-42, CHL11, CHLI-1, CHLI1 | CHLI1 (CHLORINA 42); magnesium chelatase | chr4:10201908-10203372 REVERSE
9RDBNGA_UP_042_C04_05DEC2003_028	EE543656	503209	-4.49035	-4.31577	0.174585	0.578148	13879.7	334.126	404.906	0	0	4	AT2G13542	| Symbols: | Encodes a defensin-like (DEFL) family protein. | chr2:5650251-5650697 REVERSE
9RDBNGA_UP_042_C09_05DEC2003_075	EE543661	507068	2.26125	2.18449	-0.0767609	-0.363348	409.219	2162.31	1802.38	0	0	3	AT4G16430	| Symbols: | basic helix-loop-helix (bHLH) family protein | chr4:9267622-9269025 FORWARD
9RDBNGA_UP_042_C11_05DEC2003_091	EE543663	503615	-1.30675	-0.88346	0.423286	0.448002	3895	1407.92	2060.91	1	1	4	AT5G10240	| Symbols: ASN3 | ASN3 (ASPARAGINE SYNTHETASE 3); asparagine synthase (glutamine-hydrolyzing) | chr5:3212935-3216419 REVERSE
9RDBNGA_UP_042_D05_05DEC2003_041	EE543668	509723	0.171778	-0.57977	-0.751548	-0.828378	1796.94	2026.38	1144.62	1	2	21	AT3G59280	| Symbols: TXR1 | TXR1 (THAXTOMIN A RESISTANT 1) | chr3:21920243-21921496 REVERSE
9RDBNGA_UP_042_D10_05DEC2003_074	EE543671	517499	1.38975	1.2802	-0.109555	-0.0976958	1240.28	3228.99	3049.72	0	0	3	AT3G26618	| Symbols: ERF1-3 | ERF1-3 (EUKARYOTIC RELEASE FACTOR 1-3); translation release factor | chr3:9790091-9791398 FORWARD
9RDBNGA_UP_042_E08_05DEC2003_056	EE543678	506611	-2.108	-0.231131	1.87687	1.87117	4397.59	1180.98	4076.91	2	18	14	AT1G09370	| Symbols: | enzyme inhibitor/ pectinesterase | chr1:3024903-3025427 FORWARD
9RDBNGA_UP_044_B05_05DEC2003_045	EE543808	506538	1.86102	1.5772	-0.283819	-0.661185	478.969	2033.13	1257.25	0	0	3	AT1G62290	| Symbols: | pepsin A | chr1:23013772-23016346 REVERSE
9RDBNGA_UP_044_G07_05DEC2003_051	EE543855	516275	-3.82283	-3.16878	0.654043	0.850479	7002.16	458.521	691.312	0	0	9		| Symbols:
9RDBNGA_UP_045_B05_05DEC2003_045	EE543881	512011	-4.19211	-3.78808	0.40403	1.10075	11639.6	434.645	666.781	3	11	4	AT2G20605	| Symbols: | Encodes a Plant thionin family protein | chr2:8883571-8883813 FORWARD
9RDBNGA_UP_045_C01_05DEC2003_011	EE543887	505572	-3.91271	-2.52634	1.38636	1.80467	55917.2	4459.31	14292.5	3	57	14	AT5G38160	| Symbols: | protease inhibitor/seed storage/lipid transfer protein (LTP) family protein | chr5:15243066-15243377 FORWARD
9RDBNGA_UP_045_C11_05DEC2003_091	EE543897	509305	-4.41678	-4.15091	0.265873	1.27471	20336.1	541.273	886.031	2	4	4	AT1G47317	| Symbols: | Encodes a defensin-like (DEFL) family protein. | chr1:17349534-17349955 FORWARD
9RDBNGA_UP_045_D07_05DEC2003_057	EE543905	506050	-4.11471	-4.05364	0.061068	0.759105	17082.3	394.188	835.938	1	1	4	AT2G12465	| Symbols: LCR50 | LCR50 (Low-molecular-weight cysteine-rich 50) | chr2:5062607-5062954 REVERSE
9RDBNGA_UP_045_D08_05DEC2003_058	EE543906	500472	-1.90491	-1.72224	0.182671	0.28861	2885.91	867.914	811.719	0	0	4	AT3G15880	| Symbols: WSIP2, TPR4 | TPR4/WSIP2 (TOPLESS-RELATED 4) | chr3:5364460-5371875 REVERSE
9RDBNGA_UP_045_E01_05DEC2003_007	EE543911	503132	-1.57204	-1.86295	-0.290912	-0.352196	2427.88	772.55	654.281	0	0	4		| Symbols:
9RDBNGA_UP_045_E08_05DEC2003_056	EE543916	506578	-1.04005	-1.14489	-0.104844	0.0940439	3015.03	1383.52	1280.12	0	0	4	AT4G16442	| Symbols: | integral membrane family protein | chr4:9272064-9272992 REVERSE
9RDBNGA_UP_045_F06_05DEC2003_038	EE543924	504951	-1.82153	-2.01886	-0.197332	-0.335132	9542.03	3725.02	2276.06	1	3	4		| Symbols:
9RDBNGA_UP_046_A11_05DEC2003_095	EE543958	499409	1.49367	1.62874	0.135076	0.0832002	1222.34	3607.8	4308.03	1	1	3	AT1G58440	| Symbols: XF1 | XF1; oxidoreductase | chr1:21717759-21720911 REVERSE
9RDBNGA_UP_046_B05_05DEC2003_045	EE543964	503513	-1.20261	-0.903869	0.298738	0.236062	6346.41	2647.1	3188.03	0	0	4	AT2G46280	| Symbols: TIF3I1, TRIP-1 | TRIP-1 (TGF-BETA RECEPTOR INTERACTING PROTEIN 1); nucleotide binding | chr2:19010729-19012466 REVERSE
9RDBNGA_UP_046_C12_05DEC2003_092	EE543982	502019	Filterd	Filterd	#VALUE!	0.501902	6454.88	5903.44	7184.09	1	5	1	AT5G47700	| Symbols: | 60S acidic ribosomal protein P1 (RPP1C) | chr5:19345245-19345950 REVERSE
9RDBNGA_UP_046_F03_05DEC2003_021	EE544002	514480	-3.84917	-3.63912	0.210054	0.262687	5318.75	326.823	381.312	0	0	4		| Symbols:
9RDBNGA_UP_046_G02_05DEC2003_004	EE544012	498413	-0.454661	0.147365	0.602026	0.754755	2004.44	1481.58	2277.31	0	0	6		| Symbols:
9RDBNGA_UP_046_H09_05DEC2003_065	EE544030	512868	1.01932	1.50061	0.48129	0.483035	718.438	1736.41	2551.53	1	2	3	AT2G31960	| Symbols: GSL03, ATGSL3, ATGSL03 | ATGSL03 (GLUCAN SYNTHASE-LIKE 3); 1,3-beta-glucan synthase/ transferase, transferring glycosyl groups | chr2:13596622-13607143 FORWARD
9RDBNGA_UP_046_H11_05DEC2003_081	EE544032	507475	2.59331	2.97626	0.382954	0.617549	557.875	3241.51	4413.66	2	5	3	AT5G58490	| Symbols: | cinnamoyl-CoA reductase family | chr5:23660294-23661681 FORWARD
9RDBNGA_UP_047_A07_05DEC2003_063	EE544040	500255	1.16101	1.57675	0.415736	0.567927	2598.56	5977.61	7520	3	12	3	AT1G72370	| Symbols: AP40, RP40, RPSAA, P40 | P40 (40S ribosomal protein SA); structural constituent of ribosome | chr1:27246810-27248504 REVERSE
9RDBNGA_UP_047_B04_05DEC2003_030	EE544048	500121	1.54781	1.45201	-0.0958014	-0.101305	578.531	1745.26	1748.94	0	0	3	AT5G54930	| Symbols: | DNA binding | chr5:22323123-22324065 REVERSE
9RDBNGA_UP_047_C08_05DEC2003_060	EE544061	498935	1.99682	2.15796	0.161139	0.253266	676.188	2923.41	3614.31	2	4	3	AT3G14190	| Symbols: | similar to unknown protein [Arabidopsis thaliana] (TAIR:AT5G12360.1) | chr3:4710914-4711797 FORWARD
9RDBNGA_UP_047_D09_05DEC2003_073	EE544074	498571	1.78678	2.34728	0.560494	0.614451	1222.22	4739.67	8075.23	0	0	8	AT4G20440	| Symbols: SMB | SMB | chr4:11022854-11023627 REVERSE
9RDBNGA_UP_047_E03_05DEC2003_023	EE544079	517938	-0.854925	-0.26657	0.588355	0.756892	3841.06	2036.4	3209.28	0	0	10	AT4G11420	| Symbols: ATEIF3A-1, EIF3A-1, ATTIF3A1, TIF3A1, EIF3A | EIF3A (eukaryotic translation initiation factor 3A) | chr4:6947829-6952048 REVERSE
9RDBNGA_UP_047_F06_05DEC2003_038	EE544092	509805	0.979629	1.30043	0.320799	0.398303	1072.06	2241.02	2617.41	1	2	2		| Symbols:
9RDBNGA_UP_047_F11_05DEC2003_085	EE544096	505165	1.76606	2.53321	0.767152	1.7521	506.969	1281.29	3903.25	0	0	8		| Symbols:
9RDBNGA_UP_047_H12_05DEC2003_082	EE544115	514864	1.01482	1.34478	0.329959	0.27803	637.656	1339.1	1852.47	0	0	3	AT3G57560	| Symbols: | aspartate/glutamate/uridylate kinase family protein | chr3:21322141-21323184 REVERSE
9RDBNGA_UP_048_B12_05DEC2003_094	EE544135	516299	-3.82024	-2.94376	0.876487	1.49663	14890.7	925.345	2074.44	4	13	9	AT3G10195	| Symbols: | Encodes a defensin-like (DEFL) family protein. | chr3:3156635-3156981 REVERSE
9RDBNGA_UP_048_C12_05DEC2003_092	EE544146	512362	-4.60437	-4.4198	0.184572	1.41216	28303	737.324	1035.34	1	7	4	AT3G04945	| Symbols: LCR18 | LCR18 (Low-molecular-weight cysteine-rich 18) | chr3:1369120-1369538 REVERSE
9RDBNGA_UP_048_G07_05DEC2003_051	EE544183	509868	-4.49008	-4.16663	0.323449	0.897598	8728.56	266.328	397.531	1	2	4	AT5G54225	| Symbols: LCR83 | LCR83 (Low-molecular-weight cysteine-rich 83) | chr5:22031104-22031547 FORWARD
9RDBNGA_UP_049_A07_05DEC2003_063	EE544203	509014	2.26486	2.00457	-0.260292	-0.189437	685.344	3035.91	2784.12	2	3	3	AT1G12064	| Symbols: | similar to TNFR/CD27/30/40/95 cysteine-rich re (GB:ABD33006.1) | chr1:4077703-4078032 REVERSE
9RDBNGA_UP_049_F12_05DEC2003_086	EE544263	508611	-1.21512	-0.824208	0.390914	0.268692	4228.66	2022.27	2560.47	1	2	4	AT4G14880	| Symbols: CYTACS1, ATCYS-3A, OASA1 | OASA1 (O-ACETYLSERINE (THIOL) LYASE (OAS-TL) ISOFORM A1) | chr4:8518204-8520045 REVERSE
9RDBNGA_UP_049_G06_05DEC2003_036	EE544269	509030	1.89377	0.707256	-1.18652	-1.18453	1301.69	4834.47	1824.53	1	2	18	AT3G13310	| Symbols: | DNAJ heat shock N-terminal domain-containing protein | chr3:4310834-4311307 REVERSE
9RDBNGA_UP_050_B05_08DEC2003_045	EE544302	499187	1.98007	1.89551	-0.0845553	-0.205632	6025.28	23659.9	21675.3	3	6	3	AT1G78300	| Symbols: GF14 OMEGA, GRF2 | GRF2 (GENERAL REGULATORY FACTOR 2); protein phosphorylated amino acid binding | chr1:29466776-29467945 FORWARD
9RDBNGA_UP_050_G10_08DEC2003_068	EE544352	505468	-4.16466	-3.81847	0.346191	1.14842	9767.22	404.899	576.812	1	2	4	AT1G35435	| Symbols: | Encodes a defensin-like (DEFL) family protein. | chr1:13032784-13033225 REVERSE
BNDH4DCT_UP_001_B12_17DEC2004_094	DW999539	659223	0.322733	-0.462604	-0.785337	-0.814333	5583.94	7187.13	4570.69	3	5	21	AT1G35720	| Symbols: OXY5, ATOXY5, ANNAT1 | ANNAT1 (ANNEXIN ARABIDOPSIS 1); calcium ion binding / calcium-dependent phospholipid binding | chr1:13226516-13228151 FORWARD
BNDH4DCT_UP_002_E09_17DEC2004_071	DW999645	659304	-1.10854	-1.57206	-0.463518	-0.555293	5495.91	2675.39	1859.72	0	0	4	ATMG01270	| Symbols: RPS7 | encodes a mitochondrial ribosomal protein S7, a constituent of the small subunit of the ribosomal complex | chrM:314627-315073 FORWARD
BNDH4DCT_UP_004_A08_16DEC2004_064	DY005209	653295	2.06817	2.05635	-0.0118174	0.0661489	1354.72	6124.26	6213.41	1	1	3	AT1G14520	| Symbols: MIOX1 | MIOX1 (MYO-INISITOL OXYGENASE); oxidoreductase | chr1:4968371-4969949 REVERSE
BNDH4DCT_UP_006_F06_17DEC2004_038	DY005426	658789	1.73926	2.34921	0.609946	0.751511	455.281	1476.25	2416.12	0	0	8	AT3G11830	| Symbols: | chaperonin, putative | chr3:3732740-3736162 FORWARD
BNDH4DCT_UP_010_G03_16DEC2004_019	DY005761	655354	-2.3589	-2.57824	-0.219341	-0.2304	2586.34	550.006	401.938	1	2	4	AT3G04280	| Symbols: ARR22 | ARR22 (ARABIDOPSIS RESPONSE REGULATOR 22) | chr3:1130145-1130696 REVERSE
BNDH4DCT_UP_012_H01_16DEC2004_001	DY005931	656483	0.726107	-0.617007	-1.34311	-1.44064	2993.75	5172.21	2171.91	3	8	17	AT2G03937	| Symbols: | Encodes a defensin-like (DEFL) family protein. | chr2:1224429-1224750 FORWARD
BNDH4DCT_UP_017_E09_17DEC2004_071	DY006305	658975	1.07177	1.32745	0.255678	0.320637	1460.25	2959.38	3925.94	0	0	3	AT4G37870	| Symbols: PCK1, PEPCK | phosphoenolpyruvate carboxykinase (ATP), putative / PEP carboxykinase, putative / PEPCK, putative | chr4:17802968-17806326 REVERSE
BNDH4DCT_UP_018_H09_20DEC2004_065	DY006401	654843	-1.83555	-1.98499	-0.149444	-0.156552	1836.25	505.45	487.75	0	0	4	AT5G49810	| Symbols: MMT | MMT (methionine S-methyltransferase); S-adenosylmethionine-dependent methyltransferase | chr5:20256644-20263272 FORWARD
BNDH4DCT_UP_019_E03_17DEC2004_023	DY006446	655958	1.74556	1.20492	-0.54064	-0.456836	634.125	2424.62	1558.06	2	2	23	AT5G10770	| Symbols: | chloroplast nucleoid DNA-binding protein, putative | chr5:3403332-3405332 REVERSE
BNDH4DCT_UP_021_A05_18DEC2004_047	DY006580	659518	0.655522	1.30046	0.644938	0.95855	659.469	943.305	2006.78	0	0	7	AT3G12610	| Symbols: DRT100 | DRT100 (DNA-DAMAGE REPAIR/TOLERATION 100); protein binding | chr3:4006668-4007786 REVERSE
BNDH4DCT_UP_023_D05_18DEC2004_041	DY006777	654950	1.71664	0.730387	-0.986249	-0.999227	1635.06	6305.31	2579.34	1	1	23	AT1G44800	| Symbols: | nodulin MtN21 family protein | chr1:16916782-16919298 REVERSE
BNDH4DCT_UP_026_B10_22DEC2004_078	DY007014	658484	-2.37382	-1.9808	0.393022	0.41707	4952.03	904.075	1235.16	1	1	4	AT4G21990	| Symbols: PRH-26, PRH26, ATAPR3, APR3 | APR3 (APS REDUCTASE 3) | chr4:11657296-11658985 REVERSE
BNDH4DCT_UP_026_D05_22DEC2004_041	DY007028	658685	-2.17693	-2.11397	0.0629646	0.0968853	6384.88	1311.75	1392	1	2	4	ATCG00170	| Symbols: RPOC2 | RNA polymerase beta' subunit-2 | chrC:15938-20068 REVERSE
BNDH4DCT_UP_027_A07_17DEC2004_063	DY007080	652067	-1.51065	-1.81854	-0.307893	-0.331137	7204.5	2668.19	2395.53	1	1	4	AT2G21110	| Symbols: | disease resistance-responsive family protein | chr2:9057371-9057931 REVERSE
BNDH4DCT_UP_027_D06_17DEC2004_042	DY007113	653415	-4.98095	-4.99504	-0.0140877	0.150556	30928.1	706.07	734.094	0	0	4	AT3G13350	| Symbols: | high mobility group (HMG1/2) family protein / ARID/BRIGHT DNA-binding domain-containing protein | chr3:4335728-4337811 REVERSE
BNDH4DCT_UP_028_D10_17DEC2004_074	DY007201	656324	1.30543	Filterd	#VALUE!	-1.25788	1292.97	3663.39	1607.09	2	3	18	AT1G13830	| Symbols: | beta-1,3-glucanase-related | chr1:4739996-4740923 REVERSE
BNDH4DCT_UP_029_A06_17DEC2004_048	DY007250	656528	3.49379	2.65132	-0.842467	-0.806649	308.812	3547.93	1842.59	1	5	23	AT5G57685	| Symbols: | similar to unknown protein [Arabidopsis thaliana] (TAIR:AT4G25760.1); similar to At5g57685 [Medicago truncatula] (GB:ABE81292.1) | chr5:23383582-23384028 REVERSE
BNDH4DCT_UP_029_D11_17DEC2004_089	DY007286	659574	2.60609	0.817254	-1.78883	-1.87783	455.062	2992.19	740.938	0	0	18	AT1G71860	| Symbols: ATPTP1, PTP1 | PTP1 (PROTEIN TYROSINE PHOSPHATASE 1) | chr1:27030528-27032337 FORWARD
BNDH4DCT_UP_031_F05_17DEC2004_037	DY007466	654131	-4.06902	-2.63934	1.42968	2.43124	62508.3	3314.92	12895.8	0	0	14	AT1G68080	| Symbols: | oxidoreductase, acting on paired donors, with incorporation or reduction of molecular oxygen, 2-oxoglutarate as one donor, and incorporation of one atom each of oxygen into both donors | chr1:25521193-25522903 FORWARD
BNDH4DCT_UP_032_B05_18DEC2004_045	DY007510	655611	2.55005	2.49351	-0.056547	Filterd	1392.72	9732.31	6555.3	0	0	3	AT5G54960	| Symbols: PDC2 | PDC2 (PYRUVATE DECARBOXYLASE-2); pyruvate decarboxylase | chr5:22328084-22329907 REVERSE
BNDH4DCT_UP_032_H05_18DEC2004_033	DY007572	655704	0.8526	Filterd	#VALUE!	-0.901313	1858.22	3904.89	2107.94	0	0	22	AT3G56360	| Symbols: | similar to unknown protein [Arabidopsis thaliana] (TAIR:AT5G05250.1); similar to unknown protein [Oryza sativa (japonica cultivar-group)] (GB:AAP03420.1) | chr3:20907620-20908321 FORWARD
BNDH4DCT_UP_033_E06_17DEC2004_040	DY007616	654862	-1.07023	-0.495503	0.574723	0.740137	1785	900.08	1371.47	0	0	9		| Symbols:
BNDH4DCT_UP_034_G08_17DEC2004_052	DY007720	651896	-1.18009	-1.09118	0.0889059	0.0112375	3267.16	1515.69	1744.62	1	1	4	AT1G65020	| Symbols: | similar to NERD [Medicago truncatula] (GB:ABE94711.1); contains InterPro domain NERD; (InterPro:IPR011528) | chr1:24158186-24160174 REVERSE
BNDH5DCT_UP_001_C04_15DEC2003_028	EE460998	651060	-1.96747	-1.33166	0.635811	0.573317	6245.84	1834.54	2961.16	0	0	9	AT4G14930	| Symbols: | acid phosphatase survival protein SurE, putative | chr4:8538827-8541201 FORWARD
BNDH5DCT_UP_001_E01_15DEC2003_007	CN726990	655859	-4.42977	-4.50875	-0.0789804	0.0947504	7303.81	210.489	247.469	0	0	4	AT5G36490	| Symbols: | Encodes a ECA1 gametogenesis related family protein | chr5:14381447-14381803 REVERSE
BNDH5DCT_UP_001_H08_15DEC2003_050	EE461032	655457	2.13681	2.02967	-0.107141	-0.0164352	1517.25	6473.9	6672.75	2	3	3	AT5G24420	| Symbols: | glucosamine/galactosamine-6-phosphate isomerase-related | chr5:8336946-8337882 REVERSE
BNDH5DCT_UP_002_A12_15DEC2003_096	CN727012	655790	-1.54133	-1.25882	0.28251	0.237002	2212.25	686.54	924.625	0	0	4		| Symbols:
BNDH5DCT_UP_002_B06_15DEC2003_046	EE461044	652476	-1.35035	-1.8571	-0.506746	Filterd	9267.1	2794.45	2551.19	0	0	24	ATCG00800	| Symbols: RPS3 | encodes a chloroplast ribosomal protein S3, a constituent of the small subunit of the ribosomal complex | chrC:82826-83482 REVERSE
BNDH5DCT_UP_002_F04_15DEC2003_022	EE461073	656910	0.964831	1.26001	0.295182	0.487566	1247.53	2225.37	3331.91	2	6	2	AT2G30620	| Symbols: | histone H1.2 | chr2:13052437-13053344 FORWARD
BNDH5DCT_UP_003_C10_15DEC2003_076	EE461114	651273	1.51687	1.70356	0.186686	0.239176	2208.59	6362.73	6963.62	3	9	3	AT1G53240	| Symbols: | malate dehydrogenase (NAD), mitochondrial | chr1:19858634-19860470 REVERSE
BNDH5DCT_UP_003_C11_15DEC2003_091	CN727050	650461	2.37354	1.23296	-1.14058	-1.06496	580.594	2989.87	1494.81	0	0	18	AT5G09870	| Symbols: CESA5 | CESA5 (CELLULASE SYNTHASE 5); transferase, transferring glycosyl groups | chr5:3073357-3077975 FORWARD
BNDH5DCT_UP_003_F10_15DEC2003_070	CN727063	655171	-1.52843	-1.66756	-0.139129	-0.304328	10687.1	4167.56	3328.56	1	4	4		| Symbols:
BNDH5DCT_UP_003_G01_15DEC2003_003	CN727065	657603	1.25868	1.46421	0.205536	0.406727	1936.34	4428.89	5199.25	1	2	3	AT4G20800	| Symbols: | FAD-binding domain-containing protein | chr4:11139667-11141253 FORWARD
BNDH5DCT_UP_003_G02_15DEC2003_004	CN727066	655742	-1.05567	-0.230921	0.824746	0.808298	2199.06	1104.6	1749.66	2	2	9	AT2G18160	| Symbols: ATBZIP2, GBF5 | GBF5 (G-box binding factor 5); DNA binding / transcription factor | chr2:7905370-7905885 REVERSE
BNDH5DCT_UP_004_B01_15DEC2003_013	EE461154	650782	-2.44052	-2.65894	-0.218421	-0.304128	23875.9	4487.78	3401.78	1	1	4		| Symbols:
BNDH5DCT_UP_004_B10_15DEC2003_078	CN727083	651580	1.73209	1.88154	0.149446	Filterd	728.594	2512.72	2635.06	1	2	3		| Symbols:
BNDH5DCT_UP_004_B11_15DEC2003_093	CN727084	658043	2.1944	2.0708	-0.123595	Filterd	637.875	3540.59	3692.44	1	1	3		| Symbols:
BNDH5DCT_UP_004_E11_15DEC2003_087	CN727099	655932	-1.35627	-1.34256	0.0137109	-0.070962	7707.31	3005.97	3329.91	0	0	4	AT1G19730	| Symbols: ATH4, ATTRX4 | ATTRX4 (thioredoxin H-type 4); thiol-disulfide exchange intermediate | chr1:6823154-6824011 REVERSE
BNDH5DCT_UP_005_C04_16DEC2003_028	EE461209	657601	-1.44321	-1.34228	0.100927	-0.0850243	4649.5	1764.98	1779.25	1	1	4	ATCG00150	| Symbols: ATPI | Encodes a subunit of ATPase complex CF0, which is a proton channel that supplies the proton motive force to drive ATP synthesis by CF1 portion of the complex. | chrC:14021-14770 REVERSE
BNDH5DCT_UP_005_D04_16DEC2003_026	CN727130	653057	2.00148	1.40004	-0.601442	-0.544084	1701.25	7047.98	4908.56	0	0	23		| Symbols:
BNDH5DCT_UP_005_E06_16DEC2003_040	EE461228	650691	-1.77213	-0.847823	0.92431	0.966093	2742.84	969.399	1627.5	1	4	9	AT4G12900	| Symbols: | gamma interferon responsive lysosomal thiol reductase family protein / GILT family protein | chr4:7548818-7549944 FORWARD
BNDH5DCT_UP_006_A03_16DEC2003_031	EE461251	650928	1.42511	1.10652	-0.318586	-0.48079	685.188	2098.15	1721.44	1	1	3	AT1G68490	| Symbols: | similar to unknown protein [Arabidopsis thaliana] (TAIR:AT1G13390.2); similar to hypothetical protein [Cleome spinosa] (GB:ABD96883.1) | chr1:25697589-25698609 FORWARD
BNDH5DCT_UP_006_E07_16DEC2003_055	EE461281	655676	1.76191	0.551926	-1.20998	-1.5277	7029.31	23882.5	8740.56	1	1	18	AT4G30270	| Symbols: MERI-5, BRU1, MERI5B | MERI5B (MERISTEM-5); hydrolase, acting on glycosyl bonds | chr4:14819451-14820454 REVERSE
BNDH5DCT_UP_006_F03_16DEC2003_021	EE461286	656428	0.687613	1.27538	0.587769	0.696341	2058.75	3249.6	5448.88	0	0	7	AT4G24190	| Symbols: SHD | SHD (SHEPHERD); ATP binding | chr4:12551912-12555861 REVERSE
BNDH5DCT_UP_006_G10_16DEC2003_068	EE461299	653718	-1.9473	-0.552592	1.39471	1.31218	4805.56	1437.08	3492	1	3	14	AT1G52040	| Symbols: ATMBP, MBP1 | MBP1 (MYROSINASE-BINDING PROTEIN 1) | chr1:19354264-19356247 REVERSE
BNDH5DCT_UP_006_H11_16DEC2003_081	CN727180	653845	3.04025	1.93067	-1.10958	-1.33115	567.844	4673.95	2006.56	0	0	18		| Symbols:
BNDH5DCT_UP_007_C11_16DEC2003_091	CN727196	654596	-0.981071	-1.14586	-0.164794	-0.232237	5136.12	2649.29	2595.12	0	0	5	AT1G67785	| Symbols: | similar to Os01g0908400 [Oryza sativa (japonica cultivar-group)] (GB:NP_001045143.1); contains domain PH domain-like (SSF50729) | chr1:25419763-25420647 REVERSE
BNDH5DCT_UP_007_E04_16DEC2003_024	EE461328	653453	0.239464	0.857602	0.618138	0.697619	9890.38	10251.4	18226.8	1	2	6	AT4G33270	| Symbols: CDC20.1 | CDC20.1; signal transducer | chr4:16044549-16046594 REVERSE
BNDH5DCT_UP_007_E11_16DEC2003_087	CN727204	657008	3.06279	3.48861	0.42582	0.522094	500.188	3797.27	6193.97	3	3	3		| Symbols:
BNDH5DCT_UP_007_H02_16DEC2003_002	EE461346	657354	1.18301	1.37658	0.193568	0.541342	667.594	1594.56	2334.72	1	1	3		| Symbols:
BNDH5DCT_UP_008_B01_16DEC2003_013	CN727221	654009	1.38407	1.76843	0.384363	0.301241	942.031	2386.66	3311.81	1	1	3	AT4G01610	| Symbols: | cathepsin B-like cysteine protease, putative | chr4:694857-696937 FORWARD
BNDH5DCT_UP_008_B02_16DEC2003_014	EE461355	656476	0.575554	-0.313886	-0.88944	-0.955754	5627.88	8454.99	4772.84	1	14	22		| Symbols:
BNDH5DCT_UP_008_G12_16DEC2003_084	CN727248	651046	2.44409	2.98677	0.542678	0.688193	597.031	2922.88	5487.42	1	1	8	AT4G25000	| Symbols: ATAMY1, AMY1 | AMY1 (ALPHA-AMYLASE-LIKE); alpha-amylase | chr4:12852119-12853835 REVERSE
BNDH5DCT_UP_009_C11_16DEC2003_091	CN727268	656865	2.65539	3.02712	0.371733	0.239626	263	1794.38	2387.12	0	0	3	AT1G04690	| Symbols: KV-BETA1, KAB1 | KAB1 (POTASSIUM CHANNEL BETA SUBUNIT); potassium channel | chr1:1313661-1315419 FORWARD
BNDH5DCT_UP_009_E12_16DEC2003_088	CN727277	655246	-0.238791	-0.819837	-0.581046	-0.702655	6398.22	5058	3884.62	0	0	21		| Symbols:
BNDH5DCT_UP_009_G08_16DEC2003_052	EE461442	653120	1.84459	1.06999	-0.774599	-0.956527	2885.28	10732	5870.72	1	3	23	AT2G19310	| Symbols: | similar to HSP18.2 (HEAT SHOCK PROTEIN 18.2) [Arabidopsis thaliana] (TAIR:AT5G59720.1); similar to low molecular weight heat-shock protein [Corylus avellana] (GB:AAD15628.1); similar to 18.5 kDa class I heat shock protein (HSP 18.5) (GB:P05478); contains InterPro domain HSP20-like chaperone; (InterPro:IPR008978) | chr2:8376974-8377462 REVERSE
BNDH5DCT_UP_010_B01_16DEC2003_013	EE461462	652673	-1.7287	-0.870172	0.858524	0.757848	3484.38	1075.85	2015.72	2	4	9	AT2G30860	| Symbols: GLUTTR, ATGSTF7, ATGSTF9 | ATGSTF9 (Arabidopsis thaliana Glutathione S-transferase (class phi) 9); glutathione transferase | chr2:13146209-13147134 FORWARD
BNDH5DCT_UP_010_F04_16DEC2003_022	CN727309	652456	1.91161	1.63228	-0.279323	-0.421256	622.719	2443.27	1911.38	0	0	3		| Symbols:
BNDH5DCT_UP_010_G06_16DEC2003_036	CN727316	654876	2.61206	1.70208	-0.90998	-0.936068	729.469	4716.61	2436.81	1	1	23	AT1G30490	| Symbols: ATHB9 | PHV (PHAVOLUTA); DNA binding / transcription factor | chr1:10796310-10800726 REVERSE
BNDH5DCT_UP_010_H05_16DEC2003_033	CN727320	656503	-4.54761	-4.65927	-0.111664	1.26564	48089.1	1438.82	1800.88	7	24	4	AT5G17340	| Symbols: | similar to unknown protein [Arabidopsis thaliana] (TAIR:AT3G03272.1); similar to M3.4 protein [Brassica napus] (GB:AAD24197.1) | chr5:5715738-5716220 REVERSE
BNDH5DCT_UP_011_B12_16DEC2003_094	CN727335	655433	1.63231	1.9973	0.364986	0.905012	1111.59	2851.82	5941.62	0	0	3	AT5G56120	| Symbols: | similar to unknown protein [Arabidopsis thaliana] (TAIR:AT3G12870.1); similar to hypothetical protein [Oryza sativa (japonica cultivar-group)] (GB:BAD08703.1) | chr5:22738709-22739419 FORWARD
BNDH5DCT_UP_011_D02_16DEC2003_010	EE461516	658002	2.22529	1.65527	-0.57002	-0.597641	494.688	2340.21	1681.78	0	0	23		| Symbols:
BNDH5DCT_UP_011_D07_16DEC2003_057	EE461520	654769	-3.15934	-2.55487	0.604463	0.646081	24245	3301.83	5096.97	0	0	9	AT1G72290	| Symbols: | trypsin and protease inhibitor family protein / Kunitz family protein | chr1:27219514-27220161 FORWARD
BNDH5DCT_UP_012_B07_26JAN2004_061	EE461561	655730	-1.44916	-1.27768	0.171479	Filterd	2630.12	1198.45	892.125	0	0	4	ATCG00640	| Symbols: RPL33 | encodes a chloroplast ribosomal protein L33, a constituent of the large subunit of the ribosomal complex | chrC:67488-67688 FORWARD
BNDH5DCT_UP_013_C11_26JAN2004_091	CN727405	657756	1.08859	1.76151	0.672923	0.907235	1194.06	2315.29	4174.03	0	0	8	AT5G62670	| Symbols: AHA11 | AHA11 (ARABIDOPSIS H(+)-ATPASE 11); ATPase | chr5:25176721-25182183 FORWARD
BNDH5DCT_UP_015_A04_26JAN2004_032	CN727450	657032	-2.14908	-1.80388	0.345201	0.195805	2462.06	570.869	701.312	0	0	4	ATCG01090	| Symbols: NDHI | Encodes subunit of the chloroplast NAD(P)H dehydrogenase complex | chrC:119244-119762 REVERSE
BNDH5DCT_UP_015_F12_26JAN2004_086	CN727474	650932	1.87057	2.3243	0.453725	0.677705	320.125	1077.48	1792.88	1	2	3	AT4G24190	| Symbols: SHD | SHD (SHEPHERD); ATP binding | chr4:12551912-12555861 REVERSE
BNDH5DCT_UP_015_G02_26JAN2004_004	CN727475	650702	1.56121	1.65026	0.0890508	0.249296	565.156	1525.75	1985.97	0	0	3	AT2G01820	| Symbols: | leucine-rich repeat protein kinase, putative | chr2:357663-360680 REVERSE
BNDH5DCT_UP_016_A11_26JAN2004_095	CN727482	655045	-0.21578	0.409078	0.624858	0.745615	1472.09	1215.13	2155.41	1	1	6	AT1G05210	| Symbols: | similar to unknown protein [Arabidopsis thaliana] (TAIR:AT2G32380.1); similar to hypothetical protein [Oryza sativa (japonica cultivar-group)] (GB:BAC57387.1); similar to Os07g0458700 [Oryza sativa (japonica cultivar-group)] (GB:NP_001059570.1) | chr1:1510468-1511484 FORWARD
BNDH5DCT_UP_016_D09_26JAN2004_073	CN727496	652584	5.87209	3.66105	-2.21105	-3.5	487.75	34159.1	3272.81	0	0	18	AT5G13170	| Symbols: | nodulin MtN3 family protein | chr5:4181334-4183174 REVERSE
BNDH5DCT_UP_016_F07_26JAN2004_053	CN727503	656767	2.21382	1.9874	-0.226424	Filterd	719.5	3208.05	3323.31	1	1	3		| Symbols:
BNDH5DCT_UP_017_B09_26JAN2004_077	CN727519	652696	1.9861	-0.664015	-2.65011	-2.75788	693.906	2912.97	435	1	1	18	AT1G26820	| Symbols: RNS3 | RNS3 (RIBONUCLEASE 3); endoribonuclease | chr1:9292747-9293709 REVERSE
BNDH5DCT_UP_017_D04_26JAN2004_026	CN727530	651781	-1.14354	-1.1357	0.00783685	0.152399	2171.09	917.8	818.688	0	0	4	AT5G15550	| Symbols: | transducin family protein / WD-40 repeat family protein | chr5:5059054-5062006 REVERSE
BNDH5DCT_UP_017_D05_26JAN2004_041	CN727531	657716	3.29584	1.57534	-1.7205	-1.87572	479.156	4604.61	1259.78	0	0	18	AT1G21680	| Symbols: | similar to unknown protein [Arabidopsis thaliana] (TAIR:AT1G21670.1); similar to WD40 domain protein beta Propeller [Solibacter usitatus Ellin6076] (GB:YP_828764.1); similar to Os03g0840200 [Oryza sativa (japonica cultivar-group)] (GB:NP_001051846.1); similar to Os07g0638100 [Oryza sativa (japonica cultivar-group)] (GB:NP_001060406.1); contains InterPro domain TolB, C-terminal; (Inte…
BNDH5DCT_UP_017_G02_26JAN2004_004	CN727538	656573	-1.50676	-1.28754	0.21922	0.147338	3554.06	1291.47	1383.25	1	1	4	AT3G13120	| Symbols: | 30S ribosomal protein S10, chloroplast, putative | chr3:4220317-4221533 REVERSE
BNDH5DCT_UP_017_H12_26JAN2004_082	CN727548	650424	1.47226	0.340575	-1.13168	-1.28716	959.469	2857.67	1222	0	0	18	AT3G51730	| Symbols: | saposin B domain-containing protein | chr3:19197949-19199415 FORWARD
BNDH5DCT_UP_018_B04_27JAN2004_030	CN727555	652239	1.79677	1.71899	-0.0777852	-0.0357536	1583.88	5590.28	5441.84	2	3	3	AT3G18490	| Symbols: | aspartyl protease family protein | chr3:6349096-6350598 REVERSE
BNDH5DCT_UP_018_B08_27JAN2004_062	CN727558	656016	1.21979	0.549549	-0.670242	-1.00936	783.688	2022.86	1118.44	1	3	23	AT2G44670	| Symbols: | senescence-associated protein-related | chr2:18432354-18432748 FORWARD
BNDH5DCT_UP_018_C02_27JAN2004_012	CN727561	652608	2.1986	2.48318	0.284575	0.654327	441.75	2033.86	3077.97	0	0	3	AT2G30020	| Symbols: | protein phosphatase 2C, putative / PP2C, putative | chr2:12821514-12822981 FORWARD
BNDH5DCT_UP_018_F01_27JAN2004_005	EE461883	652485	-1.64995	-1.79579	-0.14584	-0.237311	5260.47	1705.95	1476.38	4	4	4	ATMG00030	| Symbols: ORF107A | Identical to Hypothetical mitochondrial protein AtMg00030 (ORF107a) [Arabidopsis Thaliana] (GB:P93276); similar to hypothetical protein NitaMp027 [Nicotiana tabacum] (GB:YP_173374.1) | chrM:11918-12241 FORWARD
BNDH5DCT_UP_018_F09_27JAN2004_069	EE461887	651153	-1.1092	-1.1429	-0.033696	Filterd	10332.3	5160.61	4377.72	1	2	4	AT4G18580	| Symbols: | unknown protein | chr4:10234864-10235535 REVERSE
BNDH5DCT_UP_018_G07_27JAN2004_051	EE461893	657500	1.82837	1.58621	-0.242154	-0.25289	757.594	2726.5	2196.41	1	1	3	AT5G20900	| Symbols: | similar to unknown protein [Arabidopsis thaliana] (TAIR:AT3G43440.1); similar to ZIM motif family protein, expressed [Oryza sativa (japonica cultivar-group)] (GB:ABF96481.1); similar to OSJNBa0060D06.16 [Oryza sativa (japonica cultivar-group)] (GB:CAE03550.1); similar to Os04g0653000 [Oryza sativa (japonica cultivar-group)] (GB:NP_001054103.1); contains InterPro domain ZIM; (InterPro…
BNDH5DCT_UP_018_G08_27JAN2004_052	EE461894	651095	-2.19833	-2.09348	0.104849	0.232323	22559.1	4812.88	5413.5	5	14	4	AT3G16140	| Symbols: PSAH-1 | PSAH-1 (photosystem I subunit H-1) | chr3:5468676-5469421 REVERSE
BNDH5DCT_UP_019_A04_26JAN2004_032	CN727581	654992	-0.653989	0.0125113	0.6665	0.722071	3553.34	2386.22	4098.25	1	1	10		| Symbols:
BNDH5DCT_UP_019_D04_26JAN2004_026	CN727594	656040	0.469222	0.945411	0.476189	0.600579	1083.34	1550.1	2118.16	2	2	1	AT1G61790	| Symbols: | OST3/OST6 family protein | chr1:22818055-22819095 FORWARD
BNDH5DCT_UP_019_E05_26JAN2004_039	CN727599	652506	2.34364	1.64622	-0.697413	-0.869299	734.031	4139	2491.25	0	0	23	AT3G09980	| Symbols: | similar to unknown protein [Arabidopsis thaliana] (TAIR:AT5G03660.1); similar to hypothetical protein [Ipomoea trifida] (GB:AAS79606.1); contains InterPro domain Protein of unknown function DUF662; (InterPro:IPR007033); contains InterPro domain t-snare; (InterPro:IPR010989) | chr3:3069363-3071150 FORWARD
BNDH5DCT_UP_020_A10_26JAN2004_080	CN727619	650576	-0.98168	-1.07032	-0.0886368	Filterd	4328.25	2358.61	1901.09	0	0	5	AT4G35260	| Symbols: IDH1 | IDH1 (ISOCITRATE DEHYDROGENASE 1); isocitrate dehydrogenase (NAD+) | chr4:16774499-16776238 REVERSE
BNDH5DCT_UP_020_B06_26JAN2004_046	CN727621	656703	-1.70176	-1.68515	0.0166165	-0.217653	8220.31	2565.31	2367.25	0	0	4	AT1G75900	| Symbols: | family II extracellular lipase 3 (EXL3) | chr1:28502840-28504604 FORWARD
BNDH5DCT_UP_020_B08_26JAN2004_062	EE461955	651957	-1.69544	-1.68677	0.00866944	-0.306397	11703.9	3936.37	3632.59	1	4	4	ATCG00650	| Symbols: RPS18 | chloroplast-encoded ribosomal protein S18 | chrC:67917-68222 FORWARD
BNDH5DCT_UP_020_F10_26JAN2004_070	CN727642	655632	-2.21628	-2.17997	0.0363118	0.0791324	2131.44	470.256	442.125	0	0	4	AT4G16146	| Symbols: | similar to unknown protein [Arabidopsis thaliana] (TAIR:AT1G69510.2); similar to negatively light-regulated protein, putative, expressed [Oryza sativa (japonica cultivar-group)] (GB:ABA97694.2); contains InterPro domain Lg106-like; (InterPro:IPR012482) | chr4:9142677-9144370 REVERSE
BNDH5DCT_UP_021_B10_26JAN2004_078	CN727662	655893	2.43822	2.24049	-0.197731	-0.262273	4474.09	23910.5	19884.7	1	30	3	AT1G13440	| Symbols: GAPC-2 | GAPC-2; glyceraldehyde-3-phosphate dehydrogenase | chr1:4608462-4610491 REVERSE
BNDH5DCT_UP_021_C09_26JAN2004_075	EE462008	656492	-1.03942	-1.48538	-0.445964	-0.450606	4463.41	2519.41	1702.16	3	5	4	AT4G21980	| Symbols: ATG8A, APG8A | APG8A (autophagy 8A) | chr4:11655880-11656821 FORWARD
BNDH5DCT_UP_021_F09_26JAN2004_069	EE462034	654614	-1.13426	0.572666	1.70692	1.37348	2512.72	1211.6	3012.94	1	1	14	AT5G06860	| Symbols: PGIP1 | PGIP1 (POLYGALACTURONASE INHIBITING PROTEIN 1); protein binding | chr5:2132374-2133435 FORWARD
BNDH5DCT_UP_021_F11_26JAN2004_085	EE462036	650465	0.833824	-1.38777	-2.22159	-2.38211	9836.38	17735.8	3531.09	2	8	17	AT5G50260	| Symbols: | cysteine proteinase, putative | chr5:20472831-20474088 FORWARD
BNDH5DCT_UP_023_B02_27JAN2004_014	EE462155	655066	-1.75147	-1.31817	0.433306	0.340473	2680.03	789.071	1106.44	2	2	4	AT5G58330	| Symbols: | malate dehydrogenase (NADP), chloroplast, putative | chr5:23597236-23599513 REVERSE
BNDH5DCT_UP_023_B05_27JAN2004_045	EE462158	656464	-1.05714	-1.08748	-0.0303375	-0.0753803	2502.62	1218.49	1273.72	0	0	4	AT3G56740	| Symbols: | ubiquitin-associated (UBA)/TS-N domain-containing protein | chr3:21026610-21028862 FORWARD
BNDH5DCT_UP_023_B12_27JAN2004_094	EE462163	657005	-1.83354	-1.93509	-0.101548	0.0849728	2721.34	617.451	636.906	0	0	4	AT2G03420	| Symbols: | similar to expressed protein [Oryza sativa (japonica cultivar-group)] (GB:ABF94594.1) | chr2:1035097-1035934 REVERSE
BNDH5DCT_UP_023_D07_27JAN2004_057	EE462181	656337	1.53899	0.674321	-0.864671	-1.02574	4390.44	13083.6	6631.62	1	1	23		| Symbols:
BNDH5DCT_UP_023_D10_27JAN2004_074	EE462184	651355	0.802491	-0.222096	-1.02459	-1.18059	5231.53	8695.75	4533.41	1	4	17		| Symbols:
BNDH5DCT_UP_023_E06_27JAN2004_040	EE462192	657250	1.28148	1.55491	0.273424	0.144311	1781.66	4137.78	4735.44	1	4	3	AT5G19760	| Symbols: | dicarboxylate/tricarboxylate carrier (DTC) | chr5:6679593-6681847 REVERSE
BNDH5DCT_UP_023_G10_27JAN2004_068	EE462217	656526	0.625795	1.62321	0.997416	0.969915	593.719	937.54	1912.03	1	5	7	AT3G30775	| Symbols: AT-POX, ATPOX, ATPDH, PRO1, ERD5 | ERD5 (EARLY RESPONSIVE TO DEHYDRATION 5, PROLINE OXIDASE); proline dehydrogenase | chr3:12451359-12453605 REVERSE
BNDH5DCT_UP_024_A05_27JAN2004_047	EE462234	651131	1.6404	1.69458	0.0541764	-0.110085	3238.25	9917.99	9444.56	3	5	3	AT1G53750	| Symbols: RPT1A | RPT1A (regulatory particle triple-A 1A); ATPase | chr1:20069589-20071992 REVERSE
BNDH5DCT_UP_024_A10_27JAN2004_080	EE462239	655323	-4.29557	-3.48555	0.810016	1.73865	20872.6	795.528	1842.88	1	1	9	AT1G52400	| Symbols: BGL1 | BGL1 (BETA-GLUCOSIDASE HOMOLOG 1); hydrolase, hydrolyzing O-glycosyl compounds | chr1:19518919-19521599 FORWARD
BNDH5DCT_UP_024_B05_27JAN2004_045	EE462245	655720	1.62142	0.752704	-0.868712	-0.885665	2153.97	6079.4	3423.25	1	1	23	AT3G07090	| Symbols: | similar to unknown protein [Arabidopsis thaliana] (TAIR:AT5G25170.1); similar to expressed protein [Oryza sativa (japonica cultivar-group)] (GB:ABB47783.1); similar to unknown protein [Oryza sativa] (GB:AAG16855.1); similar to Os02g0814000 [Oryza sativa (japonica cultivar-group)] (GB:NP_001048488.1); contains InterPro domain Protein of unknown function DUF862, eukaryotic; (InterPro:I…
BNDH5DCT_UP_024_B12_27JAN2004_094	EE462251	651423	2.17891	2.43258	0.253669	0.344236	9112.94	35661.9	46321.2	4	24	3	AT5G64310	| Symbols: ATAGP1, AGP1 | AGP1 (ARABINOGALACTAN-PROTEIN 1) | chr5:25739244-25739639 FORWARD
BNDH5DCT_UP_024_E04_27JAN2004_024	EE462277	657132	1.19485	1.5956	0.400755	0.322904	836.656	1873.47	2428.78	1	2	3	AT5G50090	| Symbols: | similar to unknown protein [Arabidopsis thaliana] (TAIR:AT5G62900.1); similar to T10O24.15, related [Lycopersicon esculentum] (GB:AAX95759.1) | chr5:20387187-20388104 FORWARD
BNDH5DCT_UP_024_F01_27JAN2004_005	EE462286	653706	2.21598	2.55106	0.335075	0.214943	582.281	2773.46	3612.34	3	7	3	AT1G11680	| Symbols: EMB1738, CYP51A2, CYP51, CYP51G1 | CYP51G1 (CYTOCHROME P450 51); oxygen binding | chr1:3938925-3940585 FORWARD
BNDH5DCT_UP_024_F07_27JAN2004_053	EE462292	651765	-1.48043	-1.09933	0.381098	0.39201	22445.9	7659.49	10970.9	2	16	4	AT3G09390	| Symbols: ATMT-K, ATMT-1, MT2, MT2A | MT2A (METALLOTHIONEIN 2A) | chr3:2889743-2890194 REVERSE
BNDH5DCT_UP_024_G02_27JAN2004_004	EE462299	652018	-3.71455	-3.63021	0.0843321	0.296657	4157.62	273.762	324.562	0	0	4	AT4G30430	| Symbols: TET9 | TET9 (TETRASPANIN9) | chr4:14879035-14880278 REVERSE
BNDH5DCT_UP_024_H02_27JAN2004_002	EE462310	652062	-1.87127	-1.19081	0.68046	0.588425	1901.59	512.69	781.281	1	2	9		| Symbols:
BNDH5DCT_UP_024_H05_27JAN2004_033	EE462313	656093	1.3642	1.45795	0.0937531	0.211392	666.375	1572.7	2011.75	1	1	3	AT3G02880	| Symbols: | leucine-rich repeat transmembrane protein kinase, putative | chr3:634826-636989 FORWARD
BNDH5DCT_UP_025_A08_27JAN2004_064	EE462328	650550	1.28816	2.13385	0.845688	0.710894	632.781	1482.85	2647.56	2	3	8	AT5G53480	| Symbols: | importin beta-2, putative | chr5:21731242-21733935 FORWARD
BNDH5DCT_UP_025_B11_27JAN2004_093	EE462341	651370	1.91538	1.52388	-0.3915	-0.181413	516.281	1912.06	1690.75	1	2	3	AT5G62390	| Symbols: ATBAG7 | ATBAG7 (ARABIDOPSIS THALIANA BCL-2-ASSOCIATED ATHANOGENE 7); calmodulin binding | chr5:25069603-25071396 REVERSE
BNDH5DCT_UP_025_C02_27JAN2004_012	EE462344	656106	Filterd	0.885235	#VALUE!	0.997728	3758.38	4238.9	7432.84	3	5	6	AT5G27670	| Symbols: | histone H2A, putative | chr5:9792810-9793368 REVERSE
BNDH5DCT_UP_025_D02_27JAN2004_010	EE462355	651115	1.41198	1.08995	-0.322028	-0.30668	1195.28	3211.81	2933.94	0	0	3	AT3G54080	| Symbols: | sugar binding | chr3:20036375-20037427 FORWARD
BNDH5DCT_UP_025_E01_27JAN2004_007	EE462366	655162	-2.25831	-2.16283	0.0954867	0.0469127	19013.5	4274.83	4673.31	0	0	4	ATCG00300	| Symbols: YCF9 | encodes PsbZ, which is a subunit of photosystem II. In Chlamydomonas, this protein has been shown to be essential in the interaction between PS II and the light harvesting complex II. | chrC:35751-35939 FORWARD
BNDH5DCT_UP_026_C01_28JAN2004_011	EE462433	655347	1.03164	0.327942	-0.703693	-0.752152	2647.94	4734.51	3182.69	0	0	23	AT5G59820	| Symbols: ZAT12, RHL41 | RHL41 (RESPONSIVE TO HIGH LIGHT 41); nucleic acid binding / transcription factor/ zinc ion binding | chr5:24120299-24120787 FORWARD
BNDH5DCT_UP_026_D08_28JAN2004_058	EE462451	655467	-2.2555	-1.90443	0.351075	0.511237	8068.03	1389.68	2023.69	1	2	4		| Symbols:
BNDH5DCT_UP_026_E05_28JAN2004_039	EE462460	657372	2.02871	1.17612	-0.852589	-1.10669	2934.31	12646.4	6483.09	2	19	23	AT3G09950	| Symbols: | similar to unknown protein [Arabidopsis thaliana] (TAIR:AT5G55620.1); similar to unknown protein [Arabidopsis thaliana] (TAIR:AT3G55570.1); similar to hypothetical protein [Oryza sativa (japonica cultivar-group)] (GB:BAA94540.1) | chr3:3060359-3060637 REVERSE
BNDH5DCT_UP_026_F06_28JAN2004_038	EE462471	650462	2.01461	1.96948	-0.0451224	0.00481282	535.25	2017.55	1959.12	1	3	3	AT5G43010	| Symbols: RPT4A | RPT4A (regulatory particle triple-A 4A); ATPase | chr5:17265791-17268242 REVERSE
BNDH5DCT_UP_026_G01_28JAN2004_003	EE462478	652884	1.64181	1.50712	-0.134691	-0.669826	564.438	2178.07	1690.47	0	0	3		| Symbols:
BNDH5DCT_UP_027_A03_27JAN2004_031	EE462503	657609	2.81887	2.5348	-0.28407	-0.0818015	284.031	1872.83	1632.44	0	0	3		| Symbols:
BNDH5DCT_UP_027_D03_27JAN2004_025	EE462535	652833	-0.693331	-1.18164	-0.488304	-0.638957	3452.44	2516.68	1457.25	0	0	5	AT5G57655	| Symbols: | xylose isomerase family protein | chr5:23364256-23367031 FORWARD
BNDH5DCT_UP_027_E05_27JAN2004_039	EE462547	655905	1.10824	1.49279	0.384556	0.545482	2682.81	4836.65	8333.72	2	2	3	AT1G75390	| Symbols: ATBZIP44 | bZIP transcription factor family protein | chr1:28295885-28296406 FORWARD
BNDH5DCT_UP_027_F08_27JAN2004_054	EE462561	653796	1.23072	0.767373	-0.463347	-0.534476	8660.06	21288.2	15434.5	0	0	3	AT1G12550	| Symbols: | oxidoreductase family protein | chr1:4274647-4275829 FORWARD
BNDH5DCT_UP_027_G02_27JAN2004_004	EE462567	652473	0.179016	1.03401	0.85499	0.776992	6368.56	7107.11	12786.6	3	14	6	AT1G56340	| Symbols: CRT1 | CRT1 (CALRETICULIN 1); calcium ion binding | chr1:21093687-21096295 REVERSE
BNDH5DCT_UP_028_A03_27jAN2004_031	EE462590	651074	-0.485152	Filterd	#VALUE!	0.636883	2320.91	1930.34	2833.69	1	1	1	AT2G22500	| Symbols: | mitochondrial substrate carrier family protein | chr2:9570611-9571552 REVERSE
BNDH5DCT_UP_028_H04_27jAN2004_018	EE462667	654050	-0.747992	-1.03197	-0.283974	-0.427002	6384.25	4000.61	2832.41	3	6	5	AT5G56150	| Symbols: UBC30 | UBC30; ubiquitin-protein ligase | chr5:22746982-22748190 FORWARD
BNDH5DCT_UP_028_H07_27jAN2004_049	EE462670	656288	0.896499	0.278874	-0.617626	-0.717354	6296.72	11901.4	7377.66	1	10	22	AT1G12780	| Symbols: UGE1 | UGE1 (UDP-D-glucose/UDP-D-galactose 4-epimerase 1); UDP-glucose 4-epimerase/ protein dimerization | chr1:4356122-4358118 REVERSE
BNDH5DCT_UP_028_H11_27jAN2004_081	EE462674	656422	-2.08538	-2.10731	-0.021924	0.209609	1915.9	409.296	406.844	1	1	4		| Symbols:
BNHA_T7_001_D11_18JUN2003_045	EE548195	537096	1.91226	2.41838	0.506123	0.488602	374.969	1400.29	2173.16	0	0	8	AT2G44450	| Symbols: | glycosyl hydrolase family 1 protein | chr2:18348042-18350820 FORWARD
BNHA_T7_001_E06_18JUN2003_020	EE548202	537220	2.20697	2.48179	0.274818	0.145936	457.719	2201.17	2549.53	1	3	3	AT1G56110	| Symbols: NOP56 | NOP56 (ARABIDOPSIS HOMOLOG OF NUCLEOLAR PROTEIN NOP56) | chr1:20988209-20990558 REVERSE
BNHA_T7_001_E07_18JUN2003_028	EE548203	536615	-2.42128	-2.11372	0.307565	0.339097	4256.28	757.377	930.531	1	1	4	AT3G22210	| Symbols: | similar to fortune-1 [Cycas edentata] (GB:AAL35744.1) | chr3:7839142-7839438 REVERSE
BNHA_T7_001_H08_18JUN2003_025	EE548239	537042	2.87757	2.76413	-0.113441	-0.0888748	1925.03	12408.7	12091.9	3	13	3	AT3G52930	| Symbols: | fructose-bisphosphate aldolase, putative | chr3:19638361-19639852 REVERSE
BNHA_T7_002_A01_18JUN2003_008	EE548244	536576	1.5361	1.63767	0.101576	0.108756	998.25	2754.25	3209.59	1	1	3	AT3G15690	| Symbols: | biotin carboxyl carrier protein of acetyl-CoA carboxylase-related | chr3:5317115-5319442 FORWARD
BNHA_T7_002_C05_18JUN2003_022	EE548271	537009	-1.56745	-1.42684	0.140607	0.200584	2798.16	868.794	1021.69	1	1	4	AT3G59400	| Symbols: GUN4 | GUN4 (Genomes uncoupled 4) | chr3:21959858-21960655 REVERSE
BNHA_T7_002_F01_18JUN2003_003	EE548301	537241	-1.18269	-1.14962	0.0330708	0.100363	4088.16	1896.95	1772.5	1	2	4	AT3G51730	| Symbols: | saposin B domain-containing protein | chr3:19197949-19199415 FORWARD
BNHA_T7_002_G01_18JUN2003_002	EE548312	537150	2.19015	2.13692	-0.0532274	-0.103852	1284.16	6165.67	5770.72	1	1	3		| Symbols:
BNHA_T7_003_D02_24JUN2003_005	EE548339	537010	1.66483	1.83576	0.170936	0.550944	993.938	3138.19	4020.5	0	0	3	AT5G19290	| Symbols: | esterase/lipase/thioesterase family protein | chr5:6494115-6495107 FORWARD
BNHA_T7_004_G12_24JUN2003_042	EE548360	536443	-1.14643	-1.19985	-0.0534164	-0.169018	6867.91	3500.99	3144.47	1	10	4	AT4G05180	| Symbols: PSBQ, PSBQ-2 | PSBQ/PSBQ-2 (photosystem II subunit Q-2); calcium ion binding | chr4:2672091-2673168 REVERSE
BNHA_T7_007_A11_06JUN2003_048	EE548390	536526	Filterd	0.256047	#VALUE!	0.591251	16992.8	15505.9	20430.4	6	17	1	AT1G54690	| Symbols: | histone H2A, putative | chr1:20418274-20418873 REVERSE
BNHA_T7_007_B12_06JUN2003_047	EE548399	536626	1.10431	1.35348	0.249166	0.415923	1440.34	3055.02	4011.16	0	0	3	AT1G62640	| Symbols: KAS III | KAS III (3-KETOACYL-ACYL CARRIER PROTEIN SYNTHASE III); 3-oxoacyl-[acyl-carrier-protein] synthase | chr1:23196167-23198402 FORWARD
BNHA_T7_007_G02_06JUN2003_002	EE548432	537204	-1.69972	-1.35508	0.344643	0.452427	2369.94	756.505	955.156	0	0	4	AT1G32990	| Symbols: PRPL11 | PRPL11 (PLASTID RIBOSOMAL PROTEIN L11); structural constituent of ribosome | chr1:11955807-11957119 FORWARD
BNHA_T7_007_G12_06JUN2003_042	EE548441	537221	1.44336	0.993989	-0.449376	-0.770545	1833.19	5440.73	3191.06	3	3	3	AT3G09980	| Symbols: | similar to unknown protein [Arabidopsis thaliana] (TAIR:AT5G03660.1); similar to hypothetical protein [Ipomoea trifida] (GB:AAS79606.1); contains InterPro domain Protein of unknown function DUF662; (InterPro:IPR007033); contains InterPro domain t-snare; (InterPro:IPR010989) | chr3:3069363-3071150 FORWARD
BNHA_T7_007_H12_06JUN2003_041	EE548450	536574	1.32266	1.54914	0.226477	0.141942	782.594	2200.94	2298.62	3	4	3	AT5G15530	| Symbols: BCCP2, CAC1-B | BCCP2 (biotin carboxyl carrier protein 2); biotin binding | chr5:5038958-5040440 FORWARD
BNHA_T7_008_F06_24JUN2003_019	EE548467	536810	-2.61022	-2.24728	0.362947	0.515646	3309.06	480.418	671.562	2	6	4	AT4G02830	| Symbols: | similar to Os05g0453300 [Oryza sativa (japonica cultivar-group)] (GB:NP_001055714.1); similar to Os01g0850000 [Oryza sativa (japonica cultivar-group)] (GB:NP_001044811.1) | chr4:1262447-1263932 FORWARD
BNHA_T7_011_C05_06JUN2003_022	EE548493	536650	1.27122	1.94451	0.673299	0.413349	978.844	2345.58	3629.06	2	2	8	AT2G34250	| Symbols: | protein translocase | chr2:14469714-14471651 FORWARD
BNHA_T7_011_D06_06JUN2003_021	EE548501	536783	2.3287	2.71873	0.390027	0.206589	514.219	2720.94	3460.38	2	4	3	AT5G13790	| Symbols: AGL15 | AGL15 (AGAMOUS-LIKE 15); DNA binding / transcription factor | chr5:4449131-4450805 REVERSE
BNQA_RP_001_G06_28AUG2003_036	EE548595	539992	-2.33625	-2.44798	-0.111734	0.00228556	1770.38	291.121	302.25	0	0	4	AT3G63140	| Symbols: | mRNA-binding protein, putative | chr3:23337981-23339595 REVERSE
BNQA_RP_004_H11_28AUG2003_081	EE548791	550696	1.02417	Filterd	#VALUE!	-0.788881	2869.22	6689.98	3792.72	3	4	18	AT5G49720	| Symbols: DEC, KOR, RSW2, OR16PEP, IRX2, KOR1 | KOR1 (KORRIGAN); hydrolase, hydrolyzing O-glycosyl compounds | chr5:20214991-20217394 REVERSE
BNQA_UP_005_B10_17SEP2003_078	EE548805	548872	1.83876	1.0017	-0.83706	-0.777238	1293.84	4885.44	2564.06	1	1	23	AT4G32410	| Symbols: CESA1, RSW1 | CESA1 (CELLULASE SYNTHASE 1); transferase, transferring glycosyl groups | chr4:15641015-15646394 REVERSE
BNQA_UP_006_A12_17SEP2003_096	EE548859	539135	-4.4245	-3.95818	0.466317	1.60979	19652.8	662.456	1125.03	2	9	4	AT1G75750	| Symbols: GASA1 | GASA1 (GAST1 PROTEIN HOMOLOG 1) | chr1:28445474-28445945 REVERSE
BNQA_UP_006_E10_17SEP2003_072	EE548886	541155	-1.32096	-0.786485	0.534478	0.468964	2161.59	866.99	1326.12	1	2	9	AT3G06483	| Symbols: PDK | PDK (PYRUVATE DEHYDROGENASE KINASE); ATP binding / [pyruvate dehydrogenase (lipoamide)] kinase | chr3:1990733-1992587 REVERSE
BNQA_UP_006_F02_17SEP2003_006	EE548890	541037	-2.1395	-1.87513	0.264373	0.288679	9840.88	2375.25	2604.84	0	0	4		| Symbols:
BNQA_UP_006_H05_17SEP2003_033	EE548910	541164	-1.86702	-2.00082	-0.133797	-0.251464	4289.22	1159.3	822.25	3	4	4		| Symbols:
BNQA_UP_008_B08_18SEP2003_062	EE548935	548273	-0.950294	-1.26907	-0.318778	-0.143975	2560.81	1258.85	1045.12	0	0	5	AT2G07773	| Symbols: | similar to hypothetical protein BrnapMp067 [Brassica napus] (GB:YP_717164.1) | chr2:3240835-3241656 REVERSE
BNQA_UP_009_B10_18SEP2003_078	EE549000	547440	0.526288	-0.956561	-1.48285	-1.77832	1794.59	2977.44	974	0	0	17	AT2G14750	| Symbols: AKN1, ATAKN1, APK | APK (APS KINASE); ATP binding / kinase/ transferase, transferring phosphorus-containing groups | chr2:6321210-6322583 FORWARD
BNQA_UP_009_D05_18SEP2003_041	EE549010	539262	-1.52236	-1.30725	0.21511	Filterd	2454.16	872.774	938.969	0	0	4		| Symbols:
BNQA_UP_010_A07_18SEP2003_063	EE549058	537487	1.03391	0.381284	-0.652626	-0.738563	1529.28	3213.92	1983.75	1	1	23	AT2G40900	| Symbols: | nodulin MtN21 family protein | chr2:17070474-17072592 REVERSE
BNQA_UP_010_D04_18SEP2003_026	EE549080	542383	1.38058	1.39023	0.00965701	-0.114321	1384.38	3552.41	3812.19	0	0	3	AT5G10840	| Symbols: | endomembrane protein 70, putative | chr5:3424911-3427798 REVERSE
BNQA_UP_011_D05_18SEP2003_041	EE549148	547891	-3.19915	-3.36255	-0.163399	-0.332048	5803.91	508.08	420.219	0	0	4	AT5G19175	| Symbols: | Encodes a defensin-like (DEFL) family protein. | chr5:6449805-6450247 REVERSE
BNQA_UP_011_D10_18SEP2003_074	EE549151	547785	-1.2438	-1.33239	-0.0885948	Filterd	2745.94	1303.49	984.312	2	2	4	AT2G47470	| Symbols: ATPDIL2-1, UNE5, MEE30 | ATPDIL2-1/MEE30/UNE5 (PDI-LIKE 2-1, maternal effect embryo arrest 30, unfertilized embryo sac 5) | chr2:19488573-19490753 FORWARD
BNQA_UP_012_G04_18SEP2003_020	EE549222	538188	2.89377	2.88519	-0.00857967	0.180798	1409.59	9472.78	12223.3	3	12	3	AT1G01620	| Symbols: PIP1;3, PIP1C, TMP-B | PIP1C (PLASMA MEMBRANE INTRINSIC PROTEIN 1;3) | chr1:225986-226960 REVERSE
BNQA_UP_012_G08_18SEP2003_052	EE549223	539676	-4.07061	-4.21676	-0.146147	0.100271	24416.8	1176.86	1018.97	1	5	4		| Symbols:
BNQA_UP_013_C06_18SEP2003_044	EE549255	544548	-2.41357	-2.06445	0.349127	0.24843	10628.6	2028.61	2410.53	0	0	4	AT2G34420	| Symbols: LHCB1.5, LHB1B2 | LHB1B2 (Photosystem II light harvesting complex gene 1.5); chlorophyll binding | chr2:14529795-14530592 REVERSE
BNQA_UP_013_E09_18SEP2003_071	EE549274	543688	-1.36882	-1.54089	-0.172064	-0.0923721	1755.28	657.813	608.562	1	1	4	AT2G18050	| Symbols: HIS1-3 | HIS1-3 (HISTONE H1-3); DNA binding | chr2:7853177-7853752 FORWARD
BNQA_UP_013_F08_18SEP2003_054	EE549280	540204	-3.63141	-3.12935	0.502055	0.742151	14228.7	993.286	1752.59	0	0	9	AT3G02190	| Symbols: | 60S ribosomal protein L39 (RPL39B) | chr3:406012-406349 REVERSE
BNQA_UP_014_G07_18SEP2003_051	EE549362	542268	-3.40383	-0.913858	2.48997	2.36312	2124.72	234.966	1014.38	1	7	14	AT1G24020	| Symbols: MLP423 | Bet v I allergen family protein | chr1:8500642-8501447 REVERSE
BNQA_UP_015_A04_18SEP2003_032	EE549377	551297	-3.44346	-2.96405	0.479417	0.618634	11507.9	897.288	1206.62	0	0	4		| Symbols:
BNQA_UP_015_H02_18SEP2003_002	EE549436	543906	2.04449	1.89951	-0.144976	0.248651	853	3148.46	3587.34	0	0	3	AT5G08640	| Symbols: FLS | FLS (FLAVONOL SYNTHASE) | chr5:2804010-2805176 FORWARD
BNQA_UP_016_C07_22SEP2003_059	EE549462	540112	-1.18754	-1.36803	-0.180497	-0.202316	3981.97	1623.05	1477.84	1	1	4	AT1G51630	| Symbols: | similar to unknown protein [Arabidopsis thaliana] (TAIR:AT3G21190.1); similar to Os09g0498800 [Oryza sativa (japonica cultivar-group)] (GB:NP_001063569.1); similar to unknown [Flaveria brownii] (GB:AAW56451.1); contains InterPro domain Protein of unknown function DUF246, plant; (InterPro:IPR004348) | chr1:19145809-19147750 REVERSE
BNQA_UP_016_D03_22SEP2003_025	EE549468	541081	-1.50421	-1.26048	0.243731	0.23	1839.41	617.07	737.781	1	1	4	AT5G67290	| Symbols: | FAD-dependent oxidoreductase family protein | chr5:26865645-26866981 REVERSE
BNQA_UP_016_E08_22SEP2003_056	EE549482	549971	3.29377	3.24358	-0.0501901	0.531555	1102.19	8789.37	6705.52	4	40	3	AT1G76180	| Symbols: ERD14 | ERD14 (EARLY RESPONSE TO DEHYDRATION 14) | chr1:28591907-28592551 REVERSE
BNQA_UP_016_F10_22SEP2003_070	EE549491	548418	-2.98362	-1.47581	1.50781	1.56904	1894.06	214.363	680.438	1	1	14	AT5G35940	| Symbols: | jacalin lectin family protein | chr5:14108055-14110038 FORWARD
BNQA_UP_017_C10_18SEP2003_076	EE549536	544524	-1.9794	-1.44133	0.538065	0.543312	2408.12	619.668	828.031	0	0	9		| Symbols:
BNQA_UP_017_F12_18SEP2003_086	EE549565	548253	-1.48025	-1.17095	0.309307	0.266728	1765.69	615.48	781.688	0	0	4	AT4G29060	| Symbols: EMB2726 | EMB2726 (EMBRYO DEFECTIVE 2726); translation elongation factor | chr4:14317750-14321321 FORWARD
BNQA_UP_018_B05_18SEP2003_045	EE549590	537262	-1.37902	-1.22262	0.156395	0.208698	2130.5	779.975	870.5	1	1	4	AT4G24800	| Symbols: | MA3 domain-containing protein | chr4:12782473-12784912 FORWARD
BNQA_UP_018_D02_18SEP2003_010	EE549605	539521	1.76957	0.857721	-0.911853	-0.862128	899.344	3224.01	1712.38	0	0	23		| Symbols:
BNQA_UP_019_F10_18SEP2003_070	EE549695	537927	-1.28707	-1.41786	-0.130791	-0.162369	2595.84	1035.18	946.688	5	36	4		| Symbols:
BNQA_UP_020_A08_22SEP2003_064	EE549720	549634	-2.30203	-1.86025	0.44178	0.639085	15642	3154.77	4821.41	1	1	4	AT1G42970	| Symbols: GAPB | GAPB (GLYCERALDEHYDE-3-PHOSPHATE DEHYDROGENASE B SUBUNIT); glyceraldehyde-3-phosphate dehydrogenase | chr1:16129992-16132024 FORWARD
BNQA_UP_020_D03_22SEP2003_025	EE549740	540954	-1.94137	-1.53705	0.404324	0.387038	2113.59	529	680.062	0	0	4		| Symbols:
BNQA_UP_020_D09_22SEP2003_073	EE549745	549537	-1.1262	-1.1038	0.0224055	-0.113319	10427.4	5131.7	5504.41	0	0	4		| Symbols:
BNQA_UP_020_E01_22SEP2003_007	EE549748	547810	1.67652	1.75855	0.0820303	0.376087	919.5	2576.76	3451.62	0	0	3	AT1G53910	| Symbols: RAP2.12 | RAP2.12 | chr1:20138910-20140249 FORWARD
BNQA_UP_021_D11_22SEP2003_089	EE549815	543396	-2.31024	-2.17165	0.138594	0.174641	2735.12	538.662	626.031	0	0	4	AT5G07440	| Symbols: GDH2 | GDH2 (GLUTAMATE DEHYDROGENASE 2); oxidoreductase | chr5:2356154-2358013 FORWARD
BNQA_UP_021_F04_22SEP2003_022	EE549825	542917	-0.10415	-0.553053	-0.448904	-0.714048	5755.88	6143.47	3975.78	1	3	1		| Symbols:
BNQA_UP_023_A08_22SEP2003_064	EE549913	551282	2.42133	2.13503	-0.286296	-0.285721	891.25	4221.96	3759.56	0	0	3	AT2G30590	| Symbols: WRKY21 | WRKY21 (WRKY DNA-binding protein 21); transcription factor | chr2:13040968-13042380 FORWARD
BNQA_UP_024_E02_22SEP2003_008	EE550000	538847	-1.27863	-1.141	0.13763	0.182125	9237.31	4079.75	4634.56	0	0	4	AT2G36850	| Symbols: GSL08, ATGSL8, ATGSL08 | ATGSL08 (GLUCAN SYNTHASE-LIKE 8); 1,3-beta-glucan synthase/ transferase, transferring glycosyl groups | chr2:15462014-15476446 REVERSE
BNQA_UP_026_E10_22SEP2003_072	EE550070	544366	1.60295	1.20862	-0.39433	-0.83679	758	2570.71	1712.12	0	0	3	AT1G49310	| Symbols: | unknown protein | chr1:18241665-18241993 REVERSE
BNQA_UP_027_E04_22SEP2003_024	EE550136	545966	-1.57807	-1.53422	0.0438521	Filterd	4262.78	1702.47	1667.71	0	0	4	AT1G09780	| Symbols: | 2,3-biphosphoglycerate-independent phosphoglycerate mutase, putative / phosphoglyceromutase, putative | chr1:3165552-3167814 REVERSE
BNQA_UP_027_F10_22SEP2003_070	EE550146	540398	1.64481	1.79938	0.154566	0.0914968	687.438	2191.17	2598	0	0	3	AT1G10950	| Symbols: | endomembrane protein 70, putative | chr1:3659322-3663622 FORWARD
BNQA_UP_028_G01_24SEP2003_003	EE550218	539775	0.758456	0.0589814	-0.699475	-0.89185	1880.31	2868.1	1529.44	0	0	22	AT5G56000	| Symbols: | heat shock protein 81-4 (HSP81-4) | chr5:22694828-22697293 REVERSE
BNQA_UP_028_G09_24SEP2003_067	EE550225	545335	1.07013	1.51937	0.449242	Filterd	2559.75	7363.39	7855.94	3	6	3	AT1G24360	| Symbols: | 3-oxoacyl-(acyl-carrier protein) reductase, chloroplast / 3-ketoacyl-acyl carrier protein reductase | chr1:8640809-8643272 FORWARD
BNQA_UP_029_B11_24SEP2003_093	EE550248	537344	1.04656	0.277851	-0.768714	-1.1608	10181.5	27329.4	14230	1	3	23	AT5G56030	| Symbols: ERD8, HSP81-2 | HSP81-2 (EARLY-RESPONSIVE TO DEHYDRATION 8); ATP binding | chr5:22704149-22706659 FORWARD
BNQA_UP_029_F06_24SEP2003_038	EE550281	544345	0.0871588	1.1042	1.01704	1.17968	5167.41	5124.52	11438.2	1	3	11	AT5G27670	| Symbols: | histone H2A, putative | chr5:9792810-9793368 REVERSE
BNQA_UP_030_C01_24SEP2003_011	EE550319	537992	-4.35756	-3.55106	0.806504	1.87733	44425.8	1603.79	3815.53	1	3	9	AT1G74010	| Symbols: | strictosidine synthase family protein | chr1:27836093-27837678 REVERSE
BNQA_UP_031_B08_24SEP2003_062	EE550383	539445	-1.27354	-0.940081	0.333462	0.27944	1811.25	724.647	878.5	0	0	4	AT2G03120	| Symbols: | signal peptide peptidase family protein | chr2:937551-940080 FORWARD
BNQA_UP_031_F08_24SEP2003_054	EE550411	547501	2.77727	2.36467	-0.412602	-0.433007	457.344	2780.81	2316.81	4	7	3	AT5G05170	| Symbols: CESA3, IXR1, ATCESA3, ATH-B, CEV1 | CESA3 (CELLULASE SYNTHASE 3); cellulose synthase/ transferase, transferring glycosyl groups | chr5:1530402-1535091 REVERSE
BNQA_UP_031_G01_24SEP2003_003	EE550416	538187	-3.4932	-2.88379	0.609401	1.01441	2462.6	163.111	316	2	3	9		| Symbols:
BNQA_UP_031_G06_24SEP2003_036	EE550418	548256	Filterd	-0.312031	#VALUE!	-0.660312	1618.41	1919.69	1371.16	3	6	1		| Symbols:
BNQA_UP_031_H05_24SEP2003_033	EE550427	550013	-1.64883	-1.39711	0.25172	0.204024	2255.72	706.003	689.344	1	1	4	AT3G11910	| Symbols: | ubiquitin-specific protease, putative | chr3:3761764-3770296 REVERSE
BNQA_UP_032_A09_24SEP2003_079	EE550437	550649	1.92651	2.07703	0.150518	0.533615	4411.5	15684.7	21004.3	0	0	3		| Symbols:
BNQA_UP_032_B12_24SEP2003_094	EE550448	549002	-1.16544	-1.23457	-0.069131	0.0137687	3412.44	1301.36	1358.28	0	0	4		| Symbols:
BNQA_UP_032_H06_24SEP2003_034	EE550486	541964	-1.06057	-1.05523	0.00533574	Filterd	1793.72	881.42	913.062	0	0	4	AT3G51390	| Symbols: | zinc finger (DHHC type) family protein | chr3:19086697-19088945 FORWARD
BNQA_UP_034_C01_29SEP2003_011	EE550568	550011	-3.65764	-3.46958	0.188065	0.521379	5728	388.631	405.219	0	0	4	AT3G12700	| Symbols: | aspartyl protease family protein | chr3:4037143-4039050 FORWARD
BNQA_UP_034_E11_29SEP2003_087	EE550593	542743	-3.01674	-2.73482	0.281923	0.493144	3683.69	379.02	501.5	0	0	4		| Symbols:
BNQA_UP_036_D08_01OCT2003_058	EE550653	546950	2.24363	2.24635	0.0027188	0.191085	2008.56	8668.34	10668.7	2	4	3	AT2G34770	| Symbols: FAH1 | FAH1 (FATTY ACID HYDROXYLASE 1); catalytic | chr2:14673855-14675140 FORWARD
BNQA_UP_036_H01_01OCT2003_001	EE550679	538926	-1.44312	-1.93463	-0.491506	-0.590075	3434.16	1309.3	956.594	0	0	4	ATMG00580	| Symbols: NAD4 | NADH dehydrogenase subunit 4 | chrM:161693-169674 FORWARD
BNQA_UP_037_C12_01OCT2003_092	EE550710	547393	-1.0353	-1.10395	-0.068647	0.0373057	4343.59	1918.13	1706.44	0	0	4		| Symbols:
BNQA_UP_037_F09_01OCT2003_069	EE550734	539704	-1.37461	-1.30533	0.0692737	0.279205	3259.71	1293.82	1358.03	0	0	4		| Symbols:
BNQA_UP_037_F12_01OCT2003_086	EE550736	549695	1.09823	Filterd	#VALUE!	-1.2594	690.062	1738.82	645.375	0	0	18		| Symbols:
BNQA_UP_038_C09_01OCT2003_075	EE550768	539502	-3.28345	-2.59488	0.68857	1.03215	15139.6	1339.22	2541.31	2	2	9	AT3G20520	| Symbols: | glycerophosphoryl diester phosphodiesterase family protein | chr3:7162851-7165748 FORWARD
BNQA_UP_038_E06_01OCT2003_040	EE550782	547610	1.6534	-0.765562	-2.41896	-2.77146	9879.38	32357.1	5670.53	1	3	18	AT1G73600	| Symbols: | phosphoethanolamine N-methyltransferase 3, putative (NMT3) | chr1:27674200-27677061 FORWARD
BNQA_UP_038_F11_01OCT2003_085	EE550792	551729	1.38235	1.06417	-0.318186	-0.218246	2134.84	5925.33	4880.81	1	1	3		| Symbols:
BNQA_UP_039_D01_01OCT2003_009	EE550834	551620	-1.08409	-1.25195	-0.167861	-0.138007	4091.81	1855.37	1831.91	0	0	4	AT4G25340	| Symbols: | immunophilin-related / FKBP-type peptidyl-prolyl cis-trans isomerase-related | chr4:12959667-12962642 REVERSE
BNQA_UP_039_E09_01OCT2003_071	ES964061	550567	-1.26489	-1.14491	0.11998	0.148968	2365.44	978.892	908.625	0	0	4		| Symbols:
BNQA_UP_039_F10_01OCT2003_070	EE550855	540902	-1.14836	-1.22914	-0.080779	-0.067523	1784.19	803.74	752.188	0	0	4	AT5G56270	| Symbols: WRKY2 | WRKY2 (WRKY DNA-binding protein 2); transcription factor | chr5:22798042-22800363 FORWARD
BNQA_UP_040_A05_01OCT2003_047	EE550879	541478	0.294196	Filterd	#VALUE!	-0.637365	20536.9	27494.7	20718.7	1	7	1	ATMG00220	| Symbols: COB | Mitochondrial apocytochrome b (cob) gene encodes a subunit of the ubiquinol-cytochrome c oxidoreductase and is part of a 5 kb transcript. The transcript also contains a pseudogene for ribosomal protein S14 called RPS15 and a tRNA(Ser) gene. Both the Cob and RPS15 genes are edited in the transcript. | chrM:60235-61416 FORWARD
BNQA_UP_040_A10_01OCT2003_080	EE550884	546818	-3.94347	-3.97817	-0.0347006	0.157986	36913.6	1601.86	1710.66	1	1	4	AT4G17718	| Symbols: | Encodes a defensin-like (DEFL) family protein. | chr4:9861609-9862008 REVERSE
BNQA_UP_040_F04_01OCT2003_022	EE550910	544482	1.64991	0.277881	-1.37203	-1.6566	900.594	3394.35	969.719	0	0	18	AT5G53250	| Symbols: AGP22, ATAGP22 | AGP22/ATAGP22 (ARABINOGALACTAN PROTEINS 22) | chr5:21620941-21621233 FORWARD
BNQA_UP_040_G08_01OCT2003_052	EE550919	537819	-1.11858	-1.22544	-0.106859	0.0602941	1851.06	755.567	731.406	0	0	4	AT5G48140	| Symbols: | polygalacturonase, putative / pectinase, putative | chr5:19536133-19537638 REVERSE
BNQA_UP_041_A07_01OCT2003_063	EE550930	538526	-1.54812	-1.73753	-0.189403	-0.167703	3868.56	1282.8	1163.41	0	0	4	ATCG00670	| Symbols: PCLPP, CLPP1 | Encodes the only ClpP (caseinolytic protease) encoded within the plastid genome. Contains a highly conserved catalytic triad of Ser-type proteases (Ser-His-Asp). Part of the 350 kDa chloroplast Clp complex. The name reflects nomenclature described in Adam et. al (2001). | chrC:69910-71882 REVERSE
BNQA_UP_041_E11_01OCT2003_087	EE550967	539517	2.02971	1.76621	-0.2635	-0.271114	2543.66	9902	8633	1	3	3	AT3G57520	| Symbols: ATSIP2 | ATSIP2 (ARABIDOPSIS THALIANA SEED IMBIBITION 2); hydrolase, hydrolyzing O-glycosyl compounds | chr3:21299959-21303671 REVERSE
BNQA_UP_041_H10_01OCT2003_066	EE550990	540415	-3.30786	-3.1602	0.147659	0.151518	5177.09	528.376	487.375	1	1	4	AT5G06500	| Symbols: | MADS-box family protein | chr5:1982445-1983173 FORWARD
BNQA_UP_042_E12_01OCT2003_088	EE551024	547269	-1.1738	-1.45385	-0.280048	-0.0705743	2343.06	988.761	838.375	0	0	4		| Symbols:
BNQA_UP_043_G11_01OCT2003_083	EE551098	545224	-0.498468	Filterd	#VALUE!	0.616768	2827.69	2236.03	2540.03	2	7	1		| Symbols:
BNQA_UP_043_G12_01OCT2003_084	EE551099	540589	-1.07173	-1.19039	-0.118663	0.0984823	1833.66	822.767	704.344	0	0	4		| Symbols:
BNQA_UP_044_B10_01OCT2003_078	EE551117	549659	-1.22626	-1.09409	0.132172	-0.0243371	2809.03	1326.9	1124.69	0	0	4	AT3G03640	| Symbols: GLUC | GLUC (Beta-glucosidase homolog); hydrolase, hydrolyzing O-glycosyl compounds | chr3:881035-884035 FORWARD
BNQA_UP_044_B12_01OCT2003_094	EE551119	547548	1.56795	1.10391	-0.464037	-0.309634	1628.22	4348.96	3445.75	0	0	3	AT4G28190	| Symbols: ULT, ULT1 | ULT1 (ULTRAPETALA1); DNA binding | chr4:13985759-13987056 FORWARD
BNQA_UP_044_D01_01OCT2003_009	EE551125	543277	0.708734	1.32829	0.619553	0.614134	9227.5	14278.7	24713.8	1	1	7	AT5G10980	| Symbols: | histone H3 | chr5:3472592-3473350 REVERSE
BNQA_UP_044_E12_01OCT2003_088	EE551138	538638	2.17475	1.21259	-0.962159	-0.997002	550.344	2512.03	1384.06	0	0	23		| Symbols:
BNQA_UP_045_A05_01OCT2003_047	EE551163	545987	2.0925	1.45476	-0.637738	-0.762265	1315.09	5692.51	3635.09	1	1	23	AT1G10200	| Symbols: | transcription factor LIM, putative | chr1:3346679-3347765 REVERSE
BNQA_UP_045_E12_01OCT2003_088	EE551198	541150	-1.52844	-1.57048	-0.0420438	-0.178033	4193.94	1423.25	1465.16	0	0	4	ATMG00090	| Symbols: RPS3 | ribosomal protein S3 | chrM:25482-28733 REVERSE
BNQA_UP_045_F02_01OCT2003_006	EE551199	545053	-0.276469	0.728285	1.00475	1.10205	7620.31	6250.96	13309.6	3	40	11		| Symbols:
BNQA_UP_045_F06_01OCT2003_038	EE551203	547467	-5.00091	-3.02391	1.97699	3.16214	54256.4	1935.49	13289.7	1	28	14	AT5G50070	| Symbols: | invertase/pectin methylesterase inhibitor family protein | chr5:20381782-20382655 FORWARD
BNQA_UP_045_H03_01OCT2003_017	EE551217	547053	-1.38438	-1.70896	-0.324577	-0.343677	2078.91	785.859	704.75	0	0	4	AT3G15450	| Symbols: | similar to unknown protein [Arabidopsis thaliana] (TAIR:AT4G27450.1); similar to unknown [Glycine max] (GB:AAG00940.1); contains domain no description (G3D.3.60.20.10); contains domain N-terminal nucleophile aminohydrolases (Ntn hydrolases) (SSF56235) | chr3:5213057-5213773 FORWARD
BNQA_UP_050_C04_02OCT2003_028	EE551248	546764	-1.03844	-1.16224	-0.123795	Filterd	2154	1058.33	799.219	1	2	4	ATCG00780	| Symbols: RPL14 | encodes a chloroplast ribosomal protein L14, a constituent of the large subunit of the ribosomal complex | chrC:80696-81064 REVERSE
BNQA_UP_050_D12_02OCT2003_090	EE551260	544638	-1.03474	-1.13955	-0.104813	-0.141087	2460.47	1180.43	1066.88	0	0	4	AT2G03150	| Symbols: EMB1579 | EMB1579 (EMBRYO DEFECTIVE 1579); binding | chr2:952310-959001 FORWARD
BNQA_UP_051_F07_02SEP2003_053	EE551340	551308	-3.00315	-3.31592	-0.312773	-0.576299	16450.8	2080.34	1480.28	1	1	4	AT5G19175	| Symbols: | Encodes a defensin-like (DEFL) family protein. | chr5:6449805-6450247 REVERSE
BNQA_UP_051_H03_02SEP2003_017	EE551354	542353	-3.64675	-3.23772	0.409034	0.301879	8743.91	1074.81	1075.77	5	16	4		| Symbols:
BNQA_UP_052_G10_02OCT2003_068	EE551425	548713	-1.29752	-1.26949	0.0280264	0.0803637	2373.75	772.542	1060.31	1	1	4		| Symbols:
BNQA_UP_052_H12_02OCT2003_082	EE551430	545108	-1.52493	-1.3834	0.141536	0.17333	2246.06	694.084	872.094	0	0	4	AT2G33860	| Symbols: ARF3, ETT | ETT (ETTIN); transcription factor | chr2:14332520-14335689 REVERSE
BNQA_UP_053_A10_02OCT2003_080	EE551437	544632	-4.06947	-3.45112	0.618354	1.28562	32386.5	2217.9	3181.22	1	56	9	AT2G42885	| Symbols: | Encodes a defensin-like (DEFL) family protein. | chr2:17853192-17853670 REVERSE
BNQA_UP_053_H01_02OCT2003_001	EE551487	550647	-0.885146	-1.07955	-0.194405	-0.216856	2372.56	1257.63	1140.88	0	0	5	AT5G46210	| Symbols: CUL4 | CUL4 (CULLIN4); protein binding / ubiquitin-protein ligase | chr5:18748796-18753880 REVERSE
BNQA_UP_054_H06_03OCT2003_034	EE551541	543539	1.85682	2.47868	0.621862	0.943399	337.281	998.138	2124.25	0	0	8	AT1G02730	| Symbols: CSLD5, ATCSLD5 | ATCSLD5 (Cellulose synthase-like D5); cellulose synthase | chr1:594697-598473 REVERSE
BNSCSICT_UP_004_C01_22NOV2004_011	DY010505	650161	1.43359	1.46356	0.0299635	Filterd	1325.47	4285.38	3736.68	1	2	3		| Symbols:
BNSCSICT_UP_007_A12_22NOV2004_096	DY010641	649706	1.28518	0.625472	-0.659704	-0.672516	846.375	2084.65	1356.72	0	0	23	AT5G19120	| Symbols: | pepsin A | chr5:6414587-6415747 FORWARD
BNSCSICT_UP_007_F12_22NOV2004_086	DY010670	650039	1.9426	1.19476	-0.747839	-0.789235	973.094	3808.19	2358.62	2	7	23	AT4G17940	| Symbols: | binding | chr4:9965799-9966790 FORWARD
BNSCSICT_UP_007_H03_22NOV2004_017	DY010677	645432	1.46323	1.62563	0.162407	0.0216716	516.5	1593.17	1816.16	1	1	3	AT2G47730	| Symbols: GST6, ATGSTF5, GSTF8, ATGSTF8 | ATGSTF8 (GLUTATHIONE S-TRANSFERASE 8); glutathione transferase | chr2:19565283-19566336 FORWARD
BNSCSICT_UP_008_D07_22NOV2004_057	DY010702	648648	-0.652864	-1.17692	-0.524058	-0.588991	10933	7430.73	5177.97	0	0	25	AT1G54410	| Symbols: | dehydrin family protein | chr1:20313972-20314268 REVERSE
BNSCSICT_UP_008_G06_22NOV2004_036	DY010717	647880	1.83887	1.5389	-0.299968	-0.311204	593.688	2218.79	1873.44	1	1	3		| Symbols:
BNSCSICT_UP_009_H07_23NOV2004_049	DY010761	644486	-3.06514	-2.93994	0.125207	0.207687	2760.5	261.179	327.5	1	1	4	AT3G61820	| Symbols: | aspartyl protease family protein | chr3:22891049-22892500 REVERSE
BNSCSICT_UP_010_F07_23NOV2004_053	DY010800	648816	-0.846169	-1.04128	-0.195106	Filterd	3647.81	2010.59	1474.06	0	0	5	AT4G17830	| Symbols: | peptidase M20/M25/M40 family protein | chr4:9915929-9918062 FORWARD
BNSCSICT_UP_011_C11_23NOV2004_091	DY010823	646826	-1.2729	-1.27294	-3.43214e-05	0.0334608	6016.09	2311.61	2344.19	1	1	4	AT2G26240	| Symbols: | Identical to UPF0136 membrane protein At2g26240 [Arabidopsis Thaliana] (GB:O64847); similar to unknown protein [Arabidopsis thaliana] (TAIR:AT3G43520.1); similar to PREDICTED: similar to MGC82997 protein [Gallus gallus] (GB:XP_419915.2); similar to Os04g0653100 [Oryza sativa (japonica cultivar-group)] (GB:NP_001054104.1); similar to Os03g0584300 [Oryza sativa (japonica cultivar-group…
BNSCSICT_UP_013_F01_23NOV2004_005	DY010939	646965	0.66104	-0.288806	-0.949846	-0.828312	1214.97	1837.25	1002.41	1	1	22	AT2G35960	| Symbols: NHL12 | NHL12 (NDR1/HIN1-like 12) | chr2:15114229-15114861 FORWARD
BNSCSICT_UP_015_F04_23NOV2004_022	DY011029	649538	-1.71506	-1.78876	-0.0736945	-0.122385	2151.66	625.138	653.312	0	0	4	ATCG00360	| Symbols: YCF3 | Encodes a protein required for photosystem I assembly and stability. In Chlamydomonas reinhardtii, this protein seems to act as a PSI specific chaperone facilitating the assembly of the complex by interacting with PsaA and PsaD. A loss of function mutation in tobacco leads to a loss of photosystem I. | chrC:42584-43751 REVERSE
BNSCSICT_UP_015_H05_23NOV2004_033	DY011041	648773	-2.541	-2.28828	0.252717	0.382034	2537.06	394.365	487.75	1	2	4	AT2G02080	| Symbols: ATIDD4 | ATIDD4 (ARABIDOPSIS THALIANA INDETERMINATE(ID)-DOMAIN 4); transcription factor | chr2:518327-521169 REVERSE
BNSCSICT_UP_016_G02_23NOV2004_004	DY011083	645707	-1.10707	-1.21839	-0.11132	-0.270978	5366.59	2585.24	2413.19	1	3	4	AT3G07230	| Symbols: | wound-responsive protein-related | chr3:2299926-2300189 FORWARD
BNSCSICT_UP_019_A01_14DEC2004_015	DY011190	645935	1.81494	1.56543	-0.249511	Filterd	1418.16	5299.32	5438.97	1	3	3		| Symbols:
BNSCSICT_UP_021_G06_17DEC2004_036	DY011314	647848	1.43435	0.790918	-0.643433	-0.577823	917.625	2392.68	1695.47	0	0	23	ATMG00830	| Symbols: CCB382 | cytochrome c biogenesis orf382 | chrM:231894-233042 REVERSE
BNSCSICT_UP_022_F07_15DEC2004_053	DY011355	647430	-1.5223	-2.11535	-0.593051	-0.519098	30110.6	10846.8	8077.72	1	29	24	ATCG00140	| Symbols: ATPH | ATPase III subunit | chrC:13262-13507 REVERSE
BNSCSICT_UP_023_D05_16DEC2004_041	DY011386	646609	0.590197	1.4903	0.900107	1.10514	1243.94	1912.97	4070.91	1	2	7	AT4G15210	| Symbols: BMY1, AT-BETA-AMY, RAM1, ATBETA-AMY | ATBETA-AMY (BETA-AMYLASE); beta-amylase | chr4:8666734-8669357 REVERSE
BNSCSICT_UP_023_E04_16DEC2004_024	DY011393	646480	2.73993	2.33	-0.409929	-0.593814	1067.91	6662.26	5022.97	3	11	3	AT1G12550	| Symbols: | oxidoreductase family protein | chr1:4274647-4275829 FORWARD
BNSCSICT_UP_023_E09_16DEC2004_071	DY011397	649983	-1.25495	-0.904042	0.350911	0.399551	2618.44	1099.59	1583.88	1	1	4		| Symbols:
BNSCSICT_UP_024_D12_08DEC2004_090	DY011437	648468	0.753701	-0.672537	-1.42624	-1.36072	1314.56	2464.53	854.375	0	0	17	AT5G07990	| Symbols: CYP75B1, D501, TT7 | TT7 (TRANSPARENT TESTA 7); flavonoid 3'-monooxygenase/ oxygen binding | chr5:2560438-2562860 FORWARD
BNSCSICT_UP_025_D06_14DEC2004_042	DY011491	644157	-2.4063	-2.18173	0.224574	0.230546	1890.78	362.628	388.875	0	0	4	AT3G16860	| Symbols: COBL8 | phytochelatin synthetase-related | chr3:5759649-5762110 REVERSE
BNSCSICT_UP_025_F08_14DEC2004_054	DY011500	650232	1.24352	0.929915	-0.313608	-0.265462	1954.03	4263.9	3700.34	1	3	3	AT3G29670	| Symbols: | transferase family protein | chr3:11530431-11531786 FORWARD
BNSCSICT_UP_026_A12_14DEC2004_096	DY011515	648811	-1.16776	-1.39576	-0.228002	-0.076896	20459.9	9237.39	8798.72	0	0	4		| Symbols:
BNSCSICT_UP_027_F05_22DEC2004_037	DY011588	647709	2.88368	3.12475	0.241065	0.734302	4236.28	26182.2	44591.8	0	0	3	AT3G44300	| Symbols: NIT2 | NIT2 (NITRILASE 2) | chr3:15994338-15996159 FORWARD
BNSCSICT_UP_028_E10_15DEC2004_072	DY011627	650310	0.368663	1.65816	1.2895	1.42162	916.75	1190.84	3397.97	1	7	11		| Symbols:
BNSCSICT_UP_028_E11_15DEC2004_087	DY011628	645406	1.01763	0.400526	-0.617108	-0.89166	1784.34	4282.16	2469.19	1	2	23	AT3G07760	| Symbols: | similar to Os12g0514600 [Oryza sativa (japonica cultivar-group)] (GB:NP_001066883.1); contains InterPro domain Sterile alpha motif-type; (InterPro:IPR013761); contains InterPro domain Sterile alpha motif SAM; (InterPro:IPR001660); contains InterPro domain Sterile alpha motif homology; (InterPro:IPR010993); contains InterPro domain Sterile alpha motif homology 2; (InterPro:IPR011510) …
BNSCSICT_UP_028_H10_15DEC2004_066	DY011636	647815	0.886202	-0.518055	-1.40426	-1.51469	2454.81	4536.25	1627.31	1	1	17	AT4G39350	| Symbols: ATH-A, CESA2 | CESA2 (CELLULASE SYNTHASE 2); cellulose synthase/ transferase, transferring glycosyl groups | chr4:18297072-18301884 FORWARD
BNZDA_T7_001_F09_28MAY2003_035	EE569024	555298	-1.21026	-0.891634	0.318628	0.264726	4114.78	1706.2	2106.81	1	1	4	AT3G55620	| Symbols: EMB1624 | EMB1624 (EMBRYO DEFECTIVE 1624); translation initiation factor | chr3:20645560-20647291 FORWARD
BNZDA_T7_001_H01_28MAY2003_001	EE569036	554053	-0.735892	-1.17372	-0.437831	0.0981053	2371.81	1219	819.344	0	0	5	AT3G11740	| Symbols: | similar to unknown protein [Arabidopsis thaliana] (TAIR:AT5G01750.2); similar to Protein of unknown function DUF567 [Medicago truncatula] (GB:ABE88873.1); contains InterPro domain Protein of unknown function DUF567; (InterPro:IPR007612) | chr3:3712433-3713395 FORWARD
BNZDA_T7_002_C02_28MAY2003_006	EE569059	555088	2.19794	2.07644	-0.121498	0.120193	694.656	2877.02	3403.44	1	3	3	AT1G51920	| Symbols: | similar to unknown protein [Arabidopsis thaliana] (TAIR:AT1G51913.1) | chr1:19297898-19298248 FORWARD
BNZDA_T7_003_C03_28MAY2003_014	EE569136	554337	2.36941	2.23048	-0.138933	-0.205435	7575.73	26225.4	28255.5	2	16	3		| Symbols:
BNZDA_T7_004_E05_28MAY2003_020	EE569202	554735	-3.7737	-3.27143	0.502269	0.369616	3821.03	260.688	339.188	0	0	9	AT2G22420	| Symbols: | peroxidase 17 (PER17) (P17) | chr2:9520421-9521564 FORWARD
BNZDA_T7_006_A06_29MAY2003_024	EE569220	554705	-3.86194	-2.68867	1.17326	1.77547	20617.9	997.63	2712.38	0	0	14		| Symbols:
BNZDA_T7_007_C01_29MAY2003_006	EE569311	553812	0.0547748	-0.999144	-1.05392	-1.14287	6041.06	6500.61	2962.62	0	0	16		| Symbols:
BNZDA_T7_007_G04_29MAY2003_010	EE569354	554395	-1.14742	-1.16732	-0.0199046	Filterd	16981.6	8774.06	8777.94	2	23	4		| Symbols:
BNZDA_T7_008_D02_29MAY2003_005	EE569394	555401	-1.60161	-1.42239	0.17922	0.0256045	6981.91	2379.41	2581.69	0	0	4		| Symbols:
BNZDA_T7_009_E10_29MAY2003_036	EE569479	555479	-1.33938	-1.50086	-0.161481	-0.191847	2188.25	863.373	739.938	0	0	4	AT2G37790	| Symbols: | aldo/keto reductase family protein | chr2:15845916-15847830 FORWARD
BNZDA_T7_010_D01_29MAY2003_005	EE569532	553876	-4.5113	-4.10067	0.410633	1.33482	15093.3	476.388	752	4	16	4	AT1G54445	| Symbols: | Encodes a defensin-like (DEFL) family protein. | chr1:20336095-20336529 FORWARD
BNZDA_T7_011_B01_30MAY2003_007	EE569586	555227	2.31952	2.56532	0.245802	1.23952	322.188	1309.77	2622.5	0	0	3	AT4G25260	| Symbols: | invertase/pectin methylesterase inhibitor family protein | chr4:12936015-12936620 REVERSE
BNZDA_T7_016_A07_30MAY2003_032	EE569784	555437	-5.01531	-3.44501	1.57029	2.40049	44215.5	1300.33	5025.41	1	3	14	AT1G26795	| Symbols: | self-incompatibility protein-related | chr1:9276406-9276861 FORWARD
BNZDA_T7_017_C11_30MAY2003_046	EE569883	553712	-1.52984	-0.723795	0.806046	0.630085	5370.38	2014.77	3175.22	0	0	9	AT3G09390	| Symbols: ATMT-K, ATMT-1, MT2, MT2A | MT2A (METALLOTHIONEIN 2A) | chr3:2889743-2890194 REVERSE
BNZDA_T7_017_D02_30MAY2003_005	EE569885	554309	-0.971105	-1.05338	-0.0822701	Filterd	7754	4317.26	3507.66	1	6	5		| Symbols:
BNZDA_T7_018_H10_30MAY2003_033	EE569999	554733	-2.58766	-2.07645	0.511211	0.241396	2063.25	336.174	475.969	0	0	9	AT5G40390	| Symbols: SIP1 | SIP1 (SEED IMBIBITION 1-LIKE); galactinol-sucrose galactosyltransferase/ hydrolase, hydrolyzing O-glycosyl compounds | chr5:16178948-16182313 FORWARD
EX20LIB1_UP_002_D05_16DEC2003_041	CN729588	666675	-1.70381	-1.61138	0.0924266	0.105003	2232.94	647.29	699.812	0	0	4		| Symbols:
EX20LIB1_UP_002_F11_16DEC2003_085	CN729614	666667	-1.90252	-1.55676	0.345762	0.388128	5928.18	1370.97	1552.66	10	97	4	AT2G34420	| Symbols: LHCB1.5, LHB1B2 | LHB1B2 (Photosystem II light harvesting complex gene 1.5); chlorophyll binding | chr2:14529795-14530592 REVERSE
EX20LIB4_UP_001_D08_16DEC2003_058	CN729741	679483	-1.95708	-1.37976	0.577327	0.485134	1775.59	508.457	666.125	0	0	9	AT2G39730	| Symbols: RCA | RCA (RUBISCO ACTIVASE) | chr2:16578029-16580423 REVERSE
EX20LIB4_UP_001_E06_16DEC2003_040	CN729748	680072	-1.74332	-1.67916	0.0641574	0.0109589	3995.28	1176.27	1291.19	1	1	4	AT5G54270	| Symbols: LHCB3*1, LHCB3 | LHCB3 (LIGHT-HARVESTING CHLOROPHYLL BINDING PROTEIN 3) | chr5:22055650-22056609 FORWARD
FNYSD_RP_002_E08_24NOV2003_056	ES979710	710647	-1.44073	-1.03306	0.407668	0.421676	2308.56	795.595	1150.25	0	0	4	AT4G29130	| Symbols: GIN2, HXK1, ATHXK1 | ATHXK1 (GLUCOSE INSENSITIVE 2); ATP binding / hexokinase | chr4:14352344-14354871 REVERSE
EX2PLC_UP_003_A10_10APR2003_040	N/A	702346	-2.29815	-1.93947	0.358679	0.15638	2027.88	369.837	479.812	0	0	4		| Symbols:
EX2PLC_UP_003_A12_10APR2003_048	N/A	702568	-2.59201	-2.27599	0.316015	0.392329	2063.91	341.824	460.875	1	1	4		| Symbols:
EX2PLC_UP_003_H12_10APR2003_041	N/A	702235	2.05694	1.15424	-0.902702	-1.11102	527.938	2774.81	1001.19	0	0	23	AT1G48300	| Symbols: | similar to soluble diacylglycerol acyltransferase [Arachis hypogaea] (GB:AAX62735.1); contains InterPro domain Thioredoxin-like fold; (InterPro:IPR012336); contains InterPro domain Thioredoxin fold; (InterPro:IPR012335) | chr1:17851059-17852006 FORWARD
EX2PLC_UP_006_B05_10APR2003_023	N/A	703408	1.73945	1.54299	-0.196455	Filterd	4200.78	17833.7	11960.2	1	1	3	AT4G30960	| Symbols: SIP3, SnRK3.14, CIPK6 | CIPK6 (CBL-INTERACTING PROTEIN KINASE 6); kinase | chr4:15067406-15068731 FORWARD
EX2PLC_UP_007_B07_16APR2003_031	N/A	702181	-1.82358	-1.73056	0.0930266	0.0774536	3361.28	1059.16	1141.16	1	1	4	AT1G23310	| Symbols: AOAT1, GGT1 | GGT1 (ALANINE-2-OXOGLUTARATE AMINOTRANSFERASE 1) | chr1:8268709-8271318 REVERSE
EX2PLC_UP_008_F09_16APR2003_035	N/A	702439	-1.99532	-1.79049	0.204836	0.282554	2170.34	570.491	592.219	0	0	4	AT4G13590	| Symbols: | similar to unknown protein [Arabidopsis thaliana] (TAIR:AT1G64150.1); similar to transmembrane protein FT27 [Synechocystis sp. PCC 6803] (GB:NP_442278.1); similar to Os11g0544500 [Oryza sativa (japonica cultivar-group)] (GB:NP_001068053.1); contains InterPro domain Protein of unknown function UPF0016; (InterPro:IPR001727) | chr4:7901365-7903788 REVERSE
EX2PLC_UP_008_H02_16APR2003_001	N/A	703264	-1.97452	-1.78565	0.188878	Filterd	4189.78	1031.07	1083.25	0	0	4	AT4G15560	| Symbols: DEF, CLA, DXS, DXPS2, CLA1 | CLA1 (CLOROPLASTOS ALTERADOS 1) | chr4:8884216-8887252 FORWARD
EX2PLC_UP_009_A08_16APR2003_032	N/A	702458	-0.406395	-1.39445	-0.988053	-0.894747	1942.12	1524.9	632.812	0	0	21		| Symbols:
EX2PLC_UP_009_B12_16APR2003_047	N/A	703237	-1.65267	-1.27374	0.378932	0.456211	6448.5	1970.29	2500.69	0	0	4	AT4G24770	| Symbols: ATRBP31, CP31, ATRBP33, RBP31 | RBP31 (31-KDA RNA BINDING PROTEIN); RNA binding | chr4:12766233-12767962 REVERSE
EX2PLC_UP_009_F12_16APR2003_043	N/A	702371	-1.45218	-1.17788	0.2743	0.22045	3249.58	1308.42	1415.72	1	1	4	AT4G03280	| Symbols: PGR1, PETC | PETC (PHOTOSYNTHETIC ELECTRON TRANSFER C) | chr4:1440314-1441717 FORWARD
EX2PLC_UP_012_B12_17APR2003_047	N/A	703007	-1.59275	-1.20847	0.384275	0.28914	6762.97	2195.96	2177.34	1	1	4	AT3G61470	| Symbols: LHCA2 | LHCA2 (Photosystem I light harvesting complex gene 2); chlorophyll binding | chr3:22756711-22758007 FORWARD
EX2PLC_UP_012_C05_17APR2003_022	N/A	702255	-2.03189	-1.60571	0.426189	0.336205	1966.28	502.526	694.656	0	0	4	AT4G24770	| Symbols: ATRBP31, CP31, ATRBP33, RBP31 | RBP31 (31-KDA RNA BINDING PROTEIN); RNA binding | chr4:12766233-12767962 REVERSE
EX2PLC_UP_012_D12_17APR2003_045	N/A	702685	-0.969763	-0.228609	0.741154	0.697568	4517.09	2318.6	3612.56	2	3	10	AT3G12780	| Symbols: PGK1 | PGK1 (PHOSPHOGLYCERATE KINASE 1); phosphoglycerate kinase | chr3:4061134-4063147 REVERSE
EX2PLC_UP_013_B12_17APR2003_047	N/A	704013	1.14943	1.15973	0.0103022	0.159556	1190.47	2527	2615.12	0	0	3	AT5G58470	| Symbols: | zinc finger (Ran-binding) family protein | chr5:23655792-23658080 REVERSE
EX2PLC_UP_014_D11_17APR2003_045	N/A	703463	-2.149	-1.24533	0.903673	0.757609	1957.66	443.092	848.812	0	0	9	AT1G32060	| Symbols: PRK | PRK (PHOSPHORIBULOKINASE); ATP binding / phosphoribulokinase/ protein binding | chr1:11532648-11534386 FORWARD
EX2PLC_UP_014_G07_17APR2003_026	N/A	704395	1.24806	0.980912	-0.267149	-0.393189	1835.47	4877.03	3678.97	1	1	3	AT4G23100	| Symbols: GSH1, CAD2, PAD2, RML1 | RML1 (PHYTOALEXIN DEFICIENT 2, ROOT MERISTEMLESS 1); glutamate-cysteine ligase | chr4:12103469-12106762 REVERSE
EX2PLC_UP_016_A02_29APR2003_008	N/A	705396	-1.60678	-1.37267	0.234117	0.291121	4215.78	1331.84	1542.94	0	0	4	AT4G15560	| Symbols: DEF, CLA, DXS, DXPS2, CLA1 | CLA1 (CLOROPLASTOS ALTERADOS 1) | chr4:8884216-8887252 FORWARD
EX2PLC_UP_016_D01_29APR2003_005	N/A	704918	-1.15902	-1.11262	0.0464001	0.102337	3481.81	1537.59	1625.91	2	2	4	AT4G09670	| Symbols: | oxidoreductase family protein | chr4:6107379-6109046 REVERSE
EX2PLC_UP_016_D02_29APR2003_005	N/A	704130	-1.73769	-1.68685	0.0508362	0.100161	13679.7	4283.76	4480.61	2	6	4	AT1G44575	| Symbols: PSBS, NPQ4 | NPQ4 (NONPHOTOCHEMICAL QUENCHING) | chr1:16874208-16875634 FORWARD
EX2PLC_UP_016_E02_29APR2003_004	N/A	703917	-1.35473	-0.959885	0.39485	0.410529	2380.75	993.581	1270.28	0	0	4	AT1G62750	| Symbols: ATSCO1, ATSCO1/CPEF-G | ATSCO1/ATSCO1/CPEF-G (SNOWY COTYLEDON1); translation elongation factor/ translation factor, nucleic acid binding | chr1:23237287-23239986 REVERSE
EX2PLC_UP_016_E03_29APR2003_012	N/A	704423	1.54352	2.10058	0.557064	0.367844	598.562	1767.21	2691.5	0	0	8	AT4G13430	| Symbols: | aconitase family protein / aconitate hydratase family protein | chr4:7804190-7807785 REVERSE
EX2PLC_UP_016_H12_29APR2003_041	N/A	703953	-2.37711	-1.65625	0.720858	0.692902	1722.25	323.009	592.906	0	0	9	AT5G46800	| Symbols: BOU | BOU (A BOUT DE SOUFFLE); binding | chr5:19006006-19007037 REVERSE
EX2PLC_UP_017_F12_29APR2003_043	N/A		-1.18773	-1.26317	-0.0754328	-0.229458	3542.38	1671.57	1713.28	0	0	4		| Symbols:
EX2PLC_UP_017_G10_29APR2003_034	N/A		-1.57535	-1.33074	0.244607	0.235064	3669.47	1236.72	1478.31	0	0	4		| Symbols:
EX2PLC_UP_018_B01_29APR2003_007	N/A		-2.22878	-1.88588	0.342894	Filterd	13470.4	3613.46	4453.59	0	0	4		| Symbols:
EX2PLC_UP_018_D04_29APR2003_013	N/A		-1.88411	-2.28566	-0.401552	-0.514236	7292.09	1967.67	1597.47	0	0	4		| Symbols:
EX2PLC_UP_019_C04_29APR2003_014	N/A		-1.40019	-1.3501	0.0500935	-0.0612581	8264.81	3159.81	3239.94	0	0	4		| Symbols:
EX2PLC_UP_019_D11_29APR2003_045	N/A		1.85732	1.17254	-0.684786	-0.384893	768.5	2664.46	1748.35	0	0	23		| Symbols:
EX2PLC_UP_019_E03_29APR2003_012	N/A		-1.8248	-1.8569	-0.0320988	0.0764721	3951.53	1012.78	1051.72	0	0	4		| Symbols:
EX2PLC_UP_019_H11_29APR2003_041	N/A		-1.88443	-1.64964	0.23479	0.262003	2168.88	593.695	706.406	0	0	4		| Symbols:
EX2PLC_UP_024_E09_09MAY2003_036	N/A	705162	2.02123	2.15796	0.136727	0.0645729	1303.03	4987.74	5926.25	1	8	3	AT3G18780	| Symbols: DER1, LSR2, ENL2, ACT2 | ACT2 (ACTIN 2); structural constituent of cytoskeleton | chr3:6475541-6476838 FORWARD
EX2PLC_UP_025_A11_09MAY2003_048	N/A	704631	-1.65703	-1.32841	0.328617	0.262791	2219.09	697.551	935.781	0	0	4		| Symbols:
EX2PLC_UP_025_D09_09MAY2003_037	N/A	704242	-1.38956	-1.46821	-0.0786502	-0.0309265	2569.94	914.41	980.031	0	0	4	AT2G35490	| Symbols: | plastid-lipid associated protein PAP, putative | chr2:14919388-14920876 REVERSE
EX2PLC_UP_025_E03_09MAY2003_012	N/A	704667	-1.74037	-1.66351	0.0768637	-0.0116173	1937.44	593.762	648.625	1	2	4	AT1G54780	| Symbols: | thylakoid lumen 18.3 kDa protein | chr1:20443200-20444620 FORWARD
EX2PLC_UP_027_F10_09MAY2003_035	N/A	703084	2.53064	1.81384	-0.716797	-0.899704	1868.69	10698.6	6511.38	2	2	23	AT1G20620	| Symbols: SEN2, CAT3 | CAT3 (CATALASE 3); catalase | chr1:7143132-7146183 FORWARD
EX4PLC_UP_002_B05_10APR2003_023	N/A	706151	1.28612	1.53104	0.244921	0.317169	1477.25	3272.77	4225.84	0	0	3	AT1G03475	| Symbols: HEMF1, ATCPO-I, LIN2 | LIN2 (LESION INITIATION 2); coproporphyrinogen oxidase | chr1:869458-871176 REVERSE
EX4PLC_UP_002_H02_10APR2003_001	N/A	706507	-1.66334	-1.37749	0.28585	0.291738	4414.19	1422.6	1912.28	0	0	4	AT4G04640	| Symbols: ATPC1 | ATPC1 (ATP synthase gamma chain 1) | chr4:2350759-2351880 REVERSE
EX4PLC_UP_020_B07_07MAY2003_031	N/A	706317	-2.75735	-2.09977	0.657585	0.71582	6142.25	1005.95	1464.88	1	1	9	AT1G32060	| Symbols: PRK | PRK (PHOSPHORIBULOKINASE); ATP binding / phosphoribulokinase/ protein binding | chr1:11532648-11534386 FORWARD
EX4PLC_UP_020_E06_07MAY2003_020	N/A	706449	-1.18385	-0.807239	0.376606	0.382019	3601.72	1576.15	2188.69	0	0	4	AT1G74970	| Symbols: TWN3, RPS9 | RPS9 (RIBOSOMAL PROTEIN S9); structural constituent of ribosome | chr1:28161422-28162863 REVERSE
EX4PLC_UP_020_E07_07MAY2003_028	N/A	706424	2.25914	2.55785	0.298707	0.274835	304.469	1786.53	2422.81	0	0	3		| Symbols:
EX4PLC_UP_020_H01_07MAY2003_001	N/A	706258	-2.62012	-2.53788	0.0822375	Filterd	18390.1	3352.89	3175.47	0	0	4		| Symbols:
EX4PLC_UP_020_H09_07MAY2003_033	N/A	706448	-2.66394	-2.29946	0.364485	0.407444	2438.78	363.716	469.312	0	0	4	AT1G76080	| Symbols: ATCDSP32, CDSP32 | ATCDSP32/CDSP32 (CHLOROPLASTIC DROUGHT-INDUCED STRESS PROTEIN OF 32 KD); thiol-disulfide exchange intermediate | chr1:28552957-28554242 REVERSE
EX4PLC_UP_021_E07_08MAY2003_028	N/A	705942	-1.26711	-0.835996	0.431111	0.493357	4278.03	1739.21	2395.12	0	0	4	AT5G17870	| Symbols: PSRP6 | plastid-specific ribosomal protein-related | chr5:5907819-5908139 FORWARD
EX4PLC_UP_021_F01_08MAY2003_003	N/A	706209	-3.06202	-2.77218	0.289847	0.288868	2340.78	276.052	367.281	0	0	4	AT1G09340	| Symbols: | catalytic/ coenzyme binding | chr1:3015475-3018037 FORWARD
EX4PLC_UP_021_H07_08MAY2003_025	N/A	706350	-3.2184	-2.58257	0.635825	0.594293	12285.2	1468.89	2517.1	1	1	9	AT2G05070	| Symbols: LHCB2.2 | LHCB2.2 (Photosystem II light harvesting complex gene 2.2); chlorophyll binding | chr2:1799433-1800326 REVERSE
EX4PLC_UP_022_A09_08MAY2003_040	N/A		3.12154	3.36812	0.246581	0.090888	337.281	2695.86	3428.78	1	2	3	AT2G46080	| Symbols: | similar to BPS1 (BYPASS 1) [Arabidopsis thaliana] (TAIR:AT1G01550.2); similar to unknown [Solanum tuberosum] (GB:ABB16971.1); contains InterPro domain Glutathione S-transferase, C-terminal-like; (InterPro:IPR010987) | chr2:18955390-18956433 REVERSE
EX4PLC_UP_022_D03_08MAY2003_013	N/A		-1.83741	-1.27718	0.560228	0.524972	8385.16	2813.88	4158.28	0	0	9	AT1G07320	| Symbols: RPL4 | RPL4 (ribosomal protein L4); structural constituent of ribosome | chr1:2249189-2250172 FORWARD
EX4PLC_UP_022_D09_08MAY2003_037	N/A		-1.2338	-0.768818	0.464981	0.500978	3640.59	1612.97	2133.97	1	1	4	AT3G22890	| Symbols: APS1 | APS1 (ATP sulfurylase 3) | chr3:8112844-8114741 FORWARD
EX4PLC_UP_023_G02_08MAY2003_002	N/A		-2.07421	-1.69	0.384213	0.455575	6184.41	1433.94	1958.81	0	0	4		| Symbols:
