# Supplementary material for: Probing the endosperm gene expression landscape in Brassica napus
Source: BMC Genomics. 2009 Jun 2;10:256. doi: 10.1186/1471-2164-10-256 (PMC2702316; doi:10.1186/1471-2164-10-256)
Supplement: Additional file 5 — A table listing 24 patterns of significantly differentially expressed unisequences during endosperm development. The data show the significantly differentially expressed unisequences list and gene expression level changes in each cluster. [file 1471-2164-10-256-S5.xlsx]

## Sheet: Additional file 5
Additional file 5: 24 patterns of significant differentially expressed unisequences during endosperm development
				Mean log ratio					signal intensity
Probe ID	Accession No. in dbEST of NCBI	Fiesta ID	Start	H/G	C/G	derived_C/H	C/H	Cluster	Globular	Heart	Cotyledon
24RDBNH_UP_001_H06_18DEC2003_034	CN729860	527459	0	-0.250908	-0.745706	-0.494798	-0.846196	1	31768	29863.8	19716.7
BNQA_UP_021_F04_22SEP2003_022	EE549825	542917	0	-0.10415	-0.553053	-0.448904	-0.714048	1	5755.88	6143.47	3975.78
BNQA_UP_031_G06_24SEP2003_036	EE550418	548256	0	Filtered	-0.312031	#VALUE!	-0.660312	1	1618.41	1919.69	1371.16
BNQA_UP_040_A05_01OCT2003_047	EE550879	541478	0	0.294196	Filtered	#VALUE!	-0.637365	1	20536.9	27494.7	20718.7
9RDBNGA_UP_046_C12_05DEC2003_092	EE543982	502019	0	Filtered	Filtered	#VALUE!	0.501902	1	6454.88	5903.44	7184.09
BNHA_T7_007_A11_06JUN2003_048	EE548390	536526	0	Filtered	0.256047	#VALUE!	0.591251	1	16992.8	15505.9	20430.4
26RDBNT_UP_013_H05_21JAN2004_033	CN736267	407501	0	Filtered	0.341292	#VALUE!	0.578179	1	27048.1	26717.7	33930.2
BNDH5DCT_UP_019_D04_26JAN2004_026	CN727594	656040	0	0.469222	0.945411	0.476189	0.600579	1	1083.34	1550.1	2118.16
BNDH5DCT_UP_028_A03_27jAN2004_031	EE462590	651074	0	-0.485152	Filtered	#VALUE!	0.636883	1	2320.91	1930.34	2833.69
BNQA_UP_043_G11_01OCT2003_083	EE551098	545224	0	-0.498468	Filtered	#VALUE!	0.616768	1	2827.69	2236.03	2540.03
25RDBNM_UP_008_D06_15JAN2004_042	CN733185	390727	0	0.996865	0.507181	-0.489684	-0.639399	2	1314.31	3249.04	1886.75
26RDBNT_UP_015_C11_21JAN2004_091	CN736396	408256	0	0.918822	1.0463	0.12748	0.212371	2	764.781	1803.01	1807.66
26RDBNT_UP_028_A10_23JAN2004_080	CN737538	411793	0	0.856891	1.05244	0.195547	Filtered	2	5709.56	11752.7	9081.17
17ACDHMS_UP_009_G02_28JAN2004_004	EE404399	364839	0	0.891791	1.13041	0.238624	0.273037	2	6102.78	10160.8	13267.9
24RDBNH_UP_030_B04_12JAN2004_030	CN732438	534281	0	0.968266	1.21462	0.246358	0.299849	2	1959.88	3555.34	4746.31
24RDBNH_UP_020_B01_09JAN2004_013	CN731500	527108	0	0.969555	1.24912	0.279567	0.301337	2	4170	7769.74	11782.8
BNDH5DCT_UP_002_F04_15DEC2003_022	EE461073	656910	0	0.964831	1.26001	0.295182	0.487566	2	1247.53	2225.37	3331.91
39RDBRT_UP_044_A10_21JUL2004_080	CX272711	435637	0	0.926111	1.22274	0.296634	0.277069	2	1625.28	3085.4	4089.34
9RDBNGA_UP_025_H04_30SEP2003_018	EE542661	510570	0	0.85319	1.17119	0.318002	0.209304	2	2955.81	5379.54	6591.94
13JKBNM2_UP_015_G01_09DEC2003_003	ES264489	345509	0	0.859989	1.17841	0.318418	0.351058	2	879.406	1402.99	2048.94
9RDBNGA_UP_047_F06_05DEC2003_038	EE544092	509805	0	0.979629	1.30043	0.320799	0.398303	2	1072.06	2241.02	2617.41
12JKBNM1_UP_003_F06_19NOV2003_038	CN727925	312576	0	0.939743	1.27972	0.339975	0.409102	2	1416.28	2584.14	3613.5
24RDBNH_UP_030_F12_12JAN2004_086	CN732489	527240	0	0.769566	1.1678	0.398234	-0.140165	2	1687.53	3390.82	2983
19ACACYS_UP_005_H12_29JAN2004_082	DY004201	363398	0	0.791944	1.19027	0.398326	0.395476	2	3394.59	5750.69	7920.72
19ACACYS_UP_009_D05_29JAN2004_041	DY004470	363579	0	0.988812	1.41926	0.430452	0.512017	2	3848.31	7538.08	10797
4ETGS72H_UP_005_H05_11JUN2003_017	EE433393	570108	0	0.941755	1.37917	0.43741	0.256741	2	1133.53	2220.2	2792.28
26RDBNT_UP_007_C02_20JAN2004_012	CN735661	396723	0	0.706129	1.16042	0.454289	0.376477	2	834.281	1467.73	2016.84
6ETGS6H_UP_001_H05_15MAY2003_017	EE439576	585848	0	0.973512	1.47276	0.499251	0.868605	2	2438.35	4511.88	9046.19
39RDBRT_UP_033_H01_20JUL2004_001	CX271934	445087	0	4.65911	4.32345	-0.335667	-0.730548	3	141.188	3184.2	2244.41
25RDBNM_UP_008_E11_15JAN2004_087	CN733201	399178	0	4.28898	4.25536	-0.0336214	-0.0786795	3	511.562	10436.4	10380.2
24RDBNH_UP_029_B02_12JAN2004_014	CN732342	532419	0	4.08337	3.73305	-0.350316	-0.782259	3	1714.28	26226.8	19754.8
24RDBNH_UP_003_E07_19DEC2003_055	CN730000	535408	0	4.0455	3.91958	-0.125916	0.560704	3	1642.19	19108	31330.9
25RDBNM_UP_008_H07_15JAN2004_049	CN733231	395793	0	3.97013	3.81148	-0.158652	-0.276532	3	393.656	5650.43	5549.47
10FGYSUA_UP_001_G01_16OCT2003_003	CN728741	601634	0	3.96422	3.64778	-0.316435	-0.459929	3	1650.41	24131.1	16808.1
26RDBNT_UP_012_G09_20JAN2004_067	CN736169	395875	0	3.87629	3.98605	0.109754	0.0395216	3	457.875	5713.1	6062.62
24RDBNH_UP_017_F02_09JAN2004_006	CN731273	526801	0	3.81172	3.72195	-0.0897677	0.854149	3	3553.81	35298.8	57229.2
21ACACMS_UP_008_A04_05MAR2004_032	CX279415	368477	0	3.74099	3.65042	-0.0905722	-0.0228559	3	504.938	5455.63	5943.97
26RDBNT_UP_006_D04_20JAN2004_026	CN735581	422628	0	3.70043	3.89315	0.192719	0.448049	3	606.438	6033.87	9129.44
8RDBRH_UP_013_G09_12SEP2003_067	DY009838	523768	0	3.59011	3.37358	-0.216527	-0.477792	3	2897.09	35587	27987
5ETGS9H_UP_006_D04_12JUN2003_013	EE435847	573234	0	3.55389	3.21519	-0.338702	-0.445176	3	419.375	5933.71	4234.84
26RDBNT_UP_018_H05_21JAN2004_033	CN736723	421922	0	3.54114	3.22505	-0.316092	0.843977	3	5866.41	43943.5	63727.3
8RDBRH_UP_016_H01_16SEP2003_001	DY010101	522215	0	3.49059	3.52473	0.0341404	Filtered	3	3959.19	49923.2	41735.2
8RDBRH_UP_011_D12_12SEP2003_090	DY009655	522868	0	3.4839	3.59991	0.116008	0.105246	3	1124.31	12105.9	14662.3
25RDBNM_UP_014_D11_16JAN2004_089	CN733650	390561	0	3.4602	2.98684	-0.47336	-0.481616	3	577.375	6162.56	4640.91
26RDBNT_UP_016_D06_21JAN2004_042	CN736495	415601	0	3.45586	3.2165	-0.239366	-0.100235	3	430	4179.43	3582.53
8RDBRH_UP_012_A08_12SEP2003_064	DY009693	523099	0	3.43449	3.23208	-0.202407	Filtered	3	217.812	2984.85	2643.34
6ETGS6H_UP_005_A09_12JUN2003_040	EE439764	585396	0	3.4341	3.41034	-0.0237594	-0.278732	3	292.656	3464.7	2968.06
6ETGS6H_UP_001_C04_15MAY2003_014	EE439525	583274	0	3.3961	3.41555	0.0194479	0.0446102	3	1485.34	15250.6	14738.2
8RDBRH_UP_005_D05_11SEP2003_041	DY009241	521687	0	3.38758	3.76554	0.377954	0.530729	3	625.062	5910.87	8721.12
26RDBNT_UP_027_C05_23JAN2004_043	CN737464	411456	0	3.37395	3.46167	0.0877157	Filtered	3	327.906	3368.4	3888.75
12JKBNM1_UP_004_G07_19NOV2003_051	CN728027	312434	0	3.36831	3.35976	-0.00854855	0.0771053	3	379.781	3630.56	4071.75
8RDBRH_UP_022_E03_17SEP2003_023	DY013300	522245	0	3.34417	3.54967	0.205507	0.207076	3	571.688	5418.54	5494.34
BNQA_UP_016_E08_22SEP2003_056	EE549482	549971	0	3.29377	3.24358	-0.0501901	0.531555	3	1102.19	8789.37	6705.52
26RDBNT_UP_001_B12_19JAN2004_094	CN735105	420941	0	3.2541	2.76774	-0.486357	Filtered	3	437.812	4245.4	3481.41
13JKBNM2_UP_015_B04_09DEC2003_030	ES264436	346864	0	3.23553	2.84573	-0.389808	-0.53356	3	463.031	4127.55	2896.97
8RDBRH_UP_017_A03_16SEP2003_031	DY010115	523386	0	3.21949	2.95701	-0.262489	-0.301259	3	313.844	2824.44	2470.81
8RDBRH_UP_013_G06_12SEP2003_036	DY009836	522294	0	3.20387	2.95622	-0.247653	0.0886122	3	586.438	4952.5	4723.22
26RDBNT_UP_024_E02_22JAN2004_008	CN737211	395685	0	3.20291	3.50533	0.302421	0.0511657	3	680.781	6399.98	6994.84
8RDBRH_UP_016_F02_16SEP2003_006	DY010079	521611	0	3.19707	3.3009	0.103827	Filtered	3	306.812	3438.91	3135.44
24RDBNH_UP_020_H01_09JAN2004_001	CN731570	527093	0	3.17718	3.49091	0.313728	0.410425	3	748.406	6080.19	8343.91
26RDBNT_UP_017_E06_21JAN2004_040	CN736598	430719	0	3.17313	2.83773	-0.3354	-0.547783	3	4297.59	35135.5	27762.6
26RDBNT_UP_016_G02_21JAN2004_004	CN736526	403840	0	3.15899	3.40607	0.247085	0.507864	3	317.219	2537.56	3980.44
25RDBNM_UP_003_C01_14JAN2004_011	CN732718	418987	0	3.15573	3.28151	0.125787	0.345062	3	734.75	6169.21	8494.31
26RDBNT_UP_023_D05_22JAN2004_041	CN737110	405165	0	3.15525	3.2644	0.109144	-0.61164	3	928.156	11366.1	7793.75
25RDBNM_UP_014_E03_16JAN2004_023	CN733654	395416	0	3.1442	2.82731	-0.3169	-0.476092	3	2718.56	23577.9	18273.2
EX4PLC_UP_022_A09_08MAY2003_040	N/A		0	3.12154	3.36812	0.246581	0.090888	3	337.281	2695.86	3428.78
24RDBNH_UP_021_E10_12JAN2004_072	CN731639	525374	0	3.10439	3.0248	-0.0795921	Filtered	3	1050.31	8323.34	8608.66
24RDBNH_UP_007_G02_19DEC2003_004	CN730377	524857	0	3.08884	3.5312	0.442367	0.683348	3	541.656	4025.84	7328.72
BNDH5DCT_UP_007_E11_16DEC2003_087	CN727204	657008	0	3.06279	3.48861	0.42582	0.522094	3	500.188	3797.27	6193.97
4ETGS72H_UP_001_F06_16MAY2003_019	CN726906	569623	0	3.00585	2.9598	-0.0460455	-0.116505	3	489.219	3481.36	3573.28
24RDBNH_UP_008_A06_19DEC2003_048	CN730405	531706	0	2.98201	2.98894	0.00692793	Filtered	3	612.344	5223.66	5893.72
13JKBNM2_UP_022_H06_15DEC2003_034	ES265139	345145	0	2.97766	2.6528	-0.324866	-0.287414	3	359.25	2702.85	2416.09
8RDBRH_UP_007_A09_12SEP2003_079	DY009299	522398	0	2.95031	2.8813	-0.0690138	-0.335727	3	376.719	3006.9	2608.94
19ACACYS_UP_010_A11_29JAN2004_095	DY004521	363673	0	2.95013	3.12017	0.170038	-1.89118	3	7761.97	66227.8	31383.8
39RDBRT_UP_048_H07_22JUL2004_049	CX273000	442472	0	2.94014	3.36647	0.426325	0.195503	3	4089.62	31204.1	34379
26RDBNT_UP_023_C12_22JAN2004_092	CN737105	410297	0	2.94	3.33543	0.395425	0.572102	3	439.594	2885.3	4378.16
24RDBNH_UP_015_E03_22DEC2003_023	CN731080	530646	0	2.91465	2.96861	0.053953	-0.162869	3	8525.94	58573.7	55151.2
12JKBNM1_UP_002_H11_19NOV2003_081	CN727860	312516	0	2.90086	2.94515	0.0442884	0.469157	3	331.75	1931.4	2613.56
BNQA_UP_012_G04_18SEP2003_020	EE549222	538188	0	2.89377	2.88519	-0.00857967	0.180798	3	1409.59	9472.78	12223.3
25RDBNM_UP_016_B03_16JAN2004_029	CN733712	405346	0	2.89219	2.44921	-0.442982	-0.538239	3	804.281	6097.52	4443
39RDBRT_UP_030_F01_20JUL2004_005	CX271705	452870	0	2.89085	3.26325	0.372397	0.490095	3	187.719	1444.31	1897.59
BNSCSICT_UP_027_F05_22DEC2004_037	DY011588	647709	0	2.88368	3.12475	0.241065	0.734302	3	4236.28	26182.2	44591.8
BNHA_T7_001_H08_18JUN2003_025	EE548239	537042	0	2.87757	2.76413	-0.113441	-0.0888748	3	1925.03	12408.7	12091.9
8RDBRH_UP_013_H01_12SEP2003_001	DY009842	521434	0	2.87227	2.95666	0.0843966	0.0962722	3	986.156	7063.75	7982.97
9RDBNGA_UP_034_E03_03DEC2003_023	EE543031	517014	0	2.8357	3.12051	0.284813	0.264212	3	326.5	2237.16	2785.34
BNDH5DCT_UP_027_A03_27JAN2004_031	EE462503	657609	0	2.81887	2.5348	-0.28407	-0.0818015	3	284.031	1872.83	1632.44
26RDBNT_UP_022_E11_22JAN2004_087	CN737035	403829	0	2.81232	2.77912	-0.0332024	0.0548816	3	328.25	2112.95	2309.66
11FGYSDB_UP_005_E05_17OCT2003_039	CN729519	602054	0	2.79146	2.60131	-0.190149	-0.138105	3	1442.5	10052.7	9081.78
24RDBNH_UP_019_D06_09JAN2004_042	CN731435	530923	0	2.78708	2.29244	-0.494647	-0.754126	3	462	3605.52	2473.12
BNQA_UP_031_F08_24SEP2003_054	EE550411	547501	0	2.77727	2.36467	-0.412602	-0.433007	3	457.344	2780.81	2316.81
13JKBNM2_UP_016_E06_09DEC2003_040	ES264560	345482	0	2.77257	2.93612	0.163543	Filtered	3	638.688	5016.48	5298.09
25RDBNM_UP_017_H07_16JAN2004_049	CN733878	404033	0	2.76878	3.20013	0.431351	0.531568	3	1538.22	9477.38	14906.8
BNSCSICT_UP_023_E04_16DEC2004_024	DY011393	646480	0	2.73993	2.33	-0.409929	-0.593814	3	1067.91	6662.26	5022.97
38RDBRM_UP_040_B02_16JUL2004_014	CX268844	453044	0	2.71439	2.39516	-0.319229	-0.0810698	3	391.25	2079.77	1964.12
9RDBNGA_UP_033_B09_03DEC2003_077	EE542926	499636	0	2.69971	2.26926	-0.430449	-0.506142	3	780.875	4953.41	4078.59
25RDBNM_UP_028_D10_19JAN2004_074	CN734851	393772	0	2.69623	2.39842	-0.297813	-0.342067	3	965.156	6171.05	4502.19
26RDBNT_UP_016_B11_21JAN2004_093	CN736476	417358	0	2.69534	2.50568	-0.189657	0.301529	3	585.969	3932.24	4923.91
25RDBNM_UP_003_A08_14JAN2004_064	CN732701	406544	0	2.68937	3.01712	0.327754	Filtered	3	272.406	1601.08	2252.81
25RDBNM_UP_030_H04_19JAN2004_018	CN735076	398156	0	2.68724	2.28591	-0.401331	-0.581963	3	3472.97	23088.4	17242.9
24RDBNH_UP_010_D05_19DEC2003_041	CN730621	525433	0	2.6834	3.14389	0.460496	0.582384	3	512.812	2956.63	4565.59
17ACDHMS_UP_007_D06_28JAN2004_042	EE404190	367081	0	2.65686	2.70305	0.0461908	Filtered	3	816.125	4986.37	4732.41
BNDH5DCT_UP_009_C11_16DEC2003_091	CN727268	656865	0	2.65539	3.02712	0.371733	0.239626	3	263	1794.38	2387.12
24RDBNH_UP_012_G03_22DEC2003_019	CN730830	534438	0	2.64646	2.34111	-0.305349	-0.835062	3	2770.59	18989.3	12236.2
24RDBNH_UP_012_E07_22DEC2003_055	CN730810	531969	0	2.64181	3.0537	0.411898	1.06361	3	489.906	3077.06	6498.1
8RDBRH_UP_021_C09_17SEP2003_075	DY013195	523678	0	2.62294	2.96759	0.344652	0.220306	3	549.781	3531.72	4573.75
25RDBNM_UP_029_F04_19JAN2004_022	CN734960	391630	0	2.61987	2.31336	-0.30651	-0.362146	3	2075.56	11918.9	9910.12
26RDBNT_UP_004_D09_20JAN2004_073	CN735403	411961	0	2.61941	2.18966	-0.429751	-0.312858	3	671.406	3634.99	2900.19
51ETGS4H_RP_003_H02_02SEP2004_002	CX280813	568776	0	2.60263	2.19142	-0.41121	-0.445838	3	1786.31	10119.3	8215.56
9RDBNGA_UP_046_H11_05DEC2003_081	EE544032	507475	0	2.59331	2.97626	0.382954	0.617549	3	557.875	3241.51	4413.66
26RDBNT_UP_013_G12_21JAN2004_084	CN736262	422349	0	2.57992	2.38907	-0.19085	Filtered	3	306.312	1905.94	1435.72
BNDH4DCT_UP_032_B05_18DEC2004_045	DY007510	655611	0	2.55005	2.49351	-0.056547	Filtered	3	1392.72	9732.31	6555.3
10FGYSUA_UP_003_D05_17OCT2003_041	CN728890	602231	0	2.54904	2.64104	0.0920032	-0.006873	3	865.188	4856.65	5660.75
24RDBNH_UP_024_E05_12JAN2004_039	CN731916	528103	0	2.54186	2.55986	0.0180038	0.0921181	3	349.625	1778.47	2179.69
25RDBNM_UP_009_E02_15JAN2004_008	CN733282	425968	0	2.54104	2.92418	0.383134	0.535945	3	596.312	3453.52	5133.19
26RDBNT_UP_004_C05_20JAN2004_043	CN735387	403020	0	2.52197	2.1484	-0.373573	-0.164545	3	1023.78	5242.02	4737.94
8RDBRH_UP_022_H02_17SEP2003_002	DY013331	521907	0	2.51939	2.5319	0.0125048	0.0286397	3	648.656	3591.98	4057.62
3ETMS_UP_007_E10_11JUN2003_036	CN726736	564678	0	2.51401	2.31516	-0.198847	-0.235747	3	1896.5	10718.8	9329.91
26RDBNT_UP_008_D05_20JAN2004_041	CN735771	430024	0	2.51221	2.5938	0.0815836	0.380868	3	377.844	1826.16	2286.22
25RDBNM_UP_005_B10_15JAN2004_078	CN732893	420170	0	2.48574	2.01472	-0.471027	-0.412297	3	1700.69	9637.58	7108.5
24RDBNH_UP_019_F02_09JAN2004_006	CN731455	532197	0	2.47943	2.50677	0.0273442	0.119111	3	603.469	3063.8	3098.19
24RDBNH_UP_023_D12_12JAN2004_090	CN731818	526011	0	2.47574	2.18838	-0.287354	-0.229335	3	815.344	4240.43	3970.06
13JKBNM2_UP_008_C12_08DEC2003_092	ES263828	345563	0	2.47428	2.52568	0.0514021	-0.078389	3	338.844	1810.52	1924.09
25RDBNM_UP_008_D10_15JAN2004_074	CN733189	401493	0	2.45923	2.64898	0.189755	0.415571	3	714.25	3533.26	4719.47
38RDBRM_UP_002_H04_30MAR2004_018	CX265744	453345	0	2.45762	2.29928	-0.158342	-0.124896	3	582.094	3124.78	3191.28
9RDBNGA_UP_022_G07_30SEP2003_051	EE542438	505564	0	2.45303	2.90713	0.454102	0.661561	3	447.156	2309.22	3722.28
26RDBNT_UP_030_C11_23JAN2004_091	CN737740	399847	0	2.44628	2.77114	0.324865	Filtered	3	361.5	2404.75	2460.47
13JKBNM2_UP_016_C02_09DEC2003_012	ES264535	344880	0	2.44314	2.68701	0.243869	0.184554	3	352.469	1843.33	2536.38
BNDH5DCT_UP_021_B10_26JAN2004_078	CN727662	655893	0	2.43822	2.24049	-0.197731	-0.262273	3	4474.09	23910.5	19884.7
25RDBNM_UP_008_E03_15JAN2004_023	CN733193	401702	0	2.43796	2.23102	-0.206939	-0.039179	3	339.125	1727.36	1868.69
BNQA_UP_023_A08_22SEP2003_064	EE549913	551282	0	2.42133	2.13503	-0.286296	-0.285721	3	891.25	4221.96	3759.56
38RDBRM_UP_045_G05_16JUL2004_035	CX269254	437256	0	2.40596	2.06864	-0.337325	-0.174241	3	853.562	3786.15	3196.97
39RDBRT_UP_009_E07_02APR2004_055	CX270376	435341	0	2.3911	2.40186	0.0107578	0.0407016	3	419.969	1955.55	2194.97
6ETGS6H_UP_001_D03_15MAY2003_013	EE439534	587499	0	2.37284	2.48513	0.112286	0.171938	3	319.375	1463.25	1912.94
BNZDA_T7_003_C03_28MAY2003_014	EE569136	554337	0	2.36941	2.23048	-0.138933	-0.205435	3	7575.73	26225.4	28255.5
39RDBRT_UP_011_D01_02APR2004_009	CX270527	451165	0	2.36902	2.24753	-0.121484	-0.316717	3	363.656	1756.03	1481.34
13JKBNM2_UP_020_H01_15DEC2003_001	ES264952	344686	0	2.35938	2.03298	-0.326406	-0.283906	3	496.156	2269.45	2027.84
24RDBNH_UP_016_B05_09JAN2004_045	CN731139	534060	0	2.34326	2.05347	-0.289792	-0.191078	3	786.844	3719.35	3124.16
24RDBNH_UP_009_H10_19DEC2003_066	CN730579	524381	0	2.342	2.06039	-0.281613	-0.549253	3	1047.62	5969.9	4795.47
24RDBNH_UP_018_A04_09JAN2004_032	CN731310	528629	0	2.33859	2.21052	-0.128067	0.0289643	3	1712.47	8865.67	8846.19
25RDBNM_UP_027_A05_19JAN2004_047	CN734718	421795	0	2.33268	1.8442	-0.488486	-0.438499	3	438.719	2566.62	1518.75
BNHA_T7_011_D06_06JUN2003_021	EE548501	536783	0	2.3287	2.71873	0.390027	0.206589	3	514.219	2720.94	3460.38
38RDBRM_UP_031_G08_12JUL2004_052	CX268183	456047	0	2.32477	2.48619	0.161412	0.153456	3	340.562	1481.81	1849.06
BNZDA_T7_011_B01_30MAY2003_007	EE569586	555227	0	2.31952	2.56532	0.245802	1.23952	3	322.188	1309.77	2622.5
38RDBRM_UP_028_F05_12JUL2004_037	CX267939	433873	0	2.29952	2.14915	-0.150367	-0.543841	3	405.906	2097.43	1696.47
38RDBRM_UP_010_H09_01APR2004_065	CX266460	440562	0	2.2857	2.04593	-0.239768	-0.397092	3	855.594	4158.93	3398.88
4ETGS72H_UP_006_A11_11JUN2003_048	EE433408	571949	0	2.28222	2.17458	-0.107637	-0.1535	3	1040.75	4691.03	3856.62
5ETGS9H_UP_003_D05_15MAY2003_021	EE435657	575024	0	2.27554	2.3091	0.0335673	0.0696059	3	2514	11519.5	12793.9
7RDBCH_UP_002_G06_18JUN2003_018	EE541123	482781	0	2.26859	1.80825	-0.460336	-0.729667	3	498.75	2504.98	1595.78
25RDBNM_UP_008_C03_15JAN2004_027	CN733170	415951	0	2.26728	2.279	0.0117246	-0.204175	3	353.031	1721.7	1794.53
9RDBNGA_UP_049_A07_05DEC2003_063	EE544203	509014	0	2.26486	2.00457	-0.260292	-0.189437	3	685.344	3035.91	2784.12
9RDBNGA_UP_042_C09_05DEC2003_075	EE543661	507068	0	2.26125	2.18449	-0.0767609	-0.363348	3	409.219	2162.31	1802.38
8RDBRH_UP_010_C06_12SEP2003_044	DY009564	522621	0	2.25968	2.07981	-0.179873	-0.236186	3	401.094	1914.96	1788.22
EX4PLC_UP_020_E07_07MAY2003_028	N/A	706424	0	2.25914	2.55785	0.298707	0.274835	3	304.469	1786.53	2422.81
26RDBNT_UP_022_B07_22JAN2004_061	CN736996	407397	0	2.25095	2.32748	0.0765302	0.140516	3	1717.97	8343.77	9775.22
BNQA_UP_036_D08_01OCT2003_058	EE550653	546950	0	2.24363	2.24635	0.0027188	0.191085	3	2008.56	8668.34	10668.7
8RDBRH_UP_024_A10_17SEP2003_080	DY013436	523345	0	2.23938	1.75669	-0.482689	-0.605411	3	2781	12036.5	8741.06
7RDBCH_UP_002_H02_18JUN2003_001	EE541128	482790	0	2.23104	2.34935	0.118305	0.223543	3	13019.6	53229.6	57792.6
24RDBNH_UP_006_H02_19DEC2003_002	CN730301	530066	0	2.23006	1.96576	-0.264295	-0.166832	3	2657.5	9943.06	9552.75
10FGYSUA_UP_002_B05_16OCT2003_045	CN728777	602361	0	2.22855	2.66225	0.433701	0.349849	3	437.625	1994.57	3023.88
11FGYSDB_UP_001_H03_16OCT2003_017	CN729199	602023	0	2.22767	2.51607	0.288408	0.339528	3	1467.81	6533.06	9238.72
12JKBNM1_UP_002_B04_19NOV2003_030	CN727783	312238	0	2.2164	2.10866	-0.107741	Filtered	3	1192.72	5668.36	4842.53
5ETGS9H_UP_006_A10_12JUN2003_040	EE435823	573523	0	2.2164	2.45794	0.24154	-0.0458447	3	619.438	3032.98	3536.78
BNDH5DCT_UP_024_F01_27JAN2004_005	EE462286	653706	0	2.21598	2.55106	0.335075	0.214943	3	582.281	2773.46	3612.34
BNDH5DCT_UP_016_F07_26JAN2004_053	CN727503	656767	0	2.21382	1.9874	-0.226424	Filtered	3	719.5	3208.05	3323.31
26RDBNT_UP_024_F01_22JAN2004_005	CN737222	426981	0	2.20873	2.5058	0.297066	0.543565	3	2247.69	9118.94	14401.5
BNHA_T7_001_E06_18JUN2003_020	EE548202	537220	0	2.20697	2.48179	0.274818	0.145936	3	457.719	2201.17	2549.53
5ETGS9H_UP_005_E03_12JUN2003_012	EE435778	575185	0	2.20005	2.3015	0.101444	-0.12506	3	625.094	2871.66	2660.41
8RDBRH_UP_022_F06_17SEP2003_038	DY013313	521804	0	2.19957	1.74622	-0.453355	-0.0623108	3	557.781	2635.84	2211.84
BNDH5DCT_UP_018_C02_27JAN2004_012	CN727561	652608	0	2.1986	2.48318	0.284575	0.654327	3	441.75	2033.86	3077.97
BNZDA_T7_002_C02_28MAY2003_006	EE569059	555088	0	2.19794	2.07644	-0.121498	0.120193	3	694.656	2877.02	3403.44
24RDBNH_UP_017_G11_09JAN2004_083	CN731294	530761	0	2.19476	1.88527	-0.309492	-0.118946	3	1379.09	6074.96	5737.06
BNDH5DCT_UP_004_B11_15DEC2003_093	CN727084	658043	0	2.1944	2.0708	-0.123595	Filtered	3	637.875	3540.59	3692.44
BNHA_T7_002_G01_18JUN2003_002	EE548312	537150	0	2.19015	2.13692	-0.0532274	-0.103852	3	1284.16	6165.67	5770.72
26RDBNT_UP_008_B12_20JAN2004_094	CN735754	398508	0	2.18707	2.04873	-0.138338	-0.0865832	3	941.094	4416.05	4528.62
24RDBNH_UP_020_D06_09JAN2004_042	CN731529	524787	0	2.18145	1.83467	-0.346785	Filtered	3	738.125	3572.37	2751.59
21ACACMS_UP_008_D08_05MAR2004_058	CX279452	372618	0	2.1814	2.35775	0.176344	0.106331	3	425.781	2090.99	2360.94
24RDBNH_UP_017_A07_09JAN2004_063	CN731224	530104	0	2.17904	1.74263	-0.436415	-0.779233	3	333.5	2056.22	1419.22
BNDH5DCT_UP_024_B12_27JAN2004_094	EE462251	651423	0	2.17891	2.43258	0.253669	0.344236	3	9112.94	35661.9	46321.2
26RDBNT_UP_021_F01_22JAN2004_005	CN736948	398912	0	2.17097	2.41715	0.246181	0.317626	3	1414.19	6129.23	8358.62
5ETGS9H_UP_005_A07_12JUN2003_032	EE435748	576396	0	2.15686	2.62011	0.463251	0.282032	3	1160.84	5052.87	6559.03
25RDBNM_UP_009_G03_15JAN2004_019	CN733306	407075	0	2.14988	2.26312	0.113244	0.140428	3	2041.12	8879.47	10538.4
24RDBNH_UP_027_A10_12JAN2004_080	CN732153	530619	0	2.14578	2.39076	0.244976	0.533553	3	939.833	3201.11	4584.62
25RDBNM_UP_024_C03_19JAN2004_027	CN734461	423740	0	2.14059	2.45131	0.310718	0.396473	3	483.844	2552.49	2960.03
BNDH5DCT_UP_001_H08_15DEC2003_050	EE461032	655457	0	2.13681	2.02967	-0.107141	-0.0164352	3	1517.25	6473.9	6672.75
26RDBNT_UP_021_F05_22JAN2004_037	CN736951	428678	0	2.12579	2.15924	0.0334482	Filtered	3	1063.66	4188.76	4820.81
25RDBNM_UP_021_E12_16JAN2004_088	CN734218	407001	0	2.12378	2.41832	0.294541	0.304668	3	4435.62	18056.3	22598.8
39RDBRT_UP_012_B05_05APR2004_045	CX270593	433913	0	2.10833	2.49317	0.384834	0.41331	3	883.938	3650.07	5214.31
13JKBNM2_UP_010_C04_08DEC2003_028	ES263998	346824	0	2.08383	2.2428	0.158971	0.283531	3	1680.84	6396.78	8035.16
9RDBNGA_UP_023_E12_30SEP2003_088	EE542498	505995	0	2.07157	2.21954	0.147973	0.0033464	3	367	1581.44	1896.06
BNDH4DCT_UP_004_A08_16DEC2004_064	DY005209	653295	0	2.06817	2.05635	-0.0118174	0.0661489	3	1354.72	6124.26	6213.41
8RDBRH_UP_010_E04_12SEP2003_024	DY009583	522831	0	2.06592	1.91728	-0.14864	-0.304121	3	2153.78	8891.71	7306.03
12JKBNM1_UP_004_H03_19NOV2003_017	CN728034	312412	0	2.06199	1.84808	-0.213914	Filtered	3	2858.22	12844.3	9643.88
3ETMS_UP_003_G12_10JUN2003_042	CN726422	564252	0	2.0616	2.42224	0.360646	0.720882	3	368.469	1291.71	2354.56
25RDBNM_UP_010_A08_15JAN2004_064	CN733335	425852	0	2.05728	2.06727	0.00998921	0.0984119	3	2727.44	10136.1	11305.6
26RDBNT_UP_002_A06_19JAN2004_048	CN735177	423379	0	2.05512	1.88379	-0.171326	0.138267	3	571.781	2027.75	2073.91
8RDBRH_UP_021_H12_17SEP2003_082	DY013253	524088	0	2.05439	2.09418	0.0397983	-0.0139231	3	1563.34	6485.51	6756.81
BNQA_UP_015_H02_18SEP2003_002	EE549436	543906	0	2.04449	1.89951	-0.144976	0.248651	3	853	3148.46	3587.34
17ACDHMS_UP_004_E02_28JAN2004_008	CN725986	364662	0	2.03437	1.60923	-0.425144	-0.423683	3	452.938	1904.44	1467.5
25RDBNM_UP_022_D12_16JAN2004_090	CN734300	402572	0	2.03397	1.77018	-0.263795	-0.288344	3	1161.72	4823.17	4320.62
13JKBNM2_UP_013_H11_11DEC2003_081	ES264329	346292	0	2.03156	1.88874	-0.142814	Filtered	3	6089.41	28635.8	25400.8
BNQA_UP_041_E11_01OCT2003_087	EE550967	539517	0	2.02971	1.76621	-0.2635	-0.271114	3	2543.66	9902	8633
EX2PLC_UP_024_E09_09MAY2003_036	N/A	705162	0	2.02123	2.15796	0.136727	0.0645729	3	1303.03	4987.74	5926.25
24RDBNH_UP_011_D09_19DEC2003_073	CN730710	529374	0	2.0209	2.00117	-0.0197296	0.078883	3	2288.81	8636.8	8958.22
BNDH5DCT_UP_026_F06_28JAN2004_038	EE462471	650462	0	2.01461	1.96948	-0.0451224	0.00481282	3	535.25	2017.55	1959.12
5ETGS9H_UP_007_D09_12JUN2003_037	EE435929	576142	0	2.01258	1.80941	-0.203176	-0.170647	3	4787.84	19588.9	16504.3
17ACDHMS_UP_008_H03_28JAN2004_017	EE404323	360220	0	2.00545	1.67281	-0.332639	-0.543365	3	2390.88	10757.2	8393.12
24RDBNH_UP_019_A03_09JAN2004_031	CN731396	529766	0	2.00541	2.26141	0.256	0.768519	3	730.469	2283.21	4127.75
5ETGS9H_UP_003_G02_15MAY2003_002	EE435690	576074	0	2.00339	1.98856	-0.0148302	Filtered	3	10623.2	34797.1	38684.2
9RDBNGA_UP_047_C08_05DEC2003_060	EE544061	498935	0	1.99682	2.15796	0.161139	0.253266	3	676.188	2923.41	3614.31
24RDBNH_UP_029_C06_12JAN2004_044	CN732358	535443	0	1.98369	1.83167	-0.152022	0.28045	3	428.875	1468.95	1867.91
24RDBNH_UP_001_D08_18DEC2003_058	CN729820	528642	0	1.98108	1.50083	-0.480247	-0.514211	3	1029.97	3657.71	2760.03
9RDBNGA_UP_050_B05_08DEC2003_045	EE544302	499187	0	1.98007	1.89551	-0.0845553	-0.205632	3	6025.28	23659.9	21675.3
8RDBRH_UP_020_D08_17SEP2003_058	DY013120	523753	0	1.97362	1.68724	-0.28638	-0.396438	3	1627.19	6573.38	5502.22
24RDBNH_UP_029_G10_12JAN2004_068	CN732409	531306	0	1.97313	1.97571	0.00258698	-0.208652	3	1487.84	5669.09	5424.91
19ACACYS_UP_009_F04_29JAN2004_022	DY004486	366324	0	1.97039	1.65218	-0.318213	-0.656255	3	8175.28	31740.7	22790.7
8RDBRH_UP_008_D06_12SEP2003_042	DY009405	521313	0	1.96842	1.94144	-0.0269791	0.0781771	3	1594.41	6013.9	6345.81
26RDBNT_UP_002_E05_19JAN2004_039	CN735223	406689	0	1.96654	1.50453	-0.462013	-0.523264	3	2057.53	8275.48	6156.12
9RDBNGA_UP_037_G12_03DEC2003_084	EE543298	517195	0	1.96399	1.84688	-0.117114	Filtered	3	3898.19	14424.6	14396.7
8RDBRH_UP_017_B07_16SEP2003_061	DY010130	523651	0	1.96327	2.43427	0.471	0.305495	3	671.531	3161.02	4272.28
24RDBNH_UP_015_C11_22DEC2003_091	CN731066	528893	0	1.95659	1.87082	-0.0857668	-0.493578	3	2458.9	11541.5	8682.97
26RDBNT_UP_007_H12_20JAN2004_082	CN735730	409787	0	1.94639	1.75246	-0.193928	-0.340244	3	1966.78	7628	7086.16
26RDBNT_UP_004_A11_20JAN2004_095	CN735369	423355	0	1.94227	1.55149	-0.390785	-0.635874	3	436.875	1932.26	1350.69
24RDBNH_UP_002_D01_19DEC2003_009	CN729894	533914	0	1.94135	2.23634	0.294983	0.132661	3	556.688	2542.97	2627.47
8RDBRH_UP_013_H07_12SEP2003_049	DY009848	521571	0	1.94059	2.05792	0.117327	0.152546	3	2624.62	8470.15	9808.91
26RDBNT_UP_017_B02_21JAN2004_014	CN736560	429310	0	1.93982	1.5424	-0.397423	-0.303637	3	563.938	2308.96	1934
13JKBNM2_UP_007_B03_08DEC2003_029	CN728668	345157	0	1.93609	1.82252	-0.11357	0.0853592	3	576.125	2094.7	2221.75
26RDBNT_UP_003_H10_20JAN2004_066	CN735356	427899	0	1.93474	1.44097	-0.493776	-0.652443	3	791.781	3320.93	2075.97
BNQA_UP_032_A09_24SEP2003_079	EE550437	550649	0	1.92651	2.07703	0.150518	0.533615	3	4411.5	15684.7	21004.3
BNDH5DCT_UP_025_B11_27JAN2004_093	EE462341	651370	0	1.91538	1.52388	-0.3915	-0.181413	3	516.281	1912.06	1690.75
19ACACYS_UP_005_A03_29JAN2004_031	DY004112	367108	0	1.91478	2.15916	0.244388	-0.0411191	3	8622.5	37618.7	35755.6
BNDH5DCT_UP_010_F04_16DEC2003_022	CN727309	652456	0	1.91161	1.63228	-0.279323	-0.421256	3	622.719	2443.27	1911.38
13JKBNM2_UP_016_E12_09DEC2003_088	ES264566	345599	0	1.91147	2.00923	0.0977626	0.113988	3	1222.81	4124.15	4687.75
8RDBRH_UP_022_G12_17SEP2003_084	DY013329	523056	0	1.91134	2.25243	0.341092	0.511616	3	8114.16	30998.2	43494.2
24RDBNH_UP_017_D01_09JAN2004_009	CN731251	530111	0	1.90448	2.06443	0.159946	0.142808	3	18824	59110.7	61320.1
26RDBNT_UP_020_C06_22JAN2004_044	CN736824	401883	0	1.89479	2.25511	0.360321	0.511832	3	592.281	1926.11	2945.59
25RDBNM_UP_001_A04_14JAN2004_032	CN732515	408602	0	1.87926	2.0374	0.158142	0.195382	3	431	1429.47	1822.47
13JKBNM2_UP_023_C05_15DEC2003_043	ES265172	346099	0	1.87791	1.79061	-0.0872954	0.114005	3	695.344	2501.5	2444.22
BNDH5DCT_UP_015_F12_26JAN2004_086	CN727474	650932	0	1.87057	2.3243	0.453725	0.677705	3	320.125	1077.48	1792.88
9RDBNGA_UP_044_B05_05DEC2003_045	EE543808	506538	0	1.86102	1.5772	-0.283819	-0.661185	3	478.969	2033.13	1257.25
24RDBNH_UP_027_B08_12JAN2004_062	CN732162	530029	0	1.86065	1.85413	-0.00652186	-0.0558701	3	1844.81	6813.94	6891.88
9RDBNGA_UP_041_E10_03DEC2003_072	EE543603	504824	0	1.85816	2.22791	0.369758	0.490151	3	676.938	3234.15	4600.6
26RDBNT_UP_016_D08_21JAN2004_058	CN736497	406736	0	1.85807	2.00135	0.143282	0.133934	3	861.344	3084.43	3462.81
24RDBNH_UP_013_A11_22DEC2003_095	CN730861	535021	0	1.84124	1.90276	0.0615178	0.150636	3	3461.88	11486.1	12934.6
8RDBRH_UP_013_G08_12SEP2003_052	DY009837	521015	0	1.84041	1.61327	-0.227138	-0.110907	3	559.156	1982.63	1813.88
BNSCSICT_UP_008_G06_22NOV2004_036	DY010717	647880	0	1.83887	1.5389	-0.299968	-0.311204	3	593.688	2218.79	1873.44
9RDBNGA_UP_015_G08_29SEP2003_052	EE542317	503564	0	1.83127	1.7303	-0.100962	-0.278539	3	4130.72	15028.4	13617.6
BNDH5DCT_UP_018_G07_27JAN2004_051	EE461893	657500	0	1.82837	1.58621	-0.242154	-0.25289	3	757.594	2726.5	2196.41
BNSCSICT_UP_019_A01_14DEC2004_015	DY011190	645935	0	1.81494	1.56543	-0.249511	Filtered	3	1418.16	5299.32	5438.97
12JKBNM1_UP_001_G07_19NOV2003_051	CN727750	312555	0	1.80951	1.96463	0.155122	0.426595	3	510.594	1574.36	2237
8RDBRH_UP_017_G12_16SEP2003_084	DY010190	521131	0	1.80366	2.09858	0.294915	0.319666	3	1457.69	4779.59	6077.97
26RDBNT_UP_022_A08_22JAN2004_064	CN736986	402439	0	1.80284	1.86048	0.0576438	-0.00353589	3	547.062	1930.41	2128.34
5ETGS9H_UP_001_H11_15MAY2003_041	EE435536	576106	0	1.79709	1.70404	-0.0930517	0.108615	3	606.161	1777.92	1982.06
BNDH5DCT_UP_018_B04_27JAN2004_030	CN727555	652239	0	1.79677	1.71899	-0.0777852	-0.0357536	3	1583.88	5590.28	5441.84
11FGYSDB_UP_005_C02_17OCT2003_012	CN729494	601619	0	1.79138	1.72488	-0.0664967	0.369881	3	553.656	1755.26	2120.56
19ACACYS_UP_001_B05_28JAN2004_045	DY003790	360147	0	1.78992	1.29194	-0.497985	-0.425018	3	769.875	2536.76	1929.22
9RDBNGA_UP_004_B06_25SEP2003_046	EE541488	508105	0	1.78928	1.86165	0.0723635	0.0738041	3	558.312	1874.71	2056.31
13JKBNM2_UP_025_D06_15DEC2003_042	ES265358	344653	0	1.78775	1.95668	0.168934	0.250256	3	551.933	2020.16	1389.53
13JKBNM2_UP_019_C06_15DEC2003_044	ES264820	346960	0	1.78591	1.64923	-0.136688	-0.213381	3	1512.12	5244.76	5269.94
24RDBNH_UP_025_E06_12JAN2004_040	CN732011	530525	0	1.78286	1.92396	0.141099	0.137113	3	753.844	2374.34	2649.75
26RDBNT_UP_029_E08_23JAN2004_056	CN737673	420858	0	1.76764	1.84521	0.0775682	0.100958	3	536.281	1826.26	1910.22
10FGYSUA_UP_001_A12_16OCT2003_096	CN728684	601722	0	1.75606	1.98873	0.232675	0.444551	3	531.226	1702.7	2090.52
EX2PLC_UP_006_B05_10APR2003_023	N/A	703408	0	1.73945	1.54299	-0.196455	Filtered	3	4200.78	17833.7	11960.2
BNDH5DCT_UP_004_B10_15DEC2003_078	CN727083	651580	0	1.73209	1.88154	0.149446	Filtered	3	728.594	2512.72	2635.06
21ACACMS_UP_003_D10_08MAR2004_074	CX279019	372303	0	1.724	2.02049	0.296491	0.219856	3	627	2063.46	2570.34
24RDBNH_UP_004_B02_19DEC2003_014	CN730052	533648	0	1.71988	1.70462	-0.0152615	Filtered	3	4960.94	15505.9	15075.8
6ETGS6H_UP_007_F06_13JUN2003_019	EE439955	586232	0	1.71961	1.27856	-0.44105	-0.258164	3	1191.78	4356.33	3380.53
26RDBNT_UP_002_B04_19JAN2004_030	CN735187	419618	0	1.71769	1.50937	-0.208314	-0.237247	3	3591.72	13093.9	12015.8
24RDBNH_UP_028_H06_12JAN2004_034	CN732322	524452	0	1.69787	2.01307	0.3152	0.226897	3	495.531	1643.96	2088.06
11FGYSDB_UP_004_E06_16OCT2003_040	CN729429	601817	0	1.6877	1.57193	-0.115771	0.383159	3	2203.5	5993.05	6152.69
24RDBNH_UP_019_E03_09JAN2004_023	CN731444	528338	0	1.68624	1.66447	-0.0217724	-0.037865	3	2596.03	8087.73	8105.66
26RDBNT_UP_010_E04_20JAN2004_024	CN735961	395929	0	1.67815	1.84802	0.169875	Filtered	3	906.188	2863.57	3566.28
BNQA_UP_020_E01_22SEP2003_007	EE549748	547810	0	1.67652	1.75855	0.0820303	0.376087	3	919.5	2576.76	3451.62
11FGYSDB_UP_001_G08_16OCT2003_052	CN729192	601936	0	1.67038	1.64109	-0.0292907	Filtered	3	3244.19	10529.5	9385.25
BNHA_T7_003_D02_24JUN2003_005	EE548339	537010	0	1.66483	1.83576	0.170936	0.550944	3	993.938	3138.19	4020.5
25RDBNM_UP_021_B06_16JAN2004_046	CN734177	393163	0	1.66367	1.35949	-0.304177	-0.283791	3	1219.41	3929.96	3525.03
39RDBRT_UP_006_A11_02APR2004_095	CX270065	456316	0	1.65872	1.41528	-0.243447	Filtered	3	592.781	1881.33	1722.31
26RDBNT_UP_007_B06_20JAN2004_046	CN735654	406366	0	1.65661	1.45467	-0.201935	-0.236597	3	5450.84	17385.9	15862.9
BNQA_UP_027_F10_22SEP2003_070	EE550146	540398	0	1.64481	1.79938	0.154566	0.0914968	3	687.438	2191.17	2598
BNDH5DCT_UP_026_G01_28JAN2004_003	EE462478	652884	0	1.64181	1.50712	-0.134691	-0.669826	3	564.438	2178.07	1690.47
BNDH5DCT_UP_024_A05_27JAN2004_047	EE462234	651131	0	1.6404	1.69458	0.0541764	-0.110085	3	3238.25	9917.99	9444.56
BNDH5DCT_UP_011_B12_16DEC2003_094	CN727335	655433	0	1.63231	1.9973	0.364986	0.905012	3	1111.59	2851.82	5941.62
10FGYSUA_UP_004_E12_17OCT2003_088	CN728995	601990	0	1.62818	1.76918	0.140999	Filtered	3	2039.12	5772.44	6929.09
24RDBNH_UP_008_A07_19DEC2003_063	CN730406	526840	0	1.62294	1.26553	-0.357406	-0.566708	3	5220.56	20971.5	15358.1
9RDBNGA_UP_011_H09_29SEP2003_065	EE542015	500210	0	1.62231	1.94745	0.32514	0.289361	3	574.438	1498.56	2188.16
38RDBRM_UP_031_F06_12JUL2004_038	CX268171	446099	0	1.62122	1.72643	0.105207	0.0675865	3	532.75	1573.68	1818.25
9RDBNGA_UP_033_G08_03DEC2003_052	EE542976	497920	0	1.62109	1.95805	0.336966	0.490935	3	1151.19	3327.78	4825.09
19ACACYS_UP_002_G03_29JAN2004_019	DY003914	362553	0	1.61899	1.26899	-0.349995	-0.238016	3	3100.12	9284.13	7244.88
26RDBNT_UP_006_D01_20JAN2004_009	CN735578	395168	0	1.61059	1.3681	-0.242486	-0.174819	3	1433.69	4372.8	3802.56
24RDBNH_UP_027_F02_12JAN2004_006	CN732199	526705	0	1.60389	1.89502	0.29113	0.533307	3	1534.81	4959.78	6740.28
BNQA_UP_026_E10_22SEP2003_072	EE550070	544366	0	1.60295	1.20862	-0.39433	-0.83679	3	758	2570.71	1712.12
25RDBNM_UP_013_B03_15JAN2004_029	CN733524	424928	0	1.59556	1.57418	-0.0213808	-0.162316	3	7734.84	22657.3	22669.8
26RDBNT_UP_011_B01_20JAN2004_013	CN736016	415903	0	1.5918	1.43786	-0.153939	-0.0759562	3	864.938	2568.62	2732.69
5ETGS9H_UP_007_H03_12JUN2003_009	EE435964	573835	0	1.59002	1.68058	0.090556	0.181786	3	2109.03	6211.17	7714.66
26RDBNT_UP_028_B11_23JAN2004_093	CN737551	405970	0	1.58797	1.23747	-0.350502	-0.204958	3	1213.59	3518.67	2845.44
12JKBNM1_UP_003_F01_19NOV2003_005	CN727921	312573	0	1.58646	1.39759	-0.188873	-0.28648	3	1671.12	4948.32	4447.56
24RDBNH_UP_027_H07_12JAN2004_049	CN732227	528232	0	1.58595	1.73562	0.149672	0.440153	3	2765.5	7804.51	11441.2
26RDBNT_UP_025_A11_22JAN2004_095	CN737266	396043	0	1.58471	1.25765	-0.327059	-0.481088	3	701.781	2131.81	1621.25
24RDBNH_UP_001_A02_18DEC2003_016	CN729783	531717	0	1.58339	1.63966	0.0562662	0.144452	3	641.188	1821.35	2199.31
39RDBRT_UP_020_G05_05APR2004_035	CX271266	452228	0	1.57643	2.00629	0.429863	0.263207	3	883.469	2409.32	3668.06
24RDBNH_UP_015_F01_22DEC2003_005	CN731090	525978	0	1.5748	1.25642	-0.318387	-0.410634	3	4006.44	10978.6	9556.25
9RDBNGA_UP_016_C04_30SEP2003_028	EE542349	511814	0	1.56927	1.80547	0.236194	0.72926	3	1209.03	2820.36	4593.03
BNQA_UP_044_B12_01OCT2003_094	EE551119	547548	0	1.56795	1.10391	-0.464037	-0.309634	3	1628.22	4348.96	3445.75
6ETGS6H_UP_005_B12_12JUN2003_047	EE439776	587113	0	1.56785	1.75888	0.191036	0.105218	3	720.062	2092.26	2456.5
9RDBNGA_UP_013_A04_29SEP2003_032	EE542099	506960	0	1.56694	1.45185	-0.115097	-0.216411	3	1801.56	5121.3	4953.84
5ETGS9H_UP_002_F09_15MAY2003_035	EE435599	576246	0	1.56301	1.64199	0.0789783	0.0223962	3	1293.25	3725.7	3831.16
BNDH5DCT_UP_015_G02_26JAN2004_004	CN727475	650702	0	1.56121	1.65026	0.0890508	0.249296	3	565.156	1525.75	1985.97
4ETGS72H_UP_001_F07_16MAY2003_027	CN726907	570286	0	1.5533	1.81443	0.261134	0.19269	3	1380.97	3808.62	5047.53
9RDBNGA_UP_047_B04_05DEC2003_030	EE544048	500121	0	1.54781	1.45201	-0.0958014	-0.101305	3	578.531	1745.26	1748.94
13JKBNM2_UP_025_G09_15DEC2003_067	ES265394	345662	0	1.54356	1.04492	-0.498641	-0.518509	3	864.562	2359.79	1781.53
BNHA_T7_002_A01_18JUN2003_008	EE548244	536576	0	1.5361	1.63767	0.101576	0.108756	3	998.25	2754.25	3209.59
25RDBNM_UP_024_F01_19JAN2004_005	CN734492	422686	0	1.53185	1.67456	0.142718	0.291819	3	851.312	2530.74	2798.84
26RDBNT_UP_018_C07_21JAN2004_059	CN736667	408102	0	1.52968	1.58632	0.0566427	0.0601278	3	1468.97	4595.9	4595.44
24RDBNH_UP_027_G04_12JAN2004_020	CN732212	524828	0	1.51714	1.87612	0.358983	0.62684	3	957.312	3127.66	4280.62
BNDH5DCT_UP_003_C10_15DEC2003_076	EE461114	651273	0	1.51687	1.70356	0.186686	0.239176	3	2208.59	6362.73	6963.62
8RDBRH_UP_019_G02_17SEP2003_004	DY010350	521051	0	1.5158	1.44923	-0.0665757	-0.210999	3	1004.16	3759.96	3914.9
39RDBRT_UP_044_D01_21JUL2004_009	CX272734	441592	0	1.51213	1.88609	0.373958	0.375129	3	3186.97	8893.45	11996.2
24RDBNH_UP_028_G10_12JAN2004_068	CN732314	527393	0	1.51029	1.59348	0.0831884	0.112389	3	858.469	2385.77	2690.25
26RDBNT_UP_028_F02_23JAN2004_006	CN737589	418146	0	1.50832	1.65835	0.15003	0.111667	3	1166.28	3444.42	3850.75
11FGYSDB_UP_004_G06_16OCT2003_036	CN729451	601742	0	1.50633	1.27894	-0.22739	-0.0986258	3	1753.19	4306.72	4207.28
25RDBNM_UP_008_H04_15JAN2004_018	CN733228	399354	0	1.49437	1.82938	0.33501	0.33596	3	518.562	1456.5	2044.06
8RDBRH_UP_020_H03_17SEP2003_017	DY013156	523028	0	1.49428	1.91487	0.420596	0.487641	3	1740.22	4315.3	6257.94
9RDBNGA_UP_046_A11_05DEC2003_095	EE543958	499409	0	1.49367	1.62874	0.135076	0.0832002	3	1222.34	3607.8	4308.03
25RDBNM_UP_006_H01_15JAN2004_001	CN733047	391012	0	1.49277	1.55749	0.0647202	-0.126468	3	6663.41	18718.9	19821.2
17ACDHMS_UP_006_B08_28JAN2004_062	CN726128	363944	0	1.48866	1.87032	0.381664	0.437966	3	773.25	2776.41	3886.9
8RDBRH_UP_022_D05_17SEP2003_041	DY013291	521732	0	1.4858	1.47579	-0.0100118	-0.0842362	3	661.125	1870.38	1868
11FGYSDB_UP_002_H01_16OCT2003_001	CN729285	601642	0	1.48405	1.50661	0.0225687	0.0718882	3	810.219	2336.01	2648.62
5ETGS9H_UP_005_E08_12JUN2003_028	EE435782	576654	0	1.483	1.11189	-0.371109	-0.383985	3	4330.03	13573.1	9848.06
13JKBNM2_UP_021_E03_11DEC2003_023	ES265009	346533	0	1.47982	1.5722	0.0923811	0.0838778	3	870.938	2411.5	2751.44
17ACDHMS_UP_010_A04_28JAN2004_032	EE404422	363099	0	1.47019	1.16557	-0.304619	-0.642223	3	7572.09	25023.8	18799.2
8RDBRH_UP_005_A02_11SEP2003_016	DY009211	524131	0	1.46803	1.5303	0.0622713	0.203583	3	732.781	1919.03	2295.38
BNSCSICT_UP_007_H03_22NOV2004_017	DY010677	645432	0	1.46323	1.62563	0.162407	0.0216716	3	516.5	1593.17	1816.16
13JKBNM2_UP_001_F11_21NOV2003_085	CN728162	345518	0	1.45946	1.38006	-0.0794017	Filtered	3	1302.47	3527.87	3293.91
12JKBNM1_UP_004_G04_19NOV2003_020	CN728024	312444	0	1.45612	1.70163	0.245512	0.233041	3	1100.5	3311.73	3855.87
19ACACYS_UP_004_D05_29JAN2004_041	DY004060	361305	0	1.4482	1.41556	-0.0326376	Filtered	3	2843.91	7175.64	6823.66
17ACDHMS_UP_009_H05_28JAN2004_033	EE404412	364279	0	1.44356	1.29615	-0.147412	0.0601731	3	785.469	2328.93	2263.62
BNHA_T7_007_G12_06JUN2003_042	EE548441	537221	0	1.44336	0.993989	-0.449376	-0.770545	3	1833.19	5440.73	3191.06
6ETGS6H_UP_006_H10_13JUN2003_033	EE439902	586138	0	1.44174	1.64342	0.201682	0.0384285	3	672.344	1860.57	1951.53
BNSCSICT_UP_004_C01_22NOV2004_011	DY010505	650161	0	1.43359	1.46356	0.0299635	Filtered	3	1325.47	4285.38	3736.68
24RDBNH_UP_004_E08_19DEC2003_056	CN730091	527621	0	1.43075	1.07743	-0.353325	-0.324044	3	714.281	1916.69	1745.34
BNDH5DCT_UP_006_A03_16DEC2003_031	EE461251	650928	0	1.42511	1.10652	-0.318586	-0.48079	3	685.188	2098.15	1721.44
8RDBRH_UP_009_C04_12SEP2003_028	DY009479	522981	0	1.41854	1.06055	-0.357996	-0.4233	3	694.188	1823.55	1355.72
12JKBNM1_UP_002_A02_19NOV2003_016	CN727769	312415	0	1.41535	1.28947	-0.125878	-0.32042	3	14686.5	39895	34280.4
26RDBNT_UP_027_H08_23JAN2004_050	CN737527	421218	0	1.41391	1.53569	0.121785	0.0173405	3	802.75	2144.92	2690.91
24RDBNH_UP_012_A02_22DEC2003_016	CN730759	528100	0	1.4123	0.973412	-0.438892	-0.47792	3	1763.03	4729.03	3800.72
BNDH5DCT_UP_025_D02_27JAN2004_010	EE462355	651115	0	1.41198	1.08995	-0.322028	-0.30668	3	1195.28	3211.81	2933.94
24RDBNH_UP_017_A12_09JAN2004_096	CN731229	532227	0	1.40361	1.17101	-0.232601	-0.177829	3	1010.19	2577.23	2452.78
24RDBNH_UP_001_A07_18DEC2003_063	CN729787	525055	0	1.39957	1.12248	-0.277089	-0.628855	3	1249.12	3947.18	2930
4ETGS72H_UP_002_E11_16MAY2003_044	EE433135	572186	0	1.39754	0.909821	-0.487717	-0.702647	3	5769.81	16562.4	12023.2
26RDBNT_UP_028_G07_23JAN2004_051	CN737606	420120	0	1.39401	1.73043	0.336415	0.530398	3	517.375	1479.72	2376.03
24RDBNH_UP_008_B05_19DEC2003_045	CN730416	527489	0	1.39363	1.49348	0.09985	Filtered	3	1028.47	3066	3195.84
26RDBNT_UP_012_D02_20JAN2004_010	CN736133	403485	0	1.39339	1.40834	0.014946	0.0339531	3	1288.5	3576.6	3753.91
9RDBNGA_UP_042_D10_05DEC2003_074	EE543671	517499	0	1.38975	1.2802	-0.109555	-0.0976958	3	1240.28	3228.99	3049.72
BNDH5DCT_UP_008_B01_16DEC2003_013	CN727221	654009	0	1.38407	1.76843	0.384363	0.301241	3	942.031	2386.66	3311.81
26RDBNT_UP_024_E08_22JAN2004_056	CN737217	424348	0	1.38374	1.68524	0.301504	Filtered	3	1364.66	3602.34	4354.84
BNQA_UP_038_F11_01OCT2003_085	EE550792	551729	0	1.38235	1.06417	-0.318186	-0.218246	3	2134.84	5925.33	4880.81
10FGYSUA_UP_001_C04_16OCT2003_028	CN728697	601602	0	1.38192	1.62047	0.238547	Filtered	3	4795.66	13884.7	18547.4
BNQA_UP_010_D04_18SEP2003_026	EE549080	542383	0	1.38058	1.39023	0.00965701	-0.114321	3	1384.38	3552.41	3812.19
26RDBNT_UP_016_C03_21JAN2004_027	CN736480	428369	0	1.37824	1.3404	-0.0378451	0.267365	3	1023.41	2383.59	2851.12
8RDBRH_UP_025_G01_17SEP2003_003	DY013577	521858	0	1.36867	1.73999	0.371324	0.209286	3	905	2871.87	2884.19
BNDH5DCT_UP_024_H05_27JAN2004_033	EE462313	656093	0	1.3642	1.45795	0.0937531	0.211392	3	666.375	1572.7	2011.75
10FGYSUA_UP_001_A03_16OCT2003_031	CN728676	601765	0	1.36393	1.52998	0.166058	0.0244133	3	919.875	2660.31	2559.44
38RDBRM_UP_046_D10_16JUL2004_074	CX269309	436834	0	1.36233	1.19825	-0.164085	-0.488414	3	885.5	2554.37	1858.31
26RDBNT_UP_012_A03_20JAN2004_031	CN736100	427406	0	1.35335	1.31733	-0.0360169	0.0035418	3	1158.28	2871.13	3339.62
26RDBNT_UP_016_F10_21JAN2004_070	CN736522	422977	0	1.34968	1.27617	-0.0735048	-0.127601	3	2665.53	6417.13	5856.69
9RDBNGA_UP_011_G01_29SEP2003_003	EE541997	504119	0	1.34515	1.78084	0.43569	0.212031	3	679.281	1685.41	2323.19
13JKBNM2_UP_012_F08_09DEC2003_054	ES264215	346910	0	1.33696	1.00683	-0.330121	-0.340906	3	754.469	1887.36	1432.59
17ACDHMS_UP_007_G01_28JAN2004_003	EE404219	366907	0	1.33072	0.948508	-0.382208	-0.480891	3	3264.22	7500.16	5602.25
24RDBNH_UP_018_B12_09JAN2004_094	CN731328	529337	0	1.32742	1.53293	0.205511	0.125402	3	625.5	1837.97	2021.19
11FGYSDB_UP_001_E07_16OCT2003_055	CN729167	602161	0	1.32392	1.31089	-0.0130332	0.252463	3	578.969	1550.29	1845.38
26RDBNT_UP_017_C12_21JAN2004_092	CN736581	409832	0	1.32312	1.4991	0.175977	0.137381	3	6476.88	17031.8	17131.4
BNHA_T7_007_H12_06JUN2003_041	EE548450	536574	0	1.32266	1.54914	0.226477	0.141942	3	782.594	2200.94	2298.62
26RDBNT_UP_005_A03_20JAN2004_031	CN735456	411539	0	1.32164	1.0914	-0.230243	-0.289354	3	759.625	2014.05	1842.78
13JKBNM2_UP_025_F12_15DEC2003_086	ES265387	346596	0	1.32055	1.32305	0.00249935	Filtered	3	2707.16	6516.96	5949.56
26RDBNT_UP_005_C02_20JAN2004_012	CN735478	416890	0	1.31889	1.30199	-0.016901	0.164256	3	1292.31	3573.28	3861.03
24RDBNH_UP_027_E06_12JAN2004_040	CN732192	527096	0	1.30004	1.02626	-0.273781	-0.463235	3	1074.38	2729.16	2229.44
9RDBNGA_UP_036_D10_03DEC2003_074	EE543185	513221	0	1.29926	0.948601	-0.350655	-0.673958	3	8402.09	21551.5	16060.3
8RDBRH_UP_021_G07_17SEP2003_051	DY013238	522437	0	1.29432	1.5393	0.244983	0.406383	3	5884.88	12894	17348.4
13JKBNM2_UP_009_G01_08DEC2003_003	ES263949	345349	0	1.29235	1.09481	-0.19754	-0.230679	3	3356.22	8218.81	8630.84
24RDBNH_UP_027_E11_12JAN2004_087	CN732196	534401	0	1.28618	1.08842	-0.197761	-0.351236	3	753.656	1894.74	1749.03
EX4PLC_UP_002_B05_10APR2003_023	N/A	706151	0	1.28612	1.53104	0.244921	0.317169	3	1477.25	3272.77	4225.84
17ACDHMS_UP_004_A10_28JAN2004_080	CN725950	361954	0	1.28512	1.22187	-0.0632478	-0.132981	3	847.969	2009.91	2144.03
9RDBNGA_UP_004_C07_25SEP2003_059	EE541501	509406	0	1.28286	1.5815	0.298647	0.492572	3	700.188	1488.64	2092.28
BNDH5DCT_UP_023_E06_27JAN2004_040	EE462192	657250	0	1.28148	1.55491	0.273424	0.144311	3	1781.66	4137.78	4735.44
24RDBNH_UP_013_C07_22DEC2003_059	CN730879	533674	0	1.27723	0.905251	-0.37198	-0.302654	3	12286	29542.5	20385.5
8RDBRH_UP_005_F09_11SEP2003_069	DY009267	523186	0	1.2741	1.28478	0.010683	-0.1102	3	1635.53	4042.17	4200.41
13JKBNM2_UP_007_B04_08DEC2003_030	CN728669	346866	0	1.27005	1.49862	0.228572	0.287621	3	1116.19	2506.26	2806.09
BNDH5DCT_UP_003_G01_15DEC2003_003	CN727065	657603	0	1.25868	1.46421	0.205536	0.406727	3	1936.34	4428.89	5199.25
26RDBNT_UP_015_F07_21JAN2004_053	CN736428	419749	0	1.25506	1.3724	0.117344	0.152078	3	1961.72	4548.52	5185.22
21ACACMS_UP_004_A06_09MAR2004_048	CX279071	370522	0	1.25076	1.348	0.0972376	0.175998	3	2192.97	4687.42	5711.78
EX2PLC_UP_014_G07_17APR2003_026	N/A	704395	0	1.24806	0.980912	-0.267149	-0.393189	3	1835.47	4877.03	3678.97
5ETGS9H_UP_002_B11_15MAY2003_047	EE435553	573762	0	1.24674	1.1451	-0.101644	-0.0996472	3	993.031	2229.74	2243.62
25RDBNM_UP_024_E05_19JAN2004_039	CN734485	402383	0	1.24503	1.11272	-0.132316	Filtered	3	1158.31	3055.96	2498.25
17ACDHMS_UP_010_E07_28JAN2004_055	EE404467	359654	0	1.24373	1.26408	0.0203477	0.437176	3	937.281	1835.54	2515
BNSCSICT_UP_025_F08_14DEC2004_054	DY011500	650232	0	1.24352	0.929915	-0.313608	-0.265462	3	1954.03	4263.9	3700.34
9RDBNGA_UP_005_A11_25SEP2003_095	EE541561	514397	0	1.2401	1.38101	0.140906	0.332785	3	843.375	1745.49	2217.19
11FGYSDB_UP_004_D12_16OCT2003_090	CN729423	601754	0	1.23739	0.943119	-0.294273	-0.524274	3	2550.65	6302.24	4366
24RDBNH_UP_005_D05_19DEC2003_041	CN730168	533183	0	1.23669	1.63748	0.400796	0.512492	3	1601.56	4989.81	6248.06
24RDBNH_UP_005_G03_19DEC2003_019	CN730200	530633	0	1.23469	1.45394	0.21925	0.286713	3	1350.28	3264.94	4181.38
BNDH5DCT_UP_027_F08_27JAN2004_054	EE462561	653796	0	1.23072	0.767373	-0.463347	-0.534476	3	8660.06	21288.2	15434.5
11FGYSDB_UP_003_C03_16OCT2003_027	CN729318	602069	0	1.22009	1.08402	-0.136067	-0.294356	3	1354.16	3087.55	2581.22
9RDBNGA_UP_036_C06_03DEC2003_044	EE543171	504384	0	1.2197	1.20061	-0.0190923	-0.0725182	3	8168.03	17744	19151
8RDBRH_UP_002_G08_25JUL2003_052	DY009021	522854	0	1.21761	1.14111	-0.0765	-0.122853	3	780.938	1959.66	1848.22
9RDBNGA_UP_034_G05_03DEC2003_035	EE543050	501864	0	1.21358	1.38779	0.174209	Filtered	3	2372.53	5426.78	6021.41
5ETGS9H_UP_001_E06_15MAY2003_020	EE435499	576119	0	1.21261	1.34674	0.134134	0.220629	3	2103.31	4544.16	5356.41
10FGYSUA_UP_003_C08_17OCT2003_060	CN728881	601740	0	1.20517	0.768886	-0.436289	-0.521517	3	1078.25	2192.4	1705.88
26RDBNT_UP_010_D02_20JAN2004_010	CN735949	421505	0	1.19699	1.36849	0.171501	0.239975	3	1511.53	3558.52	4089.81
BNDH5DCT_UP_024_E04_27JAN2004_024	EE462277	657132	0	1.19485	1.5956	0.400755	0.322904	3	836.656	1873.47	2428.78
24RDBNH_UP_014_D07_22DEC2003_057	CN730983	526192	0	1.19232	1.25257	0.0602534	0.363044	3	1913.84	4808.23	5806.03
24RDBNH_UP_022_H08_12JAN2004_050	CN731768	534170	0	1.19215	1.29498	0.102829	0.117503	3	3868.97	8573.66	10117.9
BNDH5DCT_UP_007_H02_16DEC2003_002	EE461346	657354	0	1.18301	1.37658	0.193568	0.541342	3	667.594	1594.56	2334.72
26RDBNT_UP_021_E03_22JAN2004_023	CN736939	429600	0	1.18284	1.29582	0.11298	0.166852	3	2700.19	6270.22	7239.97
39RDBRT_UP_006_G09_02APR2004_067	CX270133	455391	0	1.18031	1.28238	0.102067	0.0155247	3	5367.03	12589.9	14541.7
38RDBRM_UP_024_E02_12JUL2004_008	CX267595	433622	0	1.17848	1.04603	-0.132454	Filtered	3	691.125	1917.76	1663.66
9RDBNGA_UP_033_G05_03DEC2003_035	EE542973	504984	0	1.17582	1.60999	0.434168	0.55952	3	9326.31	20604.1	28886.4
39RDBRT_UP_017_A11_05APR2004_095	CX270953	434656	0	1.17315	1.13734	-0.0358145	0.0761111	3	4983.9	10450.2	9726.23
6ETGS6H_UP_001_A10_15MAY2003_040	EE439511	582323	0	1.17058	1.33503	0.164454	0.232426	3	7270.22	17038.1	20583
26RDBNT_UP_018_A08_21JAN2004_064	CN736646	420740	0	1.16767	1.28326	0.115581	0.0736621	3	704.594	1646.16	1895.06
8RDBRH_UP_016_F03_16SEP2003_021	DY010080	523819	0	1.16593	1.23407	0.0681415	0.169331	3	3535.44	8494.77	8716.91
26RDBNT_UP_026_H11_22JAN2004_081	CN737435	391107	0	1.16188	1.26142	0.0995431	-0.329603	3	1315.53	3486.34	2771.84
9RDBNGA_UP_047_A07_05DEC2003_063	EE544040	500255	0	1.16101	1.57675	0.415736	0.567927	3	2598.56	5977.61	7520
25RDBNM_UP_028_G08_19JAN2004_052	CN734884	397879	0	1.15014	0.877995	-0.272145	Filtered	3	2569.41	6933.21	4687.59
EX2PLC_UP_013_B12_17APR2003_047	N/A	704013	0	1.14943	1.15973	0.0103022	0.159556	3	1190.47	2527	2615.12
7RDBCH_UP_003_D05_10JUL2003_041	EE541157	482775	0	1.13549	1.02963	-0.105865	Filtered	3	4337.75	9590.4	8685.16
24RDBNH_UP_024_D07_12JAN2004_057	CN731907	533549	0	1.11169	1.11732	0.00563267	Filtered	3	4454.16	11472.5	10273.6
8RDBRH_UP_012_G07_12SEP2003_051	DY009755	523855	0	1.11085	1.32186	0.21101	0.272767	3	823.156	1862.38	2328
BNDH5DCT_UP_027_E05_27JAN2004_039	EE462547	655905	0	1.10824	1.49279	0.384556	0.545482	3	2682.81	4836.65	8333.72
24RDBNH_UP_028_B04_12JAN2004_030	CN732248	533050	0	1.10751	1.59403	0.486511	0.473771	3	7898.03	17184.3	25827.7
BNHA_T7_007_B12_06JUN2003_047	EE548399	536626	0	1.10431	1.35348	0.249166	0.415923	3	1440.34	3055.02	4011.16
9RDBNGA_UP_012_A10_29SEP2003_080	EE542027	506051	0	1.10052	1.32919	0.228662	0.134768	3	17122	35877.2	36884.2
24RDBNH_UP_023_E06_12JAN2004_040	CN731823	532424	0	1.09129	1.02572	-0.0655692	0.244405	3	675.219	1560.31	1852.03
26RDBNT_UP_028_B07_23JAN2004_061	CN737547	425715	0	1.08602	1.41226	0.326239	0.419132	3	832.938	1590.52	2089.56
17ACDHMS_UP_004_A04_28JAN2004_032	CN725944	361509	0	1.08115	1.23645	0.155303	0.222422	3	3869	8005.85	9543.06
26RDBNT_UP_011_E04_20JAN2004_024	CN736055	401974	0	1.08041	1.41855	0.338133	0.344333	3	2563.09	5248.25	6854.72
8RDBRH_UP_005_C09_11SEP2003_075	DY009233	522936	0	1.07414	1.41125	0.337107	0.211753	3	872.781	1860.5	2461.53
BNDH4DCT_UP_017_E09_17DEC2004_071	DY006305	658975	0	1.07177	1.32745	0.255678	0.320637	3	1460.25	2959.38	3925.94
8RDBRH_UP_025_A07_17SEP2003_063	DY013519	523684	0	1.07053	1.5004	0.42987	0.170143	3	1153.8	2840.87	3395.41
BNQA_UP_028_G09_24SEP2003_067	EE550225	545335	0	1.07013	1.51937	0.449242	Filtered	3	2559.75	7363.39	7855.94
9RDBNGA_UP_013_G04_29SEP2003_020	EE542159	517978	0	1.06908	1.2508	0.181722	0.137188	3	814.844	1754.71	2101.31
8RDBRH_UP_010_G06_12SEP2003_036	DY009608	523208	0	1.06512	1.19443	0.129308	0.179041	3	2002.38	3740.72	4242.06
9RDBNGA_UP_035_F01_03DEC2003_005	EE543117	512785	0	1.06189	1.2904	0.228504	0.326131	3	2214.34	4445.24	5177.06
24RDBNH_UP_013_H10_22DEC2003_066	CN730941	532695	0	1.05473	1.22323	0.168504	Filtered	3	1950.94	3875.32	4411.88
11FGYSDB_UP_003_F07_16OCT2003_053	CN729355	601975	0	1.05093	1.3802	0.329273	0.406331	3	1559.75	2862.17	3538.59
24RDBNH_UP_002_F06_19DEC2003_038	CN729918	530741	0	1.04263	1.22156	0.178921	0.240543	3	4142.28	7626.86	9417.66
25RDBNM_UP_001_F04_14JAN2004_022	CN732572	397891	0	1.02734	1.11374	0.0864004	0.214587	3	1766.94	4098.97	4359.56
8RDBRH_UP_002_G12_25JUL2003_084	DY009025	523112	0	1.02703	1.38049	0.353461	0.30166	3	1890.75	4203.19	5002.75
8RDBRH_UP_021_A01_17SEP2003_015	DY013166	523562	0	1.02336	1.20613	0.18277	0.216106	3	3020.62	5524.74	6711.28
9RDBNGA_UP_046_H09_05DEC2003_065	EE544030	512868	0	1.01932	1.50061	0.48129	0.483035	3	718.438	1736.41	2551.53
9RDBNGA_UP_047_H12_05DEC2003_082	EE544115	514864	0	1.01482	1.34478	0.329959	0.27803	3	637.656	1339.1	1852.47
8RDBRH_UP_017_G06_16SEP2003_036	DY010184	522977	0	1.01063	1.32127	0.310637	0.434882	3	864.219	1735.72	2374.69
9RDBNGA_UP_023_B12_30SEP2003_094	EE542468	507606	0	1.0094	1.30691	0.297513	0.207273	3	1118.09	2296.46	2850.77
7RDBCH_UP_004_C09_10JUL2003_075	EE541207	482528	0	1.00196	1.43132	0.429362	0.546347	3	1420	2785.11	4043.53
BNDH4DCT_UP_027_D06_17DEC2004_042	DY007113	653415	0	-4.98095	-4.99504	-0.0140877	0.150556	4	30928.1	706.07	734.094
8RDBRH_UP_014_G02_12SEP2003_004	DY009919	521910	0	-4.85436	-4.66766	0.186697	1.41683	4	46056.2	663.321	1444.56
9RDBNGA_UP_048_C12_05DEC2003_092	EE544146	512362	0	-4.60437	-4.4198	0.184572	1.41216	4	28303	737.324	1035.34
BNDH5DCT_UP_010_H05_16DEC2003_033	CN727320	656503	0	-4.54761	-4.65927	-0.111664	1.26564	4	48089.1	1438.82	1800.88
24RDBNH_UP_009_D10_19DEC2003_074	CN730535	529057	0	-4.52654	-4.53703	-0.0104916	0.161774	4	35893.3	511.414	547.154
BNZDA_T7_010_D01_29MAY2003_005	EE569532	553876	0	-4.5113	-4.10067	0.410633	1.33482	4	15093.3	476.388	752
9RDBNGA_UP_042_C04_05DEC2003_028	EE543656	503209	0	-4.49035	-4.31577	0.174585	0.578148	4	13879.7	334.126	404.906
9RDBNGA_UP_048_G07_05DEC2003_051	EE544183	509868	0	-4.49008	-4.16663	0.323449	0.897598	4	8728.56	266.328	397.531
BNDH5DCT_UP_001_E01_15DEC2003_007	CN726990	655859	0	-4.42977	-4.50875	-0.0789804	0.0947504	4	7303.81	210.489	247.469
BNQA_UP_006_A12_17SEP2003_096	EE548859	539135	0	-4.4245	-3.95818	0.466317	1.60979	4	19652.8	662.456	1125.03
9RDBNGA_UP_045_C11_05DEC2003_091	EE543897	509305	0	-4.41678	-4.15091	0.265873	1.27471	4	20336.1	541.273	886.031
9RDBNGA_UP_009_G01_25SEP2003_003	EE541823	511164	0	-4.37082	-4.1063	0.264525	0.307389	4	11751.5	446.321	498.062
9RDBNGA_UP_010_A08_29SEP2003_064	EE541852	507425	0	-4.35971	-4.42073	-0.0610175	-0.155932	4	5315.88	179.433	189.844
10FGYSUA_UP_003_C10_17OCT2003_076	CN728883	601829	0	-4.3566	-4.26604	0.0905544	0.408134	4	10936.5	320.269	433.969
9RDBNGA_UP_008_B07_25SEP2003_061	EE541714	501890	0	-4.29244	-4.10049	0.191946	1.22914	4	27521.4	712.895	1248.28
9RDBNGA_UP_039_C10_03DEC2003_076	EE543412	510520	0	-4.27144	-4.29071	-0.0192706	-0.273731	4	12939.8	465.486	440.875
9RDBNGA_UP_045_B05_05DEC2003_045	EE543881	512011	0	-4.19211	-3.78808	0.40403	1.10075	4	11639.6	434.645	666.781
9RDBNGA_UP_050_G10_08DEC2003_068	EE544352	505468	0	-4.16466	-3.81847	0.346191	1.14842	4	9767.22	404.899	576.812
9RDBNGA_UP_038_A09_03DEC2003_079	EE543314	500703	0	-4.15823	-4.00926	0.148975	0.115361	4	10809.9	453.171	518.281
9RDBNGA_UP_041_F08_03DEC2003_054	EE543611	506203	0	-4.14141	-4.26618	-0.124767	0.538095	4	29687.4	1078.5	1290.88
9RDBNGA_UP_041_G08_03DEC2003_052	EE543620	510484	0	-4.13139	-4.20339	-0.0720029	0.0869832	4	17815.2	628.151	537.344
9RDBNGA_UP_045_D07_05DEC2003_057	EE543905	506050	0	-4.11471	-4.05364	0.061068	0.759105	4	17082.3	394.188	835.938
9RDBNGA_UP_001_H11_29SEP2003_081	EE541321	514810	0	-4.08991	-3.86835	0.221554	Filtered	4	4988.25	252.815	292.812
BNQA_UP_012_G08_18SEP2003_052	EE549223	539676	0	-4.07061	-4.21676	-0.146147	0.100271	4	24416.8	1176.86	1018.97
9RDBNGA_UP_010_A11_29SEP2003_095	EE541854	509351	0	-3.99519	-4.22121	-0.226018	-0.132438	4	4985.53	236.583	201.469
BNQA_UP_040_A10_01OCT2003_080	EE550884	546818	0	-3.94347	-3.97817	-0.0347006	0.157986	4	36913.6	1601.86	1710.66
24RDBNH_UP_016_C04_09JAN2004_028	CN731149	528586	0	-3.93267	-3.8488	0.0838694	Filtered	4	5298.38	251.678	279.094
9RDBNGA_UP_033_B06_03DEC2003_046	EE542923	502504	0	-3.85758	-3.53405	0.323534	0.276562	4	5338.88	323.757	315.094
9RDBNGA_UP_046_F03_05DEC2003_021	EE544002	514480	0	-3.84917	-3.63912	0.210054	0.262687	4	5318.75	326.823	381.312
24RDBNH_UP_008_H11_19DEC2003_081	CN730491	533038	0	-3.83872	-3.64192	0.196799	0.0860723	4	13108.5	683.46	687.344
9RDBNGA_UP_016_E09_30SEP2003_071	EE542375	511337	0	-3.7702	-3.28176	0.488446	0.600294	4	8018.78	544.631	853.188
26RDBNT_UP_015_F04_21JAN2004_022	CN736425	409617	0	-3.7404	-3.50464	0.23576	0.194258	4	2290.25	170.05	200.969
BNDH5DCT_UP_024_G02_27JAN2004_004	EE462299	652018	0	-3.71455	-3.63021	0.0843321	0.296657	4	4157.62	273.762	324.562
BNQA_UP_034_C01_29SEP2003_011	EE550568	550011	0	-3.65764	-3.46958	0.188065	0.521379	4	5728	388.631	405.219
BNQA_UP_051_H03_02SEP2003_017	EE551354	542353	0	-3.64675	-3.23772	0.409034	0.301879	4	8743.91	1074.81	1075.77
24RDBNH_UP_012_B12_22DEC2003_094	CN730779	532217	0	-3.51751	-3.16155	0.355961	0.445668	4	8959.78	717.455	868.344
BNQA_UP_015_A04_18SEP2003_032	EE549377	551297	0	-3.44346	-2.96405	0.479417	0.618634	4	11507.9	897.288	1206.62
9RDBNGA_UP_013_C11_29SEP2003_091	EE542122	512911	0	-3.43244	-3.67397	-0.241532	0.263217	4	3385.88	212.47	244.719
9RDBNGA_UP_004_A06_25SEP2003_048	EE541478	506700	0	-3.4014	-3.62413	-0.222729	1.66211	4	20717.8	817.303	1651.06
BNQA_UP_041_H10_01OCT2003_066	EE550990	540415	0	-3.30786	-3.1602	0.147659	0.151518	4	5177.09	528.376	487.375
BNQA_UP_011_D05_18SEP2003_041	EE549148	547891	0	-3.19915	-3.36255	-0.163399	-0.332048	4	5803.91	508.08	420.219
10FGYSUA_UP_005_H11_16OCT2003_081	CN729116	601865	0	-3.13264	-3.31096	-0.178321	-0.196787	4	3865.62	323.908	315.188
BNSCSICT_UP_009_H07_23NOV2004_049	DY010761	644486	0	-3.06514	-2.93994	0.125207	0.207687	4	2760.5	261.179	327.5
EX4PLC_UP_021_F01_08MAY2003_003	N/A	706209	0	-3.06202	-2.77218	0.289847	0.288868	4	2340.78	276.052	367.281
24RDBNH_UP_021_D09_12JAN2004_073	CN731626	531660	0	-3.05985	-3.15757	-0.0977147	-0.0453522	4	23435.7	2754.45	2939.88
BNQA_UP_034_E11_29SEP2003_087	EE550593	542743	0	-3.01674	-2.73482	0.281923	0.493144	4	3683.69	379.02	501.5
BNQA_UP_051_F07_02SEP2003_053	EE551340	551308	0	-3.00315	-3.31592	-0.312773	-0.576299	4	16450.8	2080.34	1480.28
24RDBNH_UP_014_H11_22DEC2003_081	CN731031	533713	0	-2.99763	-2.77508	0.22255	0.287043	4	2045.88	258.329	278.656
9RDBNGA_UP_010_C06_29SEP2003_044	EE541871	503788	0	-2.94134	-2.5681	0.373242	0.727692	4	26413	3702.63	4684.72
8RDBRH_UP_005_D01_11SEP2003_009	DY009237	523190	0	-2.87762	-2.88271	-0.00508879	0.0793861	4	36312.8	4738.44	4783.16
9RDBNGA_UP_022_F05_30SEP2003_037	EE542432	512820	0	-2.81483	-2.85188	-0.0370445	0.115118	4	3640.34	486.907	445.188
26RDBNT_UP_001_E01_19JAN2004_007	CN735129	398750	0	-2.7687	-2.69671	0.0719866	0.0473465	4	2411.19	311.039	358.594
8RDBRH_UP_011_E11_12SEP2003_087	DY009661	523392	0	-2.72719	-2.35473	0.37246	0.320505	4	10030.5	1599.25	2008.41
24RDBNH_UP_005_E02_19DEC2003_008	CN730176	533307	0	-2.72402	-2.73048	-0.00646478	0.0904408	4	40345.3	6925.38	7620.44
9RDBNGA_UP_010_F07_29SEP2003_053	EE541906	502076	0	-2.71452	-2.41845	0.296068	0.130038	4	4886.78	759.266	811.281
EX4PLC_UP_020_H09_07MAY2003_033	N/A	706448	0	-2.66394	-2.29946	0.364485	0.407444	4	2438.78	363.716	469.312
8RDBRH_UP_015_A10_16SEP2003_080	DY009947	523931	0	-2.64743	-2.45273	0.194703	0.143422	4	4614.28	832.526	850.5
10FGYSUA_UP_003_H03_17OCT2003_017	CN728932	602411	0	-2.64033	-2.47143	0.168899	0.283221	4	2150.32	315.071	381.281
EX4PLC_UP_020_H01_07MAY2003_001	N/A	706258	0	-2.62012	-2.53788	0.0822375	Filtered	4	18390.1	3352.89	3175.47
11FGYSDB_UP_004_C04_16OCT2003_028	CN729404	601666	0	-2.61818	-2.28599	0.332188	0.0738829	4	8013.81	1289.97	1622.56
BNHA_T7_008_F06_24JUN2003_019	EE548467	536810	0	-2.61022	-2.24728	0.362947	0.515646	4	3309.06	480.418	671.562
EX2PLC_UP_003_A12_10APR2003_048	N/A	702568	0	-2.59201	-2.27599	0.316015	0.392329	4	2063.91	341.824	460.875
8RDBRH_UP_015_C11_16SEP2003_091	DY009970	523297	0	-2.58098	-2.20486	0.37612	0.267088	4	2721.75	485.897	582.094
BNSCSICT_UP_015_H05_23NOV2004_033	DY011041	648773	0	-2.541	-2.28828	0.252717	0.382034	4	2537.06	394.365	487.75
10FGYSUA_UP_005_F10_16OCT2003_070	CN729093	601605	0	-2.53772	-2.0494	0.488321	0.489458	4	1724.5	283.085	426.656
8RDBRH_UP_015_D10_16SEP2003_074	DY009980	521421	0	-2.4973	-2.71162	-0.214326	-0.167805	4	29151.4	5486.89	4819.91
24RDBNH_UP_021_C05_12JAN2004_043	CN731610	525218	0	-2.48021	-2.03914	0.44107	0.443965	4	2016.75	371.049	483.188
8RDBRH_UP_008_E05_12SEP2003_039	DY009414	522958	0	-2.46279	-2.18185	0.28094	0.255822	4	1728.81	299.909	369.344
BNDH5DCT_UP_004_B01_15DEC2003_013	EE461154	650782	0	-2.44052	-2.65894	-0.218421	-0.304128	4	23875.9	4487.78	3401.78
7RDBCH_UP_003_C01_10JUL2003_011	EE541149	482763	0	-2.4332	-2.42084	0.0123525	Filtered	4	10505.3	2274.6	2061.75
BNHA_T7_001_E07_18JUN2003_028	EE548203	536615	0	-2.42128	-2.11372	0.307565	0.339097	4	4256.28	757.377	930.531
BNQA_UP_013_C06_18SEP2003_044	EE549255	544548	0	-2.41357	-2.06445	0.349127	0.24843	4	10628.6	2028.61	2410.53
BNSCSICT_UP_025_D06_14DEC2004_042	DY011491	644157	0	-2.4063	-2.18173	0.224574	0.230546	4	1890.78	362.628	388.875
11FGYSDB_UP_005_E10_17OCT2003_072	CN729524	601629	0	-2.40331	-2.09358	0.309723	0.416082	4	18171	3995.75	4952.78
26RDBNT_UP_014_F03_21JAN2004_021	CN736333	404698	0	-2.39302	-2.31834	0.074681	Filtered	4	2845.66	592.733	556.719
BNDH4DCT_UP_026_B10_22DEC2004_078	DY007014	658484	0	-2.37382	-1.9808	0.393022	0.41707	4	4952.03	904.075	1235.16
8RDBRH_UP_017_H07_16SEP2003_049	DY010195	523026	0	-2.36556	-2.69751	-0.331951	-0.407929	4	6828.19	1386.06	1065.22
BNDH4DCT_UP_010_G03_16DEC2004_019	DY005761	655354	0	-2.3589	-2.57824	-0.219341	-0.2304	4	2586.34	550.006	401.938
26RDBNT_UP_030_E08_23JAN2004_056	CN737756	391407	0	-2.35833	-2.14757	0.21076	0.19026	4	2171.28	414.427	466.75
BNQA_RP_001_G06_28AUG2003_036	EE548595	539992	0	-2.33625	-2.44798	-0.111734	0.00228556	4	1770.38	291.121	302.25
5ETGS9H_UP_005_A03_12JUN2003_016	EE435744	576640	0	-2.33405	-2.30296	0.0310945	0.530259	4	1823.72	281.646	363.719
24RDBNH_UP_004_H09_19DEC2003_065	CN730126	534715	0	-2.33151	-2.2306	0.100908	Filtered	4	2911.84	548.267	579.5
9RDBNGA_UP_033_A11_03DEC2003_095	EE542917	516094	0	-2.32164	-2.22117	0.100468	Filtered	4	13953.2	3418.16	3015
25RDBNM_UP_026_B12_19JAN2004_094	CN734643	396753	0	-2.31619	-1.94699	0.369195	0.310448	4	12477.5	2759.18	3589.38
BNQA_UP_021_D11_22SEP2003_089	EE549815	543396	0	-2.31024	-2.17165	0.138594	0.174641	4	2735.12	538.662	626.031
13JKBNM2_UP_019_C01_15DEC2003_011	ES264815	346589	0	-2.30753	-2.14462	0.162912	0.121652	4	6885.91	1407.04	1447.5
9RDBNGA_UP_042_B09_05DEC2003_077	EE543650	513285	0	-2.30487	-1.91622	0.388653	0.399372	4	4108.06	844.747	1075.84
BNQA_UP_020_A08_22SEP2003_064	EE549720	549634	0	-2.30203	-1.86025	0.44178	0.639085	4	15642	3154.77	4821.41
EX2PLC_UP_003_A10_10APR2003_040	ES979710	702346	0	-2.29815	-1.93947	0.358679	0.15638	4	2027.88	369.837	479.812
BNDH5DCT_UP_025_E01_27JAN2004_007	EE462366	655162	0	-2.25831	-2.16283	0.0954867	0.0469127	4	19013.5	4274.83	4673.31
24RDBNH_UP_010_H07_19DEC2003_049	CN730664	531610	0	-2.25736	-1.79578	0.461581	0.565652	4	6056.62	1235.69	1735.66
4ETGS72H_UP_002_B10_16MAY2003_039	CN726955	571624	0	-2.25592	-2.56899	-0.313067	0.0562805	4	3961.44	680.923	768.25
BNDH5DCT_UP_026_D08_28JAN2004_058	EE462451	655467	0	-2.2555	-1.90443	0.351075	0.511237	4	8068.03	1389.68	2023.69
7RDBCH_UP_001_D05_18JUN2003_021	EE541034	482838	0	-2.24427	-2.06126	0.183002	0.186634	4	10338.7	2168.3	2537.72
16ACDHDS_UP_002_D02_08APR2004_010	CX279799	335889	0	-2.23989	-1.81939	0.420502	0.443521	4	5877.5	1167.09	1734.19
20ACACDS_UP_004_B01_08MAR2004_013	CX278205	360517	0	-2.23571	-2.02386	0.211845	0.285985	4	12009.5	2498.14	2954.12
25RDBNM_UP_019_B10_16JAN2004_078	CN733998	415816	0	-2.23107	-1.92208	0.308993	0.422737	4	5806.34	1139.75	1640.47
24RDBNH_UP_011_D02_19DEC2003_010	CN730704	529848	0	-2.22947	-2.17445	0.0550217	Filtered	4	4790.75	994.238	1057.34
EX2PLC_UP_018_B01_29APR2003_007	N/A		0	-2.22878	-1.88588	0.342894	Filtered	4	13470.4	3613.46	4453.59
3ETMS_UP_002_D04_10JUN2003_013	CN726298	564440	0	-2.22432	-1.81172	0.412596	0.429348	4	1982.62	401.176	574.844
BNDH5DCT_UP_020_F10_26JAN2004_070	CN727642	655632	0	-2.21628	-2.17997	0.0363118	0.0791324	4	2131.44	470.256	442.125
26RDBNT_UP_027_F05_23JAN2004_037	CN737500	406818	0	-2.20055	-1.98552	0.215037	Filtered	4	3672.66	853.649	1035.31
BNDH5DCT_UP_018_G08_27JAN2004_052	EE461894	651095	0	-2.19833	-2.09348	0.104849	0.232323	4	22559.1	4812.88	5413.5
8RDBRH_UP_023_F09_17SEP2003_069	DY013402	522582	0	-2.18088	-1.92986	0.25102	0.359288	4	2105.12	411.703	574.969
BNDH4DCT_UP_026_D05_22DEC2004_041	DY007028	658685	0	-2.17693	-2.11397	0.0629646	0.0968853	4	6384.88	1311.75	1392
24RDBNH_UP_012_H02_22DEC2003_002	CN730841	528385	0	-2.16483	-2.16137	0.00345711	0.161965	4	3267.19	649.322	686.281
26RDBNT_UP_012_E02_20JAN2004_008	CN736145	415305	0	-2.15845	-2.10197	0.0564795	0.0916445	4	16933.4	3886.01	3832.28
BNDH5DCT_UP_015_A04_26JAN2004_032	CN727450	657032	0	-2.14908	-1.80388	0.345201	0.195805	4	2462.06	570.869	701.312
24RDBNH_UP_024_B09_12JAN2004_077	CN731885	530069	0	-2.14602	-1.74572	0.400305	0.401992	4	9504	2210.53	3077.69
10FGYSUA_UP_004_A10_17OCT2003_080	CN728948	602137	0	-2.14488	-2.14381	0.00106762	-0.0641953	4	3027.97	700.622	708.094
BNQA_UP_006_F02_17SEP2003_006	EE548890	541037	0	-2.1395	-1.87513	0.264373	0.288679	4	9840.88	2375.25	2604.84
9RDBNGA_UP_040_C09_03DEC2003_075	EE543496	498155	0	-2.13142	-2.62532	-0.493897	-0.626712	4	5550.94	1287.06	854.281
10FGYSUA_UP_005_H09_16OCT2003_065	CN729114	602299	0	-2.13138	-1.94243	0.188952	0.209119	4	53615.9	15282.3	17373.9
17ACDHMS_UP_005_B10_28JAN2004_078	CN726044	360823	0	-2.12537	-1.66823	0.45714	0.345822	4	2197.19	522.526	735.969
26RDBNT_UP_020_F11_22JAN2004_085	CN736865	402294	0	-2.11742	-1.86516	0.252261	0.265844	4	3827.53	801.523	1054.12
24RDBNH_UP_001_E12_18DEC2003_088	CN729833	533319	0	-2.11404	-1.75318	0.360862	0.32107	4	4485.31	963.499	1307.09
8RDBRH_UP_002_F07_25JUL2003_053	DY009010	522564	0	-2.11292	-1.76398	0.348939	0.509236	4	3193.16	794.572	1038.47
13JKBNM2_UP_012_D07_09DEC2003_057	ES264192	346555	0	-2.1061	-1.62724	0.47886	0.471099	4	4363.59	1031.14	1414.28
10FGYSUA_UP_003_D10_17OCT2003_074	CN728894	602246	0	-2.10529	-1.8057	0.299594	0.318	4	18721	4407.56	5880.81
BNDH5DCT_UP_028_H11_27jAN2004_081	EE462674	656422	0	-2.08538	-2.10731	-0.021924	0.209609	4	1915.9	409.296	406.844
26RDBNT_UP_014_A02_21JAN2004_016	CN736275	411348	0	-2.08019	-1.96206	0.118126	-0.0119757	4	13114.6	3679.14	3714.12
8RDBRH_UP_017_E04_16SEP2003_024	DY010161	522319	0	-2.07561	-1.75625	0.319361	0.40256	4	6096.25	1378.73	1876.5
EX4PLC_UP_023_G02_08MAY2003_002	N/A		0	-2.07421	-1.69	0.384213	0.455575	4	6184.41	1433.94	1958.81
9RDBNGA_UP_025_A06_30SEP2003_048	EE542590	507020	0	-2.07266	-1.67057	0.402085	0.455028	4	4842.06	1092.5	1459.19
38RDBRM_UP_010_D05_01APR2004_041	CX266413	433652	0	-2.06814	-2.06808	6.67674e-05	0.183787	4	2153.69	432	536.438
26RDBNT_UP_015_C01_21JAN2004_011	CN736387	391808	0	-2.04253	-1.7036	0.338924	0.576784	4	2613.84	639.671	856.094
EX2PLC_UP_012_C05_17APR2003_022	N/A	702255	0	-2.03189	-1.60571	0.426189	0.336205	4	1966.28	502.526	694.656
26RDBNT_UP_007_F02_20JAN2004_006	CN735696	428571	0	-2.02677	-2.03291	-0.00613685	0.0500537	4	9667.41	2352.7	2359.44
7RDBCH_UP_004_E07_10JUL2003_055	EE541217	482835	0	-2.00116	-2.20562	-0.204454	-0.390143	4	2370.5	584.477	491.656
EX2PLC_UP_008_F09_16APR2003_035	N/A	702439	0	-1.99532	-1.79049	0.204836	0.282554	4	2170.34	570.491	592.219
24RDBNH_UP_006_E06_19DEC2003_040	CN730271	525735	0	-1.97872	-1.87609	0.102639	0.199304	4	1966.81	466.494	553.031
8RDBRH_UP_020_D03_17SEP2003_025	DY013116	521022	0	-1.97677	-1.49052	0.486247	0.552479	4	5451.62	1355.23	1784.38
EX2PLC_UP_008_H02_16APR2003_001	N/A	703264	0	-1.97452	-1.78565	0.188878	Filtered	4	4189.78	1031.07	1083.25
24RDBNH_UP_019_B09_09JAN2004_077	CN731414	524961	0	-1.96651	-1.54373	0.422779	0.484464	4	10488.8	2601.4	3814.94
9RDBNGA_UP_014_E04_29SEP2003_024	EE542222	506026	0	-1.959	-1.68592	0.273075	0.148225	4	2686.78	732.067	748.194
4ETGS72H_UP_004_D02_16MAY2003_005	EE433282	570778	0	-1.95058	-1.67375	0.276832	0.219345	4	8732.34	2576.83	2848.72
BNQA_UP_020_D03_22SEP2003_025	EE549740	540954	0	-1.94137	-1.53705	0.404324	0.387038	4	2113.59	529	680.062
26RDBNT_UP_016_C06_21JAN2004_044	CN736483	413665	0	-1.93765	-1.55057	0.387083	0.296372	4	2120.91	537.718	717.875
10FGYSUA_UP_003_G10_17OCT2003_068	CN728927	601677	0	-1.9075	-1.83661	0.0708924	0.240764	4	2528.06	597.188	722.812
9RDBNGA_UP_023_E07_30SEP2003_055	EE542494	499481	0	-1.90628	-1.52195	0.384325	0.335987	4	2930.66	780.967	1014.41
9RDBNGA_UP_045_D08_05DEC2003_058	EE543906	500472	0	-1.90491	-1.72224	0.182671	0.28861	4	2885.91	867.914	811.719
4ETGS72H_UP_002_C11_16MAY2003_046	CN726967	569067	0	-1.90387	-1.47738	0.426489	0.574367	4	3352	828.058	1310.72
EX20LIB1_UP_002_F11_16DEC2003_085	CN729614	666667	0	-1.90252	-1.55676	0.345762	0.388128	4	5928.18	1370.97	1552.66
9RDBNGA_UP_023_E05_30SEP2003_039	EE542492	510659	0	-1.8868	-1.75061	0.136191	0.115696	4	7128.44	1991.69	1962.34
EX2PLC_UP_019_H11_29APR2003_041	N/A		0	-1.88443	-1.64964	0.23479	0.262003	4	2168.88	593.695	706.406
EX2PLC_UP_018_D04_29APR2003_013	N/A		0	-1.88411	-2.28566	-0.401552	-0.514236	4	7292.09	1967.67	1597.47
10FGYSUA_UP_003_G07_17OCT2003_051	CN728924	601953	0	-1.86917	-1.63355	0.235622	0.28543	4	4017.16	1017.46	1234.19
26RDBNT_UP_016_E01_21JAN2004_007	CN736502	425912	0	-1.86901	-1.77518	0.0938275	0.0851797	4	1822.56	470.237	524.188
BNQA_UP_006_H05_17SEP2003_033	EE548910	541164	0	-1.86702	-2.00082	-0.133797	-0.251464	4	4289.22	1159.3	822.25
8RDBRH_UP_009_G07_12SEP2003_051	DY009524	523159	0	-1.8587	-1.94021	-0.081505	-0.0830895	4	2492.34	656.403	665.844
26RDBNT_UP_018_C04_21JAN2004_028	CN736665	421878	0	-1.84798	-1.40909	0.438894	0.291414	4	14903.4	4796.42	6568.87
26RDBNT_UP_010_E10_20JAN2004_072	CN735967	403206	0	-1.84077	-1.67923	0.161546	0.0921748	4	9215.22	2556.07	2771.22
39RDBRT_UP_013_A06_05APR2004_048	CX270671	453490	0	-1.84027	-2.02988	-0.189614	Filtered	4	7187.5	2426.22	2054.31
BNDH4DCT_UP_018_H09_20DEC2004_065	DY006401	654843	0	-1.83555	-1.98499	-0.149444	-0.156552	4	1836.25	505.45	487.75
BNDH5DCT_UP_023_B12_27JAN2004_094	EE462163	657005	0	-1.83354	-1.93509	-0.101548	0.0849728	4	2721.34	617.451	636.906
EX2PLC_UP_019_E03_29APR2003_012	N/A		0	-1.8248	-1.8569	-0.0320988	0.0764721	4	3951.53	1012.78	1051.72
EX2PLC_UP_007_B07_16APR2003_031	N/A	702181	0	-1.82358	-1.73056	0.0930266	0.0774536	4	3361.28	1059.16	1141.16
9RDBNGA_UP_045_F06_05DEC2003_038	EE543924	504951	0	-1.82153	-2.01886	-0.197332	-0.335132	4	9542.03	3725.02	2276.06
24RDBNH_UP_012_E03_22DEC2003_023	CN730806	533679	0	-1.8195	-1.97573	-0.156238	-0.27623	4	2371.66	663.613	583.469
26RDBNT_UP_004_D06_20JAN2004_042	CN735400	430947	0	-1.81533	-1.49066	0.324667	0.578881	4	10971.9	3537.3	3825.28
10FGYSUA_UP_002_D06_16OCT2003_042	CN728802	602367	0	-1.81457	-2.17028	-0.355717	-0.446997	4	7141.88	2011.59	1529.25
24RDBNH_UP_008_A01_19DEC2003_015	CN730400	526850	0	-1.81194	-1.47791	0.334035	0.36541	4	3528.44	985.07	1310.47
24RDBNH_UP_027_B09_12JAN2004_077	CN732163	525152	0	-1.80581	-1.54263	0.263171	0.334646	4	24626.2	6693.09	8960.62
3ETMS_UP_001_G06_10JUN2003_018	CN726243	563944	0	-1.7975	-1.94862	-0.151118	-0.0471733	4	4765.34	1364.72	1350.75
24RDBNH_UP_009_B10_19DEC2003_078	CN730512	532173	0	-1.7798	-1.61941	0.160388	-0.0261329	4	51959.3	19091.8	17567.1
25RDBNM_UP_009_H11_15JAN2004_081	CN733326	426945	0	-1.77916	-1.53549	0.243669	0.372933	4	26527.9	8330.8	9484.03
4ETGS72H_UP_008_D07_12JUN2003_029	EE433583	570956	0	-1.77038	-1.84524	-0.0748593	0.225305	4	4495.83	1132.66	1226.56
BNDH5DCT_UP_023_B02_27JAN2004_014	EE462155	655066	0	-1.75147	-1.31817	0.433306	0.340473	4	2680.03	789.071	1106.44
EX20LIB4_UP_001_E06_16DEC2003_040	CN729748	680072	0	-1.74332	-1.67916	0.0641574	0.0109589	4	3995.28	1176.27	1291.19
13JKBNM2_UP_012_G12_09DEC2003_084	ES264231	346225	0	-1.74178	-1.5878	0.153982	0.0956071	4	4088.72	1273.91	1276.53
EX2PLC_UP_025_E03_09MAY2003_012	N/A	704667	0	-1.74037	-1.66351	0.0768637	-0.0116173	4	1937.44	593.762	648.625
26RDBNT_UP_015_B12_21JAN2004_094	CN736386	405262	0	-1.74013	-1.42472	0.315416	0.27285	4	1965.16	566.19	690.406
EX2PLC_UP_016_D02_29APR2003_005	N/A	704130	0	-1.73769	-1.68685	0.0508362	0.100161	4	13679.7	4283.76	4480.61
9RDBNGA_UP_001_H12_29SEP2003_082	EE541322	500175	0	-1.73534	-1.42308	0.312265	0.293402	4	3865.09	1030.98	1494.22
9RDBNGA_UP_007_D03_25SEP2003_025	EE541657	511743	0	-1.72621	-1.38092	0.345292	0.350595	4	2516.03	732.407	921.219
17ACDHMS_UP_008_A10_28JAN2004_080	EE404250	361533	0	-1.72586	-1.66803	0.0578349	0.107802	4	2759.09	771.341	786.594
24RDBNH_UP_016_H04_09JAN2004_018	CN731209	528350	0	-1.7232	-1.79037	-0.0671697	0.0214428	4	11274.6	3208.09	3596.35
BNSCSICT_UP_015_F04_23NOV2004_022	DY011029	649538	0	-1.71506	-1.78876	-0.0736945	-0.122385	4	2151.66	625.138	653.312
8RDBRH_UP_009_H06_12SEP2003_034	DY009535	523229	0	-1.70987	-1.22448	0.485389	0.524732	4	7292.5	2151.62	3190.62
9RDBNGA_UP_041_C04_03DEC2003_028	EE543575	511026	0	-1.70846	-1.80575	-0.0972906	-0.0212489	4	2693.53	798.511	699.844
9RDBNGA_UP_011_B10_29SEP2003_078	EE541950	502981	0	-1.7065	-1.65289	0.0536141	0.148408	4	5052.03	1508.18	1527.44
EX20LIB1_UP_002_D05_16DEC2003_041	CN729588	666675	0	-1.70381	-1.61138	0.0924266	0.105003	4	2232.94	647.29	699.812
BNDH5DCT_UP_020_B06_26JAN2004_046	CN727621	656703	0	-1.70176	-1.68515	0.0166165	-0.217653	4	8220.31	2565.31	2367.25
BNHA_T7_007_G02_06JUN2003_002	EE548432	537204	0	-1.69972	-1.35508	0.344643	0.452427	4	2369.94	756.505	955.156
BNDH5DCT_UP_020_B08_26JAN2004_062	EE461955	651957	0	-1.69544	-1.68677	0.00866944	-0.306397	4	11703.9	3936.37	3632.59
12JKBNM1_UP_001_B03_19NOV2003_029	CN727688	312335	0	-1.67654	-1.79275	-0.11621	-0.0365393	4	2193.38	617.844	615.719
EX4PLC_UP_002_H02_10APR2003_001	N/A	706507	0	-1.66334	-1.37749	0.28585	0.291738	4	4414.19	1422.6	1912.28
EX2PLC_UP_025_A11_09MAY2003_048	N/A	704631	0	-1.65703	-1.32841	0.328617	0.262791	4	2219.09	697.551	935.781
EX2PLC_UP_009_B12_16APR2003_047	N/A	703237	0	-1.65267	-1.27374	0.378932	0.456211	4	6448.5	1970.29	2500.69
BNDH5DCT_UP_018_F01_27JAN2004_005	EE461883	652485	0	-1.64995	-1.79579	-0.14584	-0.237311	4	5260.47	1705.95	1476.38
BNQA_UP_031_H05_24SEP2003_033	EE550427	550013	0	-1.64883	-1.39711	0.25172	0.204024	4	2255.72	706.003	689.344
3ETMS_UP_003_D02_10JUN2003_005	CN726381	564478	0	-1.64675	-1.40664	0.240103	0.454353	4	2194.34	605.805	888.375
16ACDHDS_UP_010_B10_08APR2004_078	CX280485	334620	0	-1.64257	-1.38998	0.252588	0.29706	4	3487.03	1119.55	1266.56
4ETGS72H_UP_008_H03_12JUN2003_009	EE433616	569023	0	-1.63971	-1.42549	0.214221	0.221079	4	3821.38	1110.54	1442.87
24RDBNH_UP_003_A05_19DEC2003_047	CN729951	532494	0	-1.63526	-1.70835	-0.073087	-0.0497297	4	1868.66	573.044	642.781
11FGYSDB_UP_003_B06_16OCT2003_046	CN729311	602280	0	-1.63264	-1.55247	0.0801725	0.135105	4	21077.1	6754.27	7861.5
8RDBRH_UP_010_H12_12SEP2003_082	DY009624	523144	0	-1.62875	-1.43529	0.193459	Filtered	4	2304.34	924.228	970.375
11FGYSDB_UP_002_A11_16OCT2003_095	CN729218	602372	0	-1.62698	-1.56392	0.063065	-0.00760137	4	4716.78	1542.24	1551.88
25RDBNM_UP_003_D10_14JAN2004_074	CN732735	397216	0	-1.6263	-1.20375	0.422548	0.356799	4	8157.5	2676.45	3733.84
13JKBNM2_UP_006_A02_08DEC2003_016	CN728564	346659	0	-1.62277	-1.286	0.336769	0.184187	4	4687.41	1480.86	1824
8RDBRH_UP_004_C01_25JUL2003_011	DY009145	523990	0	-1.6177	-1.6645	-0.0468007	0.014109	4	4041.16	1245.61	1170.56
26RDBNT_UP_004_D02_20JAN2004_010	CN735396	397533	0	-1.61294	-1.50054	0.112408	0.00198391	4	1870.59	620.848	687.188
EX2PLC_UP_016_A02_29APR2003_008	N/A	705396	0	-1.60678	-1.37267	0.234117	0.291121	4	4215.78	1331.84	1542.94
10FGYSUA_UP_003_D12_17OCT2003_090	CN728896	601734	0	-1.60222	-1.48929	0.112934	Filtered	4	14981.2	5365.59	5829.12
BNZDA_T7_008_D02_29MAY2003_005	EE569394	555401	0	-1.60161	-1.42239	0.17922	0.0256045	4	6981.91	2379.41	2581.69
26RDBNT_UP_020_D01_22JAN2004_009	CN736831	397288	0	-1.60013	-1.93925	-0.339119	-0.243454	4	8933.84	3007.46	2601
24RDBNH_UP_015_B08_22DEC2003_062	CN731052	526483	0	-1.59589	-1.65346	-0.0575635	0.0168896	4	2569.28	871.757	803.188
EX2PLC_UP_012_B12_17APR2003_047	N/A	703007	0	-1.59275	-1.20847	0.384275	0.28914	4	6762.97	2195.96	2177.34
9RDBNGA_UP_041_B10_03DEC2003_078	EE543569	515102	0	-1.57992	-1.80342	-0.223503	0.113596	4	2797.31	851.247	683.031
24RDBNH_UP_007_H01_19DEC2003_001	CN730388	529489	0	-1.57847	-1.34485	0.233618	0.385722	4	1847.19	535.847	721.562
BNQA_UP_027_E04_22SEP2003_024	EE550136	545966	0	-1.57807	-1.53422	0.0438521	Filtered	4	4262.78	1702.47	1667.71
EX2PLC_UP_017_G10_29APR2003_034	N/A		0	-1.57535	-1.33074	0.244607	0.235064	4	3669.47	1236.72	1478.31
9RDBNGA_UP_045_E01_05DEC2003_007	EE543911	503132	0	-1.57204	-1.86295	-0.290912	-0.352196	4	2427.88	772.55	654.281
24RDBNH_UP_012_D06_22DEC2003_042	CN730797	530054	0	-1.56762	-1.30027	0.267342	0.276949	4	2937.97	1032.58	1237.25
BNHA_T7_002_C05_18JUN2003_022	EE548271	537009	0	-1.56745	-1.42684	0.140607	0.200584	4	2798.16	868.794	1021.69
10FGYSUA_UP_003_E05_17OCT2003_039	CN728901	602441	0	-1.5614	-1.62867	-0.0672781	-0.150835	4	3357.94	1143.06	1030.41
24RDBNH_UP_028_E08_12JAN2004_056	CN732288	527318	0	-1.55251	-1.29411	0.258394	0.296319	4	20568.5	7451.77	9656.72
BNQA_UP_041_A07_01OCT2003_063	EE550930	538526	0	-1.54812	-1.73753	-0.189403	-0.167703	4	3868.56	1282.8	1163.41
BNDH5DCT_UP_002_A12_15DEC2003_096	CN727012	655790	0	-1.54133	-1.25882	0.28251	0.237002	4	2212.25	686.54	924.625
9RDBNGA_UP_035_C01_03DEC2003_011	EE543088	505721	0	-1.53658	-1.40901	0.127569	0.481101	4	8251.34	2485.39	3491.09
4ETGS72H_UP_006_H03_11JUN2003_009	EE433475	571043	0	-1.53621	-1.15164	0.384568	0.390521	4	3478.94	1122.14	1513.44
12JKBNM1_UP_001_B11_19NOV2003_093	CN727696	312574	0	-1.53031	-1.53928	-0.00897449	-0.11426	4	3438.62	1221.34	1353.91
26RDBNT_UP_014_B12_21JAN2004_094	CN736297	407727	0	-1.5289	-1.53718	-0.00827854	Filtered	4	1924.47	651.926	710.188
BNQA_UP_045_E12_01OCT2003_088	EE551198	541150	0	-1.52844	-1.57048	-0.0420438	-0.178033	4	4193.94	1423.25	1465.16
BNDH5DCT_UP_003_F10_15DEC2003_070	CN727063	655171	0	-1.52843	-1.66756	-0.139129	-0.304328	4	10687.1	4167.56	3328.56
BNQA_UP_052_H12_02OCT2003_082	EE551430	545108	0	-1.52493	-1.3834	0.141536	0.17333	4	2246.06	694.084	872.094
BNQA_UP_009_D05_18SEP2003_041	EE549010	539262	0	-1.52236	-1.30725	0.21511	Filtered	4	2454.16	872.774	938.969
26RDBNT_UP_022_A12_22JAN2004_096	CN736990	411888	0	-1.5121	-1.24183	0.270274	0.25788	4	2051.31	774.902	851.469
BNDH4DCT_UP_027_A07_17DEC2004_063	DY007080	652067	0	-1.51065	-1.81854	-0.307893	-0.331137	4	7204.5	2668.19	2395.53
BNDH5DCT_UP_017_G02_26JAN2004_004	CN727538	656573	0	-1.50676	-1.28754	0.21922	0.147338	4	3554.06	1291.47	1383.25
BNQA_UP_016_D03_22SEP2003_025	EE549468	541081	0	-1.50421	-1.26048	0.243731	0.23	4	1839.41	617.07	737.781
24RDBNH_UP_008_F12_19DEC2003_086	CN730470	533840	0	-1.48964	-1.39165	0.0979891	0.0681625	4	7206.22	2711.07	2946.19
5ETGS9H_UP_008_A11_12JUN2003_048	EE435983	573412	0	-1.48409	-1.27112	0.21297	0.247987	4	2016.55	752.016	958.933
BNDH5DCT_UP_024_F07_27JAN2004_053	EE462292	651765	0	-1.48043	-1.09933	0.381098	0.39201	4	22445.9	7659.49	10970.9
BNQA_UP_017_F12_18SEP2003_086	EE549565	548253	0	-1.48025	-1.17095	0.309307	0.266728	4	1765.69	615.48	781.688
24RDBNH_UP_027_C11_12JAN2004_091	CN732176	529142	0	-1.4781	-1.1671	0.311007	0.362541	4	14138	4862.66	6595.81
EX2PLC_UP_009_F12_16APR2003_043	N/A	702371	0	-1.45218	-1.17788	0.2743	0.22045	4	3249.58	1308.42	1415.72
8RDBRH_UP_024_A03_17SEP2003_031	DY013430	523513	0	-1.45088	-1.39823	0.052648	Filtered	4	9895.12	3481.65	4172.38
8RDBRH_UP_013_H11_12SEP2003_081	DY009852	523378	0	-1.44926	-1.16698	0.282285	Filtered	4	1869.03	598.328	824.406
BNDH5DCT_UP_012_B07_26JAN2004_061	EE461561	655730	0	-1.44916	-1.27768	0.171479	Filtered	4	2630.12	1198.45	892.125
BNDH5DCT_UP_005_C04_16DEC2003_028	EE461209	657601	0	-1.44321	-1.34228	0.100927	-0.0850243	4	4649.5	1764.98	1779.25
BNQA_UP_036_H01_01OCT2003_001	EE550679	538926	0	-1.44312	-1.93463	-0.491506	-0.590075	4	3434.16	1309.3	956.594
FNYSD_RP_002_E08_24NOV2003_056	N/A	710647	0	-1.44073	-1.03306	0.407668	0.421676	4	2308.56	795.595	1150.25
8RDBRH_UP_003_A01_25JUL2003_015	DY009038	523312	0	-1.43804	-1.85548	-0.417434	-0.595741	4	2216.34	857.809	603.188
8RDBRH_UP_004_C06_25JUL2003_044	DY009150	524010	0	-1.43537	-1.17437	0.260998	0.326406	4	2888.72	1018.52	1356.66
24RDBNH_UP_030_B07_12JAN2004_061	CN732441	527832	0	-1.43222	-1.70814	-0.275912	-0.185435	4	31417.7	11837.3	10682.2
26RDBNT_UP_026_G02_22JAN2004_004	CN737415	408403	0	-1.43142	-1.25	0.181412	0.222368	4	10108	3831.93	4490.56
13JKBNM2_UP_007_E09_08DEC2003_071	ES263759	344921	0	-1.40736	-1.34935	0.0580059	Filtered	4	2298.75	897.55	926.812
EX2PLC_UP_019_C04_29APR2003_014	N/A		0	-1.40019	-1.3501	0.0500935	-0.0612581	4	8264.81	3159.81	3239.94
7RDBCH_UP_004_H08_10JUL2003_050	EE541236	482860	0	-1.3912	-1.42758	-0.0363876	0.0745955	4	2270.81	796.368	740
EX2PLC_UP_025_D09_09MAY2003_037	N/A	704242	0	-1.38956	-1.46821	-0.0786502	-0.0309265	4	2569.94	914.41	980.031
17ACDHMS_UP_002_C07_28JAN2004_059	CN725794	367370	0	-1.38942	-1.18196	0.207461	0.113462	4	2057.31	816.949	966.906
9RDBNGA_UP_005_H11_25SEP2003_081	EE541627	499867	0	-1.38473	-1.00449	0.38025	0.405415	4	2031.69	724.07	1038.94
BNQA_UP_045_H03_01OCT2003_017	EE551217	547053	0	-1.38438	-1.70896	-0.324577	-0.343677	4	2078.91	785.859	704.75
BNQA_UP_018_B05_18SEP2003_045	EE549590	537262	0	-1.37902	-1.22262	0.156395	0.208698	4	2130.5	779.975	870.5
4ETGS72H_UP_008_C08_12JUN2003_030	EE433574	569139	0	-1.37826	-1.34547	0.032792	0.0707589	4	2828.47	1065.94	1172.31
BNQA_UP_037_F09_01OCT2003_069	EE550734	539704	0	-1.37461	-1.30533	0.0692737	0.279205	4	3259.71	1293.82	1358.03
8RDBRH_UP_002_A02_25JUL2003_016	DY008952	523396	0	-1.37423	-1.12425	0.249974	0.314874	4	3857.88	1622.5	2046.5
BNQA_UP_013_E09_18SEP2003_071	EE549274	543688	0	-1.36882	-1.54089	-0.172064	-0.0923721	4	1755.28	657.813	608.562
9RDBNGA_UP_037_B02_03DEC2003_014	EE543241	507511	0	-1.36509	-1.0024	0.362687	0.271713	4	2290.81	848.453	1027.03
9RDBNGA_UP_039_A12_03DEC2003_096	EE543393	511057	0	-1.35701	-1.54711	-0.190101	-0.177233	4	1762.12	650.752	550.656
BNDH5DCT_UP_004_E11_15DEC2003_087	CN727099	655932	0	-1.35627	-1.34256	0.0137109	-0.070962	4	7707.31	3005.97	3329.91
4ETGS72H_UP_002_B05_16MAY2003_023	CN726950	568902	0	-1.35508	-1.46038	-0.105299	-0.0694598	4	2347.84	861.467	840.969
EX2PLC_UP_016_E02_29APR2003_004	N/A	703917	0	-1.35473	-0.959885	0.39485	0.410529	4	2380.75	993.581	1270.28
24RDBNH_UP_022_G04_12JAN2004_020	CN731753	534875	0	-1.35195	-1.08015	0.271798	0.330438	4	1868.28	714.983	950.094
7RDBCH_UP_001_H07_18JUN2003_025	EE541067	482585	0	-1.34917	-1.5649	-0.215737	-0.27817	4	3290.88	1323.88	1301.5
24RDBNH_UP_026_G04_12JAN2004_020	CN732123	524175	0	-1.34865	-1.20855	0.140107	Filtered	4	8982.62	4421.23	4709.31
25RDBNM_UP_027_H08_19JAN2004_050	CN734801	417342	0	-1.34784	-1.31531	0.0325319	0.374423	4	3554.77	1344.13	1430.03
BNZDA_T7_009_E10_29MAY2003_036	EE569479	555479	0	-1.33938	-1.50086	-0.161481	-0.191847	4	2188.25	863.373	739.938
26RDBNT_UP_018_H04_21JAN2004_018	CN736722	403489	0	-1.33317	-0.945559	0.38761	0.375685	4	4876.69	2111.03	2634.06
24RDBNH_UP_018_B11_09JAN2004_093	CN731327	532746	0	-1.33219	-1.18245	0.149736	Filtered	4	3217.25	1509.54	1860.29
16ACDHDS_UP_003_A06_08APR2004_048	CX279859	335669	0	-1.31593	-0.873742	0.442186	0.404377	4	2440.56	974.591	1396.31
24RDBNH_UP_027_B03_12JAN2004_029	CN732158	531440	0	-1.31412	-1.02868	0.285441	0.231985	4	6402.56	2757.27	3641.74
24RDBNH_UP_005_A08_19DEC2003_064	CN730137	525816	0	-1.30857	-1.24415	0.0644271	0.0111415	4	3715.28	1452.67	1515.09
9RDBNGA_UP_042_C11_05DEC2003_091	EE543663	503615	0	-1.30675	-0.88346	0.423286	0.448002	4	3895	1407.92	2060.91
9RDBNGA_UP_012_A09_29SEP2003_079	EE542026	502314	0	-1.30403	-0.875089	0.428939	0.417151	4	4874.97	1882.96	2678.38
BNQA_UP_052_G10_02OCT2003_068	EE551425	548713	0	-1.29752	-1.26949	0.0280264	0.0803637	4	2373.75	772.542	1060.31
26RDBNT_UP_015_D07_21JAN2004_057	CN736404	414716	0	-1.29744	-1.36534	-0.0679003	-0.101134	4	2128.69	840.096	872.812
BNQA_UP_019_F10_18SEP2003_070	EE549695	537927	0	-1.28707	-1.41786	-0.130791	-0.162369	4	2595.84	1035.18	946.688
BNQA_UP_024_E02_22SEP2003_008	EE550000	538847	0	-1.27863	-1.141	0.13763	0.182125	4	9237.31	4079.75	4634.56
BNQA_UP_031_B08_24SEP2003_062	EE550383	539445	0	-1.27354	-0.940081	0.333462	0.27944	4	1811.25	724.647	878.5
BNSCSICT_UP_011_C11_23NOV2004_091	DY010823	646826	0	-1.2729	-1.27294	-3.43214e-05	0.0334608	4	6016.09	2311.61	2344.19
8RDBRH_UP_005_C03_11SEP2003_027	DY009229	523474	0	-1.26736	-1.24156	0.0257969	0.0953324	4	5840.09	2320.47	2772.88
EX4PLC_UP_021_E07_08MAY2003_028	N/A	705942	0	-1.26711	-0.835996	0.431111	0.493357	4	4278.03	1739.21	2395.12
21ACACMS_UP_008_A01_05MAR2004_015	CX279412	372887	0	-1.26708	-0.962322	0.304755	0.316113	4	4264.53	1686.02	2183.59
BNQA_UP_039_E09_01OCT2003_071	ES964061	550567	0	-1.26489	-1.14491	0.11998	0.148968	4	2365.44	978.892	908.625
9RDBNGA_UP_010_E11_29SEP2003_087	EE541898	500002	0	-1.25957	-1.56596	-0.306392	-0.304364	4	2217.75	946.164	773.188
26RDBNT_UP_024_C09_22JAN2004_075	CN737194	403451	0	-1.25818	-1.1209	0.137283	Filtered	4	5093.5	2311.14	2595.38
BNSCSICT_UP_023_E09_16DEC2004_071	DY011397	649983	0	-1.25495	-0.904042	0.350911	0.399551	4	2618.44	1099.59	1583.88
24RDBNH_UP_021_E08_12JAN2004_056	CN731637	526384	0	-1.24691	-1.09573	0.15118	Filtered	4	9158.28	4011.65	4104.5
BNQA_UP_011_D10_18SEP2003_074	EE549151	547785	0	-1.2438	-1.33239	-0.0885948	Filtered	4	2745.94	1303.49	984.312
10FGYSUA_UP_002_D12_16OCT2003_090	CN728808	601595	0	-1.23985	-1.05913	0.180718	0.27053	4	3246.38	1389.03	1452.5
9RDBNGA_UP_037_D12_03DEC2003_090	EE543269	514067	0	-1.23908	-1.25717	-0.0180901	0.0432933	4	2084.94	821.112	924.531
11FGYSDB_UP_005_E08_17OCT2003_056	CN729522	602663	0	-1.23652	-0.815316	0.421203	0.459575	4	5678.09	2316.78	3332.09
9RDBNGA_UP_004_D01_25SEP2003_009	EE541507	498459	0	-1.23476	-1.20629	0.0284628	0.0422076	4	2839.09	1253.48	1131.66
9RDBNGA_UP_038_H10_03DEC2003_066	EE543381	502017	0	-1.23383	-0.998458	0.235375	0.144359	4	4029.66	1707.07	1871.06
EX4PLC_UP_022_D09_08MAY2003_037	N/A		0	-1.2338	-0.768818	0.464981	0.500978	4	3640.59	1612.97	2133.97
5ETGS9H_UP_003_F03_15MAY2003_011	EE435679	575783	0	-1.22964	-1.10061	0.129033	Filtered	4	1897.91	740.432	894.75
11FGYSDB_UP_005_F05_17OCT2003_037	CN729531	602167	0	-1.22877	-1.20985	0.0189184	-0.00649361	4	17550.8	8037.54	8847.19
24RDBNH_UP_023_A07_12JAN2004_063	CN731777	530258	0	-1.2266	-0.944995	0.281603	0.349918	4	3182	1234.4	1609.19
BNQA_UP_044_B10_01OCT2003_078	EE551117	549659	0	-1.22626	-1.09409	0.132172	-0.0243371	4	2809.03	1326.9	1124.69
9RDBNGA_UP_049_F12_05DEC2003_086	EE544263	508611	0	-1.21512	-0.824208	0.390914	0.268692	4	4228.66	2022.27	2560.47
BNZDA_T7_001_F09_28MAY2003_035	EE569024	555298	0	-1.21026	-0.891634	0.318628	0.264726	4	4114.78	1706.2	2106.81
9RDBNGA_UP_046_B05_05DEC2003_045	EE543964	503513	0	-1.20261	-0.903869	0.298738	0.236062	4	6346.41	2647.1	3188.03
26RDBNT_UP_026_H06_22JAN2004_034	CN737430	391126	0	-1.19917	-1.16908	0.0300915	-0.00592302	4	2972.28	1287.09	1345.44
9RDBNGA_UP_009_D02_25SEP2003_010	EE541794	509827	0	-1.19816	-1.25541	-0.0572499	0.119425	4	1923.84	830.32	791.125
17ACDHMS_UP_009_E03_28JAN2004_023	EE404376	363989	0	-1.19783	-1.14162	0.0562039	0.1351	4	7268.97	3034.89	2904.81
26RDBNT_UP_028_D04_23JAN2004_026	CN737567	397876	0	-1.18798	-1.25697	-0.0689877	-0.129903	4	5340.19	2492.84	2635.59
EX2PLC_UP_017_F12_29APR2003_043	N/A		0	-1.18773	-1.26317	-0.0754328	-0.229458	4	3542.38	1671.57	1713.28
BNQA_UP_016_C07_22SEP2003_059	EE549462	540112	0	-1.18754	-1.36803	-0.180497	-0.202316	4	3981.97	1623.05	1477.84
EX4PLC_UP_020_E06_07MAY2003_020	N/A	706449	0	-1.18385	-0.807239	0.376606	0.382019	4	3601.72	1576.15	2188.69
BNHA_T7_002_F01_18JUN2003_003	EE548301	537241	0	-1.18269	-1.14962	0.0330708	0.100363	4	4088.16	1896.95	1772.5
BNDH4DCT_UP_034_G08_17DEC2004_052	DY007720	651896	0	-1.18009	-1.09118	0.0889059	0.0112375	4	3267.16	1515.69	1744.62
BNQA_UP_042_E12_01OCT2003_088	EE551024	547269	0	-1.1738	-1.45385	-0.280048	-0.0705743	4	2343.06	988.761	838.375
10FGYSUA_UP_005_D09_16OCT2003_073	CN729070	602074	0	-1.17349	-0.99803	0.175462	0.283519	4	2312.66	945.89	1227.25
24RDBNH_UP_022_B06_12JAN2004_046	CN731695	532304	0	-1.17157	-1.12406	0.0475168	0.0757282	4	1945.28	831.506	844.688
BNSCSICT_UP_026_A12_14DEC2004_096	DY011515	648811	0	-1.16776	-1.39576	-0.228002	-0.076896	4	20459.9	9237.39	8798.72
BNQA_UP_032_B12_24SEP2003_094	EE550448	549002	0	-1.16544	-1.23457	-0.069131	0.0137687	4	3412.44	1301.36	1358.28
24RDBNH_UP_004_F05_19DEC2003_037	CN730099	525961	0	-1.16368	-1.01241	0.151269	0.151745	4	2348.22	1058.66	1129.91
6ETGS6H_UP_001_B07_15MAY2003_031	EE439518	587096	0	-1.16368	-0.693705	0.469974	0.594863	4	2322.69	932.161	1268.09
EX2PLC_UP_016_D01_29APR2003_005	N/A	704918	0	-1.15902	-1.11262	0.0464001	0.102337	4	3481.81	1537.59	1625.91
24RDBNH_UP_015_A12_22DEC2003_096	CN731044	528096	0	-1.15509	-1.28612	-0.131029	0.00362867	4	4401.16	2267.81	2161.44
26RDBNT_UP_006_A07_20JAN2004_063	CN735548	430942	0	-1.1521	-1.18644	-0.0343417	Filtered	4	3208.47	1681.36	1576.31
24RDBNH_UP_010_A05_19DEC2003_047	CN730585	528888	0	-1.15171	-1.47195	-0.320242	-0.261873	4	3836.31	1766.19	1387.12
BNQA_UP_039_F10_01OCT2003_070	EE550855	540902	0	-1.14836	-1.22914	-0.080779	-0.067523	4	1784.19	803.74	752.188
BNZDA_T7_007_G04_29MAY2003_010	EE569354	554395	0	-1.14742	-1.16732	-0.0199046	Filtered	4	16981.6	8774.06	8777.94
BNHA_T7_004_G12_24JUN2003_042	EE548360	536443	0	-1.14643	-1.19985	-0.0534164	-0.169018	4	6867.91	3500.99	3144.47
BNDH5DCT_UP_017_D04_26JAN2004_026	CN727530	651781	0	-1.14354	-1.1357	0.00783685	0.152399	4	2171.09	917.8	818.688
BNQA_UP_020_D09_22SEP2003_073	EE549745	549537	0	-1.1262	-1.1038	0.0224055	-0.113319	4	10427.4	5131.7	5504.41
BNQA_UP_040_G08_01OCT2003_052	EE550919	537819	0	-1.11858	-1.22544	-0.106859	0.0602941	4	1851.06	755.567	731.406
BNDH5DCT_UP_018_F09_27JAN2004_069	EE461887	651153	0	-1.1092	-1.1429	-0.033696	Filtered	4	10332.3	5160.61	4377.72
BNDH4DCT_UP_002_E09_17DEC2004_071	DW999645	659304	0	-1.10854	-1.57206	-0.463518	-0.555293	4	5495.91	2675.39	1859.72
19ACACYS_UP_010_F03_29JAN2004_021	DY004558	360718	0	-1.10843	-0.697077	0.411353	0.570795	4	7294	3992.56	5142.66
BNSCSICT_UP_016_G02_23NOV2004_004	DY011083	645707	0	-1.10707	-1.21839	-0.11132	-0.270978	4	5366.59	2585.24	2413.19
6ETGS6H_UP_005_C11_12JUN2003_046	EE439786	586987	0	-1.10696	-1.23251	-0.125548	0.0927298	4	1970	835.339	745.75
24RDBNH_UP_010_A08_19DEC2003_064	CN730588	534993	0	-1.10535	-1.20701	-0.101658	0.15296	4	1957.75	798.058	812.344
24RDBNH_UP_025_D08_12JAN2004_058	CN732001	531769	0	-1.09791	-1.46475	-0.366835	-0.483725	4	22560.4	10712.3	7707.5
17ACDHMS_UP_006_D10_28JAN2004_074	CN726153	363495	0	-1.08898	-1.14932	-0.0603356	-0.0428252	4	5393.06	2556.36	2611.97
BNQA_UP_039_D01_01OCT2003_009	EE550834	551620	0	-1.08409	-1.25195	-0.167861	-0.138007	4	4091.81	1855.37	1831.91
BNQA_UP_043_G12_01OCT2003_084	EE551099	540589	0	-1.07173	-1.19039	-0.118663	0.0984823	4	1833.66	822.767	704.344
BNQA_UP_032_H06_24SEP2003_034	EE550486	541964	0	-1.06057	-1.05523	0.00533574	Filtered	4	1793.72	881.42	913.062
BNDH5DCT_UP_023_B05_27JAN2004_045	EE462158	656464	0	-1.05714	-1.08748	-0.0303375	-0.0753803	4	2502.62	1218.49	1273.72
9RDBNGA_UP_012_F10_29SEP2003_070	EE542075	505092	0	-1.04741	-1.18493	-0.137515	-0.0383601	4	3397.53	1512.76	1207.19
9RDBNGA_UP_045_E08_05DEC2003_056	EE543916	506578	0	-1.04005	-1.14489	-0.104844	0.0940439	4	3015.03	1383.52	1280.12
BNDH5DCT_UP_021_C09_26JAN2004_075	EE462008	656492	0	-1.03942	-1.48538	-0.445964	-0.450606	4	4463.41	2519.41	1702.16
BNQA_UP_050_C04_02OCT2003_028	EE551248	546764	0	-1.03844	-1.16224	-0.123795	Filtered	4	2154	1058.33	799.219
BNQA_UP_037_C12_01OCT2003_092	EE550710	547393	0	-1.0353	-1.10395	-0.068647	0.0373057	4	4343.59	1918.13	1706.44
BNQA_UP_050_D12_02OCT2003_090	EE551260	544638	0	-1.03474	-1.13955	-0.104813	-0.141087	4	2460.47	1180.43	1066.88
4ETGS72H_UP_005_D05_11JUN2003_021	EE433349	569062	0	-1.03185	-1.06785	-0.0359955	Filtered	4	3330.62	1570.32	1344.88
9RDBNGA_UP_012_C06_29SEP2003_044	EE542043	512356	0	-1.01243	-1.18569	-0.173261	-0.166419	4	2633.91	1270.47	1152.41
25RDBNM_UP_020_F12_16JAN2004_086	CN734138	419480	0	-1.0099	-1.15555	-0.145658	-0.222965	4	2726.66	1408.17	1340.38
BNDH5DCT_UP_027_D03_27JAN2004_025	EE462535	652833	0	-0.693331	-1.18164	-0.488304	-0.638957	5	3452.44	2516.68	1457.25
13JKBNM2_UP_014_F11_11DEC2003_085	ES264398	346788	0	-0.61902	-1.10283	-0.483808	-0.531822	5	5871.91	4049.17	2938.66
BNZDA_T7_001_H01_28MAY2003_001	EE569036	554053	0	-0.735892	-1.17372	-0.437831	0.0981053	5	2371.81	1219	819.344
17ACDHMS_UP_001_F02_28JAN2004_006	CN725730	362813	0	-0.777612	-1.17793	-0.400318	-0.525038	5	5289.38	3553.55	2648.31
BNQA_UP_008_B08_18SEP2003_062	EE548935	548273	0	-0.950294	-1.26907	-0.318778	-0.143975	5	2560.81	1258.85	1045.12
9RDBNGA_UP_042_A10_05DEC2003_080	EE543640	507984	0	-0.911884	-1.20926	-0.297372	-0.23401	5	2922.69	1483.33	1050.31
24RDBNH_UP_024_D08_12JAN2004_058	CN731908	530860	0	-0.834069	-1.12475	-0.29068	-0.232649	5	2804.65	1678.91	1465.48
BNDH5DCT_UP_028_H04_27jAN2004_018	EE462667	654050	0	-0.747992	-1.03197	-0.283974	-0.427002	5	6384.25	4000.61	2832.41
26RDBNT_UP_017_F03_21JAN2004_021	CN736607	414079	0	-0.837221	-1.04612	-0.208902	-0.164349	5	7447.41	4679.48	3978
9RDBNGA_UP_010_D01_29SEP2003_009	EE541877	508079	0	-0.895559	-1.10166	-0.206103	-0.151578	5	2386.47	1224.72	1134.78
BNSCSICT_UP_010_F07_23NOV2004_053	DY010800	648816	0	-0.846169	-1.04128	-0.195106	Filtered	5	3647.81	2010.59	1474.06
BNQA_UP_053_H01_02OCT2003_001	EE551487	550647	0	-0.885146	-1.07955	-0.194405	-0.216856	5	2372.56	1257.63	1140.88
8RDBRH_UP_020_C02_17SEP2003_012	DY013105	521766	0	-0.983803	-1.1721	-0.188293	Filtered	5	2747.19	1243.21	1084.25
9RDBNGA_UP_023_D03_30SEP2003_025	EE542479	498207	0	-0.972452	-1.14522	-0.172772	-0.256226	5	5422.78	2893.63	2175.25
9RDBNGA_UP_026_D12_30SEP2003_090	EE542706	506773	0	-0.993473	-1.15909	-0.165618	-0.0179923	5	6211.75	2990.72	2042.69
BNDH5DCT_UP_007_C11_16DEC2003_091	CN727196	654596	0	-0.981071	-1.14586	-0.164794	-0.232237	5	5136.12	2649.29	2595.12
26RDBNT_UP_011_B11_20JAN2004_093	CN736026	397384	0	-0.869826	-0.987259	-0.117432	Filtered	5	9414.47	5611.21	4566.19
11FGYSDB_UP_003_C09_16OCT2003_075	CN729323	602407	0	-0.907362	-1.00261	-0.0952456	Filtered	5	8232.93	4665.3	4272.5
BNDH5DCT_UP_020_A10_26JAN2004_080	CN727619	650576	0	-0.98168	-1.07032	-0.0886368	Filtered	5	4328.25	2358.61	1901.09
7RDBCH_UP_004_A02_10JUL2003_016	EE541185	482788	0	-0.957819	-1.04589	-0.0880672	0.0532401	5	1856.38	950.466	835.406
BNZDA_T7_017_D02_30MAY2003_005	EE569885	554309	0	-0.971105	-1.05338	-0.0822701	Filtered	5	7754	4317.26	3507.66
9RDBNGA_UP_046_G02_05DEC2003_004	EE544012	498413	0	-0.454661	0.147365	0.602026	0.754755	6	2004.44	1481.58	2277.31
BNDH5DCT_UP_007_E04_16DEC2003_024	EE461328	653453	0	0.239464	0.857602	0.618138	0.697619	6	9890.38	10251.4	18226.8
BNDH5DCT_UP_016_A11_26JAN2004_095	CN727482	655045	0	-0.21578	0.409078	0.624858	0.745615	6	1472.09	1215.13	2155.41
9RDBNGA_UP_036_E03_03DEC2003_023	EE543189	497805	0	0.387488	1.03811	0.650626	0.662586	6	4048.62	5204.34	8166.34
26RDBNT_UP_006_G05_20JAN2004_035	CN735618	422632	0	-0.0753752	0.591757	0.667132	0.708789	6	4682.84	4792.94	7261.56
17ACDHMS_UP_008_D09_28JAN2004_073	EE404283	367151	0	-0.446265	0.305006	0.751271	0.695438	6	10899.6	8609.7	14605.2
9RDBNGA_UP_005_H09_25SEP2003_065	EE541625	510670	0	0.060139	0.812026	0.751887	0.747728	6	27928.3	30248.7	43813.3
24RDBNH_UP_010_H05_19DEC2003_033	CN730662	532135	0	-0.425984	0.367754	0.793738	0.789417	6	2427.22	1760.91	2593.22
8RDBRH_UP_002_B02_25JUL2003_014	DY008963	522370	0	0.229201	1.0232	0.793999	0.787462	6	1366.38	1628.6	3010.91
9RDBNGA_UP_016_H11_30SEP2003_081	EE542407	512761	0	-0.201036	0.640101	0.841137	0.898516	6	1225.06	1123.5	2290.03
24RDBNH_UP_006_D08_19DEC2003_058	CN730261	526906	0	-0.445744	0.409018	0.854762	0.914275	6	4598.03	3865.32	7227
BNDH5DCT_UP_027_G02_27JAN2004_004	EE462567	652473	0	0.179016	1.03401	0.85499	0.776992	6	6368.56	7107.11	12786.6
24RDBNH_UP_008_D11_19DEC2003_089	CN730446	528498	0	0.176436	1.04308	0.866642	0.938253	6	10378.4	10898.5	21172
BNDH5DCT_UP_025_C02_27JAN2004_012	EE462344	656106	0	Filtered	0.885235	#VALUE!	0.997728	6	3758.38	4238.9	7432.84
8RDBRH_UP_024_F05_17SEP2003_037	DY013488	522526	0	-0.436122	0.510174	0.946296	1.07967	6	2368.75	1636.47	3716.28
11FGYSDB_UP_002_F11_16OCT2003_085	CN729272	602117	0	0.157799	1.13696	0.979158	0.731688	6	1539.31	1803.75	3742.38
24RDBNH_UP_002_E06_19DEC2003_040	CN729907	532915	0	0.702227	1.2202	0.517977	0.321976	7	1701.56	2885.12	3774.19
3ETMS_UP_007_G06_11JUN2003_018	CN726755	564344	0	0.87034	1.41374	0.543398	0.605983	7	6384.59	12033.4	19271.9
5ETGS9H_UP_005_G04_12JUN2003_010	EE435796	575459	0	0.760794	1.3105	0.549708	0.683634	7	613.438	958.477	1703.69
39RDBRT_UP_010_G09_02APR2004_067	CX270482	449344	0	0.555097	1.12102	0.565923	0.562977	7	1134.56	1738.76	2577.66
16ACDHDS_UP_002_B10_08APR2004_078	CX279785	336140	0	0.918158	1.48846	0.570303	0.782301	7	3489.28	5567.87	10374.2
BNDH5DCT_UP_006_F03_16DEC2003_021	EE461286	656428	0	0.687613	1.27538	0.587769	0.696341	7	2058.75	3249.6	5448.88
BNQA_UP_044_D01_01OCT2003_009	EE551125	543277	0	0.708734	1.32829	0.619553	0.614134	7	9227.5	14278.7	24713.8
BNDH4DCT_UP_021_A05_18DEC2004_047	DY006580	659518	0	0.655522	1.30046	0.644938	0.95855	7	659.469	943.305	2006.78
38RDBRM_UP_015_C08_01APR2004_060	CX266855	434599	0	0.509257	1.23445	0.725196	0.356334	7	1118.84	1687.29	2464.12
26RDBNT_UP_024_D06_22JAN2004_042	CN737203	407661	0	0.701822	1.47462	0.772803	0.682608	7	1960.38	3066.84	4644.22
3ETMS_UP_002_G12_10JUN2003_042	CN726340	564166	0	0.721957	1.52184	0.799881	0.629984	7	874.719	1918.17	2414.75
BNSCSICT_UP_023_D05_16DEC2004_041	DY011386	646609	0	0.590197	1.4903	0.900107	1.10514	7	1243.94	1912.97	4070.91
BNDH5DCT_UP_023_G10_27JAN2004_068	EE462217	656526	0	0.625795	1.62321	0.997416	0.969915	7	593.719	937.54	1912.03
4ETGS72H_UP_005_F11_11JUN2003_043	EE433376	569352	0	1.61932	2.12112	0.501795	0.7209	8	1716.56	4730.05	7176.97
BNHA_T7_001_D11_18JUN2003_045	EE548195	537096	0	1.91226	2.41838	0.506123	0.488602	8	374.969	1400.29	2173.16
8RDBRH_UP_017_H12_16SEP2003_082	DY010200	521040	0	1.28415	1.79971	0.515562	0.32795	8	3626.9	9401.02	12524.6
8RDBRH_UP_001_E10_25JUL2003_072	DY008917	523191	0	1.6165	2.13624	0.519733	0.517877	8	2281.16	6715.61	9990.31
26RDBNT_UP_020_B11_22JAN2004_093	CN736817	411769	0	1.51981	2.05398	0.534165	0.376803	8	416.969	1342.53	2045.38
11FGYSDB_UP_004_G11_16OCT2003_083	CN729456	602740	0	2.29015	2.82894	0.538783	0.752783	8	971.469	3733.13	6804.41
BNDH5DCT_UP_008_G12_16DEC2003_084	CN727248	651046	0	2.44409	2.98677	0.542678	0.688193	8	597.031	2922.88	5487.42
24RDBNH_UP_026_D06_12JAN2004_042	CN732092	529869	0	2.52996	3.07515	0.545185	0.701976	8	7270.78	38811.8	56948.2
26RDBNT_UP_019_D06_22JAN2004_042	CN736759	415613	0	1.43313	1.98468	0.551553	0.395235	8	461.344	1341.04	2142.06
EX2PLC_UP_016_E03_29APR2003_012	N/A	704423	0	1.54352	2.10058	0.557064	0.367844	8	598.562	1767.21	2691.5
24RDBNH_UP_023_A01_12JAN2004_015	CN731773	529452	0	2.12221	2.68168	0.559472	0.440973	8	422.438	2118.61	3183.69
9RDBNGA_UP_047_D09_05DEC2003_073	EE544074	498571	0	1.78678	2.34728	0.560494	0.614451	8	1222.22	4739.67	8075.23
24RDBNH_UP_010_F08_19DEC2003_054	CN730646	527725	0	1.21805	1.77872	0.56067	0.407904	8	552.781	1510.69	2350.28
13JKBNM2_UP_023_F03_15DEC2003_021	ES265203	344969	0	2.02453	2.58809	0.563559	0.942432	8	999.094	3529.98	6891.66
13JKBNM2_UP_022_G03_15DEC2003_019	ES265124	346777	0	1.24629	1.82011	0.57382	0.623532	8	721.156	1668.68	2968.81
24RDBNH_UP_030_G06_12JAN2004_036	CN732494	533734	0	1.01912	1.60045	0.581339	0.69235	8	2723.44	4988.67	8518.88
39RDBRT_UP_036_D04_20JUL2004_026	CX272125	453963	0	1.72764	2.3112	0.583564	0.177528	8	555.938	2110.71	2249.97
8RDBRH_UP_021_G11_17SEP2003_083	DY013242	523837	0	2.63559	3.23081	0.595213	1.0414	8	647.969	3677.7	6097.19
8RDBRH_UP_002_E03_25JUL2003_023	DY008998	522781	0	1.46223	2.0703	0.608076	0.720009	8	1568.53	4051.78	6555
BNDH4DCT_UP_006_F06_17DEC2004_038	DY005426	658789	0	1.73926	2.34921	0.609946	0.751511	8	455.281	1476.25	2416.12
BNQA_UP_054_H06_03OCT2003_034	EE551541	543539	0	1.85682	2.47868	0.621862	0.943399	8	337.281	998.138	2124.25
5ETGS9H_UP_008_E10_12JUN2003_036	EE436021	574586	0	1.34768	1.993	0.645318	0.86302	8	482.375	1200.64	2301.69
9RDBNGA_UP_012_E03_29SEP2003_023	EE542061	516357	0	2.35845	3.01509	0.656633	1.43879	8	4105.44	15492.9	41799.1
9RDBNGA_UP_038_H12_03DEC2003_082	EE543382	501634	0	1.17608	1.83822	0.662139	0.723216	8	1358.72	3057.54	5525.84
BNDH5DCT_UP_013_C11_26JAN2004_091	CN727405	657756	0	1.08859	1.76151	0.672923	0.907235	8	1194.06	2315.29	4174.03
BNHA_T7_011_C05_06JUN2003_022	EE548493	536650	0	1.27122	1.94451	0.673299	0.413349	8	978.844	2345.58	3629.06
3ETMS_UP_002_C04_10JUN2003_014	CN726287	564647	0	1.90695	2.59644	0.689489	0.701413	8	379.281	1501.56	2523.75
24RDBNH_UP_005_E10_19DEC2003_072	CN730184	530928	0	1.47775	2.17271	0.694958	1.11174	8	2805.91	6951.54	14741.7
24RDBNH_UP_016_H08_09JAN2004_050	CN731213	526514	0	1.23829	1.96322	0.724934	0.887113	8	444.562	885.934	1988.78
11FGYSDB_UP_004_E03_16OCT2003_023	CN729426	602369	0	3.11689	3.86779	0.750898	0.967111	8	1445.28	10078.5	19958
9RDBNGA_UP_047_F11_05DEC2003_085	EE544096	505165	0	1.76606	2.53321	0.767152	1.7521	8	506.969	1281.29	3903.25
25RDBNM_UP_018_B06_16JAN2004_046	CN733900	416601	0	2.88154	3.66174	0.780208	1.74667	8	446.625	2331.06	7686.94
9RDBNGA_UP_037_H02_03DEC2003_002	EE543300	509603	0	2.08224	2.8753	0.793057	0.841169	8	2545	11464.5	19604.5
7RDBCH_UP_003_D09_10JUL2003_073	EE541159	482745	0	2.83062	3.63043	0.799809	1.66039	8	752.688	3838.76	11476
24RDBNH_UP_002_E12_19DEC2003_088	CN729913	533521	0	2.41679	3.26012	0.843332	0.721595	8	343.188	1882.29	3543.97
BNDH5DCT_UP_025_A08_27JAN2004_064	EE462328	650550	0	1.28816	2.13385	0.845688	0.710894	8	632.781	1482.85	2647.56
26RDBNT_UP_003_D05_20JAN2004_041	CN735305	406326	0	1.61709	2.48783	0.87074	1.15844	8	3649.22	13648.3	21397.4
24RDBNH_UP_025_A06_12JAN2004_048	CN731963	534544	0	2.16102	3.05155	0.890531	1.35396	8	257.844	1120.48	2475.25
11FGYSDB_UP_003_F05_16OCT2003_037	CN729353	602542	0	1.28535	2.18497	0.899625	0.770744	8	2146.25	5348.28	9653.22
5ETGS9H_UP_006_B10_12JUN2003_039	EE435833	573329	0	1.86889	2.77539	0.906503	0.134798	8	528.094	2559.51	3238.38
9RDBNGA_UP_040_H03_03DEC2003_017	EE543544	510812	0	1.10702	2.06404	0.957016	0.92261	8	483.531	1083.77	2641.06
26RDBNT_UP_029_F04_23JAN2004_022	CN737681	394019	0	1.93329	2.91925	0.985969	1.20033	8	288.875	1044.04	2592.12
BNQA_UP_013_F08_18SEP2003_054	EE549280	540204	0	-3.63141	-3.12935	0.502055	0.742151	9	14228.7	993.286	1752.59
BNZDA_T7_004_E05_28MAY2003_020	EE569202	554735	0	-3.7737	-3.27143	0.502269	0.369616	9	3821.03	260.688	339.188
BNZDA_T7_018_H10_30MAY2003_033	EE569999	554733	0	-2.58766	-2.07645	0.511211	0.241396	9	2063.25	336.174	475.969
26RDBNT_UP_010_B05_20JAN2004_045	CN735929	427231	0	-1.5876	-1.07148	0.516129	0.583715	9	9063.22	3317.07	4823.78
4ETGS72H_UP_007_H05_11JUN2003_017	EE433542	571986	0	-2.03106	-1.50171	0.529354	0.67749	9	6741.19	1540.5	2234.5
BNQA_UP_006_E10_17SEP2003_072	EE548886	541155	0	-1.32096	-0.786485	0.534478	0.468964	9	2161.59	866.99	1326.12
25RDBNM_UP_014_H09_16JAN2004_065	CN733694	396152	0	-1.33052	-0.795947	0.534575	0.556272	9	4313.06	1718.25	2682.88
BNQA_UP_017_C10_18SEP2003_076	EE549536	544524	0	-1.9794	-1.44133	0.538065	0.543312	9	2408.12	619.668	828.031
24RDBNH_UP_029_D01_12JAN2004_009	CN732365	530381	0	-3.3371	-2.78748	0.549622	0.649315	9	13156.4	1484.51	1988.97
9RDBNGA_UP_004_H03_25SEP2003_017	EE541544	503679	0	-3.08048	-2.52689	0.553598	0.707291	9	6663.84	686.757	1099.62
10FGYSUA_UP_002_E03_16OCT2003_023	CN728811	601920	0	-1.84354	-1.28878	0.55476	0.503339	9	3769.75	1038.23	1460
11FGYSDB_UP_001_B11_16OCT2003_093	CN729138	602729	0	-1.82496	-1.26763	0.557338	0.460787	9	2358.88	673.07	1046.94
EX4PLC_UP_022_D03_08MAY2003_013	N/A		0	-1.83741	-1.27718	0.560228	0.524972	9	8385.16	2813.88	4158.28
26RDBNT_UP_008_D04_20JAN2004_026	CN735770	419922	0	-1.44604	-0.876895	0.569149	0.610238	9	3832.66	1479.86	1928.88
26RDBNT_UP_011_F08_20JAN2004_054	CN736071	397444	0	-1.44579	-0.871459	0.574327	0.551497	9	10113.4	3723.95	5829.94
BNDH4DCT_UP_033_E06_17DEC2004_040	DY007616	654862	0	-1.07023	-0.495503	0.574723	0.740137	9	1785	900.08	1371.47
EX20LIB4_UP_001_D08_16DEC2003_058	CN729741	679483	0	-1.95708	-1.37976	0.577327	0.485134	9	1775.59	508.457	666.125
9RDBNGA_UP_014_A01_29SEP2003_015	EE542176	508801	0	-1.17823	-0.579053	0.599178	0.734754	9	5577.91	2664.47	4066.34
9RDBNGA_UP_004_D08_25SEP2003_058	EE541514	498408	0	-1.1881	-0.586726	0.601372	0.633255	9	2969.69	1547.1	2328.06
BNDH5DCT_UP_011_D07_16DEC2003_057	EE461520	654769	0	-3.15934	-2.55487	0.604463	0.646081	9	24245	3301.83	5096.97
9RDBNGA_UP_001_D05_29SEP2003_041	EE541275	504043	0	-4.73913	-4.13365	0.60548	-0.0366178	9	4733.33	119.231	81.2812
12JKBNM1_UP_002_A11_19NOV2003_095	CN727778	312446	0	-1.35164	-0.745044	0.606599	0.602652	9	12740	6546.34	10251.9
26RDBNT_UP_015_C05_21JAN2004_043	CN736390	403947	0	-1.74216	-1.13508	0.607087	0.509112	9	19802.6	6228.65	8559.03
9RDBNGA_UP_003_F04_26SEP2003_022	EE541447	497929	0	-2.21483	-1.60625	0.608578	0.75916	9	3391.66	644.383	1146.09
BNQA_UP_031_G01_24SEP2003_003	EE550416	538187	0	-3.4932	-2.88379	0.609401	1.01441	9	2462.6	163.111	316
26RDBNT_UP_022_C09_22JAN2004_075	CN737010	413345	0	-1.09991	-0.484889	0.61502	0.702501	9	3119	1357.16	2231.38
BNQA_UP_053_A10_02OCT2003_080	EE551437	544632	0	-4.06947	-3.45112	0.618354	1.28562	9	32386.5	2217.9	3181.22
11FGYSDB_UP_003_C04_16OCT2003_028	CN729319	602233	0	-1.27242	-0.640379	0.632041	0.588878	9	10587.3	4464.45	7085.91
24RDBNH_UP_007_G10_19DEC2003_068	CN730385	533675	0	-3.90351	-3.26781	0.635697	1.82687	9	59782.3	2767.28	6202
BNDH5DCT_UP_001_C04_15DEC2003_028	EE460998	651060	0	-1.96747	-1.33166	0.635811	0.573317	9	6245.84	1834.54	2961.16
EX4PLC_UP_021_H07_08MAY2003_025	N/A	706350	0	-3.2184	-2.58257	0.635825	0.594293	9	12285.2	1468.89	2517.1
8RDBRH_UP_001_F05_25JUL2003_037	DY008923	521290	0	-2.02592	-1.38918	0.636734	0.768646	9	7433.03	1940.51	2874
11FGYSDB_UP_001_F12_16OCT2003_086	CN729184	602678	0	-2.98384	-2.34556	0.638281	0.607616	9	9584.69	1368.98	2167.53
26RDBNT_UP_008_F11_20JAN2004_085	CN735801	403092	0	-1.95052	-1.31005	0.640473	0.75812	9	20405	5126.29	8234.09
24RDBNH_UP_025_H09_12JAN2004_065	CN732050	527790	0	-1.18915	-0.548079	0.64107	0.818664	9	3905.94	1929.64	3090.16
9RDBNGA_UP_044_G07_05DEC2003_051	EE543855	516275	0	-3.82283	-3.16878	0.654043	0.850479	9	7002.16	458.521	691.312
EX4PLC_UP_020_B07_07MAY2003_031	N/A	706317	0	-2.75735	-2.09977	0.657585	0.71582	9	6142.25	1005.95	1464.88
9RDBNGA_UP_035_F05_03DEC2003_037	EE543120	510468	0	-3.03787	-2.35837	0.679501	0.644736	9	39270.9	5523.24	9559.45
BNDH5DCT_UP_024_H02_27JAN2004_002	EE462310	652062	0	-1.87127	-1.19081	0.68046	0.588425	9	1901.59	512.69	781.281
BNQA_UP_038_C09_01OCT2003_075	EE550768	539502	0	-3.28345	-2.59488	0.68857	1.03215	9	15139.6	1339.22	2541.31
8RDBRH_UP_010_B01_12SEP2003_013	DY009552	522573	0	-1.40084	-0.702217	0.698622	0.804156	9	4647.94	1712.67	3103.41
24RDBNH_UP_021_C02_12JAN2004_012	CN731607	528136	0	-1.75103	-1.04847	0.702555	0.948212	9	14857.4	4380.55	7862
10FGYSUA_UP_004_B04_17OCT2003_030	CN728954	601566	0	-2.12923	-1.42032	0.708914	0.761857	9	9381.28	2377.38	3667.75
EX2PLC_UP_016_H12_29APR2003_041	N/A	703953	0	-2.37711	-1.65625	0.720858	0.692902	9	1722.25	323.009	592.906
9RDBNGA_UP_008_G03_25SEP2003_019	EE541750	499509	0	-4.49459	-3.77258	0.722011	1.86017	9	22215.5	690.82	1583.72
24RDBNH_UP_019_B02_09JAN2004_014	CN731407	524973	0	-1.52551	-0.791566	0.733946	0.74429	9	3868.19	1381.18	2254.12
10FGYSUA_UP_003_C09_17OCT2003_075	CN728882	602134	0	-1.90346	-1.15281	0.750654	0.852666	9	7232.66	1794.6	3579.06
9RDBNGA_UP_036_D09_03DEC2003_073	EE543184	498240	0	-4.40287	-3.64707	0.755802	1.57687	9	28269.1	1090.89	2108.72
24RDBNH_UP_030_A07_12JAN2004_063	CN732430	528377	0	-2.02875	-1.2726	0.75615	0.74574	9	3231.19	768.94	1373.22
39RDBRT_UP_011_A02_02APR2004_016	CX270498	438293	0	-3.85148	-3.08607	0.765409	2.18342	9	59194.5	2997.29	7331.5
17ACDHMS_UP_010_D07_28JAN2004_057	EE404457	366627	0	-4.18647	-3.42049	0.765982	1.74185	9	48589.9	1917.79	4130.88
9RDBNGA_UP_016_F06_30SEP2003_038	EE542383	503319	0	-4.4171	-3.63703	0.780072	1.59757	9	30119.6	1134.69	2377.44
38RDBRM_UP_001_G12_30MAR2004_084	CX265651	446497	0	-1.51231	-0.722399	0.789912	0.841168	9	15058.2	5632.88	9278.75
BNZDA_T7_017_C11_30MAY2003_046	EE569883	553712	0	-1.52984	-0.723795	0.806046	0.630085	9	5370.38	2014.77	3175.22
BNQA_UP_030_C01_24SEP2003_011	EE550319	537992	0	-4.35756	-3.55106	0.806504	1.87733	9	44425.8	1603.79	3815.53
BNDH5DCT_UP_024_A10_27JAN2004_080	EE462239	655323	0	-4.29557	-3.48555	0.810016	1.73865	9	20872.6	795.528	1842.88
9RDBNGA_UP_014_F05_29SEP2003_037	EE542231	512351	0	-4.03894	-3.22356	0.815378	1.35351	9	23528	1302.87	2789.38
9RDBNGA_UP_009_C07_25SEP2003_059	EE541787	515259	0	-4.04315	-3.22215	0.821001	1.31719	9	11144	592.789	1166.66
BNDH5DCT_UP_003_G02_15DEC2003_004	CN727066	655742	0	-1.05567	-0.230921	0.824746	0.808298	9	2199.06	1104.6	1749.66
BNDH5DCT_UP_010_B01_16DEC2003_013	EE461462	652673	0	-1.7287	-0.870172	0.858524	0.757848	9	3484.38	1075.85	2015.72
9RDBNGA_UP_048_B12_05DEC2003_094	EE544135	516299	0	-3.82024	-2.94376	0.876487	1.49663	9	14890.7	925.345	2074.44
9RDBNGA_UP_026_D04_30SEP2003_026	EE542699	506768	0	-1.12295	-0.241892	0.881055	1.05939	9	20291.5	10126.3	18886.9
24RDBNH_UP_005_A11_19DEC2003_095	CN730139	531443	0	-5.42177	-4.53567	0.886101	2.22735	9	51555.6	809.909	2450.62
EX2PLC_UP_014_D11_17APR2003_045	N/A	703463	0	-2.149	-1.24533	0.903673	0.757609	9	1957.66	443.092	848.812
BNDH5DCT_UP_005_E06_16DEC2003_040	EE461228	650691	0	-1.77213	-0.847823	0.92431	0.966093	9	2742.84	969.399	1627.5
9RDBNGA_UP_047_E03_05DEC2003_023	EE544079	517938	0	-0.854925	-0.26657	0.588355	0.756892	10	3841.06	2036.4	3209.28
BNDH5DCT_UP_019_A04_26JAN2004_032	CN727581	654992	0	-0.653989	0.0125113	0.6665	0.722071	10	3553.34	2386.22	4098.25
24RDBNH_UP_028_H12_12JAN2004_082	CN732328	527213	0	-0.918742	-0.23628	0.682463	0.667921	10	7582.78	4010.71	6526.03
3ETMS_UP_007_H07_11JUN2003_025	CN726768	564514	0	-0.725962	Filtered	#VALUE!	0.80746	10	7148.53	3435.49	6899.38
EX2PLC_UP_012_D12_17APR2003_045	N/A	702685	0	-0.969763	-0.228609	0.741154	0.697568	10	4517.09	2318.6	3612.56
8RDBRH_UP_003_G02_25JUL2003_004	DY009104	523464	0	-0.594962	0.198116	0.793077	0.726267	10	3258.84	2253.43	4072.03
19ACACYS_UP_006_F08_29JAN2004_054	DY004259	362111	0	-0.782309	0.0167382	0.799047	0.889054	10	2336.38	1309.69	2650.88
BNQA_UP_045_F02_01OCT2003_006	EE551199	545053	0	-0.276469	0.728285	1.00475	1.10205	11	7620.31	6250.96	13309.6
BNQA_UP_029_F06_24SEP2003_038	EE550281	544345	0	0.0871588	1.1042	1.01704	1.17968	11	5167.41	5124.52	11438.2
24RDBNH_UP_024_D02_12JAN2004_010	CN731902	532885	0	0.480815	1.57148	1.09067	1.53982	11	13395.9	17104.4	47844.8
24RDBNH_UP_020_C10_09JAN2004_076	CN731521	528442	0	0.163063	1.40148	1.23842	1.4513	11	5121.06	5326.78	14624.5
BNSCSICT_UP_028_E10_15DEC2004_072	DY011627	650310	0	0.368663	1.65816	1.2895	1.42162	11	916.75	1190.84	3397.97
26RDBNT_UP_006_C07_20JAN2004_059	CN735572	405966	0	0.317755	1.62592	1.30817	1.53209	11	2376.41	2413.12	8169.69
8RDBRH_UP_013_E07_12SEP2003_055	DY009814	522400	0	-0.430278	1.1193	1.54958	1.59694	11	1052.19	883.616	2668.97
25RDBNM_UP_014_G04_16JAN2004_020	CN733677	423142	0	0.987919	2.06177	1.07385	1.02718	12	1177.84	2413.15	4894.34
26RDBNT_UP_001_E02_19JAN2004_008	CN735130	421569	0	1.98758	3.03641	1.04884	0.974198	13	437.875	1830.33	3719.81
26RDBNT_UP_010_B06_20JAN2004_046	CN735930	406714	0	1.59108	2.70287	1.11179	1.73616	13	365.219	857.348	3038.38
9RDBNGA_UP_012_D09_29SEP2003_073	EE542056	503353	0	1.70313	2.90346	1.20033	1.08958	13	436.594	1502.22	3278.44
39RDBRT_UP_030_E04_20JUL2004_024	CX271698	450993	0	1.39791	2.63153	1.23361	0.692371	13	465.75	1436.24	2486.06
8RDBRH_UP_020_H02_17SEP2003_002	DY013155	524013	0	2.65123	3.93644	1.28521	1.87689	13	423.719	1860.54	7867.26
8RDBRH_UP_009_H10_12SEP2003_066	DY009539	521342	0	2.31461	3.70359	1.38898	0.0988773	13	269.967	2894.06	3453.72
26RDBNT_UP_027_E02_23JAN2004_008	CN737485	421864	0	1.12227	2.54454	1.42227	1.78026	13	7298.62	14934.2	45282.4
24RDBNH_UP_004_B11_19DEC2003_093	CN730061	532712	0	-4.09728	-3.06349	1.03378	1.21841	14	21716.5	1513.37	2903.69
26RDBNT_UP_027_G03_23JAN2004_019	CN737510	412783	0	-4.27245	-3.22908	1.04337	1.65519	14	17992.8	777.298	1818.44
13JKBNM2_UP_018_G04_15DEC2003_020	ES264772	346342	0	-2.22878	-1.1822	1.04658	0.912786	14	2222.28	449.198	884.781
9RDBNGA_UP_038_D11_03DEC2003_089	EE543344	512912	0	-4.43301	-3.3607	1.07231	1.75997	14	21899.2	795.91	2277.94
9RDBNGA_UP_013_D05_29SEP2003_041	EE542126	511271	0	-4.71643	-3.56394	1.15249	2.54635	14	57894.1	1596.41	5616.75
BNZDA_T7_006_A06_29MAY2003_024	EE569220	554705	0	-3.86194	-2.68867	1.17326	1.77547	14	20617.9	997.63	2712.38
8RDBRH_UP_005_E08_11SEP2003_056	DY009256	524090	0	-1.97125	-0.594388	1.37686	1.38914	14	1951.12	488.854	1418.06
9RDBNGA_UP_045_C01_05DEC2003_011	EE543887	505572	0	-3.91271	-2.52634	1.38636	1.80467	14	55917.2	4459.31	14292.5
BNDH5DCT_UP_006_G10_16DEC2003_068	EE461299	653718	0	-1.9473	-0.552592	1.39471	1.31218	14	4805.56	1437.08	3492
9RDBNGA_UP_014_E01_29SEP2003_007	EE542219	508460	0	-4.64666	-3.23227	1.41439	2.24166	14	43462.9	1759.63	6575.78
BNDH4DCT_UP_031_F05_17DEC2004_037	DY007466	654131	0	-4.06902	-2.63934	1.42968	2.43124	14	62508.3	3314.92	12895.8
21ACACMS_UP_005_F03_08MAR2004_021	CX279213	369693	0	-1.08307	0.381029	1.4641	1.73995	14	1903.47	816.093	3071.25
BNQA_UP_016_F10_22SEP2003_070	EE549491	548418	0	-2.98362	-1.47581	1.50781	1.56904	14	1894.06	214.363	680.438
26RDBNT_UP_021_B01_22JAN2004_013	CN736902	409387	0	-1.46336	0.0818163	1.54518	1.58354	14	2991.12	1196.22	3994.75
BNZDA_T7_016_A07_30MAY2003_032	EE569784	555437	0	-5.01531	-3.44501	1.57029	2.40049	14	44215.5	1300.33	5025.41
26RDBNT_UP_025_D03_22JAN2004_025	CN737293	402073	0	-3.97624	-2.39628	1.57996	2.52024	14	61076.4	3720.16	16230.5
5ETGS9H_UP_003_A10_15MAY2003_040	EE435630	573403	0	-2.09614	-0.46317	1.63297	2.14953	14	2250.5	433.269	1981.44
24RDBNH_UP_024_H04_12JAN2004_018	CN731950	530011	0	-1.70266	-0.00271101	1.69995	1.83718	14	57288.1	17713.1	57557.3
BNDH5DCT_UP_021_F09_26JAN2004_069	EE462034	654614	0	-1.13426	0.572666	1.70692	1.37348	14	2512.72	1211.6	3012.94
9RDBNGA_UP_042_E08_05DEC2003_056	EE543678	506611	0	-2.108	-0.231131	1.87687	1.87117	14	4397.59	1180.98	4076.91
BNQA_UP_045_F06_01OCT2003_038	EE551203	547467	0	-5.00091	-3.02391	1.97699	3.16214	14	54256.4	1935.49	13289.7
39RDBRT_UP_004_H05_02APR2004_033	CX269965	447403	0	-2.08354	Filtered	#VALUE!	1.50103	14	9442.25	2626.95	5252.78
BNQA_UP_014_G07_18SEP2003_051	EE549362	542268	0	-3.40383	-0.913858	2.48997	2.36312	14	2124.72	234.966	1014.38
9RDBNGA_UP_009_C08_25SEP2003_060	EE541788	509669	0	-0.552955	0.449135	1.00209	1.02401	15	20938.5	14524.3	25286.1
39RDBRT_UP_044_D04_21JUL2004_026	CX272737	443492	0	-0.915687	0.407187	1.32287	1.52985	15	22545.2	11267.3	30479.8
4ETGS72H_UP_002_B04_16MAY2003_015	CN726949	571447	0	-0.0271613	-1.31591	-1.28874	-1.427	16	2749.56	2869.88	1111.78
BNZDA_T7_007_C01_29MAY2003_006	EE569311	553812	0	0.0547748	-0.999144	-1.05392	-1.14287	16	6041.06	6500.61	2962.62
19ACACYS_UP_008_B02_29JAN2004_014	DY004362	365701	0	-0.460808	-1.49442	-1.03361	-1.07135	16	14823.2	11330.8	5966.53
26RDBNT_UP_007_C10_20JAN2004_076	CN735669	419906	0	Filtered	-1.00822	#VALUE!	-0.78644	16	1940.94	1927.05	1009.72
BNDH5DCT_UP_021_F11_26JAN2004_085	EE462036	650465	0	0.833824	-1.38777	-2.22159	-2.38211	17	9836.38	17735.8	3531.09
BNQA_UP_009_B10_18SEP2003_078	EE549000	547440	0	0.526288	-0.956561	-1.48285	-1.77832	17	1794.59	2977.44	974
BNSCSICT_UP_024_D12_08DEC2004_090	DY011437	648468	0	0.753701	-0.672537	-1.42624	-1.36072	17	1314.56	2464.53	854.375
BNSCSICT_UP_028_H10_15DEC2004_066	DY011636	647815	0	0.886202	-0.518055	-1.40426	-1.51469	17	2454.81	4536.25	1627.31
BNDH4DCT_UP_012_H01_16DEC2004_001	DY005931	656483	0	0.726107	-0.617007	-1.34311	-1.44064	17	2993.75	5172.21	2171.91
11FGYSDB_UP_003_E02_16OCT2003_008	CN729339	602685	0	0.598872	-0.740063	-1.33893	-1.5103	17	7242.41	10425.6	3911.72
24RDBNH_UP_006_G12_19DEC2003_084	CN730299	529265	0	0.998216	-0.107561	-1.10578	-1.0674	17	2065.09	3904.6	1796.72
13JKBNM2_UP_015_B09_09DEC2003_077	ES264441	346900	0	0.847035	-0.247501	-1.09454	-1.21413	17	4422.53	7873.18	3619.38
24RDBNH_UP_028_B01_12JAN2004_013	CN732245	525380	0	0.900729	-0.127537	-1.02827	-1.12754	17	4963.12	9572.55	4447.44
BNDH5DCT_UP_023_D10_27JAN2004_074	EE462184	651355	0	0.802491	-0.222096	-1.02459	-1.18059	17	5231.53	8695.75	4533.41
19ACACYS_UP_004_C03_29JAN2004_027	DY004047	364862	0	3.77914	Filtered	#VALUE!	-4.60855	18	678.074	14037	333.5
BNDH5DCT_UP_017_B09_26JAN2004_077	CN727519	652696	0	1.9861	-0.664015	-2.65011	-2.75788	18	693.906	2912.97	435
19ACACYS_UP_005_C10_29JAN2004_076	DY004142	363121	0	3.14967	0.586221	-2.56345	-3.3233	18	4876.5	46382.7	6386.31
6ETGS6H_UP_005_B05_12JUN2003_023	EE439771	587477	0	2.88465	0.343588	-2.54106	-2.68104	18	496.438	3970.18	555.875
24RDBNH_UP_005_B06_19DEC2003_046	CN730146	528864	0	2.90795	0.391567	-2.51638	-2.86632	18	339.969	3221.94	364.812
BNQA_UP_038_E06_01OCT2003_040	EE550782	547610	0	1.6534	-0.765562	-2.41896	-2.77146	18	9879.38	32357.1	5670.53
17ACDHMS_UP_006_E05_28JAN2004_039	CN726159	361083	0	2.42685	0.0613303	-2.36552	-2.3009	18	829.062	4348.84	775.906
17ACDHMS_UP_007_E08_28JAN2004_056	EE404202	361951	0	4.02764	1.76166	-2.26598	-2.52218	18	528.438	9547.97	1707.03
BNDH5DCT_UP_016_D09_26JAN2004_073	CN727496	652584	0	5.87209	3.66105	-2.21105	-3.5	18	487.75	34159.1	3272.81
17ACDHMS_UP_005_F12_28JAN2004_086	CN726089	365042	0	2.86197	0.743048	-2.11893	-3.3254	18	644.969	8348.57	809.875
3ETMS_UP_004_E10_10JUN2003_036	CN726482	564369	0	2.11634	Filtered	#VALUE!	-2.24479	18	1568.28	7263.89	1599.44
19ACACYS_UP_004_B02_29JAN2004_014	DY004035	361750	0	2.69608	0.611959	-2.08412	-2.93078	18	473.938	4385.49	489.812
16ACDHDS_UP_003_C08_08APR2004_060	CX279881	333935	0	1.98422	-0.010731	-1.99495	-1.93995	18	1172.84	4692.23	1245.88
5ETGS9H_UP_005_H02_12JUN2003_001	EE435805	575597	0	1.91742	-0.0527461	-1.97016	-2.10315	18	608.781	2765.8	573.156
20ACACDS_UP_002_D02_09MAR2004_010	CX278044	365714	0	3.39051	1.47312	-1.91739	-2.30681	18	453.312	5456.88	1036.28
17ACDHMS_UP_003_G10_28JAN2004_068	CN725928	360339	0	2.07419	0.186521	-1.88767	-2.13364	18	1481.34	7525.79	1743.66
BNDH4DCT_UP_029_D11_17DEC2004_089	DY007286	659574	0	2.60609	0.817254	-1.78883	-1.87783	18	455.062	2992.19	740.938
24RDBNH_UP_001_G02_18DEC2003_004	CN729845	525404	0	2.54659	0.808613	-1.73798	-1.73336	18	605.312	3655.86	990.219
BNDH5DCT_UP_017_D05_26JAN2004_041	CN727531	657716	0	3.29584	1.57534	-1.7205	-1.87572	18	479.156	4604.61	1259.78
17ACDHMS_UP_001_E08_28JAN2004_056	CN725724	359493	0	2.6525	0.962723	-1.68977	-2.02834	18	898.656	6457.87	1391.88
19ACACYS_UP_002_A04_29JAN2004_032	DY003847	364700	0	3.35328	1.69948	-1.6538	-2.94379	18	1122.56	16346.1	1879.91
24RDBNH_UP_021_G10_12JAN2004_068	CN731663	534587	0	1.74175	0.11204	-1.62971	-1.88097	18	522.25	1939.16	528.406
3ETMS_UP_007_B03_11JUN2003_015	CN726693	564573	0	2.724	1.09628	-1.62772	-2.18202	18	814.688	6783.61	1402.16
19ACACYS_UP_002_A06_29JAN2004_048	DY003849	360003	0	3.02765	1.41462	-1.61303	-2.70112	18	1124.75	12665.6	1910.06
8RDBRH_UP_003_C07_25JUL2003_059	DY009063	522167	0	2.65137	1.09354	-1.55783	-2.22744	18	570.969	4863.04	1064.66
26RDBNT_UP_025_H07_22JAN2004_049	CN737343	426092	0	2.30302	0.764204	-1.53882	-1.89684	18	494.469	2908.39	834.469
17ACDHMS_UP_005_D09_28JAN2004_073	CN726065	366170	0	1.53338	Filtered	#VALUE!	-1.2842	18	1777.5	5309.24	1938
51ETGS4H_RP_004_A07_07SEP2004_063	CX280830	568914	0	1.47662	-0.0345551	-1.51117	-1.77802	18	536.781	1787.37	536.344
19ACACYS_UP_003_C09_29JAN2004_075	DY003964	365935	0	1.67756	0.215856	-1.4617	-1.81086	18	3084.62	11574.9	4067.41
6ETGS6H_UP_005_F10_12JUN2003_035	EE439814	582350	0	2.97894	1.54032	-1.43863	-1.69831	18	669.625	6992.84	1649.41
19ACACYS_UP_004_B05_29JAN2004_045	DY004038	366734	0	1.55459	0.131909	-1.42268	-1.80289	18	580.5	2146.7	683.969
9RDBNGA_UP_008_G02_25SEP2003_004	EE541749	517247	0	2.87366	1.46385	-1.40981	-1.23732	18	506.219	3391.28	1309.69
8RDBRH_UP_001_G05_25JUL2003_035	DY008935	523012	0	1.40197	Filtered	#VALUE!	-1.33492	18	1337	4302.97	1350.77
26RDBNT_UP_007_E08_20JAN2004_056	CN735690	425525	0	2.30389	0.903828	-1.40006	-1.49882	18	601	3627.11	1102.91
BNQA_UP_040_F04_01OCT2003_022	EE550910	544482	0	1.64991	0.277881	-1.37203	-1.6566	18	900.594	3394.35	969.719
11FGYSDB_UP_001_D01_16OCT2003_009	CN729150	601631	0	2.16732	0.800638	-1.36668	-1.62277	18	3541.31	15471.1	5809.75
3ETMS_UP_001_C03_10JUN2003_014	CN726197	564481	0	3.34758	1.98549	-1.36209	-1.74445	18	486.719	6472.88	1874.22
19ACACYS_UP_010_F11_29JAN2004_085	DY004565	364257	0	1.81832	0.477246	-1.34108	-1.58033	18	1977.09	8404.06	2444.28
39RDBRT_UP_024_H08_16JUL2004_050	CX271519	439994	0	2.64946	1.32714	-1.32233	-1.51049	18	684.219	4632.45	1651.81
39RDBRT_UP_019_G09_05APR2004_067	CX271196	437523	0	2.6739	1.35992	-1.31398	-1.6784	18	503.719	3614.98	1318.19
24RDBNH_UP_030_B12_12JAN2004_094	CN732446	532177	0	2.67393	1.36359	-1.31033	-1.74346	18	584.812	4260.85	1345.56
BNDH4DCT_UP_028_D10_17DEC2004_074	DY007201	656324	0	1.30543	Filtered	#VALUE!	-1.25788	18	1292.97	3663.39	1607.09
25RDBNM_UP_026_G10_19JAN2004_068	CN734700	410094	0	5.29827	4.00407	-1.29419	-3.52878	18	604.767	41567.5	4684.69
11FGYSDB_UP_005_G09_17OCT2003_067	CN729547	602073	0	2.42613	1.13737	-1.28876	-1.49731	18	404.688	2735.63	777.469
17ACDHMS_UP_009_A07_28JAN2004_063	EE404338	362642	0	2.56518	1.28804	-1.27713	-2.18769	18	4048.31	31596.1	8036.97
38RDBRM_UP_010_C11_01APR2004_091	CX266407	432323	0	1.46666	0.192026	-1.27464	-1.39526	18	608.562	1771.55	744.938
8RDBRH_UP_013_A01_12SEP2003_015	DY009770	522886	0	1.14179	-0.126944	-1.26873	-1.35922	18	4036.69	10324.8	3676.72
10FGYSUA_UP_004_C09_17OCT2003_075	CN728971	601553	0	1.25894	Filtered	#VALUE!	-1.00313	18	1944.59	5590.86	2571.91
17ACDHMS_UP_006_D09_28JAN2004_073	CN726152	360108	0	3.04064	1.79353	-1.24711	-1.76153	18	1758.56	16453.7	5133.59
BNDH5DCT_UP_006_E07_16DEC2003_055	EE461281	655676	0	1.76191	0.551926	-1.20998	-1.5277	18	7029.31	23882.5	8740.56
25RDBNM_UP_022_C02_16JAN2004_012	CN734278	413166	0	2.97891	1.78884	-1.19007	-1.50186	18	3352.62	34398	13563.2
9RDBNGA_UP_049_G06_05DEC2003_036	EE544269	509030	0	1.89377	0.707256	-1.18652	-1.18453	18	1301.69	4834.47	1824.53
26RDBNT_UP_015_E01_21JAN2004_007	CN736410	399726	0	1.15657	Filtered	#VALUE!	-1.18469	18	1233.97	3114.93	1330.06
8RDBRH_UP_024_C02_17SEP2003_012	DY013451	521723	0	1.52242	0.367627	-1.15479	-1.31285	18	960.062	2894.82	1246.47
BNDH5DCT_UP_003_C11_15DEC2003_091	CN727050	650461	0	2.37354	1.23296	-1.14058	-1.06496	18	580.594	2989.87	1494.81
BNDH5DCT_UP_017_H12_26JAN2004_082	CN727548	650424	0	1.47226	0.340575	-1.13168	-1.28716	18	959.469	2857.67	1222
11FGYSDB_UP_005_F06_17OCT2003_038	CN729532	601877	0	2.86045	1.74402	-1.11643	-1.50905	18	1709.94	13094.6	5396.69
BNDH5DCT_UP_006_H11_16DEC2003_081	CN727180	653845	0	3.04025	1.93067	-1.10958	-1.33115	18	567.844	4673.95	2006.56
BNQA_UP_037_F12_01OCT2003_086	EE550736	549695	0	1.09823	Filtered	#VALUE!	-1.2594	18	690.062	1738.82	645.375
9RDBNGA_UP_034_G12_03DEC2003_084	EE543056	517288	0	3.70578	2.62774	-1.07804	-3.97438	18	1998.69	61568	4127.32
24RDBNH_UP_010_C03_19DEC2003_027	CN730607	526385	0	3.74212	2.66892	-1.07319	-1.57439	18	595.906	9140.57	3460.62
26RDBNT_UP_019_F07_22JAN2004_053	CN736775	403922	0	1.39021	0.320381	-1.06983	-1.33499	18	8058.72	23629.9	10146.7
25RDBNM_UP_013_H08_15JAN2004_050	CN733600	398341	0	2.20408	1.13559	-1.06849	-1.26625	18	422.312	1991.79	881.219
24RDBNH_UP_018_A06_09JAN2004_048	CN731312	533609	0	2.59139	1.52997	-1.06142	-1.53468	18	1421.78	10090.9	3577.91
26RDBNT_UP_013_B03_21JAN2004_029	CN736196	428940	0	1.3503	0.300496	-1.0498	-0.989188	18	859.812	2172.66	1130.06
8RDBRH_UP_021_G09_17SEP2003_067	DY013240	523961	0	1.03265	Filtered	#VALUE!	-0.8912	18	3246.97	8086.62	3772.94
17ACDHMS_UP_003_D03_28JAN2004_025	CN725890	364029	0	2.10587	1.07709	-1.02878	-1.83361	18	310.406	2116.18	600
BNQA_RP_004_H11_28AUG2003_081	EE548791	550696	0	1.02417	Filtered	#VALUE!	-0.788881	18	2869.22	6689.98	3792.72
4ETGS72H_UP_003_G07_16MAY2003_026	EE433236	572248	0	2.02713	1.00997	-1.01716	-1.26627	18	480.344	1915.32	847.25
4ETGS72H_UP_003_F09_16MAY2003_035	EE433226	572404	0	1.96273	0.947083	-1.01565	-1.23001	18	2684.16	10478.6	4899.69
26RDBNT_UP_010_E12_20JAN2004_088	CN735969	417664	0	1.17315	0.162821	-1.01032	-1.02387	18	805.031	1767.37	889.812
13JKBNM2_UP_019_G02_15DEC2003_004	ES264857	344694	0	-1.59219	-3.41973	-1.82754	-1.87004	19	5377.44	1697.31	480.906
9RDBNGA_UP_035_F11_03DEC2003_085	EE543126	510774	0	-2.47672	-3.50873	-1.03201	-1.37585	19	11869.3	1967.28	922.562
8RDBRH_UP_004_C03_25JUL2003_027	DY009147	523431	0	-0.0724225	-1.07064	-0.998217	-1.11565	21	3122.25	3058.4	1515.78
EX2PLC_UP_009_A08_16APR2003_032	N/A	702458	0	-0.406395	-1.39445	-0.988053	-0.894747	21	1942.12	1524.9	632.812
38RDBRM_UP_033_H10_13JUL2004_066	CX268363	439474	0	0.490852	-0.423215	-0.914067	-0.797536	21	3171.78	4179.68	2197.12
9RDBNGA_UP_008_G08_25SEP2003_052	EE541754	501150	0	0.240583	-0.578928	-0.819511	-0.744956	21	2129.75	2334.69	1472
BNDH4DCT_UP_001_B12_17DEC2004_094	DW999539	659223	0	0.322733	-0.462604	-0.785337	-0.814333	21	5583.94	7187.13	4570.69
4ETGS72H_UP_003_B10_16MAY2003_039	EE433187	568300	0	-0.235805	-1.00158	-0.765775	-0.914024	21	11496.2	10395.8	5633.25
9RDBNGA_UP_042_D05_05DEC2003_041	EE543668	509723	0	0.171778	-0.57977	-0.751548	-0.828378	21	1796.94	2026.38	1144.62
13JKBNM2_UP_022_E03_15DEC2003_023	ES265101	345305	0	0.491737	-0.20252	-0.694256	-0.82945	21	4728.25	7034.99	4305.03
BNDH5DCT_UP_009_E12_16DEC2003_088	CN727277	655246	0	-0.238791	-0.819837	-0.581046	-0.702655	21	6398.22	5058	3884.62
24RDBNH_UP_009_G04_19DEC2003_020	CN730563	525050	0	0.356351	-0.216255	-0.572606	-0.758039	21	6881.97	11260	6366.22
4ETGS72H_UP_004_C12_16MAY2003_046	EE433280	571090	0	-0.451775	-1.00903	-0.557254	-0.63938	21	2487.78	1642.82	1179.47
6ETGS6H_UP_002_D06_16MAY2003_021	EE439619	584882	0	-0.0959586	-0.627972	-0.532013	-0.699922	21	9565.12	9691.91	6868.06
3ETMS_UP_001_C01_10JUN2003_006	CN726195	564340	0	-0.48022	-1.00042	-0.520201	-0.633755	21	2907.47	1907.38	1407.81
BNSCSICT_UP_013_F01_23NOV2004_005	DY010939	646965	0	0.66104	-0.288806	-0.949846	-0.828312	22	1214.97	1837.25	1002.41
10FGYSUA_UP_003_F01_17OCT2003_005	CN728907	602508	0	0.863867	-0.0748605	-0.938727	-1.09317	22	1695.97	3154.98	1782.44
17ACDHMS_UP_006_B01_28JAN2004_013	CN726122	364712	0	0.700839	-0.23341	-0.934248	-1.06619	22	1925.81	3181.92	1613.81
19ACACYS_UP_001_B06_28JAN2004_046	DY003791	359906	0	0.928693	0.0341135	-0.894579	-0.972197	22	1330.03	2534.75	1370.69
BNDH5DCT_UP_008_B02_16DEC2003_014	EE461355	656476	0	0.575554	-0.313886	-0.88944	-0.955754	22	5627.88	8454.99	4772.84
24RDBNH_UP_008_B03_19DEC2003_029	CN730414	532606	0	0.80368	-0.0538596	-0.85754	-0.979351	22	3454.12	6026.56	3229.03
BNDH4DCT_UP_032_H05_18DEC2004_033	DY007572	655704	0	0.8526	Filtered	#VALUE!	-0.901313	22	1858.22	3904.89	2107.94
24RDBNH_UP_005_D08_19DEC2003_058	CN730170	529874	0	0.628204	-0.21434	-0.842545	-0.799284	22	4959.5	8554.36	4651.72
10FGYSUA_UP_003_H12_17OCT2003_082	CN728939	601770	0	0.827172	-0.00876684	-0.835939	-0.816149	22	3478.41	6024.2	3503.19
13JKBNM2_UP_013_D12_11DEC2003_090	ES264285	344714	0	0.555684	-0.233362	-0.789046	-0.983981	22	1367.06	1994.23	1091.41
26RDBNT_UP_008_H03_20JAN2004_017	CN735816	413254	0	0.569633	-0.213873	-0.783506	-0.896875	22	3151.78	5000.12	2912.78
24RDBNH_UP_028_F10_12JAN2004_070	CN732302	530164	0	0.964577	0.206871	-0.757707	-0.766187	22	2411.41	4751.79	2972.28
BNQA_UP_028_G01_24SEP2003_003	EE550218	539775	0	0.758456	0.0589814	-0.699475	-0.89185	22	1880.31	2868.1	1529.44
BNDH5DCT_UP_028_H07_27jAN2004_049	EE462670	656288	0	0.896499	0.278874	-0.617626	-0.717354	22	6296.72	11901.4	7377.66
8RDBRH_UP_016_D07_16SEP2003_057	DY010065	521713	0	0.664884	0.116823	-0.548061	-0.822146	22	2474.31	3946.39	2607.97
4ETGS72H_UP_003_H04_16MAY2003_009	EE433245	572120	0	0.507438	Filtered	#VALUE!	-0.68965	22	1273.88	2077.39	1124.38
BNDH4DCT_UP_023_D05_18DEC2004_041	DY006777	654950	0	1.71664	0.730387	-0.986249	-0.999227	23	1635.06	6305.31	2579.34
11FGYSDB_UP_001_D10_16OCT2003_074	CN729159	602699	0	2.66972	1.68412	-0.985605	-1.54202	23	3520.25	23311.7	10259.5
21ACACMS_UP_003_D02_08MAR2004_010	CX279014	372828	0	1.83088	0.852309	-0.978574	-1.25311	23	502.9	1819.18	710.844
17ACDHMS_UP_007_G06_28JAN2004_036	EE404224	360156	0	2.30592	1.33481	-0.971115	-1.61674	23	298.75	2031.88	703.656
5ETGS9H_UP_003_F12_15MAY2003_043	EE435688	573351	0	1.37326	0.408733	-0.964525	-1.26091	23	2262.09	6131.9	2911.09
BNQA_UP_044_E12_01OCT2003_088	EE551138	538638	0	2.17475	1.21259	-0.962159	-0.997002	23	550.344	2512.03	1384.06
3ETMS_UP_003_B08_10JUN2003_031	CN726366	564086	0	2.39797	1.43727	-0.9607	-1.40741	23	351.75	2495.39	900
8RDBRH_UP_003_E10_25JUL2003_072	DY009088	523714	0	2.76982	1.81282	-0.956999	-2.25672	23	350.375	3397.83	829
13JKBNM2_UP_011_G09_09DEC2003_067	ES264137	345720	0	1.88063	0.935133	-0.945495	-1.03903	23	1466.47	5845.79	2864.28
5ETGS9H_UP_001_A02_15MAY2003_008	EE435457	575937	0	1.55897	0.621468	-0.937499	-1.3239	23	3835.19	13053.1	6429.16
17ACDHMS_UP_009_H06_28JAN2004_034	EE404413	364401	0	1.11809	0.181276	-0.936815	-0.842051	23	1625.27	3634.47	1781
BNQA_UP_018_D02_18SEP2003_010	EE549605	539521	0	1.76957	0.857721	-0.911853	-0.862128	23	899.344	3224.01	1712.38
24RDBNH_UP_013_F06_22DEC2003_038	CN730913	525186	0	2.34738	1.43661	-0.910774	-0.853659	23	461.562	2307.02	1324.19
BNDH5DCT_UP_010_G06_16DEC2003_036	CN727316	654876	0	2.61206	1.70208	-0.90998	-0.936068	23	729.469	4716.61	2436.81
5ETGS9H_UP_001_D09_15MAY2003_037	EE435492	575096	0	2.33866	1.42886	-0.909792	-1.20343	23	628.156	4273.35	2061.38
5ETGS9H_UP_002_E04_15MAY2003_012	EE435582	574609	0	1.78545	0.880086	-0.905366	-1.25716	23	718.375	2905.1	1418.12
EX2PLC_UP_003_H12_10APR2003_041	N/A	702235	0	2.05694	1.15424	-0.902702	-1.11102	23	527.938	2774.81	1001.19
13JKBNM2_UP_023_E11_15DEC2003_087	ES265199	346631	0	3.29292	2.39105	-0.901874	-1.04872	23	505.062	5425.32	2727.06
10FGYSUA_UP_002_D05_16OCT2003_041	CN728801	602199	0	2.33453	1.43753	-0.896994	-0.899256	23	668.344	3534.33	1689.78
BNDH5DCT_UP_024_B05_27JAN2004_045	EE462245	655720	0	1.62142	0.752704	-0.868712	-0.885665	23	2153.97	6079.4	3423.25
26RDBNT_UP_002_C04_19JAN2004_028	CN735198	416715	0	1.62355	0.757049	-0.866504	-1.13123	23	11976.6	39420.5	20576.2
BNDH5DCT_UP_023_D07_27JAN2004_057	EE462181	656337	0	1.53899	0.674321	-0.864671	-1.02574	23	4390.44	13083.6	6631.62
24RDBNH_UP_002_H11_19DEC2003_081	CN729945	528048	0	2.41656	1.55543	-0.861129	-1.08072	23	2833.23	18778.3	9583.25
BNDH5DCT_UP_026_E05_28JAN2004_039	EE462460	657372	0	2.02871	1.17612	-0.852589	-1.10669	23	2934.31	12646.4	6483.09
BNDH4DCT_UP_029_A06_17DEC2004_048	DY007250	656528	0	3.49379	2.65132	-0.842467	-0.806649	23	308.812	3547.93	1842.59
24RDBNH_UP_030_H12_12JAN2004_082	CN732511	531157	0	2.27206	1.43161	-0.84045	-1.02278	23	693.531	3163.62	1619.09
26RDBNT_UP_030_F11_23JAN2004_085	CN737768	430590	0	1.83191	0.994451	-0.83746	-1.30413	23	6770.12	29622.7	13176.3
BNQA_UP_005_B10_17SEP2003_078	EE548805	548872	0	1.83876	1.0017	-0.83706	-0.777238	23	1293.84	4885.44	2564.06
26RDBNT_UP_011_G06_20JAN2004_036	CN736079	406279	0	3.53812	2.70117	-0.836958	-1.11304	23	535.281	7367.24	3509.72
13JKBNM2_UP_007_D04_08DEC2003_026	ES263742	345709	0	1.54656	0.726971	-0.81959	-0.757611	23	574.562	1727.42	969.469
24RDBNH_UP_013_A10_22DEC2003_080	CN730860	528688	0	1.35624	0.542623	-0.813616	-0.735577	23	647.344	1746.92	1020
17ACDHMS_UP_005_E06_28JAN2004_040	CN726074	359704	0	1.96242	1.16998	-0.792441	-0.740656	23	528.312	1950.82	1198.47
6ETGS6H_UP_006_G06_13JUN2003_018	EE439889	586543	0	2.51905	1.73098	-0.78807	-1.01401	23	2878.94	17633	9381.53
38RDBRM_UP_014_E11_01APR2004_087	CX266790	450654	0	1.91936	1.13297	-0.786394	-0.71952	23	883.469	3037.3	1972.06
51ETGS4H_RP_006_C03_07SEP2004_027	CX281026	568484	0	2.38592	1.60457	-0.781343	-1.02363	23	368.375	2003.27	1177.59
9RDBNGA_UP_034_B03_03DEC2003_029	EE542998	504762	0	2.99677	2.2218	-0.774977	-0.657757	23	283.906	2090.84	1364.12
BNDH5DCT_UP_009_G08_16DEC2003_052	EE461442	653120	0	1.84459	1.06999	-0.774599	-0.956527	23	2885.28	10732	5870.72
BNQA_UP_029_B11_24SEP2003_093	EE550248	537344	0	1.04656	0.277851	-0.768714	-1.1608	23	10181.5	27329.4	14230
24RDBNH_UP_020_F09_09JAN2004_069	CN731555	534222	0	1.6831	0.915295	-0.767802	-0.965333	23	824.562	2864.92	1712.44
25RDBNM_UP_014_C05_16JAN2004_043	CN733632	425891	0	3.1179	2.35549	-0.762404	-1.02754	23	989.062	9479.65	4172.28
10FGYSUA_UP_004_G06_17OCT2003_036	CN729013	601579	0	1.04034	0.278028	-0.762317	-0.773569	23	1090.06	2646.07	1423.97
26RDBNT_UP_014_F02_21JAN2004_006	CN736332	423064	0	4.92969	4.16847	-0.761213	-1.84703	23	1274.59	51731.8	15302.9
BNSCSICT_UP_007_F12_22NOV2004_086	DY010670	650039	0	1.9426	1.19476	-0.747839	-0.789235	23	973.094	3808.19	2358.62
24RDBNH_UP_008_B08_19DEC2003_062	CN730419	532836	0	1.09459	0.346805	-0.747789	-0.932788	23	6044.75	13592.9	7121.09
4ETGS72H_UP_004_C10_16MAY2003_038	EE433278	570435	0	1.9301	1.18262	-0.74748	-0.802443	23	725.125	2638.84	1718
26RDBNT_UP_018_E09_21JAN2004_071	CN736693	391266	0	2.88733	2.14094	-0.74639	-1.2825	23	323.062	2735.64	1133.81
26RDBNT_UP_004_F06_20JAN2004_038	CN735424	424824	0	2.89284	2.14815	-0.744696	-0.79451	23	1020.38	7625.61	4752.81
13JKBNM2_UP_023_D04_15DEC2003_026	ES265183	346019	0	1.85	1.10648	-0.743519	-1.01181	23	661.406	2351.96	1401.5
38RDBRM_UP_005_G03_30MAR2004_019	CX265991	446159	0	1.43607	0.69488	-0.741187	-0.677677	23	946.188	2346.64	1481.66
24RDBNH_UP_022_A03_12JAN2004_031	CN731680	528011	0	1.01122	0.284877	-0.726345	-0.809351	23	1923.25	3795.91	2195.31
EX2PLC_UP_027_F10_09MAY2003_035	N/A	703084	0	2.53064	1.81384	-0.716797	-0.899704	23	1868.69	10698.6	6511.38
13JKBNM2_UP_013_E02_11DEC2003_008	ES264287	345754	0	1.36776	0.654947	-0.712817	-0.749709	23	2503.19	6211.59	3688.78
5ETGS9H_UP_001_E09_15MAY2003_036	EE435502	576299	0	2.23575	1.52623	-0.70952	-1.40628	23	845.344	5107.84	2109.84
26RDBNT_UP_010_E08_20JAN2004_056	CN735965	408532	0	3.02585	2.3205	-0.705357	-1.20516	23	210.033	2365.05	946.031
26RDBNT_UP_027_G05_23JAN2004_035	CN737512	410988	0	3.53503	2.831	-0.704027	-0.673457	23	594.438	6985.19	4029.56
BNDH5DCT_UP_026_C01_28JAN2004_011	EE462433	655347	0	1.03164	0.327942	-0.703693	-0.752152	23	2647.94	4734.51	3182.69
BNDH5DCT_UP_019_E05_26JAN2004_039	CN727599	652506	0	2.34364	1.64622	-0.697413	-0.869299	23	734.031	4139	2491.25
24RDBNH_UP_002_C01_19DEC2003_011	CN729884	524423	0	3.34138	2.65156	-0.689821	-0.70596	23	300.531	2957.33	1984.25
6ETGS6H_UP_005_E08_12JUN2003_028	EE439802	587621	0	3.27731	2.58822	-0.689095	-0.479161	23	393	3238.03	2334.47
26RDBNT_UP_006_E09_20JAN2004_071	CN735598	413303	0	2.43682	1.75192	-0.684901	-0.775152	23	327.969	1793.74	1147.91
EX2PLC_UP_019_D11_29APR2003_045	N/A		0	1.85732	1.17254	-0.684786	-0.384893	23	768.5	2664.46	1748.35
9RDBNGA_UP_038_A01_03DEC2003_015	EE543309	516469	0	1.95157	1.26756	-0.68401	-0.739976	23	2283.72	9460.82	5802.12
13JKBNM2_UP_012_F11_09DEC2003_085	ES264218	346609	0	1.65831	0.975625	-0.682688	-0.675651	23	1013.56	3202.14	2068.22
19ACACYS_UP_004_E09_29JAN2004_071	DY004075	366746	0	1.0727	0.392912	-0.679789	-0.709498	23	1017.44	2326.25	1537.53
17ACDHMS_UP_006_E04_28JAN2004_024	CN726158	362990	0	2.71864	2.04151	-0.67713	-1.09309	23	3548.59	25671.9	13101.3
BNDH5DCT_UP_018_B08_27JAN2004_062	CN727558	656016	0	1.21979	0.549549	-0.670242	-1.00936	23	783.688	2022.86	1118.44
8RDBRH_UP_009_D12_12SEP2003_090	DY009497	523574	0	3.80576	3.14167	-0.664097	-1.74782	23	2027.19	32725.8	11646.8
BNSCSICT_UP_007_A12_22NOV2004_096	DY010641	649706	0	1.28518	0.625472	-0.659704	-0.672516	23	846.375	2084.65	1356.72
BNQA_UP_010_A07_18SEP2003_063	EE549058	537487	0	1.03391	0.381284	-0.652626	-0.738563	23	1529.28	3213.92	1983.75
25RDBNM_UP_029_E06_19JAN2004_040	CN734950	421716	0	3.84501	3.19939	-0.645618	-0.633211	23	713.219	9672.31	6554.72
BNSCSICT_UP_021_G06_17DEC2004_036	DY011314	647848	0	1.43435	0.790918	-0.643433	-0.577823	23	917.625	2392.68	1695.47
BNQA_UP_045_A05_01OCT2003_047	EE551163	545987	0	2.0925	1.45476	-0.637738	-0.762265	23	1315.09	5692.51	3635.09
3ETMS_UP_001_E10_10JUN2003_036	CN726223	564272	0	1.3168	0.685159	-0.631644	-0.663413	23	5403.47	14201	8319.16
13JKBNM2_UP_018_G06_15DEC2003_036	ES264774	346228	0	1.99103	1.36134	-0.629692	-0.939366	23	1200.88	4604.68	2658.66
BNSCSICT_UP_028_E11_15DEC2004_087	DY011628	645406	0	1.01763	0.400526	-0.617108	-0.89166	23	1784.34	4282.16	2469.19
13JKBNM2_UP_022_A04_15DEC2003_032	ES265056	344656	0	2.46952	1.85309	-0.616437	-0.641115	23	365.406	1926.23	1070.47
25RDBNM_UP_006_C05_15JAN2004_043	CN732993	413259	0	2.41021	1.79426	-0.615951	-0.380641	23	426.188	2258.96	1525.31
8RDBRH_UP_022_A07_17SEP2003_063	DY013260	522406	0	1.18973	0.580984	-0.608744	-0.393026	23	760.594	1808.71	1261.47
38RDBRM_UP_036_H08_13JUL2004_050	CX268607	445146	0	2.3743	1.7681	-0.6062	-0.892577	23	400.406	2061.23	1205.66
3ETMS_UP_001_C06_10JUN2003_022	CN726199	563936	0	2.54044	1.93583	-0.604615	-0.424306	23	821.25	4627.6	3284.03
BNDH5DCT_UP_005_D04_16DEC2003_026	CN727130	653057	0	2.00148	1.40004	-0.601442	-0.544084	23	1701.25	7047.98	4908.56
8RDBRH_UP_014_F11_12SEP2003_085	DY009916	523874	0	2.59728	2.00178	-0.595502	-0.737398	23	3813.97	21492.9	13761.4
38RDBRM_UP_039_C04_16JUL2004_028	CX268781	437170	0	2.24349	1.66528	-0.578203	-0.36815	23	622.156	2670.78	1981.62
6ETGS6H_UP_007_G04_13JUN2003_010	EE439963	586844	0	1.79975	1.22353	-0.576218	-0.787202	23	1734.25	6135.16	4099.44
BNDH5DCT_UP_011_D02_16DEC2003_010	EE461516	658002	0	2.22529	1.65527	-0.57002	-0.597641	23	494.688	2340.21	1681.78
11FGYSDB_UP_003_D09_16OCT2003_073	CN729334	602386	0	2.20298	1.64531	-0.557676	-0.457567	23	957.438	3939.85	3130.12
13JKBNM2_UP_021_C06_11DEC2003_044	ES264989	345005	0	2.54628	1.99143	-0.554849	-0.603038	23	835.094	4353.21	2826.94
19ACACYS_UP_001_C01_28JAN2004_011	DY003793	360054	0	2.40865	1.86326	-0.545394	-0.550815	23	1412.19	8948.94	6370.06
BNDH4DCT_UP_019_E03_17DEC2004_023	DY006446	655958	0	1.74556	1.20492	-0.54064	-0.456836	23	634.125	2424.62	1558.06
12JKBNM1_UP_001_A04_19NOV2003_032	CN727677	312217	0	2.23061	1.70524	-0.525374	-0.762247	23	557.344	2716.91	1748.94
8RDBRH_UP_005_E06_11SEP2003_040	DY009254	521319	0	1.48421	0.961225	-0.522981	-0.845602	23	1493.19	4595.95	2721.91
39RDBRT_UP_002_D12_02APR2004_090	CX269748	456417	0	2.67542	2.15436	-0.521061	-0.933076	23	616.25	3810.1	2349.16
24RDBNH_UP_022_D06_12JAN2004_042	CN731719	532684	0	1.39465	0.877345	-0.517305	-0.70856	23	3012.41	7398.86	5311
26RDBNT_UP_024_G12_22JAN2004_084	CN737244	425350	0	2.60826	2.09126	-0.516997	-0.335108	23	509.844	3104.29	2162.44
26RDBNT_UP_015_C04_21JAN2004_028	CN736389	430434	0	3.77857	3.26534	-0.51323	-0.551653	23	828.656	11198	7526.56
21ACACMS_UP_007_C10_05MAR2004_076	CX279358	372041	0	1.38782	0.882299	-0.505524	-0.521833	23	637.438	1993.98	1380.78
13JKBNM2_UP_010_E04_08DEC2003_024	ES264022	345745	0	1.10819	0.605801	-0.502393	-0.61298	23	1586.31	4032.72	2956.56
9RDBNGA_UP_034_G09_03DEC2003_067	EE543054	513894	0	-1.50564	-2.40126	-0.895625	-0.884793	24	3343.38	1439.37	697.531
8RDBRH_UP_022_C11_17SEP2003_091	DY013285	523872	0	-1.2179	-1.96799	-0.750084	-0.897916	24	19331.8	8577.66	5012.5
BNSCSICT_UP_022_F07_15DEC2004_053	DY011355	647430	0	-1.5223	-2.11535	-0.593051	-0.519098	24	30110.6	10846.8	8077.72
9RDBNGA_UP_036_B10_03DEC2003_078	EE543165	498676	0	-1.87292	-2.45575	-0.582835	-0.0802246	24	9880.57	1854.71	1880.56
24RDBNH_UP_007_F03_19DEC2003_021	CN730366	529536	0	-2.86148	-3.39512	-0.533646	-0.765427	24	6608.91	915.133	583.125
BNDH5DCT_UP_002_B06_15DEC2003_046	EE461044	652476	0	-1.35035	-1.8571	-0.506746	Filtered	24	9267.1	2794.45	2551.19
9RDBNGA_UP_037_F06_03DEC2003_038	EE543284	511920	0	-2.67211	-3.17651	-0.504402	0.101204	24	8290.07	881.843	875.219
9RDBNGA_UP_024_H12_30SEP2003_082	EE542584	512633	0	-0.59347	-1.19264	-0.599171	-0.66659	25	5303.78	3415.44	2310.81
26RDBNT_UP_011_E08_20JAN2004_056	CN736059	395702	0	-0.783231	-1.38169	-0.598463	-0.664722	25	8558.06	5079.66	3220.75
BNSCSICT_UP_008_D07_22NOV2004_057	DY010702	648648	0	-0.652864	-1.17692	-0.524058	-0.588991	25	10933	7430.73	5177.97
