# Supplementary material for: Probing the endosperm gene expression landscape in Brassica napus
Source: BMC Genomics. 2009 Jun 2;10:256. doi: 10.1186/1471-2164-10-256 (PMC2702316; doi:10.1186/1471-2164-10-256)
Supplement: Additional file 6 — Biological functional annotation of differentially expressed unisequences in each cluster. The data show the distribution of GO annotation in biological processes for each cluster. [file 1471-2164-10-256-S6.xlsx]

## Sheet: Additional file 6
Additional file 6. Biological functional annotation of differentially expressed unisequences in each cluster.
Functional categories	C1	C2	C3	C4	C5	C6	C7	C8	C9	C10	C11	C12	C13	C14	C15	C16	C17	C18	C19	C20	C21	C22	C23	C24
Cell organization and biogenesis	2(20)	2(11.1)	31(7.3)	16(4.6)	1(4.8)	3(18.8)	2(15.4)	5(11.9)	1(1.5)	1(14.3)	1(5.6)	0(0)	1(14.3)	0(0)	0(0)	0(0)	1(10)	2(2.8)	0(0)	0(0)	0(0)	6(6.2)	0(0)	0(0)
Developmental processes	0(0)	1(5.6)	20(4.7)	10(2.8)	2(9.5)	0(0)	1(7.7)	3(7.1)	5(7.7)	0(0)	0(0)	1(100)	1(14.3)	1(4.3)	0(0)	0(0)	0(0)	4(5.6)	0(0)	1(7.7)	0(0)	5(5.2)	0(0)	0(0)
DNA or RNA metabolism	0(0)	0(0)	4(0.9)	0(0)	0(0)	0(0)	0(0)	0(0)	0(0)	0(0)	0(0)	0(0)	0(0)	1(4.3)	0(0)	0(0)	0(0)	0(0)	0(0)	0(0)	0(0)	0(0)	0(0)	0(0)
Electron transport or energy pathways	1(10)	0(0)	16(3.8)	26(7.4)	0(0)	0(0)	0(0)	2(4.8)	0(0)	0(0)	0(0)	0(0)	0(0)	0(0)	0(0)	0(0)	0(0)	0(0)	0(0)	1(7.7)	0(0)	2(2.1)	1(14.3)	0(0)
Other biological processes	0(0)	1(5.6)	20(4.7)	14(4)	0(0)	2(12.5)	2(15.4)	2(4.8)	2(3.1)	1(14.3)	0(0)	0(0)	0(0)	0(0)	0(0)	0(0)	0(0)	3(4.2)	0(0)	2(15.4)	1(6.3)	6(6.2)	1(14.3)	0(0)
Other cellular processes	2(20)	3(16.7)	134(31.7)	113(32.2)	9(42.9)	4(25)	6(46.2)	17(40.5)	17(26.2)	5(71.4)	0(0)	1(100)	3(42.9)	0(0)	0(0)	0(0)	5(50)	14(19.7)	0(0)	3(23.1)	6(37.5)	24(24.7)	5(71.4)	0(0)
Other metabolic processes	3(30)	1(5.6)	150(35.5)	116(33)	11(52.4)	6(37.5)	8(61.5)	20(47.6)	18(27.7)	4(57.1)	1(5.6)	1(100)	2(28.6)	0(0)	0(0)	0(0)	5(50)	19(26.8)	0(0)	4(30.8)	6(37.5)	25(25.8)	5(71.4)	1(33.3)
Protein metabolism	2(20)	1(5.6)	54(12.8)	47(13.4)	5(23.8)	2(12.5)	2(15.4)	6(14.3)	7(10.8)	1(14.3)	0(0)	0(0)	1(14.3)	1(4.3)	0(0)	0(0)	2(20)	6(8.5)	0(0)	0(0)	3(18.8)	8(8.2)	2(28.6)	0(0)
Response to abiotic or biotic stimulus	0(0)	1(5.6)	38(9)	19(5.4)	2(9.5)	0(0)	3(23.1)	3(7.1)	3(4.6)	3(42.9)	0(0)	0(0)	0(0)	1(4.3)	0(0)	1(25)	1(10)	10(14.1)	1(50)	2(15.4)	0(0)	11(11.3)	1(14.3)	1(33.3)
Response to stress	0(0)	3(16.7)	43(10.2)	15(4.3)	1(4.8)	2(12.5)	2(15.4)	2(4.8)	5(7.7)	2(28.6)	0(0)	0(0)	0(0)	3(13)	0(0)	1(25)	0(0)	12(16.9)	0(0)	2(15.4)	1(6.3)	15(15.5)	1(14.3)	1(33.3)
Signal transduction	0(0)	1(5.6)	11(2.6)	9(2.6)	1(4.8)	3(18.8)	1(7.7)	1(2.4)	1(1.5)	0(0)	0(0)	0(0)	0(0)	1(4.3)	0(0)	0(0)	1(10)	2(2.8)	0(0)	0(0)	0(0)	2(2.1)	0(0)	0(0)
Transcription	0(0)	2(11.1)	13(3.1)	7(2)	1(4.8)	0(0)	1(7.7)	3(7.1)	1(1.5)	1(14.3)	0(0)	0(0)	0(0)	0(0)	0(0)	0(0)	0(0)	1(1.4)	0(0)	1(7.7)	0(0)	3(3.1)	0(0)	0(0)
Transport	1(10)	2(11.1)	29(6.9)	7(2)	0(0)	2(12.5)	2(15.4)	6(14.3)	1(1.5)	1(14.3)	1(5.6)	0(0)	0(0)	2(8.7)	0(0)	1(25)	0(0)	3(4.2)	0(0)	0(0)	0(0)	4(4.1)	1(14.3)	0(0)
Unknown biological processes	5(50)	7(38.9)	201(47.5)	191(54.4)	8(38.1)	5(31.3)	2(15.4)	12(28.6)	38(58.5)	2(28.6)	5(0)	0(0)	3(42.9)	15(65.2)	2(100)	2(50)	5(50)	35(49.3)	1(50)	6(46.2)	9(56.3)	55(56.7)	2(28.6)	0(0)
Total genes	10	18	423	351	21	16	13	42	65	7	7	1	7	23	2	4	10	71	2	13	16	97	7	3
Note: Number outside the bracket denotes the distribution of genes in each cluster with GO biological annotation, and number in parenthesis indicates percent of total genes in a cluster respectively.C1-C24 indicate Cluster 1 to Cluster 24
