# Supplementary material for: Probing the endosperm gene expression landscape in Brassica napus
Source: BMC Genomics. 2009 Jun 2;10:256. doi: 10.1186/1471-2164-10-256 (PMC2702316; doi:10.1186/1471-2164-10-256)
Supplement: Additional file 8 — A table listing universally expressed genes during endosperm development. The table shows universally expressed genes with expression level changes, EST accession numbers in dbEST of NCBI and annotations. [file 1471-2164-10-256-S8.xlsx]

## Sheet: Additional file 8
Additional file 8: Commonly expressed genes during endosperm development
Names	Accession No. in dbEST of NCBI	unisequences	EST members	Globular	Heart	Cotyledon	mean	max	min	H/G	C/G	C/H	Max logRatio	Hit Name	Hit Description	Evalue
13JKBNM2_UP_021_F07_11DEC2003_053	ES265025	1	2	6010.59	5934.68	6026.75	5990.68	6026.75	5934.68	0.0183366	0.00387271	0.0222093	0.0222093	AT3G12490	| Symbols: | cysteine protease inhibitor, putative / cystatin, putative | chr3:3960530-3961883 REVERSE	5e-83
BNDH5DCT_UP_024_G12_27JAN2004_084	EE462308	2	3	5827.56	5870.67	5931.72	5876.65	5931.72	5827.56	0.0106316	0.0255576	0.014926	0.0255576	AT5G51940	| Symbols: | DNA-directed RNA polymerase II, putative | chr5:21121905-21123022 FORWARD	1e-56
13JKBNM2_UP_015_C09_09DEC2003_075	ES264451	6	7	7209.66	7029.06	7088.75	7109.16	7209.66	7029.06	0.0365981	0.0243992	0.0121989	0.0365981	AT3G15640	| Symbols: | cytochrome c oxidase family protein | chr3:5299280-5301378 FORWARD	3e-60
24RDBNH_UP_014_F06_22DEC2003_038	CN731004	3	6	9614.78	9314.89	9487.75	9472.47	9614.78	9314.89	0.0457156	0.019188	0.0265276	0.0457156	AT5G39320	| Symbols: | UDP-glucose 6-dehydrogenase, putative | chr5:15760482-15761924 FORWARD	1e-73
25RDBNM_UP_017_F02_16JAN2004_006	CN733849	5	12	7656.72	7810.83	7563.91	7677.15	7810.83	7563.91	0.0287492	0.0175948	0.046344	0.046344	AT1G67250	| Symbols: | proteasome maturation factor UMP1 family protein | chr1:25167471-25168630 REVERSE	8e-69
7RDBCH_UP_002_E04_18JUN2003_012	EE541105	2	3	8355.78	8291.14	8091.31	8246.08	8355.78	8091.31	0.0112044	0.046401	0.0351966	0.046401	AT5G08040	| Symbols: TOM5 | TOM5 (MITOCHONDRIAL IMPORT RECEPTOR SUBUNIT TOM5 HOMOLOG) | chr5:2577359-2578074 REVERSE	2e-18
24RDBNH_UP_003_F03_19DEC2003_021	CN730008	4	11	6877.19	7046.79	6779.97	6901.32	7046.79	6779.97	0.0351464	0.0205413	0.0556877	0.0556877	AT5G41520	| Symbols: | 40S ribosomal protein S10 (RPS10B) | chr5:16626605-16627811 REVERSE	4e-48
EX2PLC_UP_008_E03_16APR2003_012	N/A		0	9534.19	9852.16	9443.19	9609.84	9852.16	9443.19	0.0473296	0.0138361	0.0611657	0.0611657
24RDBNH_UP_019_E12_09JAN2004_088	CN731453	1	21	43823.7	44454.1	42548.2	43608.7	44454.1	42548.2	0.0206057	0.0426111	0.0632168	0.0632168	AT5G02500	| Symbols: HSP70-1, AT-HSC70-1, HSC70, HSC70-1 | HSC70-1 (heat shock cognate 70 kDa protein 1); ATP binding | chr5:554053-556332 REVERSE	9e-53
9RDBNGA_UP_010_D12_29SEP2003_090	EE541888	1	6	7233.44	7474.1	7141.44	7282.99	7474.1	7141.44	0.0472178	0.0184669	0.0656847	0.0656847	AT1G78040	| Symbols: | pollen Ole e 1 allergen and extensin family protein | chr1:29350887-29351734 FORWARD	1e-63
25RDBNM_UP_025_A01_19JAN2004_015	CN734526	1	12	21245.3	20275.1	20205.3	20575.3	21245.3	20205.3	0.0674307	0.0724055	0.00497482	0.0724055	AT4G27090	| Symbols: | 60S ribosomal protein L14 (RPL14B) | chr4:13594110-13595193 REVERSE	4e-68
9RDBNGA_UP_049_D12_05DEC2003_090	EE544240	2	6	5171.09	5338.5	5062	5190.53	5338.5	5062	0.0459653	0.030762	0.0767272	0.0767272	AT1G72020	| Symbols: | similar to OSJNBa0084A10.18 [Oryza sativa (japonica cultivar-group)] (GB:CAE03043.3); similar to Os04g0432600 [Oryza sativa (japonica cultivar-group)] (GB:NP_001052832.1) | chr1:27113183-27113989 REVERSE	5e-23
26RDBNT_UP_012_C04_20JAN2004_028	CN736123	1	8	5543.22	5305.26	5623.56	5490.68	5623.56	5305.26	0.0633008	0.0207604	0.0840612	0.0840612	AT5G54750	| Symbols: | transport protein particle (TRAPP) component Bet3, putative | chr5:22259306-22260703 FORWARD	1e-102
13JKBNM2_UP_016_D07_09DEC2003_057	ES264551	3	4	5416.19	5258.77	5598.41	5424.45	5598.41	5258.77	0.0425533	0.0477385	0.0902918	0.0902918	AT5G67590	| Symbols: FRO1 | FRO1 (FROSTBITE1) | chr5:26975299-26976582 FORWARD	8e-58
25RDBNM_UP_006_C06_15JAN2004_044	CN732994	3	5	6253.06	5867.82	5927.41	6016.1	6253.06	5867.82	0.0917373	0.077162	0.0145753	0.0917373	AT5G52840	| Symbols: | NADH-ubiquinone oxidoreductase-related | chr5:21430944-21432020 FORWARD	2e-89
26RDBNT_UP_011_E11_20JAN2004_087	CN736062	5	24	15538.3	14531.5	15353.2	15141	15538.3	14531.5	0.096646	0.0172975	0.0793486	0.096646	AT4G09800	| Symbols: RPS18C | RPS18C (S18 RIBOSOMAL PROTEIN); structural constituent of ribosome | chr4:6173815-6174960 FORWARD	1e-73
BNDH5DCT_UP_026_D07_28JAN2004_057	EE462450	1	1	6606	6922.1	7095.12	6874.41	7095.12	6606	0.0674328	0.103051	0.0356183	0.103051	AT1G03710	| Symbols: | similar to unknown protein [Arabidopsis thaliana] (TAIR:AT4G03565.1); contains InterPro domain Arabidopsis thaliana cystatin-related protein; (InterPro:IPR006525) | chr1:923492-924287 FORWARD	5e-56
BNZDA_T7_006_H02_29MAY2003_001	EE569284		0	5767.88	5509.01	5328.31	5535.07	5767.88	5328.31	0.0662455	0.114361	0.0481157	0.114361
BNDH5DCT_UP_021_F12_26JAN2004_086	EE462037	1	5	7453.91	7189.48	7806.62	7483.34	7806.62	7189.48	0.0521102	0.0667023	0.118813	0.118813	AT4G27000	| Symbols: | RNA-binding protein 45 (RBP45), putative | chr4:13554989-13557769 REVERSE	4e-46
9RDBNGA_UP_016_G05_30SEP2003_035	EE542392	3	17	8920.84	8494.8	8191.19	8535.61	8920.84	8191.19	0.0706005	0.123108	0.0525071	0.123108	AT4G15000	| Symbols: | 60S ribosomal protein L27 (RPL27C) | chr4:8571892-8572299 FORWARD	3e-59
BNDH5DCT_UP_025_F03_27JAN2004_021	EE462380	1	3	6504.66	6592.33	7086.41	6727.8	7086.41	6504.66	0.0193166	0.123581	0.104265	0.123581	AT3G20050	| Symbols: ATTCP-1 | ATTCP-1 (Arabidopsis thaliana T-complex protein 1 alpha subunit); ATP binding / protein binding / unfolded protein binding | chr3:6998550-7002272 REVERSE	3e-62
13JKBNM2_UP_020_F10_15DEC2003_070	ES264940	5	319	11527.5	11365	10569	11153.9	11527.5	10569	0.0204791	0.125237	0.104757	0.125237	AT1G09210	| Symbols: | calreticulin 2 (CRT2) | chr1:2973219-2976657 REVERSE	2e-49
BNDH5DCT_UP_016_H12_26JAN2004_082	EE461798	2	4	14657.6	13435.1	14428	14173.6	14657.6	13435.1	0.125641	0.0227832	0.102858	0.125641	AT1G43170	| Symbols: EMB2207, RPL3A | ARP1 (ARABIDOPSIS RIBOSOMAL PROTEIN 1) | chr1:16269959-16271071 FORWARD	3e-75
8RDBRH_UP_003_D02_25JUL2003_010	DY009070	2	2	8582.88	9382.51	9218.88	9061.42	9382.51	8582.88	0.128513	0.10313	0.0253836	0.128513	AT1G53240	| Symbols: | malate dehydrogenase (NAD), mitochondrial | chr1:19858634-19860470 REVERSE	8e-45
17ACDHMS_UP_005_G12_28JAN2004_084	CN726099	4	12	11353	12419.1	12294	12022	12419.1	11353	0.129484	0.114877	0.0146074	0.129484	AT3G52300	| Symbols: ATPQ | ATP synthase D chain-related | chr3:19407667-19409097 FORWARD	4e-78
17ACDHMS_UP_008_E03_28JAN2004_023	EE404289	2	4	7325.16	7071.54	6676.41	7024.37	7325.16	6676.41	0.0508359	0.133788	0.0829518	0.133788	AT5G10860	| Symbols: | CBS domain-containing protein | chr5:3429174-3430143 REVERSE	1e-102
9RDBNGA_UP_034_C08_03DEC2003_060	EE543014	1	2	6972.44	6639.98	6353.84	6655.42	6972.44	6353.84	0.0704837	0.134033	0.0635498	0.134033	AT3G25800	| Symbols: PR 65, PR65, PDF1 | PDF1 (65 KDA REGULATORY SUBUNIT OF PROTEIN PHOSPHATASE 2A); protein phosphatase type 2A regulator | chr3:9424059-9427020 REVERSE	1e-113
25RDBNM_UP_025_F05_19JAN2004_037	CN734589	5	37	11588	11423.9	12557.8	11856.6	12557.8	11423.9	0.020576	0.115957	0.136533	0.136533	AT4G16720	| Symbols: | 60S ribosomal protein L15 (RPL15A) | chr4:9400178-9401337 REVERSE	4e-37
9RDBNGA_UP_046_A09_05DEC2003_079	EE543956	5	31	5907.91	5390.47	5926.62	5741.67	5926.62	5390.47	0.132236	0.00456384	0.1368	0.1368	AT2G34480	| Symbols: | 60S ribosomal protein L18A (RPL18aB) | chr2:14539995-14541240 REVERSE	3e-99
19ACACYS_UP_001_H02_28JAN2004_002	DY003837	2	3	5938.44	5416.35	5968.09	5774.29	5968.09	5416.35	0.132762	0.00718681	0.139949	0.139949	AT3G18190	| Symbols: | chaperonin, putative | chr3:6232232-6233842 FORWARD	2e-73
26RDBNT_UP_005_G10_20JAN2004_068	CN735528	4	9	9212	9308.41	10152.7	9557.7	10152.7	9212	0.0150201	0.140275	0.125255	0.140275	AT5G57290	| Symbols: | 60S acidic ribosomal protein P3 (RPP3B) | chr5:23224275-23225061 REVERSE	2e-31
26RDBNT_UP_027_D02_23JAN2004_010	CN737473	6	18	16079	17798	17162.1	17013	17798	16079	0.146538	0.0940505	0.0524879	0.146538	AT1G04270	| Symbols: RPS15 | RPS15 (RIBOSOMAL PROTEIN S15); structural constituent of ribosome | chr1:1141851-1142959 REVERSE	3e-82
7RDBCH_UP_001_G05_18JUN2003_018	EE541057	5	24	11712.3	10579.1	10879.6	11057	11712.3	10579.1	0.146814	0.106409	0.0404046	0.146814	AT4G18100	| Symbols: | 60S ribosomal protein L32 (RPL32A) | chr4:10035727-10036487 REVERSE	4e-71
26RDBNT_UP_014_H12_21JAN2004_082	CN736363	2	8	10362.3	10260	9338.44	9986.92	10362.3	9338.44	0.0143158	0.150093	0.135777	0.150093	AT1G64520	| Symbols: | 26S proteasome regulatory subunit, putative (RPN12) | chr1:23960122-23961783 FORWARD	1e-101
9RDBNGA_UP_037_E08_03DEC2003_056	EE543276	2	10	9831.47	9811.99	8853.06	9498.84	9831.47	8853.06	0.00286174	0.15123	0.148369	0.15123	AT1G29850	| Symbols: | double-stranded DNA-binding family protein | chr1:10447850-10449614 FORWARD	4e-56
25RDBNM_UP_010_H03_15JAN2004_017	CN733412	3	11	5552.22	5781.64	6177.5	5837.12	6177.5	5552.22	0.058414	0.153959	0.0955447	0.153959	AT1G29930	| Symbols: AB140, CAB140, LHCB1.3, CAB1 | CAB1 (CHLOROPHYLL A/B BINDING PROTEIN 1); chlorophyll binding | chr1:10478055-10478858 FORWARD	1e-112
8RDBRH_UP_009_E01_12SEP2003_007	DY009498	8	24	23037.6	21524.2	23974	22845.3	23974	21524.2	0.0980351	0.0574786	0.155514	0.155514	AT2G32060	| Symbols: | 40S ribosomal protein S12 (RPS12C) | chr2:13646305-13647181 REVERSE	1e-59
3ETMS_UP_006_C10_10JUN2003_038	CN726626	4	18	18718.2	16776.8	17522.2	17672.4	18718.2	16776.8	0.157973	0.0952551	0.0627179	0.157973	AT1G33140	| Symbols: | 60S ribosomal protein L9 (RPL90A/C) | chr1:12023340-12024482 FORWARD	2e-96
7RDBCH_UP_001_C09_18JUN2003_038	EE541030	4	38	27239.5	30414.3	29064.8	28906.2	30414.3	27239.5	0.159053	0.0935751	0.0654774	0.159053	AT4G09320	| Symbols: NDPK1 | NDPK1 (nucleoside diphosphate kinase 1); ATP binding / nucleoside diphosphate kinase | chr4:5923421-5924363 FORWARD	2e-76
19ACACYS_UP_002_F03_29JAN2004_021	DY003904	2	6	13337.6	12301.7	11943.2	12527.5	13337.6	11943.2	0.116645	0.159314	0.0426693	0.159314	AT4G00100	| Symbols: RPS13, PFL2, ATRPS13A | ATRPS13A (RIBOSOMAL PROTEIN S13A); structural constituent of ribosome | chr4:37172-38123 FORWARD	1e-75
10FGYSUA_UP_003_C05_17OCT2003_043	CN728878	2	4	9470.47	9184.02	8480	9044.83	9470.47	8480	0.0443106	0.159372	0.115061	0.159372	AT1G56450	| Symbols: PBG1 | PBG1 (20S proteasome beta subunit G1); peptidase | chr1:21145635-21147851 FORWARD	1e-107
9RDBNGA_UP_016_B05_30SEP2003_045	EE542340	3	5	5621.91	6282.93	6167	6023.95	6282.93	5621.91	0.160378	0.133509	0.0268688	0.160378	AT1G21720	| Symbols: PBC1 | PBC1 (20S proteasome beta subunit C1); peptidase | chr1:7626383-7628059 FORWARD	2e-88
26RDBNT_UP_018_E04_21JAN2004_024	CN736688	2	10	9076.19	8102.57	9041.69	8740.15	9076.19	8102.57	0.163707	0.00549436	0.158213	0.163707	AT5G47570	| Symbols: | similar to hypothetical protein 25.t00006 [Brassica oleracea] (GB:ABD64969.1); similar to hypothetical protein 26.t00015 [Brassica oleracea] (GB:ABD64995.1) | chr5:19310095-19311892 REVERSE	2e-58
BNDH5DCT_UP_012_C05_26JAN2004_043	CN727368	2	3	8063.84	9087.06	8338.84	8496.58	9087.06	8063.84	0.172345	0.0483797	0.123966	0.172345	AT5G44340	| Symbols: TUB4 | TUB4 (tubulin beta-4 chain) | chr5:17876669-17878221 REVERSE	3e-10
25RDBNM_UP_006_C11_15JAN2004_091	CN732999	6	32	29298.5	26339.8	25947.1	27195.1	29298.5	25947.1	0.153582	0.175254	0.0216718	0.175254	AT1G07070	| Symbols: | 60S ribosomal protein L35a (RPL35aA) | chr1:2168651-2169702 FORWARD	6e-61
BNQA_UP_039_G10_01OCT2003_068	EE550865	1	1	5808.38	5714.91	6460	5994.43	6460	5714.91	0.0234037	0.1534	0.176803	0.176803	AT4G31180	| Symbols: | aspartyl-tRNA synthetase, putative / aspartate--tRNA ligase, putative | chr4:15156702-15159368 FORWARD	4e-71
9RDBNGA_UP_042_D12_05DEC2003_090	EE543673	2	6	9148.09	8740.08	9902.09	9263.42	9902.09	8740.08	0.0658244	0.114262	0.180087	0.180087	AT1G04410	| Symbols: | malate dehydrogenase, cytosolic, putative | chr1:1189417-1191266 REVERSE	2e-44
9RDBNGA_UP_040_D04_03DEC2003_026	EE543502		0	5765	5286.79	5990.25	5680.68	5990.25	5286.79	0.12493	0.0552956	0.180225	0.180225
8RDBRH_UP_016_E07_16SEP2003_055	DY010075	2	4	7610.06	8630.31	8390	8210.13	8630.31	7610.06	0.181505	0.140763	0.0407424	0.181505	AT5G20720	| Symbols: CPN10, CHCPN10, ATCPN21, CPN21, CPN20 | CPN20 (CHAPERONIN 20); calmodulin binding | chr5:7015017-7016356 FORWARD	4e-99
BNHA_T7_002_D05_18JUN2003_021	EE548281	3	3	15926.5	14724.7	14028.3	14893.2	15926.5	14028.3	0.113195	0.183088	0.0698927	0.183088	AT4G00100	| Symbols: RPS13, PFL2, ATRPS13A | ATRPS13A (RIBOSOMAL PROTEIN S13A); structural constituent of ribosome | chr4:37172-38123 FORWARD	6e-80
24RDBNH_UP_024_F05_12JAN2004_037	CN731928		0	6475.81	6828	7363.66	6889.16	7363.66	6475.81	0.0764019	0.185361	0.108959	0.185361	AT1G12000	| Symbols: | pyrophosphate--fructose-6-phosphate 1-phosphotransferase beta subunit, putative / pyrophosphate-dependent 6-phosphofructose-1-kinase, putative | chr1:4050157-4053725 REVERSE	6e-85
8RDBRH_UP_008_G02_12SEP2003_004	DY009433	3	16	25911	26846.4	29549	27435.4	29549	25911	0.0511638	0.189545	0.138381	0.189545	AT1G02780	| Symbols: EMB2386 | EMB2386 (EMBRYO DEFECTIVE 2386); structural constituent of ribosome | chr1:608120-609391 REVERSE	1e-93
10FGYSUA_UP_004_A03_17OCT2003_031	CN728941	5	8	24367.8	22230.4	25373.6	23990.6	25373.6	22230.4	0.132441	0.058353	0.190795	0.190795	AT5G13490	| Symbols: AAC2 | AAC2 (ADP/ATP CARRIER 2); binding | chr5:4336037-4337382 FORWARD	1e-67
BNQA_UP_037_G09_01OCT2003_067	EE550742	3	6	11518.4	11766.3	13198.1	12160.9	13198.1	11518.4	0.0307104	0.196385	0.165674	0.196385	AT4G31700	| Symbols: RPS6 | RPS6 (RIBOSOMAL PROTEIN S6); structural constituent of ribosome | chr4:15346312-15347720 REVERSE	3e-96
8RDBRH_UP_017_A06_16SEP2003_048	DY010118	2	5	6439.09	5823.9	6678.31	6313.77	6678.31	5823.9	0.144873	0.0526259	0.197499	0.197499	AT5G39950	| Symbols: ATH2, ATTRXH2, TRXH2, ATTRX2 | ATTRX2 (Arabidopsis thioredoxin h2, thioredoxin H-type 1); thiol-disulfide exchange intermediate | chr5:16008113-16009109 REVERSE	2e-53
25RDBNM_UP_019_H03_16JAN2004_017	CN734060	2	12	15431.5	13452.7	14063.9	14316	15431.5	13452.7	0.197987	0.133878	0.064109	0.197987	AT3G04400	| Symbols: EMB2171 | EMB2171 (EMBRYO DEFECTIVE 2171); structural constituent of ribosome | chr3:1167345-1168314 FORWARD	2e-76
BNDH5DCT_UP_010_B11_16DEC2003_093	CN727291	1	1	8045.03	7004.45	7279.06	7442.85	8045.03	7004.45	0.199826	0.144345	0.0554811	0.199826	AT5G05010	| Symbols: | clathrin adaptor complexes medium subunit-related | chr5:1477138-1479873 FORWARD	2e-17
24RDBNH_UP_030_D12_12JAN2004_090	CN732467	1	1	5591.56	6424.22	6075.41	6030.4	6424.22	5591.56	0.20027	0.119729	0.0805409	0.20027	AT1G74230	| Symbols: GR-RBP5 | GR-RBP5 (glycine-rich RNA-binding protein 5); RNA binding | chr1:27919007-27920518 FORWARD	8e-28
9RDBNGA_UP_013_E05_29SEP2003_039	EE542136	4	12	8713.28	8463.93	7578.53	8251.91	8713.28	7578.53	0.041889	0.201298	0.159409	0.201298	AT3G18410	| Symbols: | NADH-ubiquinone oxidoreductase-related | chr3:6323209-6323767 FORWARD	2e-59
24RDBNH_UP_020_D01_09JAN2004_009	CN731524		0	12293.6	12042	13851	12728.9	13851	12042	0.0298398	0.172083	0.201923	0.201923	AT1G66580	| Symbols: | 60S ribosomal protein L10 (RPL10C) | chr1:24842871-24844102 FORWARD	5e-20
8RDBRH_UP_012_D08_12SEP2003_058	DY009725	6	32	15609.6	14039.3	13555.1	14401.3	15609.6	13555.1	0.152966	0.203598	0.0506317	0.203598	AT3G11510	| Symbols: | 40S ribosomal protein S14 (RPS14B) | chr3:3623763-3624872 REVERSE	9e-63
BNQA_UP_029_H05_24SEP2003_033	EE550299	1	8	7818.77	7923.78	6879.16	7540.57	7923.78	6879.16	0.0192476	0.184709	0.203957	0.203957	ATMG01320	| Symbols: NAD2.2, NAD2, NAD2B | encodes subunit of mitochondrial NAD(P)H dehydrogenase that is trans-spliced from two precursors, NAD2A and NAD2B. | chrM:327890-333105 REVERSE	2e-23
BNDH5DCT_UP_007_A01_16DEC2003_015	EE461306		0	7451.16	6462.25	7136.09	7016.5	7451.16	6462.25	0.205427	0.0623297	0.143098	0.205427	AT5G26360	| Symbols: | chaperonin, putative | chr5:9255564-9258894 REVERSE	1e-128
BNHA_T7_001_B12_18JUN2003_047	EE548175	4	39	18106.4	20880.7	19327.8	19438.3	20880.7	18106.4	0.205675	0.094176	0.111499	0.205675	AT3G05590	| Symbols: RPL18 | RPL18 (RIBOSOMAL PROTEIN L18); structural constituent of ribosome | chr3:1621517-1622781 FORWARD	2e-95
26RDBNT_UP_017_E03_21JAN2004_023	CN736595	1	1	11385.3	10102.7	11659.2	11049.1	11659.2	10102.7	0.172427	0.0343011	0.206728	0.206728	AT1G04170	| Symbols: EIF2 GAMMA | EIF2 GAMMA (eukaryotic translation initiation factor 2 gamma subunit); translation factor, nucleic acid binding | chr1:1097422-1099701 FORWARD	1e-85
26RDBNT_UP_007_F09_20JAN2004_069	CN735703	6	16	9292.34	9528.65	10736.9	9852.64	10736.9	9292.34	0.0362288	0.208468	0.172239	0.208468	AT3G02560	| Symbols: | 40S ribosomal protein S7 (RPS7B) | chr3:542348-543175 FORWARD	9e-95
9RDBNGA_UP_039_H10_03DEC2003_066	EE543465		0	7493	8215.73	7103.06	7603.93	8215.73	7103.06	0.132845	0.0771023	0.209947	0.209947
26RDBNT_UP_004_E05_20JAN2004_039	CN735411	2	3	8063.47	7057.3	6969.75	7363.51	8063.47	6969.75	0.192284	0.210294	0.0180094	0.210294	AT3G06610	| Symbols: | DNA-binding enhancer protein-related | chr3:2060843-2061851 FORWARD	2e-36
BNDH5DCT_UP_008_F09_16DEC2003_069	EE461384		0	6074.81	6452.75	7037.97	6521.84	7037.97	6074.81	0.0870733	0.212319	0.125246	0.212319	AT5G11200	| Symbols: | DEAD/DEAH box helicase, putative | chr5:3567390-3570687 FORWARD	3e-92
7RDBCH_UP_003_G03_10JUL2003_019	EE541173	3	14	7656.28	8010.36	8875.72	8180.79	8875.72	7656.28	0.0652224	0.21322	0.147998	0.21322	AT5G19510	| Symbols: | elongation factor 1B alpha-subunit 2 (eEF1Balpha2) | chr5:6581856-6583139 REVERSE	1e-75
24RDBNH_UP_026_D08_12JAN2004_058	CN732094	2	3	7568.62	6961.36	8081.94	7537.31	8081.94	6961.36	0.120662	0.09467	0.215332	0.215332	AT4G00585	| Symbols: | similar to conserved hypothetical protein [Medicago truncatula] (GB:ABD28446.1) | chr4:251157-252284 REVERSE	3e-40
10FGYSUA_UP_004_D10_17OCT2003_074	CN728984		0	5970.34	6938.61	5986.31	6298.42	6938.61	5970.34	0.216833	0.00385359	0.212979	0.216833	AT2G39770	| Symbols: VTC1, SOZ1, EMB101, GMP1, CYT1 | CYT1 (CYTOKINESIS DEFECTIVE 1); nucleotidyltransferase | chr2:16596479-16597819 FORWARD	4e-48
24RDBNH_UP_010_C12_19DEC2003_092	CN730616	1	12	13642.1	15858.2	13985.7	14495.3	15858.2	13642.1	0.217165	0.0358862	0.181279	0.217165	AT1G02140	| Symbols: MEE63 | MEE63 (maternal effect embryo arrest 63) | chr1:403467-404401 REVERSE	1e-77
26RDBNT_UP_004_H02_20JAN2004_002	CN735444	3	9	24319.4	25442.3	21852.9	23871.6	25442.3	21852.9	0.0651208	0.154283	0.219403	0.219403
26RDBNT_UP_023_D01_22JAN2004_009	CN737106	2	32	18348.2	15741.2	16461.4	16850.3	18348.2	15741.2	0.221085	0.156545	0.0645402	0.221085	AT5G64350	| Symbols: ATFKBP12, FKBP12 | FKBP12 (FK506-binding protein 12 kD); FK506 binding / peptidyl-prolyl cis-trans isomerase | chr5:25752036-25753216 REVERSE	3e-57
24RDBNH_UP_028_G11_12JAN2004_083	CN732315	4	18	26790.3	22922.3	24913.3	24875.3	26790.3	22922.3	0.224959	0.104795	0.120164	0.224959	AT3G02080	| Symbols: | 40S ribosomal protein S19 (RPS19A) | chr3:364145-365168 REVERSE	2e-72
26RDBNT_UP_013_E05_21JAN2004_039	CN736232	2	2	10085.3	8623.37	9739	9482.57	10085.3	8623.37	0.225937	0.0504147	0.175522	0.225937	AT4G22670	| Symbols: | tetratricopeptide repeat (TPR)-containing protein | chr4:11918247-11920682 FORWARD	8e-21
BNQA_UP_030_E02_24SEP2003_008	EE550338	4	11	5158.88	5891.12	5034.84	5361.61	5891.12	5034.84	0.191487	0.0351095	0.226596	0.226596	AT1G36240	| Symbols: | 60S ribosomal protein L30 (RPL30A) | chr1:13616102-13617445 FORWARD	5e-54
13JKBNM2_UP_022_G04_15DEC2003_020	ES265125	6	22	14070.9	12023.2	12391.7	12828.6	14070.9	12023.2	0.226895	0.183343	0.0435524	0.226895	AT3G09500	| Symbols: | 60S ribosomal protein L35 (RPL35A) | chr3:2917053-2917901 FORWARD	2e-58
9RDBNGA_UP_041_C01_03DEC2003_011	EE543572	8	38	42942.4	47340.1	50329.1	46870.6	50329.1	42942.4	0.140661	0.22899	0.0883296	0.22899
BNQA_UP_021_E02_22SEP2003_008	EE549817	3	4	7441.62	8727.53	8716.78	8295.31	8727.53	7441.62	0.229955	0.228178	0.00177725	0.229955	AT2G21160	| Symbols: | translocon-associated protein alpha (TRAP alpha) family protein | chr2:9075509-9077288 FORWARD	6e-93
25RDBNM_UP_016_E08_16JAN2004_056	CN733750	7	23	15797.9	17799.4	15155.9	16251.1	17799.4	15155.9	0.172091	0.0598532	0.231945	0.231945	AT3G43810	| Symbols: CAM7 | CAM7 (CALMODULIN 7); calcium ion binding | chr3:15675606-15677342 REVERSE	5e-81
BNDH5DCT_UP_023_D12_27JAN2004_090	EE462186	2	5	5271.88	6204.38	5927.44	5801.23	6204.38	5271.88	0.234971	0.169092	0.0658786	0.234971	AT4G30010	| Symbols: | similar to fiber protein Fb15 [Gossypium barbadense] (GB:AAP34362.1) | chr4:14672953-14673225 FORWARD	2e-42
17ACDHMS_UP_008_G12_28JAN2004_084	EE404320	2	3	8182.59	9636.4	9567.88	9128.96	9636.4	8182.59	0.235936	0.22564	0.0102961	0.235936
24RDBNH_UP_027_D11_12JAN2004_089	CN732186	4	13	9255.93	7854.32	8160.53	8423.6	9255.93	7854.32	0.236892	0.181715	0.0551763	0.236892	AT2G27960	| Symbols: CKS1, CKS1AT | CKS1 (CDK-SUBUNIT 1); cyclin-dependent protein kinase | chr2:11917980-11918620 REVERSE	1e-39
BNQA_UP_020_G06_22SEP2003_036	EE549766	2	3	6517.47	5800.95	5530.31	5949.58	6517.47	5530.31	0.168023	0.236951	0.0689274	0.236951	AT2G35120	| Symbols: | glycine cleavage system H protein, mitochondrial, putative | chr2:14812992-14814353 REVERSE	8e-80
26RDBNT_UP_007_G05_20JAN2004_035	CN735711	5	39	12065.1	10210.6	10260.9	10845.5	12065.1	10210.6	0.240782	0.23368	0.0071012	0.240782	AT1G69620	| Symbols: RPL34 | RPL34 (RIBOSOMAL PROTEIN L34); structural constituent of ribosome | chr1:26193563-26194744 FORWARD	3e-47
9RDBNGA_UP_025_A10_30SEP2003_080	EE542594	5	32	39180.2	33125.6	33537.4	35281.1	39180.2	33125.6	0.242177	0.224353	0.0178244	0.242177	AT3G60245	| Symbols: | 60S ribosomal protein L37a (RPL37aC) | chr3:22279778-22280725 FORWARD	3e-49
8RDBRH_UP_002_B03_25JUL2003_029	DY008964	7	31	8127.78	7138.84	6871.69	7379.44	8127.78	6871.69	0.187173	0.242197	0.0550246	0.242197	AT5G56710	| Symbols: | 60S ribosomal protein L31 (RPL31C) | chr5:22961229-22961993 REVERSE	2e-49
24RDBNH_UP_022_H05_12JAN2004_033	CN731765	4	9	7329.22	7031.93	6192.06	6851.07	7329.22	6192.06	0.0597378	0.243239	0.183502	0.243239	AT3G62790	| Symbols: | NADH-ubiquinone oxidoreductase-related | chr3:23234296-23235196 REVERSE	5e-47
6ETGS6H_UP_002_D08_16MAY2003_029	EE439620	5	32	6701.09	5660.19	5937.19	6099.49	6701.09	5660.19	0.243547	0.174617	0.0689299	0.243547	AT2G40510	| Symbols: | 40S ribosomal protein S26 (RPS26A) | chr2:16925584-16926701 FORWARD	5e-35
25RDBNM_UP_017_D07_16JAN2004_057	CN733830		0	9151.72	9333.2	10859.8	9781.59	10859.8	9151.72	0.0283288	0.246889	0.21856	0.246889	AT2G33220	| Symbols: | similar to MEE4 (maternal effect embryo arrest 4) [Arabidopsis thaliana] (TAIR:AT1G04630.1); similar to F6 [Gossypium hirsutum] (GB:CAC84110.1); contains InterPro domain GRIM-19; (InterPro:IPR009346) | chr2:14086051-14087006 FORWARD	4e-81
BNQA_UP_031_D08_24SEP2003_058	EE550397		0	5090.53	5167.39	6054.91	5437.61	6054.91	5090.53	0.0216188	0.250288	0.22867	0.250288	AT2G01710	| Symbols: | DNAJ heat shock N-terminal domain-containing protein | chr2:315835-316770 FORWARD	2e-42
26RDBNT_UP_013_G04_21JAN2004_020	CN736255		0	11848.5	14100.3	13038.5	12995.8	14100.3	11848.5	0.251026	0.138077	0.112949	0.251026	AT1G02140	| Symbols: MEE63 | MEE63 (maternal effect embryo arrest 63) | chr1:403467-404401 REVERSE	3e-76
26RDBNT_UP_001_H06_19JAN2004_034	CN735167	1	5	8448.56	7643.52	7084.81	7725.63	8448.56	7084.81	0.144469	0.253976	0.109507	0.253976	AT1G48440	| Symbols: | similar to unknown protein [Arabidopsis thaliana] (TAIR:AT3G17780.1); similar to Os02g0734900 [Oryza sativa (japonica cultivar-group)] (GB:NP_001048043.1); similar to Os03g0240700 [Oryza sativa (japonica cultivar-group)] (GB:NP_001049510.1); similar to Erwinia induced protein 2 [Solanum tuberosum] (GB:AAO32066.1) | chr1:17910743-17911995 FORWARD	9e-58
BNZDA_T7_012_C02_30MAY2003_006	EE569668	1	1	6771.47	5667.34	6646.65	6361.82	6771.47	5667.34	0.256796	0.0268425	0.229954	0.256796	AT5G19760	| Symbols: | dicarboxylate/tricarboxylate carrier (DTC) | chr5:6679593-6681847 REVERSE	3e-12
26RDBNT_UP_019_H11_22JAN2004_081	CN736797	5	16	8568.16	9198.3	10253.2	9339.87	10253.2	8568.16	0.102383	0.259011	0.156628	0.259011	AT3G11940	| Symbols: AML1, ATRPS5A | ATRPS5A (RIBOSOMAL PROTEIN 5A); structural constituent of ribosome | chr3:3778181-3779360 REVERSE	3e-75
26RDBNT_UP_013_E10_21JAN2004_072	CN736237	2	7	6817.56	5698.7	5694.5	6070.25	6817.56	5694.5	0.258624	0.259687	0.00106302	0.259687	AT4G10040	| Symbols: CYTC-2 | CYTC-2 (CYTOCHROME C-2); electron carrier | chr4:6277080-6278278 FORWARD	3e-16
8RDBRH_UP_020_H07_17SEP2003_049	DY013160	4	15	11633.6	10280.5	12311.1	11408.4	12311.1	10280.5	0.178395	0.0816619	0.260057	0.260057	AT2G44120	| Symbols: | 60S ribosomal protein L7 (RPL7C) | chr2:18256303-18257493 REVERSE	1e-107
4ETGS72H_UP_001_D05_16MAY2003_021	CN726884	1	1	5152.5	6175.38	5364.84	5564.24	6175.38	5152.5	0.261255	0.0582636	0.202991	0.261255	AT2G42210	| Symbols: ATOEP16-3 | ATOEP16-3; protein translocase | chr2:17597678-17598669 FORWARD	3e-81
BNHA_T7_001_D02_18JUN2003_005	EE548188	3	6	6377.78	5503.53	6596.25	6159.19	6596.25	5503.53	0.212698	0.0485915	0.261289	0.261289	AT5G48760	| Symbols: | 60S ribosomal protein L13A (RPL13aD) | chr5:19788541-19789912 REVERSE	1e-111
25RDBNM_UP_003_A01_14JAN2004_015	CN732694	3	4	9577.66	7962.51	7998.97	8513.05	9577.66	7962.51	0.266449	0.259859	0.00659054	0.266449	AT4G34450	| Symbols: | coatomer gamma-2 subunit, putative / gamma-2 coat protein, putative / gamma-2 COP, putative | chr4:16471960-16476799 FORWARD	2e-53
BNHA_T7_011_D04_06JUN2003_013	EE548499	4	30	13771.6	14586.7	16577.4	14978.6	16577.4	13771.6	0.0829601	0.267525	0.184565	0.267525	AT5G20290	| Symbols: | 40S ribosomal protein S8 (RPS8A) | chr5:6851697-6853014 REVERSE	4e-95
17ACDHMS_UP_002_E04_28JAN2004_024	CN725814	4	12	7705.59	9288.53	8974.66	8656.26	9288.53	7705.59	0.269544	0.219951	0.0495933	0.269544	AT3G49010	| Symbols: BBC1, RSU2 | ATBBC1 (breast basic conserved 1); structural constituent of ribosome | chr3:18177956-18179032 REVERSE	5e-71
BNDH5DCT_UP_002_A05_15DEC2003_047	EE461038	1	5	6550.26	7915.68	7627.28	7364.41	7915.68	6550.26	0.273162	0.219617	0.0535445	0.273162	AT5G43970	| Symbols: TOM9-2, ATTOM22-V, TOM22-V | TOM22-V (TRANSLOCASE OUTER MITOCHONDRIAL MEMBRANE 22-V) | chr5:17710115-17710414 FORWARD	5e-33
BNDH5DCT_UP_029_A12_27JAN2004_096	EE462687	4	32	10833.6	9226.63	8936.56	9665.59	10833.6	8936.56	0.231631	0.277716	0.0460846	0.277716	AT4G27090	| Symbols: | 60S ribosomal protein L14 (RPL14B) | chr4:13594110-13595193 REVERSE	1e-67
BNQA_RP_003_G03_28AUG2003_019	EE548712	2	3	6566.41	7976.78	6899.94	7147.71	7976.78	6566.41	0.280702	0.0714793	0.209223	0.280702	AT5G19780	| Symbols: TUA5 | TUA5 (tubulin alpha-5) | chr5:6687214-6688928 FORWARD	1e-41
3ETMS_UP_007_H03_11JUN2003_009	CN726764		0	6241.97	5196.59	6314.53	5917.7	6314.53	5196.59	0.264435	0.0166745	0.28111	0.28111	AT5G66680	| Symbols: DGL1 | DGL1 (defective glycosylation 1); dolichyl-diphosphooligosaccharide-protein glycotransferase | chr5:26635066-26637807 REVERSE	1e-100
8RDBRH_UP_010_D05_12SEP2003_041	DY009573	1	5	6094.59	6747.18	5545.28	6129.02	6747.18	5545.28	0.146755	0.136269	0.283025	0.283025	AT4G16520	| Symbols: ATG8F | ATG8F (AUTOPHAGY 8F); microtubule binding | chr4:9306905-9308136 REVERSE	5e-59
9RDBNGA_UP_046_C12_05DEC2003_092	EE543982	1	5	6454.88	5903.44	7184.09	6514.13	7184.09	5903.44	0.128834	0.154417	0.283251	0.283251	AT5G47700	| Symbols: | 60S acidic ribosomal protein P1 (RPP1C) | chr5:19345245-19345950 REVERSE	4e-07
9RDBNGA_UP_011_F12_29SEP2003_086	EE541996	1	2	5744.03	5090.46	6196.66	5677.05	6196.66	5090.46	0.174269	0.109426	0.283695	0.283695
26RDBNT_UP_025_G05_22JAN2004_035	CN737330	8	28	23815.7	19526	23395.9	22245.9	23815.7	19526	0.286513	0.0256561	0.260857	0.286513	AT5G18380	| Symbols: | 40S ribosomal protein S16 (RPS16C) | chr5:6090255-6090695 REVERSE	2e-75
4ETGS72H_UP_002_D02_16MAY2003_005	CN726970	1	3	8027.07	8036.09	6573.75	7545.63	8036.09	6573.75	0.00162017	0.288156	0.289776	0.289776	AT2G31200	| Symbols: ADF6 | ADF6 (ACTIN DEPOLYMERIZING FACTOR 6); actin binding | chr2:13301248-13302025 FORWARD	3e-68
26RDBNT_UP_023_G05_22JAN2004_035	CN737145	6	31	9753.53	11923.8	10129	10602.1	11923.8	9753.53	0.289851	0.0544908	0.23536	0.289851	AT4G27960	| Symbols: UBC9 | UBC9 (UBIQUITIN CONJUGATING ENZYME 9); ubiquitin-protein ligase | chr4:13916071-13917299 REVERSE	1e-86
BNQA_UP_005_G02_17SEP2003_004	EE548842	6	11	7275.06	7776.06	8906.91	7986.01	8906.91	7275.06	0.0960797	0.291965	0.195885	0.291965	AT3G13920	| Symbols: RH4, TIF4A1, EIF4A1 | EIF4A1 (eukaryotic translation initiation factor 4A-1) | chr3:4592642-4594101 REVERSE	1e-80
9RDBNGA_UP_009_H01_25SEP2003_001	EE541834	1	1	10738.5	9006.63	8770.81	9505.31	10738.5	8770.81	0.253733	0.29201	0.0382766	0.29201	AT4G34670	| Symbols: | 40S ribosomal protein S3A (RPS3aB) | chr4:16548729-16550227 FORWARD	5e-35
10FGYSUA_UP_002_G07_16OCT2003_051	CN728835	14	72	17579.9	15188.6	18620.2	17129.6	18620.2	15188.6	0.210939	0.0829425	0.293881	0.293881	AT3G62250	| Symbols: UBQ5 | UBQ5 (UBIQUITIN 5); protein binding | chr3:23048113-23048586 FORWARD	3e-71
26RDBNT_UP_007_A07_20JAN2004_063	CN735643	4	10	7160.12	7921.59	8788.72	7956.81	8788.72	7160.12	0.145805	0.295668	0.149864	0.295668	AT5G14030	| Symbols: | translocon-associated protein beta (TRAPB) family protein | chr5:4526880-4528255 FORWARD	3e-78
BNSCSICT_UP_027_C07_22DEC2004_059	DY011577	1	1	5303.28	6500.35	6513.25	6105.63	6513.25	5303.28	0.293632	0.296492	0.00286034	0.296492
BNDH5DCT_UP_016_A07_26JAN2004_063	EE461757	7	24	8177.28	6655.61	7223.72	7352.2	8177.28	6655.61	0.29705	0.17888	0.11817	0.29705	AT4G33865	| Symbols: | 40S ribosomal protein S29 (RPS29C) | chr4:16233400-16234119 REVERSE	2e-27
26RDBNT_UP_023_B10_22JAN2004_078	CN737091	7	42	9602.69	7944.68	9775.97	9107.78	9775.97	7944.68	0.273448	0.0258014	0.29925	0.29925	AT1G52300	| Symbols: | 60S ribosomal protein L37 (RPL37B) | chr1:19478882-19479821 REVERSE	2e-49
24RDBNH_UP_001_D04_18DEC2003_026	CN729817	1	2	8211.25	8866.97	10113	9063.74	10113	8211.25	0.110839	0.300537	0.189698	0.300537	AT1G52760	| Symbols: | esterase/lipase/thioesterase family protein | chr1:19655046-19656244 FORWARD	3e-52
BNZDA_T7_012_E01_30MAY2003_004	EE569684		0	6372.97	5473.18	6750.5	6198.88	6750.5	5473.18	0.219586	0.0830288	0.302614	0.302614	AT1G10840	| Symbols: TIF3H1 | TIF3H1 (eukaryotic translation initiation factor 3 subunit H1); translation initiation factor | chr1:3607886-3610300 REVERSE	1e-118
24RDBNH_UP_014_G02_22DEC2003_004	CN731011	2	3	6733.91	5454.54	5712.91	5967.12	6733.91	5454.54	0.303987	0.237219	0.0667681	0.303987	AT5G18790	| Symbols: | ribosomal protein L33 family protein | chr5:6266326-6266502 REVERSE	3e-27
9RDBNGA_UP_001_F07_29SEP2003_053	EE541298	3	3	13448.6	10893.1	12799.1	12380.3	13448.6	10893.1	0.304032	0.0714103	0.232621	0.304032	AT1G57720	| Symbols: | translation elongation factor | chr1:21381538-21383779 FORWARD	1e-36
EX2PLC_UP_017_D09_29APR2003_037	N/A		0	26455.6	21422.3	22422.5	23433.5	26455.6	21422.3	0.304458	0.238627	0.0658306	0.304458
25RDBNM_UP_002_C12_14JAN2004_092	CN732637	3	11	8271.97	8604.28	10218.7	9031.64	10218.7	8271.97	0.0568238	0.304903	0.248079	0.304903	AT2G19760	| Symbols: PFN1, PRF1 | PFN1/PRF1 (PROFILIN 1); actin binding | chr2:8524156-8525149 REVERSE	4e-65
9RDBNGA_UP_012_A05_29SEP2003_047	EE542022	3	20	9819.16	7942.45	8119.03	8626.88	9819.16	7942.45	0.306014	0.274291	0.0317228	0.306014	AT4G15000	| Symbols: | 60S ribosomal protein L27 (RPL27C) | chr4:8571892-8572299 FORWARD	2e-59
26RDBNT_UP_007_C04_20JAN2004_028	CN735663	1	1	5888.22	7160.42	7280.62	6776.42	7280.62	5888.22	0.282213	0.306231	0.0240178	0.306231	AT4G22220	| Symbols: ATISU1, ISU1 | ISU1 (Iron-sulfur cluster assembly complex protein) | chr4:11759456-11760893 REVERSE	6e-83
20ACACDS_UP_009_B03_09MAR2004_029	CX278655	2	3	15025.5	13234	16392.5	14884	16392.5	13234	0.183161	0.125629	0.308789	0.308789	AT3G09200	| Symbols: | 60S acidic ribosomal protein P0 (RPP0B) | chr3:2823370-2825026 REVERSE	8e-25
BNDH5DCT_UP_012_F09_26JAN2004_069	EE461589	4	5	9448.28	8771.08	7627.44	8615.6	9448.28	7627.44	0.107297	0.308853	0.201557	0.308853	AT5G43940	| Symbols: ADH2 | ADH2 (ALCOHOL DEHYDROGENASE 2); formaldehyde dehydrogenase (glutathione) | chr5:17701492-17703606 FORWARD	1e-87
BNQA_UP_015_B09_18SEP2003_077	EE549391	1	3	5220.94	5969.21	6476	5888.72	6476	5220.94	0.193231	0.310794	0.117563	0.310794
9RDBNGA_UP_013_E03_29SEP2003_023	EE542134		0	15391.8	16132.6	19137.6	16887.3	19137.6	15391.8	0.0678109	0.314243	0.246433	0.314243	AT1G76010	| Symbols: | nucleic acid binding | chr1:28532166-28534149 REVERSE	5e-08
BNZDA_T7_001_G01_28MAY2003_002	EE569027		0	12457.6	10006.6	10477.9	10980.7	12457.6	10006.6	0.31608	0.249679	0.0664018	0.31608	AT5G19510	| Symbols: | elongation factor 1B alpha-subunit 2 (eEF1Balpha2) | chr5:6581856-6583139 REVERSE	6e-17
6ETGS6H_UP_003_A01_16MAY2003_008	EE439665	8	39	29895.3	36642.5	37222	34586.6	37222	29895.3	0.293601	0.316237	0.0226359	0.316237	AT5G60390	| Symbols: | elongation factor 1-alpha / EF-1-alpha | chr5:24306452-24307901 FORWARD	5e-94
4ETGS72H_UP_007_E06_11JUN2003_020	EE433515		0	11232.3	8994.04	9070.47	9765.62	11232.3	8994.04	0.320618	0.30841	0.0122077	0.320618	AT3G04120	| Symbols: GAPC-1, GAPC | GAPC (GLYCERALDEHYDE-3-PHOSPHATE DEHYDROGENASE C SUBUNIT); glyceraldehyde-3-phosphate dehydrogenase | chr3:1081084-1083138 FORWARD	9e-12
BNDH5DCT_UP_024_C12_27JAN2004_092	EE462262	2	11	7069.03	5655.47	5905.38	6209.96	7069.03	5655.47	0.321865	0.259484	0.0623811	0.321865	AT5G56600	| Symbols: PFN3, PRF3 | PFN3/PRF3 (PROFILIN 3); actin binding | chr5:22927108-22928047 REVERSE	5e-65
9RDBNGA_UP_039_C03_03DEC2003_027	EE543406	1	2	6143.41	6807.56	5444.84	6131.94	6807.56	5444.84	0.148099	0.174148	0.322247	0.322247	AT3G52560	| Symbols: MMZ4 | MMZ4 (MMS ZWEI HOMOLOGE 4); ubiquitin-protein ligase | chr3:19505656-19506932 REVERSE	3e-64
24RDBNH_UP_005_F07_19DEC2003_053	CN730192	3	10	24989.5	19968.9	22750	22569.5	24989.5	19968.9	0.323565	0.135454	0.188111	0.323565	AT1G56070	| Symbols: AT1G56075.1, LOS1 | LOS1 (Low expression of osmotically responsive genes 1); translation elongation factor/ translation factor, nucleic acid binding | chr1:20971910-20974742 REVERSE	6e-52
4ETGS72H_UP_002_C10_16MAY2003_038	CN726966	3	10	8105.47	7540.72	9447.09	8364.43	9447.09	7540.72	0.104194	0.220975	0.325169	0.325169	AT5G17920	| Symbols: ATMETS, ATMS1, ATCIMS | ATCIMS (COBALAMIN-INDEPENDENT METHIONINE SYNTHASE) | chr5:5935773-5939197 FORWARD	1e-99
BNQA_UP_020_E03_22SEP2003_023	EE549749	1	1	16288.9	12989.7	15196	14824.9	16288.9	12989.7	0.326522	0.100192	0.22633	0.326522	AT3G09630	| Symbols: | 60S ribosomal protein L4/L1 (RPL4A) | chr3:2953818-2955449 FORWARD	8e-19
3ETMS_UP_005_H12_10JUN2003_041	CN726594	3	10	8989.22	8711.22	10929.5	9543.31	10929.5	8711.22	0.0453217	0.28196	0.327281	0.327281	AT3G07590	| Symbols: | small nuclear ribonucleoprotein D1, putative / snRNP core protein D1, putative / Sm protein D1, putative | chr3:2423152-2423964 FORWARD	5e-43
9RDBNGA_UP_024_D08_30SEP2003_058	EE542556	3	17	7414.84	7505.93	9314.44	8078.41	9314.44	7414.84	0.0176153	0.329052	0.311437	0.329052	AT3G09630	| Symbols: | 60S ribosomal protein L4/L1 (RPL4A) | chr3:2953818-2955449 FORWARD	4e-89
26RDBNT_UP_007_G08_20JAN2004_052	CN735714	6	30	14028.4	15861.8	12622.7	14171	15861.8	12622.7	0.177198	0.152339	0.329537	0.329537	AT3G43810	| Symbols: CAM7 | CAM7 (CALMODULIN 7); calcium ion binding | chr3:15675606-15677342 REVERSE	2e-80
9RDBNGA_UP_026_B11_30SEP2003_093	EE542686	4	12	18331.2	20416.9	23103.7	20617.3	23103.7	18331.2	0.155464	0.333823	0.178358	0.333823	AT1G30230	| Symbols: | elongation factor 1-beta / EF-1-beta | chr1:10639270-10640585 FORWARD	7e-74
26RDBNT_UP_002_B12_19JAN2004_094	CN735194	2	3	6887	6340.18	8002.16	7076.44	8002.16	6340.18	0.119352	0.216513	0.335865	0.335865	AT4G24190	| Symbols: SHD | SHD (SHEPHERD); ATP binding | chr4:12551912-12555861 REVERSE	4e-51
24RDBNH_UP_025_G09_12JAN2004_067	CN732038		0	36275.1	28741	32856.8	32624.3	36275.1	28741	0.335871	0.142787	0.193084	0.335871	AT1G02780	| Symbols: EMB2386 | EMB2386 (EMBRYO DEFECTIVE 2386); structural constituent of ribosome | chr1:608120-609391 REVERSE	4e-81
24RDBNH_UP_014_B10_22DEC2003_078	CN730963	5	22	19450.2	17209.1	15391.6	17350.3	19450.2	15391.6	0.17662	0.337643	0.161023	0.337643	AT5G62300	| Symbols: | 40S ribosomal protein S20 (RPS20C) | chr5:25038614-25039461 REVERSE	6e-60
17ACDHMS_UP_009_C07_28JAN2004_059	EE404358	3	4	10128	12416.7	9785.12	10776.6	12416.7	9785.12	0.293941	0.0496827	0.343623	0.343623	AT3G44110	| Symbols: ATJ, ATJ3 | ATJ3 (Arabidopsis thaliana DnaJ homologue 3) | chr3:15880102-15882046 REVERSE	1e-32
17ACDHMS_UP_004_D02_28JAN2004_010	CN725975	1	3	5553.25	5579.73	7046.97	6059.98	7046.97	5553.25	0.00686294	0.34367	0.336808	0.34367	AT3G58610	| Symbols: | ketol-acid reductoisomerase | chr3:21682538-21685616 FORWARD	1e-116
17ACDHMS_UP_006_E01_28JAN2004_007	CN726155	5	23	12771.1	13586.3	10703.8	12353.7	13586.3	10703.8	0.0892727	0.25475	0.344023	0.344023	AT2G27530	| Symbols: | 60S ribosomal protein L10A (RPL10aB) | chr2:11770520-11771647 REVERSE	2e-97
BNHA_T7_002_A04_18JUN2003_016	EE548247	6	40	16992.4	13382.6	14281.1	14885.4	16992.4	13382.6	0.344529	0.250787	0.0937425	0.344529	AT1G09690	| Symbols: | 60S ribosomal protein L21 (RPL21C) | chr1:3136409-3137432 REVERSE	1e-88
26RDBNT_UP_013_H05_21JAN2004_033	CN736267	2	7	27048.1	26717.7	33930.2	29232	33930.2	26717.7	0.0177317	0.327042	0.344774	0.344774	AT3G57490	| Symbols: | 40S ribosomal protein S2 (RPS2D) | chr3:21290801-21291864 REVERSE	1e-117
9RDBNGA_UP_007_C08_25SEP2003_060	EE541652	7	15	11923.2	9384.73	11497.4	10935.1	11923.2	9384.73	0.345391	0.052473	0.292918	0.345391	AT5G45775	| Symbols: | 60S ribosomal protein L11 (RPL11D) | chr5:18582508-18583723 REVERSE	3e-93
BNQA_UP_022_H01_22SEP2003_001	EE549900	1	5	7987.81	9329.31	7337.44	8218.19	9329.31	7337.44	0.22397	0.122524	0.346494	0.346494	AT4G37830	| Symbols: | cytochrome c oxidase-related | chr4:17787666-17788756 REVERSE	3e-47
BNQA_UP_013_B06_18SEP2003_046	EE549248	3	3	11706.9	10765.4	13688	12053.4	13688	10765.4	0.120961	0.225548	0.346508	0.346508	AT1G18080	| Symbols: ATARCA | ATARCA (Arabidopsis thaliana Homolog of the Tobacco ArcA); nucleotide binding | chr1:6222318-6223894 FORWARD	1e-63
BNQA_UP_030_D11_24SEP2003_089	EE550336		0	6721.97	5281.43	6187.62	6063.67	6721.97	5281.43	0.347956	0.119498	0.228458	0.347956
26RDBNT_UP_016_G11_21JAN2004_083	CN736535	1	1	14968.7	11755.2	14955.7	13893.2	14968.7	11755.2	0.348643	0.0012535	0.347389	0.348643	AT5G56680	| Symbols: EMB2755 | EMB2755 (EMBRYO DEFECTIVE 2755); ATP binding / aminoacyl-tRNA ligase/ asparagine-tRNA ligase/ aspartate-tRNA ligase/ nucleic acid binding | chr5:22953871-22956067 FORWARD	4e-55
24RDBNH_UP_030_G12_12JAN2004_084	CN732500	1	2	10499.7	11622.5	13397.8	11840	13397.8	10499.7	0.14658	0.351644	0.205065	0.351644	AT5G33320	| Symbols: PPT, ARAPPT, CUE1 | CUE1 (CAB UNDEREXPRESSED 1); antiporter/ triose-phosphate transporter | chr5:12606180-12608638 FORWARD	3e-86
BNQA_UP_013_G08_18SEP2003_052	EE549290		0	10956.1	8569.38	9428.66	9651.38	10956.1	8569.38	0.35447	0.216609	0.137861	0.35447	AT5G15200	| Symbols: | 40S ribosomal protein S9 (RPS9B) | chr5:4935127-4936337 REVERSE	1e-52
BNDH5DCT_UP_021_H05_26JAN2004_033	EE462054	6	73	14724	18200.3	18828.9	17251.1	18828.9	14724	0.305794	0.354785	0.0489905	0.354785	AT2G27710	| Symbols: | 60S acidic ribosomal protein P2 (RPP2B) | chr2:11824006-11824747 FORWARD	1e-21
BNQA_UP_010_B07_18SEP2003_061	EE549065	1	1	10363.5	8097	8885.09	9115.2	10363.5	8097	0.356051	0.222052	0.133999	0.356051
19ACACYS_UP_002_E05_29JAN2004_039	DY003894	2	4	9513.44	10093.8	7883.72	9163.64	10093.8	7883.72	0.0854253	0.27109	0.356516	0.356516	AT4G00860	| Symbols: ATOZI1 | ATOZI1 (Arabidopsis thaliana ozone-induced protein 1) | chr4:359548-359868 REVERSE	1e-37
BNDH5DCT_UP_018_C07_27JAN2004_059	CN727564	2	6	12687.8	9908.86	11668.9	11421.9	12687.8	9908.86	0.356656	0.120778	0.235879	0.356656	AT3G04400	| Symbols: EMB2171 | EMB2171 (EMBRYO DEFECTIVE 2171); structural constituent of ribosome | chr3:1167345-1168314 FORWARD	1e-76
BNQA_UP_011_F06_18SEP2003_038	EE549161		0	9389.12	7924.25	7332.31	8215.23	9389.12	7332.31	0.244717	0.356722	0.112005	0.356722	AT1G12000	| Symbols: | pyrophosphate--fructose-6-phosphate 1-phosphotransferase beta subunit, putative / pyrophosphate-dependent 6-phosphofructose-1-kinase, putative | chr1:4050157-4053725 REVERSE	3e-09
26RDBNT_UP_007_D04_20JAN2004_026	CN735675	4	25	8843.38	10616.3	11333.8	10264.5	11333.8	8843.38	0.263612	0.35796	0.0943483	0.35796	AT3G05560	| Symbols: | structural constituent of ribosome | chr3:1614647-1615210 FORWARD	2e-40
BNQA_UP_038_E03_01OCT2003_023	EE550779		0	8499.91	7460.9	6614.16	7524.99	8499.91	6614.16	0.188098	0.36189	0.173792	0.36189
26RDBNT_UP_022_F02_22JAN2004_006	CN737038	3	9	10041	9549.43	7806.62	9132.34	10041	7806.62	0.0724112	0.363128	0.290716	0.363128	AT5G47890	| Symbols: | NADH-ubiquinone oxidoreductase B8 subunit, putative | chr5:19406032-19407635 FORWARD	1e-43
BNHA_T7_002_E11_18JUN2003_044	EE548299	2	6	7206.62	7286.41	5655.47	6716.17	7286.41	5655.47	0.0158837	0.349677	0.365561	0.365561	AT4G27130	| Symbols: | eukaryotic translation initiation factor SUI1, putative | chr4:13604820-13605531 REVERSE	1e-59
26RDBNT_UP_027_B09_23JAN2004_077	CN737456	2	17	19178.2	14873.4	16045.2	16698.9	19178.2	14873.4	0.366729	0.257318	0.109411	0.366729	AT3G49910	| Symbols: | 60S ribosomal protein L26 (RPL26A) | chr3:18515296-18515736 FORWARD	5e-57
26RDBNT_UP_006_F03_20JAN2004_021	CN735604	1	2	6788.41	5845.94	5262.88	5965.74	6788.41	5262.88	0.215638	0.367222	0.151584	0.367222	AT3G01130	| Symbols: | similar to unknown protein [Arabidopsis thaliana] (TAIR:AT5G15320.1); similar to conserved hypothetical protein [Medicago truncatula] (GB:ABE79949.1) | chr3:44721-45529 REVERSE	3e-23
9RDBNGA_UP_023_E10_30SEP2003_072	EE542496	2	7	8541.41	10039.2	7767.5	8782.69	10039.2	7767.5	0.233095	0.137023	0.370118	0.370118	AT4G37830	| Symbols: | cytochrome c oxidase-related | chr4:17787666-17788756 REVERSE	2e-51
EX4PLC_UP_021_B03_08MAY2003_015	N/A	2	3	21948.1	23226.5	17952.6	21042.4	23226.5	17952.6	0.0816764	0.289901	0.371578	0.371578
BNDH5DCT_UP_027_B07_27JAN2004_061	EE462516	1	2	5226.5	6766.34	6613.34	6202.06	6766.34	5226.5	0.37253	0.339535	0.0329955	0.37253	AT2G03680	| Symbols: SKU6, SPR1 | SPR1 (SPIRAL1) | chr2:1121395-1121847 FORWARD	5e-33
BNDH4DCT_UP_017_B10_17DEC2004_078	DY006274	4	15	8526.62	10937.2	11041.9	10168.6	11041.9	8526.62	0.359195	0.372947	0.0137512	0.372947	AT3G13280	| Symbols: | similar to zinc finger protein-related [Arabidopsis thaliana] (TAIR:AT3G62850.1); similar to Os12g0162900 [Oryza sativa (japonica cultivar-group)] (GB:NP_001066226.1); similar to Os07g0637200 [Oryza sativa (japonica cultivar-group)] (GB:NP_001060400.1); contains InterPro domain Protein of unknown function DUF537; (InterPro:IPR007491) | chr3:4295334-4297007 REVERSE	2e-37
9RDBNGA_UP_035_C07_03DEC2003_059	EE543094	1	9	18639.4	21080.1	16269.3	18662.9	21080.1	16269.3	0.177528	0.196205	0.373733	0.373733
BNQA_UP_028_H01_24SEP2003_001	EE550229		0	8912.03	6868.32	8414.38	8064.91	8912.03	6868.32	0.375797	0.0828982	0.292899	0.375797	AT2G34250	| Symbols: | protein translocase | chr2:14469714-14471651 FORWARD	1e-26
24RDBNH_UP_013_F04_22DEC2003_022	CN730912	5	17	7858	9814.92	7560	8410.97	9814.92	7560	0.320815	0.0557759	0.376591	0.376591
BNQA_UP_042_G08_01OCT2003_052	EE551037	1	1	12930.1	9937.86	11638.5	11502.2	12930.1	9937.86	0.37973	0.151827	0.227902	0.37973	AT4G13430	| Symbols: | aconitase family protein / aconitate hydratase family protein | chr4:7804190-7807785 REVERSE	3e-94
8RDBRH_UP_024_H10_17SEP2003_066	DY013510	1	2	6852.56	6568.02	5262.03	6227.54	6852.56	5262.03	0.0611852	0.381024	0.319839	0.381024	AT1G67350	| Symbols: | unknown protein | chr1:25239580-25240446 FORWARD	2e-16
BNHA_T7_001_F08_18JUN2003_027	EE548216	3	21	11334.5	8679.02	9857.5	9957.02	11334.5	8679.02	0.38512	0.201431	0.183689	0.38512	AT3G04920	| Symbols: | 40S ribosomal protein S24 (RPS24A) | chr3:1360995-1362071 FORWARD	3e-63
13JKBNM2_UP_013_D02_11DEC2003_010	ES264276	2	6	6589.94	8381.9	8623.59	7865.14	8623.59	6589.94	0.347012	0.388024	0.0410126	0.388024
24RDBNH_UP_003_H03_19DEC2003_017	CN730031	2	3	6970.12	5800.68	5320.48	6030.43	6970.12	5320.48	0.264963	0.389627	0.124664	0.389627	AT2G45695	| Symbols: | similar to putative ubiquitin-related modifier [Oryza sativa (japonica cultivar-group)] (GB:BAC84286.1); similar to Os07g0466300 [Oryza sativa (japonica cultivar-group)] (GB:NP_001059588.1); contains domain MoaD/ThiS (SSF54285); contains domain SUBFAMILY NOT NAMED (PTHR14986:SF3); contains domain FAMILY NOT NAMED (PTHR14986) | chr2:18833117-18833818 FORWARD	3e-39
25RDBNM_UP_006_C10_15JAN2004_076	CN732998	2	7	12280.1	16100.5	15771.9	14717.5	16100.5	12280.1	0.390785	0.361035	0.02975	0.390785	AT5G42300	| Symbols: UBL5 | ubiquitin family protein | chr5:16930839-16931060 REVERSE	1e-37
25RDBNM_UP_023_F06_19JAN2004_038	CN734409	4	13	11509.7	8769.88	9642.19	9973.91	11509.7	8769.88	0.392216	0.255412	0.136804	0.392216	AT4G39200	| Symbols: | 40S ribosomal protein S25 (RPS25E) | chr4:18257458-18258458 FORWARD	1e-33
BNHA_T7_002_C09_18JUN2003_038	EE548275	1	1	7708.34	10125.3	9220.09	9017.9	10125.3	7708.34	0.393465	0.258361	0.135105	0.393465	AT2G46505	| Symbols: SDH4 | SDH4 (Succinate dehydrogenase subunit 4) | chr2:19097085-19097540 REVERSE	1e-40
11FGYSDB_UP_005_C06_17OCT2003_044	CN729498	2	4	6805.44	7251.72	5512.22	6523.13	7251.72	5512.22	0.0916352	0.304055	0.39569	0.39569	AT3G11780	| Symbols: | MD-2-related lipid recognition domain-containing protein / ML domain-containing protein | chr3:3724332-3725482 REVERSE	9e-65
9RDBNGA_UP_041_E08_03DEC2003_056	EE543601	1	7	7126.91	5417.04	6036.16	6193.37	7126.91	5417.04	0.39577	0.239646	0.156125	0.39577
4ETGS72H_UP_001_G02_16MAY2003_002	CN726914	4	4	7658.06	6061.47	5818.41	6512.65	7658.06	5818.41	0.337313	0.396355	0.0590428	0.396355
BNHA_T7_007_A11_06JUN2003_048	EE548390	6	17	16992.8	15505.9	20430.4	17643	20430.4	15505.9	0.132105	0.265801	0.397906	0.397906	AT1G54690	| Symbols: | histone H2A, putative | chr1:20418274-20418873 REVERSE	5e-49
25RDBNM_UP_006_H10_15JAN2004_066	CN733056	4	13	19973.6	15157	19724	18284.9	19973.6	15157	0.398107	0.0181395	0.379968	0.398107	AT3G53430	| Symbols: | 60S ribosomal protein L12 (RPL12B) | chr3:19820873-19821373 REVERSE	4e-86
16ACDHDS_UP_003_H04_08APR2004_018	CX279928	1	1	6969.97	5288.99	6506.25	6255.07	6969.97	5288.99	0.39816	0.0993259	0.298834	0.39816	AT3G48000	| Symbols: ALDH2, ALDH2B4 | ALDH2B4 (ALDEHYDE DEHYDROGENASE 2); 3-chloroallyl aldehyde dehydrogenase/ aldehyde dehydrogenase (NAD) | chr3:17728067-17730828 REVERSE	1e-88
BNQA_UP_008_C01_18SEP2003_011	EE548939	3	4	8236.81	6230.71	6541.84	7003.12	8236.81	6230.71	0.40269	0.332389	0.0703011	0.40269	AT4G31700	| Symbols: RPS6 | RPS6 (RIBOSOMAL PROTEIN S6) | chr4:15346312-15347081 REVERSE	4e-54
BNDH5DCT_UP_028_G04_27jAN2004_020	EE462656	1	1	6774.34	5108.79	6041.03	5974.72	6774.34	5108.79	0.407099	0.165286	0.241813	0.407099	AT4G28440	| Symbols: | DNA-binding protein-related | chr4:14060060-14060976 FORWARD	1e-63
3ETMS_UP_002_B10_10JUN2003_039	CN726281	1	10	7686.06	7742.87	5831.03	7086.65	7742.87	5831.03	0.0106229	0.398494	0.409117	0.409117	AT1G51650	| Symbols: | ATP synthase epsilon chain, mitochondrial | chr1:19156348-19157309 FORWARD	3e-31
26RDBNT_UP_008_H10_20JAN2004_066	CN735823	3	7	6823.75	5130.21	5129.34	5694.44	6823.75	5129.34	0.411546	0.411791	0.0002445	0.411791	AT1G23410	| Symbols: | ubiquitin extension protein, putative / 40S ribosomal protein S27A (RPS27aA) | chr1:8314929-8315399 FORWARD	6e-70
24RDBNH_UP_030_C09_12JAN2004_075	CN732454	6	39	20358.5	20851.1	27129.7	22779.8	27129.7	20358.5	0.0344929	0.414241	0.379748	0.414241	AT1G70600	| Symbols: | 60S ribosomal protein L27A (RPL27aC) | chr1:26624831-26625271 REVERSE	4e-41
24RDBNH_UP_014_H08_22DEC2003_050	CN731028	5	12	10429.8	7820.82	8234.12	8828.25	10429.8	7820.82	0.415321	0.341026	0.0742946	0.415321	AT2G39460	| Symbols: RPL23A, ATRPL23A | ATRPL23A (RIBOSOMAL PROTEIN L23A); RNA binding / structural constituent of ribosome | chr2:16482127-16482982 FORWARD	5e-48
BNDH5DCT_UP_008_D02_16DEC2003_010	EE461368	5	14	27418.7	20544.4	22179	23380.7	27418.7	20544.4	0.416415	0.305963	0.110452	0.416415	AT1G75950	| Symbols: ASK1, ATSKP1, SKP1A, UIP1, SKP1 | SKP1 (ARABIDOPSIS SKP1 HOMOLOGUE); ubiquitin-protein ligase | chr1:28520376-28521115 FORWARD	2e-76
26RDBNT_UP_017_G08_21JAN2004_052	CN736624	7	23	8364.75	11003.1	11179.2	10182.3	11179.2	8364.75	0.395517	0.418421	0.0229043	0.418421	AT5G59850	| Symbols: | 40S ribosomal protein S15A (RPS15aF) | chr5:24129725-24130310 REVERSE	7e-70
BNQA_UP_040_A05_01OCT2003_047	EE550879	1	7	20536.9	27494.7	20718.7	22916.8	27494.7	20536.9	0.420938	0.0127159	0.408222	0.420938	ATMG00220	| Symbols: COB | Mitochondrial apocytochrome b (cob) gene encodes a subunit of the ubiquinol-cytochrome c oxidoreductase and is part of a 5 kb transcript. The transcript also contains a pseudogene for ribosomal protein S14 called RPS15 and a tRNA(Ser) gene. Both the Cob and RPS15 genes are edited in the transcript. | chrM:60235-61416 FORWARD	1e-53
24RDBNH_UP_007_D06_19DEC2003_042	CN730346	1	4	7370.38	5597.65	5498.97	6155.67	7370.38	5498.97	0.396916	0.422577	0.0256612	0.422577	AT5G47570	| Symbols: | similar to hypothetical protein 25.t00006 [Brassica oleracea] (GB:ABD64969.1); similar to hypothetical protein 26.t00015 [Brassica oleracea] (GB:ABD64995.1) | chr5:19310095-19311892 REVERSE	1e-56
4ETGS72H_UP_001_E12_16MAY2003_044	CN726901	1	9	33706.2	30656.2	24975.9	29779.4	33706.2	24975.9	0.136834	0.432479	0.295645	0.432479	AT1G65980	| Symbols: TPX1 | TPX1 (THIOREDOXIN-DEPENDENT PEROXIDASE 1); antioxidant | chr1:24563187-24564416 REVERSE	3e-76
BNQA_UP_015_A01_18SEP2003_015	EE549374	6	18	5069.41	6842.83	6047.31	5986.52	6842.83	5069.41	0.432776	0.254477	0.178299	0.432776	AT1G76200	| Symbols: | similar to conserved hypothetical protein [Medicago truncatula] (GB:ABE89059.1) | chr1:28598245-28598874 FORWARD	5e-24
9RDBNGA_UP_043_A09_05DEC2003_079	EE543723	6	31	20701.5	15317.6	16811	17610	20701.5	15317.6	0.434546	0.300332	0.134213	0.434546	AT5G02960	| Symbols: | 40S ribosomal protein S23 (RPS23B) | chr5:693278-694394 REVERSE	1e-77
19ACACYS_UP_010_E06_29JAN2004_040	DY004551	1	1	7127.84	7336.87	9633.69	8032.8	9633.69	7127.84	0.0416987	0.434622	0.392924	0.434622	AT3G22630	| Symbols: PRCGB, PBD1 | PBD1 (PROTEASOME SUBUNIT PRGB); peptidase | chr3:8009716-8010781 REVERSE	1e-108
24RDBNH_UP_024_G05_12JAN2004_035	CN731939	5	15	36534.8	35956.3	48600.3	40363.8	48600.3	35956.3	0.0230248	0.411696	0.434721	0.434721	AT4G00810	| Symbols: | 60S acidic ribosomal protein P1 (RPP1B) | chr4:346179-346957 REVERSE	2e-28
19ACACYS_UP_007_A11_29JAN2004_095	DY004294	1	5	29358	26081.1	35385.6	30274.9	35385.6	26081.1	0.170751	0.269408	0.440159	0.440159	AT3G18130	| Symbols: | guanine nucleotide-binding family protein / activated protein kinase C receptor (RACK1) | chr3:6211115-6212377 REVERSE	1e-104
BNDH5DCT_UP_016_G12_26JAN2004_084	EE461790	1	1	7580.97	5584.34	7546.53	6903.95	7580.97	5584.34	0.440996	0.00656855	0.434428	0.440996	AT1G48920	| Symbols: ATNUC-L1, PARL1 | nucleolin, putative | chr1:18101854-18105090 FORWARD	1e-10
24RDBNH_UP_016_G12_09JAN2004_084	CN731205	2	3	5295.66	7257.35	6718.19	6423.73	7257.35	5295.66	0.454632	0.343263	0.11137	0.454632	AT5G45130	| Symbols: AtRab5A, AtRABF2a, Rha1, RHA1 | RHA1 | chr5:18261722-18263287 FORWARD	3e-83
24RDBNH_UP_025_H07_12JAN2004_049	CN732048	4	19	26580.6	19368.6	23999.4	23316.2	26580.6	19368.6	0.456654	0.147374	0.309279	0.456654	AT3G60540	| Symbols: | sec61beta family protein | chr3:22386107-22386352 REVERSE	4e-18
24RDBNH_UP_022_C07_12JAN2004_059	CN731708	10	38	14536.4	10591.5	12204	12444	14536.4	10591.5	0.456763	0.252317	0.204446	0.456763	AT5G27700	| Symbols: | 40S ribosomal protein S21 (RPS21C) | chr5:9807536-9808052 REVERSE	1e-39
BNQA_UP_050_C08_02OCT2003_060	EE551250	1	1	8656.16	7093.74	6291.97	7347.29	8656.16	6291.97	0.28718	0.460215	0.173035	0.460215
10FGYSUA_UP_005_D11_16OCT2003_089	CN729072	1	4	8342.53	6260.63	6060.94	6888.03	8342.53	6060.94	0.414178	0.460944	0.0467662	0.460944	AT5G50920	| Symbols: ATHSP93-V, HSP93-V, CLPC, DCA1 | CLPC (HEAT SHOCK PROTEIN 93-V); ATP binding / ATPase | chr5:20732936-20737026 REVERSE	3e-90
4ETGS72H_UP_006_B04_11JUN2003_015	EE433411	4	8	7043.12	5075.97	6137.56	6085.55	7043.12	5075.97	0.472533	0.19855	0.273984	0.472533	AT3G22845	| Symbols: | emp24/gp25L/p24 protein-related | chr3:8087380-8088557 FORWARD	1e-88
BNQA_UP_026_D05_22SEP2003_041	EE550059		0	6488.78	6188.34	8591.12	7089.42	8591.12	6188.34	0.0683951	0.4049	0.473295	0.473295	AT1G06760	| Symbols: | histone H1, putative | chr1:2076686-2077615 REVERSE	1e-09
17ACDHMS_UP_009_F05_28JAN2004_037	EE404390	2	2	19344.8	26329.8	27000.3	24225	27000.3	19344.8	0.444752	0.481036	0.0362836	0.481036	AT1G79550	| Symbols: PGK | PGK (PHOSPHOGLYCERATE KINASE) | chr1:29929240-29931188 REVERSE	2e-76
9RDBNGA_UP_012_E01_29SEP2003_007	EE542060	1	3	5969.59	8340.5	7666.03	7325.38	8340.5	5969.59	0.482502	0.360847	0.121655	0.482502	AT5G65260	| Symbols: | polyadenylate-binding protein family protein / PABP family protein | chr5:26097727-26100210 REVERSE	9e-96
24RDBNH_UP_028_G12_12JAN2004_084	CN732316	1	1	14536.3	16376.7	20390.8	17101.3	20390.8	14536.3	0.171984	0.488258	0.316273	0.488258	AT5G57290	| Symbols: | 60S acidic ribosomal protein P3 (RPP3B) | chr5:23224275-23225061 REVERSE	1e-30
BNHA_T7_011_C02_06JUN2003_006	EE548491	5	45	27583.6	19984.7	19661.4	22409.9	27583.6	19661.4	0.464917	0.488446	0.0235289	0.488446	AT3G53020	| Symbols: RPL24B, RPL24, STV1 | STV1 (SHORT VALVE1); structural constituent of ribosome | chr3:19671727-19672890 REVERSE	5e-57
3ETMS_UP_001_C11_10JUN2003_046	CN726203	2	5	9185.94	12184.5	12944.1	11438.2	12944.1	9185.94	0.407545	0.494795	0.0872499	0.494795	AT1G79930	| Symbols: HSP91 | HSP91 (Heat shock protein 91) | chr1:30068674-30071960 REVERSE	3e-89
24RDBNH_UP_024_F06_12JAN2004_038	CN731929	1	2	6195.91	8731.39	6365	7097.43	8731.39	6195.91	0.494896	0.0388452	0.456051	0.494896	AT1G52740	| Symbols: | histone H2A, putative | chr1:19649077-19649889 FORWARD	9e-68
25RDBNM_UP_028_H04_19JAN2004_018	CN734891	2	5	10023.5	7110.29	7461.91	8198.58	10023.5	7110.29	0.49541	0.425775	0.069635	0.49541	AT5G56710	| Symbols: | 60S ribosomal protein L31 (RPL31C) | chr5:22961229-22961993 REVERSE	2e-49
6ETGS6H_UP_002_D06_16MAY2003_021	EE439619	3	9	9565.12	9691.91	6868.06	8708.37	9691.91	6868.06	0.0189978	0.477881	0.496878	0.496878	AT5G05370	| Symbols: | ubiquinol-cytochrome C reductase complex ubiquinone-binding protein, putative / ubiquinol-cytochrome C reductase complex 8.2 kDa protein, putative | chr5:1590978-1591870 REVERSE	1e-34
BNHA_T7_003_B06_24JUN2003_023	EE548336		0	11260.5	9737.86	13773.9	11590.8	13773.9	9737.86	0.2096	0.290661	0.500261	0.500261
BNDH5DCT_UP_007_E02_16DEC2003_008	CN727202	1	2	13596	9573.39	11389.8	11519.7	13596	9573.39	0.50608	0.255434	0.250646	0.50608	AT2G28000	| Symbols: CH-CPN60A, SLP, CPN60A | CPN60A (chloroplast / 60 kDa chaperonin alpha subunit); ATP binding / protein binding / unfolded protein binding | chr2:11933680-11936261 FORWARD	2e-86
BNQA_UP_010_D11_18SEP2003_089	EE549084		0	8875.81	12615.5	9400.03	10297.1	12615.5	8875.81	0.507242	0.0827869	0.424455	0.507242
9RDBNGA_UP_011_F08_29SEP2003_054	EE541992	1	1	5211.41	7415.13	5800.56	6142.37	7415.13	5211.41	0.508799	0.15452	0.354279	0.508799	AT3G10920	| Symbols: MEE33, MSD1 | MSD1 (MANGANESE SUPEROXIDE DISMUTASE 1); manganese superoxide dismutase | chr3:3418020-3419586 FORWARD	1e-66
24RDBNH_UP_008_D10_19DEC2003_074	CN730445	10	24	11458.8	8022.62	8560.78	9347.38	11458.8	8022.62	0.514304	0.420635	0.0936686	0.514304	AT5G56670	| Symbols: | 40S ribosomal protein S30 (RPS30C) | chr5:22952639-22953207 REVERSE	8e-24
10FGYSUA_UP_003_B07_17OCT2003_061	CN728869	2	7	6566.47	8238.57	9386.44	8063.82	9386.44	6566.47	0.327275	0.51546	0.188185	0.51546
26RDBNT_UP_027_D01_23JAN2004_009	CN737472	2	15	5536.66	7946.54	6099.42	6527.54	7946.54	5536.66	0.521312	0.139657	0.381655	0.521312	AT5G08290	| Symbols: YLS8 | YLS8 (yellow-leaf-specific gene 8); catalytic | chr5:2666044-2666937 FORWARD	1e-78
BNQA_UP_016_H09_22SEP2003_065	EE549509	2	9	8166.5	10081.2	6995.41	8414.36	10081.2	6995.41	0.303872	0.22331	0.527182	0.527182	AT3G17820	| Symbols: ATGSKB6 | ATGSKB6 (Arabidopsis thaliana glutamine synthase clone KB6); glutamate-ammonia ligase | chr3:6097509-6099414 FORWARD	8e-35
9RDBNGA_UP_011_H10_29SEP2003_066	EE542016	2	2	5299.78	7652.8	6429.59	6460.72	7652.8	5299.78	0.530055	0.278795	0.25126	0.530055	AT1G13060	| Symbols: PBE1 | PBE1 (20S proteasome beta subunit E1); peptidase | chr1:4452639-4454661 FORWARD	1e-93
25RDBNM_UP_020_H08_16JAN2004_050	CN734157	1	4	7481	8132.36	5622.28	7078.55	8132.36	5622.28	0.120444	0.412076	0.532519	0.532519	AT1G78370	| Symbols: ATGSTU20 | ATGSTU20 (Arabidopsis thaliana Glutathione S-transferase (class tau) 20); glutathione transferase | chr1:29489321-29490097 REVERSE	1e-105
9RDBNGA_UP_009_G08_25SEP2003_052	EE541830	8	40	32121	41532.1	46501.8	40051.6	46501.8	32121	0.370707	0.53377	0.163062	0.53377	AT1G66580	| Symbols: | 60S ribosomal protein L10 (RPL10C) | chr1:24842871-24844102 FORWARD	1e-107
24RDBNH_UP_024_B08_12JAN2004_062	CN731884	3	4	26617.4	18336	20184.4	21712.6	26617.4	18336	0.537688	0.399129	0.138559	0.537688	AT5G39740	| Symbols: | 60S ribosomal protein L5 (RPL5B) | chr5:15920593-15922413 FORWARD	8e-11
9RDBNGA_UP_010_C04_29SEP2003_028	EE541869	1	4	6343.5	8245.52	9213.19	7934.07	9213.19	6343.5	0.378331	0.538421	0.16009	0.538421	AT5G39740	| Symbols: | 60S ribosomal protein L5 (RPL5B) | chr5:15920593-15922413 FORWARD	7e-91
26RDBNT_UP_030_G04_23JAN2004_020	CN737773	2	2	7437.44	9561.83	10830.8	9276.67	10830.8	7437.44	0.362481	0.542256	0.179774	0.542256	AT4G23630	| Symbols: BTI1 | BTI1 (VIRB2-INTERACTING PROTEIN 1) | chr4:12318080-12319584 FORWARD	7e-86
24RDBNH_UP_008_H06_19DEC2003_034	CN730486	4	8	5301.19	6382.94	7724.19	6469.44	7724.19	5301.19	0.267907	0.543068	0.275161	0.543068	AT3G12390	| Symbols: | nascent polypeptide associated complex alpha chain protein, putative / alpha-NAC, putative | chr3:3942351-3943602 FORWARD	8e-44
8RDBRH_UP_001_A09_25JUL2003_079	DY008873	6	22	8771.09	12820.6	12297.9	11296.5	12820.6	8771.09	0.547637	0.487584	0.0600533	0.547637	AT2G05220	| Symbols: | structural constituent of ribosome | chr2:1894754-1895176 REVERSE	2e-62
24RDBNH_UP_027_C08_12JAN2004_060	CN732173	2	2	12290.8	8408.18	8647.59	9782.21	12290.8	8408.18	0.547718	0.507213	0.0405052	0.547718	AT3G12490	| Symbols: | cysteine protease inhibitor, putative / cystatin, putative | chr3:3960530-3961883 REVERSE	8e-87
8RDBRH_UP_017_C08_16SEP2003_060	DY010142	1	6	10864.6	11970.5	15931.2	12922.1	15931.2	10864.6	0.139857	0.552227	0.412369	0.552227	AT2G28190	| Symbols: CZSOD2, CSD2 | CSD2 (COPPER/ZINC SUPEROXIDE DISMUTASE 2); copper, zinc superoxide dismutase | chr2:12021625-12023380 FORWARD	1e-74
9RDBNGA_UP_013_D12_29SEP2003_090	EE542131		0	8563.28	5799.66	7545.75	7302.9	8563.28	5799.66	0.562196	0.182499	0.379696	0.562196
24RDBNH_UP_004_F12_19DEC2003_086	CN730106	1	38	61895.6	42926.4	41750.1	48857.4	61895.6	41750.1	0.527971	0.568058	0.0400872	0.568058	AT2G03931	| Symbols: | Encodes a defensin-like (DEFL) family protein. | chr2:1214425-1214840 FORWARD	4e-13
9RDBNGA_UP_011_E12_29SEP2003_088	EE541984	4	19	19927.1	14170.7	13419.5	15839.1	19927.1	13419.5	0.491814	0.570398	0.0785837	0.570398	AT5G23740	| Symbols: RPS11-BETA | RPS11-BETA (RIBOSOMAL PROTEIN S11-BETA); structural constituent of ribosome | chr5:8008254-8009333 REVERSE	6e-75
26RDBNT_UP_002_G02_19JAN2004_004	CN735244	2	9	5319.16	7538.67	7915.56	6924.46	7915.56	5319.16	0.503113	0.573494	0.0703816	0.573494	AT2G19760	| Symbols: PFN1, PRF1 | PFN1/PRF1 (PROFILIN 1); actin binding | chr2:8524156-8525149 REVERSE	3e-66
13JKBNM2_UP_004_B01_21NOV2003_013	CN728386	5	11	6969.75	10428.2	9316.5	8904.8	10428.2	6969.75	0.581306	0.418681	0.162625	0.581306	AT4G34670	| Symbols: | 40S ribosomal protein S3A (RPS3aB) | chr4:16548729-16550227 FORWARD	1e-114
26RDBNT_UP_011_D05_20JAN2004_041	CN736044	3	50	36086.9	54096	48033.9	46072.3	54096	36086.9	0.584046	0.412577	0.171469	0.584046	AT3G16640	| Symbols: TCTP | TCTP (TRANSLATIONALLY CONTROLLED TUMOR PROTEIN) | chr3:5669715-5670735 REVERSE	2e-74
9RDBNGA_UP_045_G02_05DEC2003_004	EE543930	1	1	6675.31	5065.8	7601.34	6447.49	7601.34	5065.8	0.398046	0.187419	0.585465	0.585465
BNQA_UP_017_B09_18SEP2003_077	EE549526	1	2	7683.75	5864.07	5111.75	6219.86	7683.75	5111.75	0.389908	0.587993	0.198085	0.587993	AT3G01130	| Symbols: | similar to unknown protein [Arabidopsis thaliana] (TAIR:AT5G15320.1); similar to conserved hypothetical protein [Medicago truncatula] (GB:ABE79949.1) | chr3:44721-45529 REVERSE	4e-23
BNHA_T7_007_E03_06JUN2003_012	EE548417	5	12	6258.91	9216.59	9412.12	8295.87	9412.12	6258.91	0.558322	0.58861	0.0302875	0.58861	AT4G34720	| Symbols: VHA-C1, ATVHA-C1, AVA-P1 | AVA-P1 (vacuolar H+-pumping ATPase 16 kDa proteolipid subunit 1); ATPase/ hydrogen ion transporting ATPase, rotational mechanism | chr4:16568228-16569170 REVERSE	1e-58
25RDBNM_UP_028_G09_19JAN2004_067	CN734885	3	9	5158.56	7785	5547.28	6163.61	7785	5158.56	0.593728	0.104812	0.488916	0.593728	AT1G04750	| Symbols: VAMP721, ATVAMP721, AT VAMP7B, VAMP7B | VAMP7B (VESICLE-ASSOCIATED MEMBRANE PROTEIN 7B) | chr1:1331856-1333425 REVERSE	8e-95
24RDBNH_UP_018_H07_09JAN2004_049	CN731388	2	3	10609.3	7024.27	7932.91	8522.16	10609.3	7024.27	0.594912	0.41941	0.175502	0.594912
BNDH5DCT_UP_029_B07_27JAN2004_061	EE462694	1	2	7010.16	9041.49	10631.2	8894.28	10631.2	7010.16	0.367114	0.600784	0.23367	0.600784
26RDBNT_UP_018_C03_21JAN2004_027	CN736664	7	34	13091.3	9338.21	8617.81	10349.1	13091.3	8617.81	0.487395	0.60322	0.115825	0.60322	AT5G59890	| Symbols: ADF4 | ADF4 (ACTIN DEPOLYMERIZING FACTOR 4); actin binding | chr5:24139771-24140822 FORWARD	2e-74
9RDBNGA_UP_038_E06_03DEC2003_040	EE543349	3	6	11127.8	7313.98	7581.19	8674.33	11127.8	7313.98	0.605441	0.553674	0.0517664	0.605441	AT1G66260	| Symbols: | RNA and export factor-binding protein, putative | chr1:24699558-24701546 REVERSE	1e-27
24RDBNH_UP_006_H09_19DEC2003_065	CN730307	3	9	10447.2	13525.9	15984.8	13319.3	15984.8	10447.2	0.372603	0.613586	0.240982	0.613586	AT5G15650	| Symbols: REVERSIBLY GLYCOSYLATED POLYPEPTIDE 2, RGP2 | RGP2 (Reversibly glycosylated polypeptide-3); DNA binding / alpha-1,4-glucan-protein synthase (UDP-forming) | chr5:5092206-5094096 FORWARD	6e-76
BNDH5DCT_UP_020_C07_26JAN2004_059	CN727628	4	10	9742.2	6359.63	6544.94	7548.92	9742.2	6359.63	0.615305	0.573868	0.0414365	0.615305	AT4G29735	| Symbols: | similar to hypothetical protein [Gossypium hirsutum] (GB:CAE75665.1); similar to Os06g0567000 [Oryza sativa (japonica cultivar-group)] (GB:NP_001057897.1); contains InterPro domain Protein of unknown function UPF0197; (InterPro:IPR007915) | chr4:14562968-14564283 REVERSE	3e-15
25RDBNM_UP_007_H10_15JAN2004_066	CN733142	5	21	11139.3	7888.34	7262.87	8763.51	11139.3	7262.87	0.497866	0.617049	0.119183	0.617049	AT1G15820	| Symbols: CP24, LHCB6 | LHCB6 (LIGHT HARVESTING COMPLEX PSII); chlorophyll binding | chr1:5446680-5447671 REVERSE	2e-83
17ACDHMS_UP_003_A02_28JAN2004_016	CN725855	3	4	10761.1	7014.45	8046.81	8607.45	10761.1	7014.45	0.617422	0.419335	0.198087	0.617422	AT2G30050	| Symbols: | transducin family protein / WD-40 repeat family protein | chr2:12832617-12833525 FORWARD	1e-43
17ACDHMS_UP_005_B09_28JAN2004_077	CN726043	27	53	10179.6	6631.92	6883.03	7898.17	10179.6	6631.92	0.618178	0.56456	0.0536185	0.618178	AT5G08690	| Symbols: | ATP synthase beta chain 2, mitochondrial | chr5:2825740-2828353 FORWARD	5e-43
8RDBRH_UP_015_E01_16SEP2003_007	DY009983	1	13	22836.2	14826.3	16252.8	17971.8	22836.2	14826.3	0.623166	0.490636	0.13253	0.623166	AT5G23740	| Symbols: RPS11-BETA | RPS11-BETA (RIBOSOMAL PROTEIN S11-BETA); structural constituent of ribosome | chr5:8008254-8009333 REVERSE	1e-42
BNDH5DCT_UP_005_A11_16DEC2003_095	EE461200	2	4	18318.7	12841	11868.7	14342.8	18318.7	11868.7	0.512552	0.626154	0.113602	0.626154	AT3G22630	| Symbols: PRCGB, PBD1 | PBD1 (PROTEASOME SUBUNIT PRGB); peptidase | chr3:8009716-8010781 REVERSE	1e-107
17ACDHMS_UP_003_B05_28JAN2004_045	CN725869	1	1	5165.53	5121.96	7917.43	6068.31	7917.43	5121.96	0.0122218	0.616116	0.628338	0.628338	AT1G15690	| Symbols: ATAVP3, AVP-3, AVP1 | AVP1 (vacuolar-type H+-pumping pyrophosphatase 1); ATPase | chr1:5399110-5402180 FORWARD	1e-63
26RDBNT_UP_024_G01_22JAN2004_003	CN737233	4	18	11499.3	7730.41	7419.72	8883.15	11499.3	7419.72	0.572931	0.632111	0.0591804	0.632111	AT3G06680	| Symbols: | 60S ribosomal protein L29 (RPL29B) | chr3:2114408-2114883 REVERSE	4e-31
12JKBNM1_UP_004_G12_19NOV2003_084	CN728031	2	3	11564.2	9561.21	7438.12	9521.17	11564.2	7438.12	0.274398	0.636653	0.362255	0.636653	AT4G20150	| Symbols: | similar to unknown protein [Phytophthora infestans] (GB:AAY43427.1); similar to Os07g0498300 [Oryza sativa (japonica cultivar-group)] (GB:NP_001059709.1) | chr4:10888539-10889510 REVERSE	2e-33
8RDBRH_UP_025_B10_17SEP2003_078	DY013532	4	22	9405.97	10401.9	14712.3	11506.7	14712.3	9405.97	0.145196	0.645376	0.50018	0.645376	AT5G48760	| Symbols: | 60S ribosomal protein L13A (RPL13aD) | chr5:19788541-19789912 REVERSE	1e-111
26RDBNT_UP_015_A11_21JAN2004_095	CN736373	2	4	12173.9	7782.9	8088.38	9348.39	12173.9	7782.9	0.645413	0.58987	0.0555422	0.645413	AT4G39200	| Symbols: | 40S ribosomal protein S25 (RPS25E) | chr4:18257458-18258458 FORWARD	2e-33
BNQA_UP_022_B05_22SEP2003_045	EE549853	1	1	6204.12	6360.37	9716.34	7426.94	9716.34	6204.12	0.0358821	0.647186	0.611304	0.647186
BNZDA_T7_009_D12_29MAY2003_045	EE569469	2	6	35388.7	22572.6	24897.5	27619.6	35388.7	22572.6	0.648714	0.507286	0.141428	0.648714	AT5G56030	| Symbols: ERD8, HSP81-2 | HSP81-2 (EARLY-RESPONSIVE TO DEHYDRATION 8); ATP binding | chr5:22704149-22706659 FORWARD	5e-25
25RDBNM_UP_021_H01_16JAN2004_001	CN734243	2	16	13349.4	17595.1	20933.2	17292.6	20933.2	13349.4	0.398405	0.649024	0.250619	0.649024	AT1G08830	| Symbols: CSD1 | CSD1 (copper/zinc superoxide dismutase 1) | chr1:2827703-2829056 FORWARD	1e-80
9RDBNGA_UP_005_H09_25SEP2003_065	EE541625	5	47	27928.3	30248.7	43813.3	33996.8	43813.3	27928.3	0.115145	0.649642	0.534497	0.649642	AT4G34870	| Symbols: ATCYP1, ROC5 | ROC5 (ROTAMASE CYP 5); peptidyl-prolyl cis-trans isomerase | chr4:16614456-16614974 FORWARD	5e-68
BNDH5DCT_UP_008_D11_16DEC2003_089	CN727233	1	1	9803.97	6227.55	9269.59	8433.7	9803.97	6227.55	0.654702	0.0808598	0.573842	0.654702	AT1G07670	| Symbols: | calcium-transporting ATPase 4, endoplasmic reticulum-type (ECA4) | chr1:2370302-2373335 REVERSE	3e-64
26RDBNT_UP_003_A05_20JAN2004_047	CN735269	4	28	20496.1	21474.7	13638.3	18536.4	21474.7	13638.3	0.0672913	0.587682	0.654973	0.654973	AT1G26630	| Symbols: | eukaryotic translation initiation factor 5A, putative / eIF-5A, putative | chr1:9205955-9207085 FORWARD	7e-41
9RDBNGA_UP_024_G12_30SEP2003_084	EE542577	4	43	18280.4	11605.6	11607.4	13831.1	18280.4	11605.6	0.655479	0.655253	0.000226446	0.655479	AT3G53740	| Symbols: | 60S ribosomal protein L36 (RPL36B) | chr3:19924899-19925791 REVERSE	6e-50
BNZDA_T7_017_B10_30MAY2003_039	EE569871		0	10379.1	6583.04	8975.72	8645.94	10379.1	6583.04	0.656852	0.209578	0.447274	0.656852
24RDBNH_UP_003_G11_19DEC2003_083	CN730027		0	10968	6927.64	8423.72	8773.13	10968	6927.64	0.662868	0.380775	0.282093	0.662868
24RDBNH_UP_027_E03_12JAN2004_023	CN732189	1	6	11543.6	7979.18	7274.56	8932.45	11543.6	7274.56	0.532783	0.666162	0.133379	0.666162
11FGYSDB_UP_005_H09_17OCT2003_065	CN729558	2	4	10064.1	15985.5	15460	13836.5	15985.5	10064.1	0.667541	0.619321	0.0482199	0.667541	AT3G02520	| Symbols: GF14 NU, GENERAL REGULATORY FACTOR 7, GRF7 | GRF7 (General regulatory factor 7); protein phosphorylated amino acid binding | chr3:526807-527922 REVERSE	1e-106
BNDH5DCT_UP_009_E05_16DEC2003_039	CN727274	2	3	14059.5	10890.8	8840.06	11263.4	14059.5	8840.06	0.368433	0.669414	0.300981	0.669414	AT1G27330	| Symbols: | similar to unknown protein [Arabidopsis thaliana] (TAIR:AT1G27350.1); similar to membrane protein [Brassica juncea] (GB:AAT38818.1); contains InterPro domain Ribosome associated membrane RAMP4; (InterPro:IPR010580) | chr1:9493051-9493885 FORWARD	2e-32
24RDBNH_UP_028_E01_12JAN2004_007	CN732281	2	17	9940.91	6249.39	7863.22	8017.84	9940.91	6249.39	0.669662	0.338257	0.331405	0.669662	AT3G57870	| Symbols: EMB1637, AHUS5 | AHUS5 (EMBRYO DEFECTIVE 1637); ubiquitin-protein ligase | chr3:21439808-21441087 REVERSE	2e-77
26RDBNT_UP_011_A08_20JAN2004_064	CN736012	1	1	10385.7	15363.1	16601.1	14116.6	16601.1	10385.7	0.564875	0.676679	0.111804	0.676679	AT4G13930	| Symbols: SHM4 | SHM4 (SERINE HYDROXYMETHYLTRANSFERASE 4); glycine hydroxymethyltransferase | chr4:8048008-8050016 REVERSE	1e-112
9RDBNGA_UP_010_F06_29SEP2003_038	EE541905		0	8218.09	5459.36	5118.09	6265.18	8218.09	5118.09	0.590073	0.683197	0.093124	0.683197
24RDBNH_UP_001_H06_18DEC2003_034	CN729860	3	5	31768	29863.8	19716.7	27116.2	31768	19716.7	0.0891766	0.688155	0.598978	0.688155	AT2G12465	| Symbols: LCR50 | LCR50 (Low-molecular-weight cysteine-rich 50) | chr2:5062607-5062954 REVERSE	8e-10
8RDBRH_UP_025_E12_17SEP2003_088	DY013565	2	5	5539.97	8235.52	8950.31	7575.27	8950.31	5539.97	0.571981	0.69206	0.120079	0.69206	AT5G02500	| Symbols: HSP70-1, AT-HSC70-1, HSC70, HSC70-1 | HSC70-1 (heat shock cognate 70 kDa protein 1); ATP binding | chr5:554053-556332 REVERSE	1e-122
24RDBNH_UP_029_G04_12JAN2004_020	CN732403	1	1	8196.06	6321.08	5069.31	6528.82	8196.06	5069.31	0.374759	0.693141	0.318382	0.693141
24RDBNH_UP_012_H10_22DEC2003_066	CN730848		0	10399	7497.5	6424.97	8107.16	10399	6424.97	0.471963	0.694683	0.222721	0.694683	AT1G14685	| Symbols: BBR/BPC2, ATBPC2, BPC2 | BPC2 (BASIC PENTACYSTEINE 2) | chr1:5043081-5043920 FORWARD	1e-76
5ETGS9H_UP_005_B05_12JUN2003_023	EE435754	1	1	10860.7	12688.7	17619.8	13723	17619.8	10860.7	0.224434	0.698085	0.473651	0.698085	AT5G61790	| Symbols: | calnexin 1 (CNX1) | chr5:24844620-24846868 REVERSE	3e-58
26RDBNT_UP_001_G01_19JAN2004_003	CN735152		0	11427.7	18608.2	16912.3	15649.4	18608.2	11427.7	0.703397	0.565537	0.137861	0.703397
17ACDHMS_UP_008_F01_28JAN2004_005	EE404298	7	11	11005.7	6750.28	9625.66	9127.22	11005.7	6750.28	0.705233	0.193297	0.511937	0.705233	AT2G42680	| Symbols: MBF1A, ATMBF1A | ATMBF1A/MBF1A (MULTIPROTEIN BRIDGING FACTOR 1A); DNA binding / transcription coactivator | chr2:17782049-17783193 FORWARD	5e-69
26RDBNT_UP_006_H05_20JAN2004_033	CN735630	5	36	8281.25	10953.5	13521.5	10918.8	13521.5	8281.25	0.403472	0.707335	0.303863	0.707335	AT2G37470	| Symbols: | histone H2B, putative | chr2:15743910-15744326 FORWARD	1e-41
24RDBNH_UP_019_G06_09JAN2004_036	CN731470	1	3	10349.8	6239	6693.06	7760.61	10349.8	6239	0.730208	0.628858	0.101351	0.730208	AT2G24940	| Symbols: ATMAPR2 | ATMAPR2 (ARABIDOPSIS THALIANA MEMBRANE-ASSOCIATED PROGESTERONE BINDING PROTEIN 2); heme binding / transition metal ion binding | chr2:10616526-10616828 FORWARD	1e-49
25RDBNM_UP_007_G12_15JAN2004_084	CN733133	4	6	16865.6	19101.8	28097.3	21354.9	28097.3	16865.6	0.179626	0.736349	0.556723	0.736349	AT1G72370	| Symbols: AP40, RP40, RPSAA, P40 | P40 (40S ribosomal protein SA); structural constituent of ribosome | chr1:27246810-27248504 REVERSE	1e-82
26RDBNT_UP_013_A03_21JAN2004_031	CN736185	3	3	12470.6	7450.23	10236.9	10052.6	12470.6	7450.23	0.743177	0.284754	0.458423	0.743177	AT3G53460	| Symbols: CP29 | CP29 (chloroplast 29 kDa ribonucleoprotein); RNA binding | chr3:19830716-19832401 REVERSE	6e-36
BNDH5DCT_UP_018_A05_27JAN2004_047	EE461853	2	4	11359.8	9402.33	6758.03	9173.37	11359.8	6758.03	0.272841	0.749256	0.476416	0.749256	AT3G02470	| Symbols: SAMDC | SAMDC (S-ADENOSYLMETHIONINE DECARBOXYLASE) | chr3:510230-511330 FORWARD	1e-103
4ETGS72H_UP_005_F10_11JUN2003_035	EE433375	1	1	5289.28	8900.71	7958.59	7382.86	8900.71	5289.28	0.750848	0.589442	0.161406	0.750848	AT3G18780	| Symbols: DER1, LSR2, ENL2, ACT2 | ACT2 (ACTIN 2); structural constituent of cytoskeleton | chr3:6475541-6476838 FORWARD	6e-37
8RDBRH_UP_019_D12_17SEP2003_090	DY010326	2	7	7654	12336	12916.4	10968.8	12916.4	7654	0.688591	0.754915	0.0663249	0.754915	AT4G26840	| Symbols: SUMO 1, SUMO1, SUM1 | SUM1 (SMALL UBIQUITIN-LIKE MODIFIER 1) | chr4:13497472-13498464 FORWARD	3e-44
17ACDHMS_UP_008_D09_28JAN2004_073	EE404283	2	3	10899.6	8609.7	14605.2	11371.5	14605.2	8609.7	0.340244	0.422209	0.762452	0.762452	AT3G60750	| Symbols: | transketolase, putative | chr3:22464979-22467799 FORWARD	1e-66
BNDH4DCT_UP_024_C12_17DEC2004_092	DY006854	2	3	8917.78	15209.1	9829.19	11318.7	15209.1	8917.78	0.770175	0.140387	0.629788	0.770175	AT3G52930	| Symbols: | fructose-bisphosphate aldolase, putative | chr3:19638361-19639852 REVERSE	5e-35
9RDBNGA_UP_037_A11_03DEC2003_095	EE543239	1	1	7058.28	7830.43	12048.9	8979.2	12048.9	7058.28	0.149774	0.771513	0.621739	0.771513	AT3G56860	| Symbols: UBA2A | UBA2A; AU-specific RNA binding / RNA binding | chr3:21061687-21063123 REVERSE	1e-15
13JKBNM2_UP_003_E01_21NOV2003_007	CN728328	1	8	16604.1	28209.9	28387.1	24400.3	28387.1	16604.1	0.764666	0.773697	0.00903166	0.773697	AT4G34720	| Symbols: VHA-C1, ATVHA-C1, AVA-P1 | AVA-P1 (vacuolar H+-pumping ATPase 16 kDa proteolipid subunit 1); ATPase/ hydrogen ion transporting ATPase, rotational mechanism | chr4:16568228-16569170 REVERSE	5e-52
BNDH5DCT_UP_014_H05_26JAN2004_033	EE461704	3	11	12582.7	16336.3	9528.38	12815.8	16336.3	9528.38	0.376645	0.401138	0.777783	0.777783	AT5G42980	| Symbols: ATH3, ATTRXH3, TRXH3, ATTRX3 | ATTRX3 (thioredoxin H-type 3); thiol-disulfide exchange intermediate | chr5:17260000-17260946 FORWARD	1e-44
9RDBNGA_UP_013_G08_29SEP2003_052	EE542163	2	3	14171.8	8212.43	9331.5	10571.9	14171.8	8212.43	0.787147	0.602847	0.184301	0.787147
25RDBNM_UP_017_G03_16JAN2004_019	CN733862	5	21	16308.5	9428.27	11974.2	12570.3	16308.5	9428.27	0.79056	0.445693	0.344867	0.79056	AT4G25740	| Symbols: | structural constituent of ribosome | chr4:13107497-13108760 REVERSE	2e-48
BNDH5DCT_UP_006_C12_16DEC2003_092	CN727158	3	8	10285.3	5930.84	7598.97	7938.36	10285.3	5930.84	0.794274	0.436706	0.357568	0.794274	AT3G07680	| Symbols: | emp24/gp25L/p24 family protein | chr3:2455633-2456658 FORWARD	1e-103
9RDBNGA_UP_009_C08_25SEP2003_060	EE541788	5	28	20938.5	14524.3	25286.1	20249.6	25286.1	14524.3	0.527688	0.27219	0.799878	0.799878
BNDH5DCT_UP_024_E11_27JAN2004_087	EE462284	3	10	6849.19	11985.2	10918.4	9917.59	11985.2	6849.19	0.807244	0.672762	0.134483	0.807244	AT1G11840	| Symbols: ATGLX1 | ATGLX1 (GLYOXALASE I HOMOLOG); lactoylglutathione lyase | chr1:3996044-3997289 FORWARD	1e-119
8RDBRH_UP_007_E01_12SEP2003_007	DY009332	3	33	14966.1	26221	21314.9	20834	26221	14966.1	0.809023	0.51016	0.298863	0.809023	AT5G45890	| Symbols: SAG12 | SAG12 (SENESCENCE-ASSOCIATED GENE 12); cysteine-type peptidase | chr5:18630527-18631986 FORWARD	7e-44
EX2PLC_UP_019_D06_29APR2003_021	N/A		0	8797.66	5000.49	6520.78	6772.98	8797.66	5000.49	0.815049	0.432074	0.382975	0.815049
26RDBNT_UP_024_B04_22JAN2004_030	CN737178	1	2	5137.4	9073.65	8589.53	7600.19	9073.65	5137.4	0.820645	0.741541	0.0791041	0.820645	AT5G09600	| Symbols: SDH3-1 | SDH3-1 (succinate dehydrogenase 3-1) | chr5:2979221-2980528 FORWARD	9e-70
24RDBNH_UP_009_G04_19DEC2003_020	CN730563	3	4	6881.97	11260	6366.22	8169.4	11260	6366.22	0.710317	0.112385	0.822701	0.822701	AT5G59290	| Symbols: ATUXS3, UXS3 | UXS3 (UDP-GLUCURONIC ACID DECARBOXYLASE) | chr5:23933040-23935224 REVERSE	2e-89
24RDBNH_UP_030_F01_12JAN2004_005	CN732478	3	15	11128.4	6237.45	6253.84	7873.23	11128.4	6237.45	0.835219	0.831432	0.0037869	0.835219	AT5G50460	| Symbols: | protein transport protein SEC61 gamma subunit, putative | chr5:20569394-20569735 REVERSE	3e-25
24RDBNH_UP_022_E09_12JAN2004_071	CN731734	3	14	10100.2	7503.5	5650.47	7751.4	10100.2	5650.47	0.42875	0.837944	0.409194	0.837944	AT1G31340	| Symbols: NEDD8, ATRUB1, RUB1 | RUB1 (RELATED TO UBIQUITIN 1) | chr1:11218057-11219398 REVERSE	3e-68
9RDBNGA_UP_016_H09_30SEP2003_065	EE542405		0	6796.5	8645.92	12278.8	9240.42	12278.8	6796.5	0.347228	0.853311	0.506083	0.853311	AT3G27060	| Symbols: TSO2 | TSO2 (TSO2); ribonucleoside-diphosphate reductase | chr3:9981208-9982294 REVERSE	9e-49
9RDBNGA_UP_010_C10_29SEP2003_076	EE541875	5	17	12773.8	22481.8	23222.7	19492.8	23222.7	12773.8	0.815565	0.862344	0.0467792	0.862344	AT5G59970	| Symbols: | histone H4 | chr5:24163578-24163889 REVERSE	5e-40
9RDBNGA_UP_036_H05_03DEC2003_033	EE543222	2	8	5707.28	10422.1	8536.59	8221.99	10422.1	5707.28	0.868769	0.580857	0.287912	0.868769	AT1G14980	| Symbols: CPN10 | CPN10 (CHAPERONIN 10) | chr1:5165925-5166649 REVERSE	3e-49
13JKBNM2_UP_002_E09_21NOV2003_071	CN728244	2	3	7983.84	14619.2	12457.5	11686.8	14619.2	7983.84	0.872705	0.641863	0.230842	0.872705	AT5G09570	| Symbols: | similar to unknown protein [Arabidopsis thaliana] (TAIR:AT5G64400.1); similar to Os03g0685500 [Oryza sativa (japonica cultivar-group)] (GB:NP_001050926.1); similar to unknown [Hyacinthus orientalis] (GB:AAS21010.1); contains InterPro domain CHCH; (InterPro:IPR010625) | chr5:2970734-2971971 FORWARD	2e-27
EX2PLC_UP_014_D04_17APR2003_013	N/A	2	10	15026.5	27478.4	27587.1	23364	27587.1	15026.5	0.870789	0.876486	0.00569716	0.876486	AT5G60390	| Symbols: | elongation factor 1-alpha / EF-1-alpha | chr5:24306452-24307901 FORWARD	1e-108
BNHA_T7_002_E03_18JUN2003_012	EE548291	4	24	11938.3	21958.4	21761	18552.6	21958.4	11938.3	0.879175	0.866144	0.0130313	0.879175	AT3G55440	| Symbols: TPI, ATCTIMC | ATCTIMC (CYTOSOLIC TRIOSE PHOSPHATE ISOMERASE); triose-phosphate isomerase | chr3:20564771-20567055 FORWARD	6e-84
24RDBNH_UP_022_A05_12JAN2004_047	CN731682	1	3	9539.22	6006.73	5184.97	6910.31	9539.22	5184.97	0.667292	0.879536	0.212244	0.879536	AT1G32210	| Symbols: ATDAD1 | ATDAD1 (DEFENDER AGAINST APOPTOTIC DEATH 1) | chr1:11606027-11607632 REVERSE	3e-57
BNDH5DCT_UP_007_E04_16DEC2003_024	EE461328	1	2	9890.38	10251.4	18226.8	12789.5	18226.8	9890.38	0.0517169	0.881968	0.830251	0.881968	AT4G33270	| Symbols: CDC20.1 | CDC20.1; signal transducer | chr4:16044549-16046594 REVERSE	2e-73
8RDBRH_UP_022_G08_17SEP2003_052	DY013326	4	11	5608.31	10391.1	9872.38	8623.94	10391.1	5608.31	0.889714	0.81583	0.0738838	0.889714	AT5G59970	| Symbols: | histone H4 | chr5:24163578-24163889 REVERSE	1e-40
26RDBNT_UP_017_E09_21JAN2004_071	CN736601	2	5	10944.9	13787.9	20335.9	15022.9	20335.9	10944.9	0.333139	0.893768	0.560629	0.893768	AT2G03120	| Symbols: | signal peptide peptidase family protein | chr2:937551-940080 FORWARD	1e-106
BNDH5DCT_UP_028_H07_27jAN2004_049	EE462670	1	10	6296.72	11901.4	7377.66	8525.27	11901.4	6296.72	0.918463	0.228562	0.689901	0.918463	AT1G12780	| Symbols: UGE1 | UGE1 (UDP-D-glucose/UDP-D-galactose 4-epimerase 1); UDP-glucose 4-epimerase/ protein dimerization | chr1:4356122-4358118 REVERSE	1e-116
8RDBRH_UP_023_H05_17SEP2003_033	DY013421	4	37	24104.1	39771.9	45714.4	36530.2	45714.4	24104.1	0.722473	0.923372	0.200899	0.923372	AT3G09390	| Symbols: ATMT-K, ATMT-1, MT2, MT2A | MT2A (METALLOTHIONEIN 2A) | chr3:2889743-2890194 REVERSE	2e-15
BNZDA_T7_008_G05_29MAY2003_018	EE569422		0	9440.84	17956.7	14826.6	14074.7	17956.7	9440.84	0.927537	0.651196	0.27634	0.927537
8RDBRH_UP_008_F02_12SEP2003_006	DY009422	4	29	18266.9	9595.24	11454.2	13105.5	18266.9	9595.24	0.928839	0.673347	0.255492	0.928839	AT1G79040	| Symbols: PSBR | PSBR (photosystem II subunit R) | chr1:29740978-29741674 FORWARD	1e-63
4ETGS72H_UP_003_E02_16MAY2003_004	EE433210	1	1	6309.28	10305.5	12089.5	9568.08	12089.5	6309.28	0.707866	0.938203	0.230338	0.938203	AT5G19760	| Symbols: | dicarboxylate/tricarboxylate carrier (DTC) | chr5:6679593-6681847 REVERSE	1e-106
16ACDHDS_UP_003_D12_08APR2004_090	CX279895		0	10268	5335.25	6906.69	7503.3	10268	5335.25	0.944523	0.572085	0.372438	0.944523	AT5G19690	| Symbols: STT3A | STT3A (STAUROSPORIN AND TEMPERATURE SENSITIVE 3-LIKE A); oligosaccharyl transferase | chr5:6652651-6658216 FORWARD	1e-90
9RDBNGA_UP_034_C04_03DEC2003_028	EE543011	1	3	12801.7	6645.78	7221.78	8889.75	12801.7	6645.78	0.945824	0.825907	0.119917	0.945824	AT1G27450	| Symbols: APT, ATAPT1, APRT, APT1 | APT1 (ADENINE PHOSPHORIBOSYLTRANSFERASE 1); adenine phosphoribosyltransferase | chr1:9532029-9533794 FORWARD	2e-91
BNZDA_T7_007_G04_29MAY2003_010	EE569354	2	23	16981.6	8774.06	8777.94	11511.2	16981.6	8774.06	0.952658	0.952021	0.000636775	0.952658
BNQA_UP_022_B01_22SEP2003_013	EE549852	3	6	14367.8	7392.75	10195.8	10652.1	14367.8	7392.75	0.958652	0.494853	0.463799	0.958652	AT2G39960	| Symbols: | microsomal signal peptidase 25 kDa subunit, putative (SPC25) | chr2:16688744-16690569 REVERSE	6e-86
12JKBNM1_UP_002_A11_19NOV2003_095	CN727778	5	13	12740	6546.34	10251.9	9846.08	12740	6546.34	0.960609	0.313482	0.647127	0.960609	AT4G16500	| Symbols: | cysteine protease inhibitor family protein / cystatin family protein | chr4:9301553-9301906 REVERSE	2e-31
24RDBNH_UP_009_C08_19DEC2003_060	CN730521	1	5	8339.22	14652.3	16245.1	13078.9	16245.1	8339.22	0.813144	0.962017	0.148873	0.962017	AT1G42960	| Symbols: | expressed protein localized to the inner membrane of the chloroplast. | chr1:16128303-16129520 FORWARD	2e-70
24RDBNH_UP_027_F10_12JAN2004_070	CN732206	5	21	10135.3	16903.7	19747.8	15595.6	19747.8	10135.3	0.737949	0.9623	0.224351	0.9623	AT2G18020	| Symbols: EMB2296 | EMB2296 (EMBRYO DEFECTIVE 2296); structural constituent of ribosome | chr2:7844233-7845242 FORWARD	1e-125
10FGYSUA_UP_004_H06_17OCT2003_034	CN729024	1	1	26033.4	51026.5	38765.3	38608.4	51026.5	26033.4	0.970884	0.574404	0.39648	0.970884
9RDBNGA_UP_010_D02_29SEP2003_010	EE541878	4	11	21676.8	42525.2	34240.7	32814.2	42525.2	21676.8	0.972165	0.659558	0.312607	0.972165	AT3G04120	| Symbols: GAPC-1, GAPC | GAPC (GLYCERALDEHYDE-3-PHOSPHATE DEHYDROGENASE C SUBUNIT); glyceraldehyde-3-phosphate dehydrogenase | chr3:1081084-1083138 FORWARD	2e-44
BNQA_UP_027_E09_22SEP2003_071	EE550138	2	6	8319.97	16654.9	15787.6	13587.5	16654.9	8319.97	1.0013	0.924139	0.0771604	1.0013
9RDBNGA_UP_026_D04_30SEP2003_026	EE542699	4	75	20291.5	10126.3	18886.9	16434.9	20291.5	10126.3	1.00276	0.103489	0.899275	1.00276	AT3G49305	| Symbols: | similar to proline-rich family protein [Arabidopsis thaliana] (TAIR:AT3G49300.1) | chr3:18290735-18291370 REVERSE	1e-09
BNDH5DCT_UP_027_G02_27JAN2004_004	EE462567	3	14	6368.56	7107.11	12786.6	8754.08	12786.6	6368.56	0.158296	1.00559	0.847293	1.00559	AT1G56340	| Symbols: CRT1 | CRT1 (CALRETICULIN 1); calcium ion binding | chr1:21093687-21096295 REVERSE	1e-130
19ACACYS_UP_007_E04_29JAN2004_024	DY004325		0	9225.75	12956.2	18682.1	13621.4	18682.1	9225.75	0.489902	1.01792	0.528018	1.01792	AT5G48180	| Symbols: | kelch repeat-containing protein | chr5:19558509-19559584 REVERSE	3e-89
9RDBNGA_UP_047_B05_05DEC2003_045	EE544049	1	6	11081.9	18215.4	22517.2	17271.5	22517.2	11081.9	0.716959	1.02282	0.305866	1.02282	AT2G01140	| Symbols: | fructose-bisphosphate aldolase, putative | chr2:95005-96490 REVERSE	1e-102
BNQA_UP_020_D09_22SEP2003_073	EE549745		0	10427.4	5131.7	5504.41	7021.18	10427.4	5131.7	1.02288	0.921726	0.101151	1.02288
24RDBNH_UP_008_D11_19DEC2003_089	CN730446	14	62	10378.4	10898.5	21172	14149.6	21172	10378.4	0.070547	1.02858	0.958032	1.02858	AT5G65360	| Symbols: | histone H3 | chr5:26137325-26137735 REVERSE	2e-60
4ETGS72H_UP_003_B10_16MAY2003_039	EE433187		0	11496.2	10395.8	5633.25	9175.06	11496.2	5633.25	0.145162	1.02912	0.883954	1.02912	AT3G18080	| Symbols: | glycosyl hydrolase family 1 protein | chr3:6191592-6194130 FORWARD	2e-69
BNDH5DCT_UP_004_A04_15DEC2003_032	EE461149	4	12	10811.6	16989.4	22205	16668.7	22205	10811.6	0.652062	1.03831	0.38625	1.03831	AT3G09200	| Symbols: | 60S acidic ribosomal protein P0 (RPP0B) | chr3:2823370-2825026 REVERSE	1e-115
26RDBNT_UP_028_A10_23JAN2004_080	CN737538	6	27	5709.56	11752.7	9081.17	8847.81	11752.7	5709.56	1.04154	0.669497	0.372044	1.04154	AT5G20010	| Symbols: RAN1, ATRAN1, RAN-1 | RAN-1 (Ras-related GTP-binding nuclear protein 1); GTP binding | chr5:6760366-6761749 FORWARD	1e-103
BNSCSICT_UP_008_D07_22NOV2004_057	DY010702		0	10933	7430.73	5177.97	7847.24	10933	5177.97	0.557118	1.07824	0.521117	1.07824	AT1G54410	| Symbols: | dehydrin family protein | chr1:20313972-20314268 REVERSE	2e-13
BNQA_UP_045_F02_01OCT2003_006	EE551199	3	40	7620.31	6250.96	13309.6	9060.29	13309.6	6250.96	0.285773	0.804544	1.09032	1.09032
25RDBNM_UP_001_H01_14JAN2004_001	CN732592	4	23	11510.8	19855.4	24511.9	18626.1	24511.9	11510.8	0.786538	1.09049	0.303951	1.09049	AT2G03680	| Symbols: SKU6, SPR1 | SPR1 (SPIRAL1) | chr2:1121395-1121847 FORWARD	2e-36
9RDBNGA_UP_012_A10_29SEP2003_080	EE542027		0	17122	35877.2	36884.2	29961.1	36884.2	17122	1.06722	1.10715	0.0399361	1.10715	AT5G60390	| Symbols: | calmodulin binding / translation elongation factor | chr5:24306452-24307803 FORWARD	1e-127
51ETGS4H_RP_001_D12_02SEP2004_090	CX280597		0	7551.56	11397.1	16295.5	11748.1	16295.5	7551.56	0.593813	1.10963	0.515817	1.10963
9RDBNGA_UP_033_C10_03DEC2003_076	EE542936	2	3	12610.1	27355	18029.6	19331.5	27355	12610.1	1.11723	0.515791	0.601436	1.11723	AT4G21630	| Symbols: | subtilase family protein | chr4:11492260-11495512 REVERSE	1e-34
17ACDHMS_UP_009_G02_28JAN2004_004	EE404399	2	7	6102.78	10160.8	13267.9	9843.83	13267.9	6102.78	0.735476	1.1204	0.384926	1.1204	AT4G13850	| Symbols: GR-RBP2, ATGRP2 | ATGRP2 (GLYCINE-RICH RNA-BINDING PROTEIN 2) | chr4:8021310-8022061 FORWARD	7e-52
9RDBNGA_UP_037_A04_03DEC2003_032	EE543232	3	24	14995.4	32698.7	29916.8	25870.3	32698.7	14995.4	1.12471	0.996437	0.128274	1.12471	AT3G05020	| Symbols: ACP, ACP1 | ACP1 (ACYL CARRIER PROTEIN 1) | chr3:1391869-1392884 REVERSE	2e-41
11FGYSDB_UP_005_F05_17OCT2003_037	CN729531	1	5	17550.8	8037.54	8847.19	11478.5	17550.8	8037.54	1.12671	0.988244	0.138464	1.12671	AT3G47470	| Symbols: CAB4, LHCA4 | LHCA4 (Photosystem I light harvesting complex gene 4); chlorophyll binding | chr3:17504607-17505758 REVERSE	1e-124
26RDBNT_UP_011_B09_20JAN2004_077	CN736024	4	86	23509.5	52306.6	41814.8	39210.3	52306.6	23509.5	1.15375	0.83077	0.32298	1.15375
BNQA_UP_029_F06_24SEP2003_038	EE550281	1	3	5167.41	5124.52	11438.2	7243.39	11438.2	5124.52	0.0120226	1.14635	1.15838	1.15838	AT5G27670	| Symbols: | histone H2A, putative | chr5:9792810-9793368 REVERSE	2e-26
24RDBNH_UP_008_B08_19DEC2003_062	CN730419	4	21	6044.75	13592.9	7121.09	8919.58	13592.9	6044.75	1.1691	0.236416	0.932684	1.1691	AT4G10270	| Symbols: | wound-responsive family protein | chr4:6374801-6375073 FORWARD	5e-28
17ACDHMS_UP_006_E11_28JAN2004_087	CN726165	1	3	5632.03	12719.6	11393.2	9914.94	12719.6	5632.03	1.17533	1.01644	0.158882	1.17533	AT1G54100	| Symbols: ALDH7B4 | ALDH7B4 (ALDEHYDE DEHYDROGENASE 7B4); 3-chloroallyl aldehyde dehydrogenase | chr1:20199103-20202521 REVERSE	3e-79
9RDBNGA_UP_007_E06_25SEP2003_040	EE541669	1	2	5626.66	12780.8	10466.8	9624.77	12780.8	5626.66	1.18363	0.895472	0.28816	1.18363	AT1G54630	| Symbols: ACP3 | ACP3 (ACYL CARRIER PROTEIN 3) | chr1:20405309-20406586 REVERSE	3e-42
BNSCSICT_UP_026_A12_14DEC2004_096	DY011515		0	20459.9	9237.39	8798.72	12832	20459.9	8798.72	1.14724	1.21744	0.0701917	1.21744
13JKBNM2_UP_012_F05_09DEC2003_037	ES264212	2	9	16387.5	6990.23	8382.12	10586.6	16387.5	6990.23	1.22919	0.967212	0.261977	1.22919	AT5G20570	| Symbols: HRT1, ROC1, RBX1 | RBX1 (RING-BOX 1) | chr5:6956907-6958223 REVERSE	2e-56
9RDBNGA_UP_036_C06_03DEC2003_044	EE543171	1	1	8168.03	17744	19151	15021	19151	8168.03	1.11927	1.22936	0.110088	1.22936	AT3G02700	| Symbols: | NC domain-containing protein | chr3:581734-582820 REVERSE	2e-15
5ETGS9H_UP_002_B03_15MAY2003_015	EE435547	2	8	5553.5	13033	8477.06	9021.17	13033	5553.5	1.2307	0.610167	0.620528	1.2307
24RDBNH_UP_013_C07_22DEC2003_059	CN730879	1	2	12286	29542.5	20385.5	20738	29542.5	12286	1.26577	0.730524	0.535249	1.26577	AT5G65020	| Symbols: ANNAT2 | ANNAT2 (ANNEXIN ARABIDOPSIS 2); calcium ion binding / calcium-dependent phospholipid binding | chr5:25991141-25992780 FORWARD	4e-77
7RDBCH_UP_002_F09_18JUN2003_035	EE541116	1	1	13507.1	5615.81	6953.38	8692.1	13507.1	5615.81	1.26615	0.957935	0.308219	1.26615
24RDBNH_UP_027_G03_12JAN2004_019	CN732211	3	10	13540.2	33242.2	30318.7	25700.4	33242.2	13540.2	1.29576	1.16296	0.132805	1.29576	AT2G36530	| Symbols: LOS2 | LOS2 (Low expression of osmotically responsive genes 1); phosphopyruvate hydratase | chr2:15328160-15330865 REVERSE	1e-119
BNDH5DCT_UP_027_F08_27JAN2004_054	EE462561		0	8660.06	21288.2	15434.5	15127.6	21288.2	8660.06	1.2976	0.833712	0.46389	1.2976	AT1G12550	| Symbols: | oxidoreductase family protein | chr1:4274647-4275829 FORWARD	1e-30
19ACACYS_UP_008_B02_29JAN2004_014	DY004362	1	3	14823.2	11330.8	5966.53	10706.9	14823.2	5966.53	0.387609	1.3129	0.925289	1.3129
9RDBNGA_UP_036_D10_03DEC2003_074	EE543185	1	1	8402.09	21551.5	16060.3	15338	21551.5	8402.09	1.35897	0.934676	0.424293	1.35897
3ETMS_UP_001_E10_10JUN2003_036	CN726223	1	2	5403.47	14201	8319.16	9307.87	14201	5403.47	1.39403	0.622551	0.771481	1.39403
26RDBNT_UP_017_C12_21JAN2004_092	CN736581	1	21	6476.88	17031.8	17131.4	13546.7	17131.4	6476.88	1.39486	1.40327	0.00841229	1.40327	AT1G43170	| Symbols: EMB2207, RPL3A | ARP1 (ARABIDOPSIS RIBOSOMAL PROTEIN 1); structural constituent of ribosome | chr1:16269432-16271071 FORWARD	1e-121
38RDBRM_UP_001_G12_30MAR2004_084	CX265651	1	6	15058.2	5632.88	9278.75	9989.96	15058.2	5632.88	1.41861	0.698552	0.720057	1.41861	ATCG00280	| Symbols: PSBC | chloroplast gene encoding a CP43 subunit of the photosystem II reaction center. promoter contains a blue-light responsive element. | chrC:33720-35141 FORWARD	9e-92
BNQA_UP_044_D01_01OCT2003_009	EE551125	1	1	9227.5	14278.7	24713.8	16073.4	24713.8	9227.5	0.629856	1.42131	0.791452	1.42131	AT5G10980	| Symbols: | histone H3 | chr5:3472592-3473350 REVERSE	4e-18
BNQA_UP_029_B11_24SEP2003_093	EE550248	1	3	10181.5	27329.4	14230	17247	27329.4	10181.5	1.42451	0.48299	0.94152	1.42451	AT5G56030	| Symbols: ERD8, HSP81-2 | HSP81-2 (EARLY-RESPONSIVE TO DEHYDRATION 8); ATP binding | chr5:22704149-22706659 FORWARD	3e-50
39RDBRT_UP_044_D04_21JUL2004_026	CX272737	2	62	22545.2	11267.3	30479.8	21430.8	30479.8	11267.3	1.00067	0.435037	1.43571	1.43571	AT1G04645	| Symbols: | self-incompatibility protein-related | chr1:1293852-1294238 REVERSE	9e-45
39RDBRT_UP_006_G09_02APR2004_067	CX270133	4	6	5367.03	12589.9	14541.7	10832.9	14541.7	5367.03	1.23008	1.438	0.207923	1.438	AT3G26744	| Symbols: ICE1 | ICE1 (INDUCER OF CBF EXPRESSION 1); DNA binding | chr3:9834190-9836027 REVERSE	1e-52
12JKBNM1_UP_002_A02_19NOV2003_016	CN727769	5	29	14686.5	39895	34280.4	29620.6	39895	14686.5	1.44172	1.2229	0.218824	1.44172	AT1G13440	| Symbols: GAPC-2 | GAPC-2; glyceraldehyde-3-phosphate dehydrogenase | chr1:4608462-4610491 REVERSE	1e-113
24RDBNH_UP_028_E08_12JAN2004_056	CN732288	1	1	20568.5	7451.77	9656.72	12559	20568.5	7451.77	1.46478	1.09083	0.373951	1.46478	AT5G46110	| Symbols: TPT, APE2 | APE2 (ACCLIMATION OF PHOTOSYNTHESIS TO ENVIRONMENT) | chr5:18714833-18717450 FORWARD	2e-90
10FGYSUA_UP_003_D12_17OCT2003_090	CN728896	2	3	14981.2	5365.59	5829.12	8725.32	14981.2	5365.59	1.48135	1.36181	0.119542	1.48135	AT1G31330	| Symbols: PSAF | PSAF (photosystem I subunit F) | chr1:11214992-11215920 REVERSE	1e-106
6ETGS6H_UP_001_A10_15MAY2003_040	EE439511	1	5	7270.22	17038.1	20583	14963.8	20583	7270.22	1.2287	1.50138	0.272686	1.50138	AT1G56070	| Symbols: AT1G56075.1, LOS1 | LOS1 (Low expression of osmotically responsive genes 1); translation elongation factor/ translation factor, nucleic acid binding | chr1:20971910-20974742 REVERSE	1e-136
24RDBNH_UP_020_C10_09JAN2004_076	CN731521	5	30	5121.06	5326.78	14624.5	8357.44	14624.5	5121.06	0.0568209	1.51387	1.45705	1.51387	AT1G52415	| Symbols: | similar to unknown protein [Arabidopsis thaliana] (TAIR:AT4G28405.1); contains domain Bifunctional inhibitor/lipid-transfer protein/seed storage 2S albumin (SSF47699); contains domain no description (G3D.1.10.110.10) | chr1:19529835-19530369 FORWARD	2e-43
4ETGS72H_UP_002_E11_16MAY2003_044	EE433135	3	16	5769.81	16562.4	12023.2	11451.8	16562.4	5769.81	1.52132	1.05923	0.462089	1.52132	AT1G02500	| Symbols: SAM-1, MAT1, SAM1 | SAM1 (S-adenosylmethionine synthetase 1); methionine adenosyltransferase | chr1:519037-520218 FORWARD	3e-49
24RDBNH_UP_025_D08_12JAN2004_058	CN732001	1	1	22560.4	10712.3	7707.5	13660.1	22560.4	7707.5	1.07453	1.54946	0.47493	1.54946
BNDH5DCT_UP_024_F07_27JAN2004_053	EE462292	2	16	22445.9	7659.49	10970.9	13692.1	22445.9	7659.49	1.55113	1.03277	0.518362	1.55113	AT3G09390	| Symbols: ATMT-K, ATMT-1, MT2, MT2A | MT2A (METALLOTHIONEIN 2A) | chr3:2889743-2890194 REVERSE	8e-25
25RDBNM_UP_013_B03_15JAN2004_029	CN733524	1	7	7734.84	22657.3	22669.8	17687.3	22669.8	7734.84	1.55053	1.55133	0.000794777	1.55133	AT5G09810	| Symbols: ACT2/7, ACT7 | ACT7 (actin 7) | chr5:3052810-3054221 FORWARD	6e-78
26RDBNT_UP_019_F07_22JAN2004_053	CN736775	1	4	8058.72	23629.9	10146.7	13945.1	23629.9	8058.72	1.55199	0.332386	1.2196	1.55199	AT4G10270	| Symbols: | wound-responsive family protein | chr4:6374801-6375073 FORWARD	1e-35
24RDBNH_UP_030_B07_12JAN2004_061	CN732441	2	6	31417.7	11837.3	10682.2	17979.1	31417.7	10682.2	1.40823	1.55637	0.148132	1.55637	AT1G08380	| Symbols: PSAO | PSAO (photosystem I subunit O) | chr1:2641001-2641736 REVERSE	1e-71
8RDBRH_UP_021_G07_17SEP2003_051	DY013238	1	3	5884.88	12894	17348.4	12042.5	17348.4	5884.88	1.13162	1.55972	0.428102	1.55972	AT5G01410	| Symbols: ATPDX1.3, RSR4, PDX1 | PDX1 (PYRIDOXINE BIOSYNTHESIS 1.3); protein heterodimerization/ protein homodimerization | chr5:172575-173504 REVERSE	1e-105
24RDBNH_UP_009_B10_19DEC2003_078	CN730512		0	51959.3	19091.8	17567.1	29539.4	51959.3	17567.1	1.44443	1.56451	0.120079	1.56451
25RDBNM_UP_006_H01_15JAN2004_001	CN733047		0	6663.41	18718.9	19821.2	15067.8	19821.2	6663.41	1.49016	1.57271	0.0825496	1.57271	AT1G19570	| Symbols: DHAR1 | DHAR1 (DEHYDROASCORBATE REDUCTASE); glutathione dehydrogenase (ascorbate) | chr1:6773453-6774404 REVERSE	2e-84
3ETMS_UP_007_G06_11JUN2003_018	CN726755	1	2	6384.59	12033.4	19271.9	12563.3	19271.9	6384.59	0.91438	1.59383	0.679453	1.59383	AT2G43090	| Symbols: | aconitase C-terminal domain-containing protein | chr2:17926034-17926789 FORWARD	4e-94
9RDBNGA_UP_033_G05_03DEC2003_035	EE542973	3	10	9326.31	20604.1	28886.4	19605.6	28886.4	9326.31	1.14355	1.63101	0.487456	1.63101	AT5G59870	| Symbols: | histone H2A, putative | chr5:24132831-24133370 REVERSE	6e-52
11FGYSDB_UP_003_B06_16OCT2003_046	CN729311		0	21077.1	6754.27	7861.5	11897.6	21077.1	6754.27	1.6418	1.4228	0.219006	1.6418	ATCG00420	| Symbols: NDHJ | Encodes NADH dehydrogenase subunit J. Its transcription is increased upon sulfur depletion. | chrC:48677-49153 REVERSE	4e-92
26RDBNT_UP_015_C05_21JAN2004_043	CN736390		0	19802.6	6228.65	8559.03	11530.1	19802.6	6228.65	1.6687	1.21017	0.458529	1.6687	ATCG00280	| Symbols: PSBC | chloroplast gene encoding a CP43 subunit of the photosystem II reaction center. promoter contains a blue-light responsive element. | chrC:33720-35141 FORWARD	9e-08
25RDBNM_UP_009_H11_15JAN2004_081	CN733326	3	26	26527.9	8330.8	9484.03	14780.9	26527.9	8330.8	1.67098	1.48394	0.187045	1.67098	AT2G30570	| Symbols: PSBW | photosystem II reaction center W (PsbW) protein-related | chr2:13026403-13027130 REVERSE	4e-40
26RDBNT_UP_007_B06_20JAN2004_046	CN735654	2	3	5450.84	17385.9	15862.9	12899.9	17385.9	5450.84	1.67337	1.54111	0.13226	1.67337
24RDBNH_UP_024_H04_12JAN2004_018	CN731950	1	33	57288.1	17713.1	57557.3	44186.2	57557.3	17713.1	1.69342	0.00676468	1.70018	1.70018	AT1G10190	| Symbols: | similar to unknown protein [Arabidopsis thaliana] (TAIR:AT4G15050.1); similar to Os03g0807100 [Oryza sativa (japonica cultivar-group)] (GB:NP_001051640.1); similar to Protein of unknown function DUF239, plant [Medicago truncatula] (GB:ABE82132.1); contains InterPro domain Protein of unknown function DUF239, plant; (InterPro:IPR004314) | chr1:3343767-3345593 REVERSE	2e-61
24RDBNH_UP_017_D01_09JAN2004_009	CN731251	2	85	18824	59110.7	61320.1	46418.3	61320.1	18824	1.65085	1.70379	0.0529404	1.70379	AT4G32110	| Symbols: | transferase, transferring glycosyl groups | chr4:15515775-15516414 REVERSE	2e-25
24RDBNH_UP_028_B04_12JAN2004_030	CN732248	2	8	7898.03	17184.3	25827.7	16970	25827.7	7898.03	1.12152	1.70935	0.587829	1.70935	AT1G07890	| Symbols: MEE6, CS1, APX1 | APX1 (ASCORBATE PEROXIDASE 1, MATERNAL EFFECT EMBRYO ARREST 6) | chr1:2438002-2439432 FORWARD	1e-103
26RDBNT_UP_002_C04_19JAN2004_028	CN735198	2	7	11976.6	39420.5	20576.2	23991.1	39420.5	11976.6	1.71872	0.780754	0.937969	1.71872	AT5G56030	| Symbols: ERD8, HSP81-2 | HSP81-2 (EARLY-RESPONSIVE TO DEHYDRATION 8); ATP binding | chr5:22704149-22706659 FORWARD	1e-103
17ACDHMS_UP_010_A04_28JAN2004_032	EE404422		0	7572.09	25023.8	18799.2	17131.7	25023.8	7572.09	1.72454	1.3119	0.412631	1.72454	AT5G21940	| Symbols: | similar to unknown protein [Arabidopsis thaliana] (TAIR:AT3G43850.1); similar to MTD1 [Medicago truncatula] (GB:AAF86687.1); similar to MTD1 [Medicago truncatula] (GB:ABE80228.1) | chr5:7249449-7250356 REVERSE	2e-47
BNDH5DCT_UP_006_E07_16DEC2003_055	EE461281	1	1	7029.31	23882.5	8740.56	13217.4	23882.5	7029.31	1.7645	0.314343	1.45015	1.7645	AT4G30270	| Symbols: MERI-5, BRU1, MERI5B | MERI5B (MERISTEM-5); hydrolase, acting on glycosyl bonds | chr4:14819451-14820454 REVERSE	5e-48
10FGYSUA_UP_005_H09_16OCT2003_065	CN729114	4	69	53615.9	15282.3	17373.9	28757.4	53615.9	15282.3	1.8108	1.62574	0.185059	1.8108	AT5G38430	| Symbols: | ribulose bisphosphate carboxylase small chain 1B / RuBisCO small subunit 1B (RBCS-1B) (ATS1B) | chr5:15401580-15402385 REVERSE	2e-93
24RDBNH_UP_024_D02_12JAN2004_010	CN731902	1	22	13395.9	17104.4	47844.8	26115	47844.8	13395.9	0.352574	1.83657	1.48399	1.83657
5ETGS9H_UP_003_G02_15MAY2003_002	EE435690	4	49	10623.2	34797.1	38684.2	28034.9	38684.2	10623.2	1.71175	1.86452	0.152777	1.86452
24RDBNH_UP_027_B09_12JAN2004_077	CN732163	2	2	24626.2	6693.09	8960.62	13426.7	24626.2	6693.09	1.87945	1.45853	0.420928	1.87945	AT4G12800	| Symbols: PSAL | PSAL (photosystem I subunit L) | chr4:7521466-7522490 FORWARD	2e-95
BNSCSICT_UP_022_F07_15DEC2004_053	DY011355	1	29	30110.6	10846.8	8077.72	16345	30110.6	8077.72	1.473	1.89825	0.425254	1.89825	ATCG00140	| Symbols: ATPH | ATPase III subunit | chrC:13262-13507 REVERSE	2e-26
BNZDA_T7_003_C03_28MAY2003_014	EE569136	2	16	7575.73	26225.4	28255.5	20685.6	28255.5	7575.73	1.79151	1.89907	0.107565	1.89907
8RDBRH_UP_022_C11_17SEP2003_091	DY013285		0	19331.8	8577.66	5012.5	10974	19331.8	5012.5	1.17232	1.94737	0.775054	1.94737	ATCG00670	| Symbols: PCLPP, CLPP1 | Encodes the only ClpP (caseinolytic protease) encoded within the plastid genome. Contains a highly conserved catalytic triad of Ser-type proteases (Ser-His-Asp). Part of the 350 kDa chloroplast Clp complex. The name reflects nomenclature described in Adam et. al (2001). | chrC:69910-71882 REVERSE	7e-08
19ACACYS_UP_009_F04_29JAN2004_022	DY004486	1	1	8175.28	31740.7	22790.7	20902.2	31740.7	8175.28	1.95699	1.47911	0.477888	1.95699	AT1G10745	| Symbols: | Encodes a Maternally expressed gene (MEG) family protein | chr1:3572711-3573067 FORWARD	1e-12
9RDBNGA_UP_050_B05_08DEC2003_045	EE544302	3	6	6025.28	23659.9	21675.3	17120.1	23659.9	6025.28	1.97334	1.84695	0.126392	1.97334	AT1G78300	| Symbols: GF14 OMEGA, GRF2 | GRF2 (GENERAL REGULATORY FACTOR 2); protein phosphorylated amino acid binding | chr1:29466776-29467945 FORWARD	9e-70
26RDBNT_UP_008_F11_20JAN2004_085	CN735801	3	9	20405	5126.29	8234.09	11255.1	20405	5126.29	1.99294	1.30924	0.683694	1.99294	AT4G28750	| Symbols: PSAE-1 | PSAE-1 (PSA E1 KNOCKOUT) | chr4:14202957-14203894 REVERSE	1e-36
24RDBNH_UP_008_A07_19DEC2003_063	CN730406	3	13	5220.56	20971.5	15358.1	13850	20971.5	5220.56	2.00615	1.55672	0.449425	2.00615
19ACACYS_UP_005_A03_29JAN2004_031	DY004112	4	11	8622.5	37618.7	35755.6	27332.3	37618.7	8622.5	2.12527	2.05199	0.0732785	2.12527	AT2G43710	| Symbols: FAB2, SSI2 | SSI2 (fatty acid biosynthesis 2); acyl-[acyl-carrier-protein] desaturase | chr2:18127184-18129572 FORWARD	3e-27
26RDBNT_UP_030_F11_23JAN2004_085	CN737768	2	27	6770.12	29622.7	13176.3	16523.1	29622.7	6770.12	2.12945	0.960692	1.16876	2.12945	AT5G65207	| Symbols: | similar to unknown protein [Arabidopsis thaliana] (TAIR:AT5G10040.1); similar to 80A08_3 [Brassica rapa subsp. pekinensis] (GB:AAZ67588.1) | chr5:26069590-26069811 REVERSE	5e-19
7RDBCH_UP_002_H02_18JUN2003_001	EE541128	5	212	13019.6	53229.6	57792.6	41347.3	57792.6	13019.6	2.03154	2.1502	0.118655	2.1502	AT5G38195	| Symbols: | protease inhibitor/seed storage/lipid transfer protein (LTP) family protein | chr5:15264221-15264508 FORWARD	2e-32
13JKBNM2_UP_013_H11_11DEC2003_081	ES264329	3	45	6089.41	28635.8	25400.8	20042	28635.8	6089.41	2.23345	2.0605	0.172944	2.23345
BNDH5DCT_UP_024_B12_27JAN2004_094	EE462251	4	24	9112.94	35661.9	46321.2	30365.3	46321.2	9112.94	1.96839	2.34569	0.377292	2.34569	AT5G64310	| Symbols: ATAGP1, AGP1 | AGP1 (ARABINOGALACTAN-PROTEIN 1) | chr5:25739244-25739639 FORWARD	2e-17
8RDBRH_UP_022_G12_17SEP2003_084	DY013329	3	42	8114.16	30998.2	43494.2	27535.5	43494.2	8114.16	1.93367	2.42231	0.488638	2.42231	AT1G19570	| Symbols: DHAR1 | DHAR1 (DEHYDROASCORBATE REDUCTASE); glutathione dehydrogenase (ascorbate) | chr1:6773453-6774404 REVERSE	2e-77
BNQA_UP_038_E06_01OCT2003_040	EE550782	1	3	9879.38	32357.1	5670.53	15969	32357.1	5670.53	1.71159	0.800936	2.51252	2.51252	AT1G73600	| Symbols: | phosphoethanolamine N-methyltransferase 3, putative (NMT3) | chr1:27674200-27677061 FORWARD	4e-99
24RDBNH_UP_005_E02_19DEC2003_008	CN730176	1	28	40345.3	6925.38	7620.44	18297	40345.3	6925.38	2.54244	2.40445	0.137981	2.54244	AT5G47550	| Symbols: | cysteine protease inhibitor, putative / cystatin, putative | chr5:19303822-19304190 REVERSE	1e-34
26RDBNT_UP_027_E02_23JAN2004_008	CN737485	2	34	7298.62	14934.2	45282.4	22505.1	45282.4	7298.62	1.03292	2.63326	1.60033	2.63326	AT4G39800	| Symbols: MI-1-P SYNTHASE | MI-1-P SYNTHASE (Myo-inositol-1-phosphate synthase); inositol-3-phosphate synthase | chr4:18469653-18471887 REVERSE	1e-107
24RDBNH_UP_015_E03_22DEC2003_023	CN731080	3	109	8525.94	58573.7	55151.2	40750.3	58573.7	8525.94	2.78032	2.69346	0.0868602	2.78032	AT1G10360	| Symbols: GST29, ATGSTU18 | ATGSTU18 (GLUTATHIONE S-TRANSFERASE 29); glutathione transferase | chr1:3395740-3396808 REVERSE	3e-91
9RDBNGA_UP_035_F05_03DEC2003_037	EE543120	3	34	39270.9	5523.24	9559.45	18117.9	39270.9	5523.24	2.82987	2.03846	0.791413	2.82987	AT5G46960	| Symbols: | invertase/pectin methylesterase inhibitor family protein | chr5:19079447-19079971 REVERSE	5e-52
24RDBNH_UP_026_D06_12JAN2004_042	CN732092	6	59	7270.78	38811.8	56948.2	34343.6	56948.2	7270.78	2.41631	2.96947	0.553155	2.96947	AT1G21970	| Symbols: EMB 212, EMB212, LEC1 | LEC1 (LEAFY COTYLEDON 1); transcription factor | chr1:7727739-7729560 REVERSE	2e-77
19ACACYS_UP_010_A11_29JAN2004_095	DY004521		0	7761.97	66227.8	31383.8	35124.5	66227.8	7761.97	3.09294	2.01553	1.07741	3.09294	AT5G13170	| Symbols: | nodulin MtN3 family protein | chr5:4181334-4183174 REVERSE	4e-12
26RDBNT_UP_018_H05_21JAN2004_033	CN736723	5	241	5866.41	43943.5	63727.3	37845.7	63727.3	5866.41	2.9051	3.44136	0.53626	3.44136	AT4G32490	| Symbols: | plastocyanin-like domain-containing protein | chr4:15678817-15679562 REVERSE	3e-69
