# Supplementary material for: Probing the endosperm gene expression landscape in Brassica napus
Source: BMC Genomics. 2009 Jun 2;10:256. doi: 10.1186/1471-2164-10-256 (PMC2702316; doi:10.1186/1471-2164-10-256)
Supplement: Additional file 9 — A table of enzyme-encoding genes identified in the endosperm. Enzyme-encoding genes indentified in Brassica endosperm using cDNA library, protein profiling and cDNA microarray. [file 1471-2164-10-256-S9.xlsx]

## Sheet: unisequences in lib with ECs
1275 tentative unisequences in endosperm cDNA library can match 834 Arabidopsis loci which encode 472 enzymes.
Unisequence ID	Locus	ECs	Symbols	Description
BNAEN3GH_UP_137_G12_28OCT2006_084, BNAEN3GH_UP_179_H11_1DEC2006_081	AT1G01050	3.6.1.1	ATPPA1	inorganic pyrophosphatase, putative (soluble) / pyrophosphate phospho-hydrolase, putative / PPase, putative
BNAEN3GH_UP_189_E03_26NOV2006_023, BNAEN1GH_UP_063_D09_22JUL2006_073, BNAEN3GH_UP_040_F02_01SEP2006_006	AT1G01090	1.2.4.1	PDH-E1 ALPHA	PDH-E1 ALPHA (PYRUVATE DEHYDROGENASE E1 ALPHA); pyruvate dehydrogenase (acetyl-transferring)
CL132Contig3, CL132Contig2	AT1G02500	2.5.1.6	SAM-1, MAT1, SAM1	SAM1 (S-adenosylmethionine synthetase 1); methionine adenosyltransferase
BNAEN3GH_UP_052_G05_02SEP2006_035	AT1G02810	3.1.1.11		pectinesterase family protein
BNAEN3GH_UP_043_G04_01SEP2006_020	AT1G03090	6.4.1.4	MCCA	MCCA (3-methylcrotonyl-CoA carboxylase 1)
BNAEN3GH_UP_198_H06_26NOV2006_034	AT1G03360	3.1.13.-	ATRRP4	ATRRP4; exonuclease
BNAEN1GH_UP_002_H09_12MAY2006_065	AT1G03475	1.3.3.3	HEMF1, ATCPO-I, LIN2	LIN2 (LESION INITIATION 2); coproporphyrinogen oxidase
BNAEN1GH_UP_048_H04_21JUL2006_018	AT1G04290	3.1.2.2		thioesterase family protein
CL602Contig1, CL190Contig2, BNAEN1GH_UP_071_F10_22JUL2006_070	AT1G04410	1.1.1.37		malate dehydrogenase, cytosolic, putative
BNAEN3GH_UP_149_E02_29OCT2006_008, CL1209Contig1	AT1G04440	2.7.1.-	CKL13	CKL13 (CASEIN KINASE LIKE 13); casein kinase I/ kinase
BNAEN1GH_UP_068_E10_22JUL2006_072, BNAEN3GH_UP_216_E04_28NOV2006_024	AT1G06550	3.1.2.4		enoyl-CoA hydratase/isomerase family protein
CL2196Contig1, BNAEN3GH_UP_052_H04_02SEP2006_018	AT1G06570	1.13.11.27	HPD, PDS1	PDS1 (PHYTOENE DESATURATION 1)
BNAEN1GH_UP_048_C09_21JUL2006_075	AT1G06870	3.4.21.89		signal peptidase, putative
BNAEN3GH_UP_018_G03_23JUN2006_019	AT1G07260	2.4.1.-, 2.4.1.203, 2.4.1.215		UDP-glucoronosyl/UDP-glucosyl transferase family protein
BNAEN1GH_UP_031_C11_23JUN2006_091, BNAEN1GH_UP_055_E05_21JUL2006_039	AT1G07420	1.14.13.72	ATSMO1, ATSMO2-2, ATSMO2, SMO2-2	SMO2-2 (sterol 4-alpha-methyl-oxidase 2); C-4 methylsterol oxidase
CL2146Contig1	AT1G07450	1.1.1.206		tropinone reductase, putative / tropine dehydrogenase, putative
BNAEN3GH_UP_113_A12_15SEP2006_096	AT1G07670	3.6.3.8		calcium-transporting ATPase 4, endoplasmic reticulum-type (ECA4)
CL231Contig3, CL231Contig2	AT1G07890	1.11.1.11	MEE6, CS1, APX1	APX1 (ASCORBATE PEROXIDASE 1, MATERNAL EFFECT EMBRYO ARREST 6)
BNAEN3GH_UP_195_H10_27NOV2006_066, BNAEN3GH_UP_008_D08_31MAY2006_058	AT1G08130	6.5.1.1	ATLIG1	ATLIG1 (ARABIDOPSIS THALIANA DNA LIGASE 1); ATP binding / DNA ligase (ATP)
CL373Contig1, BNAEN1GH_UP_045_D07_21JUL2006_057	AT1G08200	4.1.1.35	AXS2	AXS2 (UDP-D-APIOSE/UDP-D-XYLOSE SYNTHASE 2)
BNAEN3GH_UP_039_A03_01SEP2006_031	AT1G08260	2.7.7.7	EMB2284, POL2A, TIL1	EMB2284/POL2A/TIL1 (EMBRYO DEFECTIVE 2284); DNA-directed DNA polymerase
BNAEN1GH_UP_024_G12_6JULY2006_084, BNAEN3GH_UP_007_D01_31MAY2006_009	AT1G08480	1.3.5.1		similar to hypothetical protein 13 [Plantago major] (GB:CAJ34821.1)
BNAEN3GH_UP_043_D09_01SEP2006_073, BNAEN1GH_UP_016_A02_30MAY2006_016, BNAEN3GH_UP_017_E12_1JUNE2006_088	AT1G08510	3.1.2.-, 3.1.2.14	FATB	FATB (FATTY ACYL-ACP THIOESTERASES B); acyl carrier/ acyl-ACP thioesterase
BNAEN1GH_UP_045_E03_21JUL2006_023	AT1G08520	6.6.1.1	PDE166, CHLD	CHLD/PDE166 (PIGMENT DEFECTIVE 166); ATP binding / magnesium chelatase/ nucleoside-triphosphatase/ nucleotide binding
CL1734Contig1, BNAEN3GH_UP_183_E01_25NOV2006_007, BNAEN3GH_UP_001_G03_11MAY2006_019, BNAEN1GH_UP_045_B10_21JUL2006_078	AT1G08630	4.1.2.5	THA1	THA1 (THREONINE ALDOLASE 1)
CL138Contig2, CL138Contig1	AT1G08830	1.15.1.1	CSD1	CSD1 (copper/zinc superoxide dismutase 1)
CL189Contig1, CL435Contig1	AT1G09370	3.1.1.11		enzyme inhibitor/ pectinesterase
CL1321Contig1	AT1G09430	2.3.3.8	ACLA-3	ACLA-3 (ATP-citrate lyase A-3)
BNAEN3GH_UP_082_E10_14SEPT2006_072	AT1G09940	1.2.1.70	HEMA2	HEMA2; glutamyl-tRNA reductase
BNAEN3GH_UP_217_A12_28NOV2006_096	AT1G10060	2.6.1.42	ATBCAT-1	ATBCAT-1; catalytic
BNAEN3GH_UP_171_D09_11NOV2006_073	AT1G10430	3.1.3.16	PP2A-2	PP2A-2 (protein phosphatase 2a-2); protein phosphatase type 2A
BNAEN3GH_UP_227_H11_28NOV2006_081	AT1G10760	2.7.9.4	SOP1, SOP, SEX1, GWD1, GWD	SEX1 (STARCH EXCESS 1)
BNAEN1GH_UP_040_D01_21JUL2006_009	AT1G10940	2.7.11.-	ASK1, SNRK2-4, SNRK2.4, SRK2A	ASK1 (ARABIDOPSIS SERINE/THREONINE KINASE 1); kinase
BNAEN3GH_UP_220_D06_28NOV2006_042	AT1G11580	3.1.1.11		pectin methylesterase, putative
CL354Contig1, BNAEN1GH_UP_062_D09_22JUL2006_073, BNAEN1GH_UP_044_B07_21JUL2006_061, CL1296Contig1	AT1G11680	1.14.13.70	EMB1738, CYP51A2, CYP51, CYP51G1	CYP51G1 (CYTOCHROME P450 51); oxygen binding
BNAEN3GH_UP_218_F08_28NOV2006_054	AT1G11790	4.2.1.51		prephenate dehydratase
CL251Contig1, BNAEN3GH_UP_047_F01_01SEP2006_005, BNAEN3GH_UP_089_G05_15SEP2006_035, BNAEN1GH_UP_059_C03_22JUL2006_027	AT1G11840	4.4.1.5	ATGLX1	ATGLX1 (GLYOXALASE I HOMOLOG); lactoylglutathione lyase
BNAEN3GH_UP_037_E09_01SEP2006_071	AT1G11860	2.1.2.10		aminomethyltransferase, putative
CL203Contig1, BNAEN3GH_UP_211_G12_27NOV2006_084	AT1G11910	3.4.23.40		aspartyl protease family protein
CL496Contig1	AT1G12000	2.7.1.90		pyrophosphate--fructose-6-phosphate 1-phosphotransferase beta subunit, putative / pyrophosphate-dependent 6-phosphofructose-1-kinase, putative
CL886Contig1, BNAEN3GH_UP_101_F03_15SEP2006_021	AT1G12010	1.14.17.4		1-aminocyclopropane-1-carboxylate oxidase, putative / ACC oxidase, putative
BNAEN3GH_UP_148_A08_29OCT2006_064, BNAEN1GH_UP_074_G10_22JUL2006_068	AT1G12050	3.7.1.2		fumarylacetoacetase, putative
CL2151Contig1, BNAEN1GH_UP_036_C01_21JUL2006_011	AT1G12200	1.14.13.8		flavin-containing monooxygenase family protein / FMO family protein
BNAEN3GH_UP_149_C12_29OCT2006_092	AT1G12350	6.3.2.5	ATCOAB	ATCOAB (4-PHOSPHO-PANTO-THENOYLCYSTEINE SYNTHETASE); catalytic/ phosphopantothenate--cysteine ligase
BNAEN3GH_UP_232_D10_29NOV2006_074	AT1G12410	3.4.21.92	CLPP2, NCLPP2, CLPR2	CLPR2 (Clp protease proteolytic subunit 2); endopeptidase Clp
BNAEN3GH_UP_141_F11_29OCT2006_085, BNAEN1GH_UP_075_G03_22JUL2006_019, BNAEN1GH_UP_064_D09_22JUL2006_073, BNAEN3GH_UP_065_A02_02SEP2006_016	AT1G12840	3.6.3.14	ATVHA-C, DET3	DET3 (DE-ETIOLATED 3)
CL638Contig1, BNAEN3GH_UP_148_E08_29OCT2006_056	AT1G12900	1.2.1.12, 1.2.1.13	GAPA-2	GAPA-2; glyceraldehyde-3-phosphate dehydrogenase
BNAEN3GH_UP_125_B04_10NOV2006_030	AT1G13060	3.4.25.1	PBE1	PBE1 (20S proteasome beta subunit E1); peptidase
BNAEN1GH_UP_021_G02_26JUN2006_004, BNAEN3GH_UP_023_F06_23JUN2006_038	AT1G13270	3.4.11.18	MAP1B, MAP1C	MAP1C (METHIONINE AMINOPEPTIDASE 1B); metalloexopeptidase
BNAEN3GH_UP_127_D01_10NV2006_009	AT1G13280	5.3.99.6	AOC4	AOC4 (ALLENE OXIDE CYCLASE 4)
CL8Contig1, CL8Contig7, BNAEN3GH_UP_021_H06_23JUN2006_034	AT1G13440	1.2.1.12	GAPC-2	GAPC-2; glyceraldehyde-3-phosphate dehydrogenase
BNAEN1GH_UP_049_F06_21JUL2006_038	AT1G13560	2.7.8.1	AAPT1	AAPT1 (AMINOALCOHOLPHOSPHOTRANSFERASE 1); phosphatidyltransferase
CL1994Contig1	AT1G14400	6.3.2.19	ATUBC1, UBC1	UBC1 (UBIQUITIN CARRIER PROTEIN 1); ubiquitin-protein ligase
BNAEN3GH_UP_167_C03_11NOV2006_027, BNAEN3GH_UP_026_F12_01SEP2006_086, BNAEN1GH_UP_063_F08_22JUL2006_054	AT1G14610	6.1.1.9	VALRS, TWN2	TWN2 (TWIN 2); ATP binding / aminoacyl-tRNA ligase
CL1835Contig1, CL256Contig2, CL256Contig3	AT1G15120	1.10.2.2		ubiquinol-cytochrome C reductase complex 7.8 kDa protein, putative / mitochondrial hinge protein, putative
BNAEN3GH_UP_137_H08_28OCT2006_050	AT1G15390	3.5.1.88	PDF1A	PDF1A (PEPTIDE DEFORMYLASE 1A); peptide deformylase
BNAEN3GH_UP_173_D02_11NOV2006_010, BNAEN3GH_UP_045_C08_01SEP2006_060, BNAEN1GH_UP_040_H02_21JUL2006_002, BNAEN3GH_UP_064_E01_02SEP2006_007, BNAEN3GH_UP_153_A07_29OCT2006_063	AT1G15690	3.6.1.1	ATAVP3, AVP-3, AVP1	AVP1 (vacuolar-type H+-pumping pyrophosphatase 1)
BNAEN3GH_UP_080_C07_14SEPT2006_059	AT1G15700	3.6.3.14	ATPC2	ATPC2 (ATP synthase gamma chain 2)
BNAEN1GH_UP_073_F05_22JUL2006_037	AT1G15710	1.3.1.43		prephenate dehydrogenase family protein
BNAEN3GH_UP_002_B02_31MAY2006_014	AT1G15950	1.2.1.44	IRX4, ATCCR1, CCR1	CCR1 (CINNAMOYL COA REDUCTASE 1)
BNAEN1GH_UP_078_E07_23JUL2006_055	AT1G16300	1.2.1.12	GAPCP-2	GAPCP-2; glyceraldehyde-3-phosphate dehydrogenase
BNAEN1GH_UP_023_C01_06JUL2006_011	AT1G16350	1.1.1.205		inosine-5'-monophosphate dehydrogenase, putative
CL594Contig1, BNAEN3GH_UP_186_E07_25NOV2006_055	AT1G16470	3.4.25.1	PAB1	PAB1 (20S proteasome alpha subunit B1); peptidase
CL385Contig2, CL385Contig3, CL385Contig1, CL583Contig1	AT1G16890	6.3.2.19	UBC36	UBC36; ubiquitin-protein ligase
BNAEN1GH_UP_038_D11_21JUL2006_089	AT1G16900	2.4.1.-		sugar binding / transferase, transferring glycosyl groups
BNAEN3GH_UP_164_C05_11NOV2006_043	AT1G17160	2.7.1.15		pfkB-type carbohydrate kinase family protein
BNAEN1GH_UP_016_D08_30MAY2006_058, CL1302Contig1	AT1G17280	6.3.2.19	UBC34	UBC34 (ubiquitin-conjugating enzyme 32)
CL1823Contig1, CL1725Contig1	AT1G17290	2.6.1.2	ALAAT1	ALAAT1 (ALANINE AMINOTRANSFERAS); alanine transaminase
BNAEN3GH_UP_085_H09_15SEP2006_065	AT1G17650	1.1.1.44		phosphogluconate dehydrogenase (decarboxylating)
BNAEN3GH_UP_177_B04_1DEC2006_030	AT1G17980	2.7.7.19		nucleotidyltransferase family protein
BNAEN3GH_UP_076_B03_14SEPT2006_029	AT1G18270	4.1.2.13		ketose-bisphosphate aldolase class-II family protein
BNAEN3GH_UP_169_D11_11NOV2006_089	AT1G18460	3.1.1.3		lipase family protein
CL25Contig1, CL25Contig2	AT1G19570	1.8.5.1	DHAR1	DHAR1 (DEHYDROASCORBATE REDUCTASE); glutathione dehydrogenase (ascorbate)
CL734Contig1, BNAEN3GH_UP_232_G08_29NOV2006_052	AT1G19580	4.2.1.1	GAMMA CA1	GAMMA CA1 (GAMMA CARBONIC ANHYDRASE 1); carbonate dehydratase
CL1245Contig1	AT1G19640	2.1.1.141	JMT	JMT (JASMONIC ACID CARBOXYL METHYLTRANSFERASE); jasmonate O-methyltransferase
CL386Contig1, CL386Contig2	AT1G19910	3.6.3.14	AVA-2PE, ATVHA-C2, AVA-P2	AVA-P2 (vacuolar-H+-pumping ATPase 16 kDa proteolipid subunit 2); ATPase
CL2203Contig1	AT1G20050	5.3.3.5	HYD1	HYD1 (Hydra 1)
BNAEN3GH_UP_173_D07_11NOV2006_057	AT1G20330	2.1.1.143, 2.1.1.41	CVP1, FRL1, SMT2	SMT2 (STEROL METHYLTRANSFERASE 2)
BNAEN1GH_UP_019_B03_23JUN2006_029	AT1G20480	6.2.1.12		4-coumarate--CoA ligase family protein / 4-coumaroyl-CoA synthase family protein
BNAEN1GH_UP_027_H02_26JUN2006_002, BNAEN1GH_UP_017_D02_30MAY2006_010	AT1G20620	1.11.1.6	SEN2, CAT3	CAT3 (CATALASE 3); catalase
CL2263Contig1	AT1G20930	2.7.1.-	CDKB2;2	CDKB2;2 (CYCLIN-DEPENDENT KINASE B2;2); kinase
BNAEN1GH_UP_021_C06_26JUN2006_044, BNAEN1GH_UP_042_B02_21JUL2006_014	AT1G20950	2.7.1.90		pyrophosphate--fructose-6-phosphate 1-phosphotransferase-related / pyrophosphate-dependent 6-phosphofructose-1-kinase-related
BNAEN1GH_UP_053_F11_21JUL2006_085	AT1G20960	3.6.1.-	EMB1507	EMB1507 (EMBRYO DEFECTIVE 1507); ATP-dependent helicase
CL1865Contig1	AT1G21400	1.2.4.4		2-oxoisovalerate dehydrogenase, putative / 3-methyl-2-oxobutanoate dehydrogenase, putative / branched-chain alpha-keto acid dehydrogenase E1 alpha subunit, putative
CL2011Contig1	AT1G21640	2.7.1.23	ATNADK-2, NADK2	NADK2 (NAD kinase 2); NAD+ kinase/ calmodulin binding
CL476Contig1, BNAEN3GH_UP_093_G06_15SEP2006_036, BNAEN1GH_UP_023_C10_06JUL2006_076	AT1G21720	3.4.25.1	PBC1	PBC1 (20S proteasome beta subunit C1); peptidase
BNAEN3GH_UP_080_A12_14SEPT2006_096, BNAEN1GH_UP_032_F09_21JUL2006_069, BNAEN1GH_UP_047_G02_21JUL2006_004	AT1G22020	2.1.2.1	SHM6	SHM6 (serine hydroxymethyltransferase 6); glycine hydroxymethyltransferase
BNAEN3GH_UP_171_D02_11NOV2006_010	AT1G22450	1.9.3.1	ATCOX6B2, COX6B	COX6B (CYTOCHROME C OXIDASE 6B); cytochrome-c oxidase
CL541Contig1, BNAEN3GH_UP_022_E05_23JUN2006_039, CL541Contig2	AT1G23190	5.4.2.2		phosphoglucomutase, cytoplasmic, putative / glucose phosphomutase, putative
BNAEN1GH_UP_029_E02_23JUN2006_008, BNAEN1GH_UP_072_G07_22JUL2006_051	AT1G23310	2.6.1.2, 2.6.1.4	AOAT1, GGT1	GGT1 (ALANINE-2-OXOGLUTARATE AMINOTRANSFERASE 1)
CL2047Contig1, CL1555Contig1, BNAEN3GH_UP_047_D05_01SEP2006_041	AT1G23820	2.5.1.16	SPDS1	SPDS1 (SPERMIDINE SYNTHASE 1)
BNAEN3GH_UP_083_E07_14SEPT2006_055	AT1G24100	2.4.1.-, 2.4.1.195, 2.4.1.203, 2.4.1.215	UGT74B1	UGT74B1 (UDP-glucosyl transferase 74B1); UDP-glycosyltransferase/ thiohydroximate beta-D-glucosyltransferase/ transferase, transferring glycosyl groups
CL210Contig2, CL210Contig1, CL210Contig3, BNAEN3GH_UP_079_C03_14SEPT2006_027, BNAEN1GH_UP_060_F12_22JUL2006_086, BNAEN1GH_UP_041_C11_21JUL2006_091	AT1G24360	1.1.1.100		3-oxoacyl-(acyl-carrier protein) reductase, chloroplast / 3-ketoacyl-acyl carrier protein reductase
BNAEN3GH_UP_149_F01_29OCT2006_005	AT1G25220	4.1.3.27	TRP4, ASB1	ASB1 (ANTHRANILATE SYNTHASE BETA SUBUNIT 1); anthranilate synthase
CL1872Contig1	AT1G25350	6.1.1.18	OVA9	OVA9 (OVULE ABORTION 9); glutamine-tRNA ligase
BNAEN3GH_UP_012_D10_31MAY2006_074	AT1G26570	1.1.1.22	UGD1, ATUGD1	ATUGD1/UGD1 (UDP-glucose dehydrogenase 1); UDP-glucose 6-dehydrogenase
CL1194Contig1	AT1G27450	2.4.2.7	APT, ATAPT1, APRT, APT1	APT1 (ADENINE PHOSPHORIBOSYLTRANSFERASE 1); adenine phosphoribosyltransferase
BNAEN3GH_UP_091_F03_15SEP2006_021, BNAEN1GH_UP_055_E08_21JUL2006_056	AT1G27680	2.7.7.27	APL2	APL2 (large subunit of AGP 2)
BNAEN3GH_UP_212_E01_27NOV2006_007	AT1G27880	3.6.1.-		ATP-dependent DNA helicase, putative
BNAEN3GH_UP_172_B03_11NOV2006_029	AT1G28640	3.1.1.3		GDSL-motif lipase, putative
CL762Contig1, BNAEN1GH_UP_051_E03_21JUL2006_023, BNAEN1GH_UP_077_B07_22JUL2006_061, BNAEN1GH_UP_023_H01_06JUL2006_001	AT1G29880	6.1.1.14		glycyl-tRNA synthetase / glycine--tRNA ligase
CL1063Contig1	AT1G30120	1.2.4.1	PDH-E1 BETA	PDH-E1 BETA (PYRUVATE DEHYDROGENASE E1 BETA); pyruvate dehydrogenase (acetyl-transferring)
BNAEN3GH_UP_061_H07_01SEP2006_049, BNAEN3GH_UP_044_C05_01SEP2006_043	AT1G31230	1.1.1.3, 2.7.2.4	AK-HSDH I	AK-HSDH I (ASPARTATE KINASE-HOMOSERINE DEHYDROGENASE I); aspartate kinase/ homoserine dehydrogenase
BNAEN3GH_UP_141_E02_29OCT2006_008, BNAEN3GH_UP_133_F01_10NOV2006_005	AT1G32060	2.7.1.19	PRK	PRK (PHOSPHORIBULOKINASE); ATP binding / phosphoribulokinase/ protein binding
BNAEN3GH_UP_196_C02_26NOV2006_012, BNAEN1GH_UP_070_H03_22JUL2006_017	AT1G32200	2.3.1.15	ACT1, ATS1	ATS1 (ACYLTRANSFERASE 1)
CL396Contig1, CL396Contig2	AT1G32210	2.4.1.119	ATDAD1	ATDAD1 (DEFENDER AGAINST APOPTOTIC DEATH 1)
BNAEN3GH_UP_209_A10_28NOV2006_080	AT1G32470	1.4.4.2		glycine cleavage system H protein, mitochondrial, putative
BNAEN3GH_UP_145_F01_29OCT2006_005	AT1G32900	2.4.1.11		starch synthase, putative
BNAEN3GH_UP_086_G06_15SEP2006_036, CL485Contig1, BNAEN3GH_UP_073_F12_02SEP2006_086, CL485Contig2	AT1G34430	2.3.1.12	EMB3003	EMB3003 (EMBRYO DEFECTIVE 3003); dihydrolipoyllysine-residue acetyltransferase
BNAEN1GH_UP_041_E09_21JUL2006_071	AT1G35670	2.7.1.-	CPK11, ATCDPK2	ATCDPK2 (CALCIUM-DEPENDENT PROTEIN KINASE 2); calcium- and calmodulin-dependent protein kinase/ kinase
BNAEN3GH_UP_090_C05_15SEP2006_043	AT1G36160	6.3.4.14, 6.4.1.2	AT-ACC1, EMB22, GK, PAS3, ACC1	ACC1 (ACETYL-COENZYME A CARBOXYLASE 1); acetyl-CoA carboxylase
CL1117Contig1	AT1G36340	6.3.2.19	UBC31	UBC31 (ubiquitin-conjugating enzyme 3); ubiquitin-protein ligase
CL1378Contig1, BNAEN3GH_UP_014_D09_1JUNE2006_073	AT1G42970	1.2.1.12, 1.2.1.13, 1.2.1.9	GAPB	GAPB (GLYCERALDEHYDE-3-PHOSPHATE DEHYDROGENASE B SUBUNIT); glyceraldehyde-3-phosphate dehydrogenase
BNAEN1GH_UP_044_E10_21JUL2006_072, BNAEN3GH_UP_059_B01_02SEP2006_013	AT1G43670	3.1.3.11		fructose-1,6-bisphosphatase, putative / D-fructose-1,6-bisphosphate 1-phosphohydrolase, putative / FBPase, putative
BNAEN3GH_UP_033_C03_01SEP2006_027	AT1G43710	4.1.1.-	EMB1075	EMB1075 (EMBRYO DEFECTIVE 1075); carboxy-lyase
CL1708Contig1	AT1G45050	6.3.2.19	UBC15, ATUBC2-1	ATUBC2-1 (Arabidopsis thaliana ubiquitin-conjugating enzyme); ubiquitin-protein ligase
CL847Contig1	AT1G45130	3.2.1.23		beta-galactosidase, putative / lactase, putative
BNAEN3GH_UP_006_H10_31MAY2006_066	AT1G47250	3.4.25.1	PAF2	PAF2 (20S proteasome alpha subunit F2); peptidase
CL943Contig1, BNAEN3GH_UP_091_G09_15SEP2006_067	AT1G47260	1.6.5.3, 4.2.1.1	GAMMA CA2, APFI	APFI; carbonate dehydratase
BNAEN1GH_UP_050_E01_21JUL2006_007	AT1G47290	1.1.1.170	AT3BETAHSD/D1	AT3BETAHSD/D1 (3BETA-HYDROXYSTEROID-DEHYDROGENASE/DECARBOXYLASE ISOFORM 1); 3-beta-hydroxy-delta5-steroid dehydrogenase
BNAEN1GH_UP_017_E08_30MAY2006_056	AT1G47420	1.3.5.1		Identical to Unknown protein At1g47420, mitochondrial precursor [Arabidopsis Thaliana] (GB:Q9SX77); similar to APFI, carbonate dehydratase [Arabidopsis thaliana] (TAIR:AT1G47260.1); similar to unknown [Hordeum vulgare subsp. vulgare] (GB:AAL77110.1)
BNAEN3GH_UP_066_A04_02SEP2006_032	AT1G48320	3.1.2.2		thioesterase family protein
BNAEN3GH_UP_138_D01_28OCT2006_009, BNAEN3GH_UP_117_F05_16SEP2006_037	AT1G48850	4.2.3.5	EMB1144	EMB1144 (EMBRYO DEFECTIVE 1144); chorismate synthase
CL1370Contig1	AT1G49820	2.7.1.100	ATMTK	ATMTK; S-methyl-5-thioribose kinase
BNAEN1GH_UP_042_G07_21JUL2006_051	AT1G50110	2.6.1.42		branched-chain amino acid aminotransferase 6 / branched-chain amino acid transaminase 6 (BCAT6)
BNAEN1GH_UP_039_E12_21JUL2006_088	AT1G50200	6.1.1.7	ACD, ALATS	ALATS (ALANYL-TRNA SYNTHETASE); ATP binding / alanine-tRNA ligase/ nucleic acid binding
BNAEN3GH_UP_135_F01_10NOV2006_005	AT1G50370	3.1.3.16		serine/threonine protein phosphatase, putative
BNAEN1GH_UP_020_H10_26JUN2006_066, BNAEN3GH_UP_139_G03_29OCT2006_019	AT1G50430	1.3.1.21	PA, LE, ST7R, 7RED, DWF5	DWF5 (DWARF 5)
BNAEN3GH_UP_113_E03_15SEP2006_023, CL234Contig1, CL1023Contig1	AT1G51650	3.6.3.14		ATP synthase epsilon chain, mitochondrial
CL1170Contig1, BNAEN1GH_UP_050_D05_21JUL2006_041	AT1G51710	3.1.2.15	UBP6	UBP6 (UBIQUITIN-SPECIFIC PROTEASE 6); ubiquitin-specific protease
BNAEN3GH_UP_232_C11_29NOV2006_091	AT1G51720	1.4.1.4		glutamate dehydrogenase, putative
BNAEN1GH_UP_080_C05_23JUL2006_043	AT1G51760	3.5.1.-	JR3, IAR3	IAR3 (IAA-ALANINE RESISTANT 3); metallopeptidase
BNAEN1GH_UP_056_A12_21JUL2006_096	AT1G51980	1.10.2.2		mitochondrial processing peptidase alpha subunit, putative
BNAEN3GH_UP_104_G11_15SEP2006_083, BNAEN1GH_UP_001_C07_12APR2006_059, BNAEN3GH_UP_235_H10_28NOV2006_066	AT1G52340	1.1.1.288	SIS4, GIN1, SDR1, ISI4, SRE1, ATABA2, ABA2	ABA2 (ABA DEFICIENT 2); oxidoreductase
CL1910Contig1	AT1G52600	3.4.21.89		signal peptidase, putative
CL285Contig3, CL285Contig1, CL285Contig2, BNAEN3GH_UP_219_F05_28NOV2006_037	AT1G53240	1.1.1.37		malate dehydrogenase (NAD), mitochondrial
BNAEN1GH_UP_071_B01_22JUL2006_013, BNAEN1GH_UP_024_F07_6JULY2006_053	AT1G53310	4.1.1.31	ATPPC1	ATPPC1 (PHOSPHOENOLPYRUVATE CARBOXYLASE 1); phosphoenolpyruvate carboxylase
CL323Contig2, CL323Contig1	AT1G53850	3.4.25.1	PAE1	PAE1 (20S proteasome alpha subunit E1)
CL643Contig1	AT1G54030	3.1.1.3		GDSL-motif lipase, putative
BNAEN3GH_UP_120_G11_16SEP2006_083	AT1G54280	3.6.3.1		haloacid dehalogenase-like hydrolase family protein
BNAEN1GH_UP_040_H05_21JUL2006_033	AT1G55020	1.13.11.12	LOX1	LOX1 (Lipoxygenase 1); lipoxygenase
BNAEN3GH_UP_017_A10_1JUNE2006_080	AT1G55850	2.4.1.12	CSLE1, ATCSLE1	ATCSLE1 (Cellulose synthase-like E1); cellulose synthase/ transferase, transferring glycosyl groups
CL567Contig1, CL221Contig2, BNAEN3GH_UP_232_G04_29NOV2006_020, CL221Contig1, CL221Contig3, BNAEN3GH_UP_219_D03_28NOV2006_025	AT1G56070	3.6.5.3	AT1G56075.1, LOS1	LOS1 (Low expression of osmotically responsive genes 1); translation elongation factor/ translation factor, nucleic acid binding
CL733Contig1	AT1G56450	3.4.25.1	PBG1	PBG1 (20S proteasome beta subunit G1); peptidase
BNAEN3GH_UP_049_H07_01SEP2006_049, BNAEN3GH_UP_011_A03_1JUNE2006_031, BNAEN3GH_UP_016_A05_1JUNE2006_047	AT1G58080	2.4.2.17	HISN1A, ATATP-PRT1	ATATP-PRT1 (ATP PHOSPHORIBOSYL TRANSFERASE)
BNAEN3GH_UP_040_A03_01SEP2006_031, BNAEN3GH_UP_123_H05_16SEP2006_033	AT1G58440	1.14.99.7	XF1	XF1; oxidoreductase
BNAEN1GH_UP_058_G04_22JUL2006_020	AT1G59950	2.3.1.170		aldo/keto reductase, putative
BNAEN1GH_UP_002_H04_12MAY2006_018	AT1G60140	3.1.3.12	TPS10, ATTPS10	ATTPS10 (Arabidopsis thaliana trehalose phosphatase/synthase 10); transferase, transferring glycosyl groups / trehalose-phosphatase
CL544Contig1, BNAEN1GH_UP_016_D12_30MAY2006_090	AT1G60810	2.3.3.8	ACLA-2	ACLA-2 (ATP-citrate lyase A-2)
CL406Contig1	AT1G60980	1.14.11.-, 1.14.11.12	ATGA20OX4	ATGA20OX4 (GIBBERELLIN 20-OXIDASE 4); gibberellin 20-oxidase
BNAEN1GH_UP_080_B03_23JUL2006_029	AT1G61700	2.7.7.6		DNA-directed RNA polymerase II, putative (RPB10)
BNAEN3GH_UP_113_G10_15SEP2006_068	AT1G62800	2.6.1.1	ASP4	ASP4 (ASPARTATE AMINOTRANSFERASE 4); catalytic/ transaminase/ transferase, transferring nitrogenous groups
BNAEN1GH_UP_059_G03_22JUL2006_019	AT1G62960	2.6.1.1, 2.6.1.42, 2.6.1.5, 2.6.1.57, 4.4.1.14	ACS10	ACS10 (ACC SYNTHASE 10); 1-aminocyclopropane-1-carboxylate synthase
BNAEN1GH_UP_016_H03_30MAY2006_017, BNAEN3GH_UP_188_C05_27NOV2006_043	AT1G63770	3.4.11.2		peptidase M1 family protein
BNAEN3GH_UP_064_A02_02SEP2006_016	AT1G64190	1.1.1.44		6-phosphogluconate dehydrogenase family protein
CL791Contig1	AT1G64200	3.6.3.14	VHA-E3	VHA-E3 (VACUOLAR H+-ATPASE SUBUNIT E ISOFORM 3); hydrogen ion transporting ATP synthase, rotational mechanism / hydrogen ion transporting ATPase, rotational mechanism
BNAEN1GH_UP_033_A12_21JUL2006_096	AT1G64230	6.3.2.19	UBC28	UBC28; ubiquitin-protein ligase
CL1603Contig1	AT1G64660	4.4.1.11	ATMGL	ATMGL; catalytic/ methionine gamma-lyase
BNAEN1GH_UP_072_E02_22JUL2006_008, BNAEN1GH_UP_021_E04_26JUN2006_024	AT1G64970	2.1.1.95	TMT1, VTE4, G-TMT	G-TMT (GAMMA-TOCOPHEROL METHYLTRANSFERASE)
CL312Contig1, BNAEN3GH_UP_120_H07_16SEP2006_049, CL458Contig1, CL458Contig2	AT1G65290	1.6.5.3, 1.6.99.3		acyl carrier family protein / ACP family protein
BNAEN3GH_UP_199_A11_26NOV2006_095	AT1G65820	2.5.1.18		microsomal glutathione s-transferase, putative
CL335Contig2, CL335Contig1	AT1G65930	1.1.1.42		isocitrate dehydrogenase, putative / NADP+ isocitrate dehydrogenase, putative
BNAEN3GH_UP_210_C04_27NOV2006_028	AT1G66430	2.7.1.4		pfkB-type carbohydrate kinase family protein
BNAEN3GH_UP_130_E07_10NOV2006_055, BNAEN1GH_UP_049_H04_21JUL2006_018	AT1G67320	2.7.7.-		DNA primase, large subunit family
BNAEN3GH_UP_025_B10_31AUG2006_078	AT1G67980	2.1.1.104	CCoAMT	CCoAMT (caffeoyl-CoA 3-O-methyltransferase); caffeoyl-CoA O-methyltransferase
BNAEN3GH_UP_043_H09_01SEP2006_065	AT1G68010	1.1.1.29	HPR	HPR (Hydroxypyruvate reductase); NAD binding / cofactor binding / oxidoreductase, acting on the CH-OH group of donors, NAD or NADP as acceptor
BNAEN3GH_UP_135_C10_10NOV2006_076	AT1G68530	2.3.1.-	CER6, G2, POP1, CUT1	CUT1 (CUTICULAR 1); acyltransferase
BNAEN3GH_UP_131_C10_10NOV2006_076	AT1G69370	5.4.99.5	CM-3, CM3	CM3 (CHORISMATE MUTASE 3); chorismate mutase
BNAEN1GH_UP_068_F01_22JUL2006_005, BNAEN3GH_UP_215_A11_28NOV2006_095	AT1G70320	6.3.2.19	UPL2	UPL2 (UBIQUITIN-PROTEIN LIGASE 2); ubiquitin-protein ligase
BNAEN3GH_UP_079_A11_14SEPT2006_095	AT1G70370	3.2.1.15		BURP domain-containing protein / polygalacturonase, putative
BNAEN3GH_UP_175_G09_1DEC2006_067	AT1G70570	2.4.2.18		anthranilate phosphoribosyltransferase, putative
BNAEN1GH_UP_045_G05_21JUL2006_035	AT1G70580	2.6.1.2, 2.6.1.4	GGT2, AOAT2	AOAT2 (ALANINE-2-OXOGLUTARATE AMINOTRANSFERASE 2); alanine transaminase
BNAEN1GH_UP_020_E03_26JUN2006_023	AT1G70710	3.2.1.4	CEL1	CEL1 (cellulase 1); hydrolase, hydrolyzing O-glycosyl compounds
BNAEN1GH_UP_015_D07_31MAY2006_057	AT1G71120	3.1.1.3	GLIP6	GLIP6 (GDSL-motif lipase/hydrolase 6); carboxylic ester hydrolase
BNAEN3GH_UP_081_F02_14SEPT2006_006	AT1G72330	2.6.1.2	ALAAT2	ALAAT2 (ALANINE AMINOTRANSFERASE 2); alanine transaminase
BNAEN1GH_UP_046_D12_21JUL2006_090, BNAEN1GH_UP_040_H03_21JUL2006_017	AT1G72550	6.1.1.20		tRNA synthetase beta subunit family protein
BNAEN1GH_UP_042_E09_21JUL2006_071	AT1G72710	2.7.11.1		casein kinase, putative
BNAEN1GH_UP_039_H08_21JUL2006_050	AT1G73740	2.4.1.227		glycosyl transferase family 28 protein
BNAEN1GH_UP_070_H02_22JUL2006_002	AT1G73880	2.4.1.-, 2.4.1.203, 2.4.1.215		UDP-glucoronosyl/UDP-glucosyl transferase family protein
BNAEN3GH_UP_225_B07_28NOV2006_061, BNAEN3GH_UP_158_C01_01NOV2006_011	AT1G73920	3.1.1.3		lipase family protein
CL1135Contig1	AT1G74010	4.3.3.2		strictosidine synthase family protein
BNAEN1GH_UP_070_F06_22JUL2006_038	AT1G74100	2.8.2.-		sulfotransferase family protein
BNAEN1GH_UP_018_H09_30MAY2006_065	AT1G74260	6.3.5.3		catalytic
BNAEN1GH_UP_014_E05_31MAY2006_039	AT1G74380	2.4.2.39		galactosyl transferase GMA12/MNN10 family protein
BNAEN3GH_UP_004_F09_31MAY2006_069	AT1G74470	1.3.1.-		geranylgeranyl reductase
BNAEN3GH_UP_082_E03_14SEPT2006_023	AT1G74910	2.7.7.27		ADP-glucose pyrophosphorylase family protein
CL372Contig1, CL372Contig2, BNAEN1GH_UP_009_G02_30MAY2006_004	AT1G74920	1.2.1.8	ALDH10A8	ALDH10A8 (Aldehyde dehydrogenase 10A8); 3-chloroallyl aldehyde dehydrogenase
BNAEN3GH_UP_199_C12_26NOV2006_092	AT1G75270	1.8.5.1	DHAR2	DHAR2; glutathione dehydrogenase (ascorbate)
CL1694Contig1	AT1G75440	6.3.2.19	UBC16	UBC16 (ubiquitin-conjugating enzyme 15); ubiquitin-protein ligase
BNAEN1GH_UP_008_F03_30MAY2006_021	AT1G76400	2.4.1.119		ribophorin I family protein
BNAEN3GH_UP_088_E05_15SEP2006_039, CL957Contig1, BNAEN1GH_UP_002_C11_12MAY2006_091	AT1G76490	1.1.1.34	HMGR1, HMG1	HMG1 (3-HYDROXY-3-METHYLGLUTARYL COA REDUCTASE)
BNAEN3GH_UP_005_E01_31MAY2006_007	AT1G76540	2.7.1.-	CDKB2;1	CDKB2;1 (CYCLIN-DEPENDENT KINASE B2;1); kinase
CL537Contig1, CL537Contig2	AT1G76550	2.7.1.90		pyrophosphate--fructose-6-phosphate 1-phosphotransferase alpha subunit, putative / pyrophosphate-dependent 6-phosphofructose-1-kinase, putative
BNAEN3GH_UP_155_E09_01NOV2006_071	AT1G76680	1.3.1.42	OPR1	OPR1 (12-oxophytodienoate reductase 1); 12-oxophytodienoate reductase
BNAEN1GH_UP_036_C08_21JUL2006_060	AT1G76730	6.3.3.2		5-formyltetrahydrofolate cyclo-ligase family protein
CL225Contig2, BNAEN3GH_UP_216_G03_28NOV2006_019	AT1G77120	1.1.1.1	ADH, ATADH, ADH1	ADH1 (ALCOHOL DEHYDROGENASE 1); alcohol dehydrogenase
BNAEN1GH_UP_031_A11_23JUN2006_095, BNAEN3GH_UP_118_H01_16SEP2006_001	AT1G77510	5.3.4.1	ATPDIL1-2	ATPDIL1-2 (PDI-LIKE 1-2); protein disulfide isomerase
BNAEN1GH_UP_053_B08_21JUL2006_062	AT1G77590	6.2.1.3	LACS9	LACS9 (LONG CHAIN ACYL-COA SYNTHETASE 9); long-chain-fatty-acid-CoA ligase
CL1649Contig1	AT1G78570	4.2.1.76	RHM1, ROL1	RHM1/ROL1 (RHAMNOSE BIOSYNTHESIS1); UDP-glucose 4,6-dehydratase/ catalytic
BNAEN3GH_UP_128_H09_10NOV2006_065, BNAEN1GH_UP_055_G08_21JUL2006_052, BNAEN3GH_UP_197_E04_26NOV2006_024, CL2191Contig1	AT1G78900	3.6.3.14	VHA-A	VHA-A; ATP binding / hydrogen ion transporting ATP synthase, rotational mechanism
BNAEN3GH_UP_106_C02_15SEP2006_012	AT1G79010	1.6.5.3, 1.6.99.3		NADH-ubiquinone oxidoreductase 23 kDa subunit, mitochondrial (TYKY)
BNAEN3GH_UP_118_E08_16SEP2006_056, BNAEN1GH_UP_078_C10_23JUL2006_076, BNAEN1GH_UP_027_A08_26JUN2006_064	AT1G79230	2.8.1.1	ATMST1, MST1, ATRDH1, ST1	ST1 (MERCAPTOPYRUVATE SULFURTRANSFERASE 1); thiosulfate sulfurtransferase
BNAEN1GH_UP_065_A08_22JUL2006_064	AT1G79500	2.5.1.55	AtkdsA1	AtkdsA1 (Arabidopsis thaliana KDO-8-phosphate synthase A1); 3-deoxy-8-phosphooctulonate synthase
BNAEN3GH_UP_151_F08_29OCT2006_054, BNAEN3GH_UP_108_E08_15SEP2006_056	AT1G79550	2.7.2.3	PGK	PGK (PHOSPHOGLYCERATE KINASE)
BNAEN1GH_UP_063_A03_22JUL2006_031	AT1G80160	4.4.1.5		lactoylglutathione lyase family protein / glyoxalase I family protein
BNAEN3GH_UP_058_C05_02SEP2006_043	AT1G80330	1.14.11.15	ATGA3OX4	ATGA3OX4 (GIBBERELLIN 3-OXIDASE 4); gibberellin 3-beta-dioxygenase
CL417Contig1	AT2G01140	4.1.2.13		fructose-bisphosphate aldolase, putative
BNAEN3GH_UP_021_C01_23JUN2006_011	AT2G01180	3.1.3.4	PAP1, LPP1, ATLPP1, ATPAP1	ATPAP1 (PHOSPHATIDIC ACID PHOSPHATASE 1); phosphatidate phosphatase
BNAEN1GH_UP_052_A06_21JUL2006_048	AT2G01350	2.4.2.19	QPT	QPT (QUINOLINATE PHOSHORIBOSYLTRANSFERASE)
BNAEN3GH_UP_217_G11_28NOV2006_083	AT2G01450	2.7.1.-	ATMPK17	ATMPK17 (Arabidopsis thaliana MAP kinase 17); MAP kinase
BNAEN1GH_UP_032_F07_21JUL2006_053, BNAEN3GH_UP_002_B10_31MAY2006_078	AT2G02050	1.6.5.3, 1.6.99.3		NADH-ubiquinone oxidoreductase B18 subunit, putative
CL1Contig69, BNAEN1GH_UP_078_D09_23JUL2006_073	AT2G02760	6.3.2.19	UBC2, ATUBC2	ATUBC2 (UBIQUITING-CONJUGATING ENZYME 2); ubiquitin-protein ligase
BNAEN1GH_UP_033_H04_21JUL2006_018, BNAEN3GH_UP_214_D10_28NOV2006_074	AT2G02930	2.5.1.18	GST16, ATGSTF3	ATGSTF3 (GLUTATHIONE S-TRANSFERASE 16); glutathione transferase
BNAEN3GH_UP_002_D09_31MAY2006_073	AT2G04650	2.7.7.27		ADP-glucose pyrophosphorylase family protein
BNAEN3GH_UP_015_B07_1JUNE2006_061	AT2G05990	1.3.1.9	ENR1, MOD1	MOD1 (MOSAIC DEATH 1); enoyl-[acyl-carrier-protein] reductase (NADH)/ oxidoreductase
CL1342Contig1	AT2G07050	5.4.99.8	CAS1	CAS1 (CYCLOARTENOL SYNTHASE 1)
CL1915Contig1	AT2G14170	1.2.1.27	ALDH6B2	ALDH6B2 (Aldehyde dehydrogenase 6B2)
BNAEN1GH_UP_024_C04_6JULY2006_028	AT2G16570	2.4.2.14	ATASE1, ATASE	ATASE (GLN PHOSPHORIBOSYL PYROPHOSPHATE AMIDOTRANSFERASE 1); amidophosphoribosyltransferase
BNAEN1GH_UP_032_B07_21JUL2006_061	AT2G16730	3.2.1.23	BGAL13	BGAL13 (beta-galactosidase 13); beta-galactosidase
BNAEN1GH_UP_053_G03_21JUL2006_019	AT2G17510	3.1.13.-		ribonuclease II family protein
BNAEN1GH_UP_001_A09_12APR2006_079, BNAEN1GH_UP_059_B06_22JUL2006_046	AT2G17640	2.3.1.30	SAT-106, AtSerat3;1	AtSerat3;1 (SERINE ACETYLTRANSFERASE-106); acetyltransferase/ serine O-acetyltransferase
BNAEN3GH_UP_019_G10_23JUN2006_068	AT2G18170	2.7.11.24	ATMPK7	ATMPK7 (MAP KINASE 7); MAP kinase/ kinase
BNAEN3GH_UP_105_G08_15SEP2006_052	AT2G18230	3.6.1.1	ATPPA2	inorganic pyrophosphatase (soluble) (PPA) / pyrophosphate phospho-hydrolase / PPase
CL569Contig2	AT2G18250	2.7.7.3	ATCOAD	ATCOAD (4-PHOSPHOPANTETHEINE ADENYLYLTRANSFERASE); nucleotidyltransferase/ pantetheine-phosphate adenylyltransferase
BNAEN1GH_UP_069_C05_22JUL2006_043	AT2G18570	2.4.1.91		UDP-glucoronosyl/UDP-glucosyl transferase family protein
BNAEN3GH_UP_213_E09_27NOV2006_071, CL402Contig1, BNAEN3GH_UP_188_E01_27NOV2006_007	AT2G18600	6.3.2.19		RUB1-conjugating enzyme, putative
BNAEN1GH_UP_071_G11_22JUL2006_083	AT2G18790	2.7.13.3	HY3, OOP1, PHYB	PHYB (PHYTOCHROME B); G-protein coupled photoreceptor/ signal transducer
BNAEN3GH_UP_090_G11_15SEP2006_083	AT2G18960	3.6.3.6	PMA, AHA1	AHA1 (PLASMA MEMBRANE PROTON ATPASE); ATPase
BNAEN3GH_UP_011_F09_1JUNE2006_069	AT2G19470	2.7.1.-	CKL5	CKL5 (Casein Kinase I-like 5); casein kinase I/ kinase
BNAEN1GH_UP_012_B01_31MAY2006_013	AT2G19500	1.5.99.12	ATCKX2, CKX2	CKX2 (CYTOKININ OXIDASE 2); cytokinin dehydrogenase
BNAEN3GH_UP_230_A03_28NOV2006_031, BNAEN3GH_UP_084_A06_15SEP2006_048	AT2G19570	3.5.4.5	AT-CDA1, DESZ, CDA1	CDA1 (CYTIDINE DEAMINASE 1)
BNAEN3GH_UP_016_H11_1JUNE2006_081	AT2G20360	1.6.5.3, 1.6.99.3		catalytic/ coenzyme binding
CL872Contig1, BNAEN3GH_UP_149_A02_29OCT2006_016, BNAEN1GH_UP_061_E06_22JUL2006_040	AT2G20420	6.2.1.4, 6.2.1.5		succinyl-CoA ligase (GDP-forming) beta-chain, mitochondrial, putative / succinyl-CoA synthetase, beta chain, putative / SCS-beta, putative
BNAEN3GH_UP_169_B07_11NOV2006_061	AT2G20690	2.5.1.9		lumazine-binding family protein
BNAEN3GH_UP_197_E07_26NOV2006_055	AT2G20810	2.4.1.43	GAUT10, LGT4	GAUT10/LGT4 (Galacturonosyltransferase 10); polygalacturonate 4-alpha-galacturonosyltransferase/ transferase, transferring glycosyl groups / transferase, transferring hexosyl groups
CL1438Contig1	AT2G20860	2.8.1.8	LIP1	LIP1 (Lipoic acid synthase 1); lipoic acid synthase
BNAEN3GH_UP_024_C04_23JUN2006_028	AT2G21330	4.1.2.13		fructose-bisphosphate aldolase, putative
BNAEN3GH_UP_145_E08_29OCT2006_056, BNAEN1GH_UP_079_A03_23JUL2006_031, BNAEN3GH_UP_133_B04_10NOV2006_030, BNAEN3GH_UP_068_A10_02SEP2006_080	AT2G21410	3.6.3.14		(VACUOLAR PROTON ATPASE A2); ATPase
BNAEN3GH_UP_205_F09_27NOV2006_069	AT2G21790	1.17.4.1	R1, RIBONUCLEOTIDE REDUCTASE, REDUCTASE PROTEIN R1, RNR1	R1/RIBONUCLEOTIDE REDUCTASE, REDUCTASE PROTEIN R1; ribonucleoside-diphosphate reductase
BNAEN3GH_UP_004_H10_31MAY2006_066	AT2G22240	5.5.1.4		inositol-3-phosphate synthase isozyme 2 / myo-inositol-1-phosphate synthase 2 / MI-1-P synthase 2 / IPS 2
BNAEN3GH_UP_218_E11_28NOV2006_087, BNAEN1GH_UP_070_F09_22JUL2006_069	AT2G22420	1.11.1.7		peroxidase 17 (PER17) (P17)
BNAEN3GH_UP_176_F05_1DEC2006_037	AT2G22570	3.5.1.19	ATNIC1	isochorismatase hydrolase family protein
BNAEN1GH_UP_072_F09_22JUL2006_069	AT2G22780	1.1.1.37	PMDH1	PMDH1 (PEROXISOMAL NAD-MALATE DEHYDROGENASE 1); malate dehydrogenase
BNAEN1GH_UP_075_C10_22JUL2006_076	AT2G23070	2.7.11.1		casein kinase II alpha chain, putative
BNAEN3GH_UP_159_E08_01NOV2006_056	AT2G23600	3.1.1.78	ACL	ACL (ACETONE-CYANOHYDRIN LYASE); hydrolase
CL867Contig1, BNAEN3GH_UP_128_D07_10NOV2006_057, BNAEN3GH_UP_235_H06_28NOV2006_034	AT2G24200	3.4.11.1, 3.4.11.5		cytosol aminopeptidase
CL1962Contig1	AT2G24270	1.2.1.9	ALDH11A3	ALDH11A3 (Aldehyde dehydrogenase 11A3); 3-chloroallyl aldehyde dehydrogenase/ glyceraldehyde-3-phosphate dehydrogenase (NADP+)
BNAEN3GH_UP_113_E09_15SEP2006_071, CL333Contig1	AT2G24580	1.5.3.1		sarcosine oxidase family protein
BNAEN3GH_UP_038_E11_01SEP2006_087, BNAEN3GH_UP_184_A10_25NOV2006_080	AT2G24630	2.4.1.12	CSLC08, ATCSLC8, ATCSLC08	ATCSLC08 (Cellulose synthase-like C8); transferase, transferring glycosyl groups
BNAEN1GH_UP_043_C09_21JUL2006_075	AT2G25070	3.1.3.16		protein phosphatase 2C, putative / PP2C, putative
CL2038Contig1	AT2G25610	3.6.3.14		H+-transporting two-sector ATPase, C subunit family protein
BNAEN1GH_UP_075_D12_22JUL2006_090	AT2G25940	3.4.22.-	ALPHAVPE, ALPHA-VPE	ALPHA-VPE (ALPHA-VACUOLAR PROCESSING ENZYME); cysteine-type endopeptidase
BNAEN3GH_UP_020_H02_23JUN2006_002	AT2G27020	3.4.25.1	PAG1	PAG1 (20S proteasome alpha subunit G1); peptidase
BNAEN3GH_UP_189_G05_26NOV2006_035	AT2G27490	2.7.1.24	ATCOAE	ATCOAE; ATP binding / dephospho-CoA kinase
CL244Contig2, CL244Contig1, BNAEN3GH_UP_016_A07_1JUNE2006_063	AT2G27730	1.6.5.3		Identical to Unknown mitochondrial protein At2g27730 [Arabidopsis Thaliana] (GB:Q9ZUX4;GB:Q8LBD1); similar to Os09g0568900 [Oryza sativa (japonica cultivar-group)] (GB:NP_001063974.1); similar to putative F1F0-ATPase inhibitor protein [Oryza sativa (japonica cultivar-group)] (GB:BAD13133.1); similar to Os08g0559000 [Oryza sativa (japonica cultivar-group)] (GB:NP_001062499.1)
CL2061Contig1, BNAEN1GH_UP_002_A08_12MAY2006_064, CL373Contig2	AT2G27860	4.1.1.35, 4.1.1.-	AXS1	AXS1 (UDP-D-APIOSE/UDP-D-XYLOSE SYNTHASE 1)
CL441Contig1	AT2G28190	1.15.1.1	CZSOD2, CSD2	CSD2 (COPPER/ZINC SUPEROXIDE DISMUTASE 2); copper, zinc superoxide dismutase
BNAEN3GH_UP_016_H03_1JUNE2006_017	AT2G28520	3.6.3.14	VHA-A1	VHA-A1 (VACUOLAR PROTON ATPASE A 1); ATPase
BNAEN3GH_UP_169_B03_11NOV2006_029, BNAEN3GH_UP_132_D07_10NOV2006_057	AT2G28880	6.3.5.8	EMB1997	EMB1997 (EMBRYO DEFECTIVE 1997); catalytic/ ligase/ oxo-acid-lyase
BNAEN1GH_UP_042_E07_21JUL2006_055	AT2G29080	3.4.24.-	FTSH3	FTSH3 (FtsH protease 3); ATP-dependent peptidase/ ATPase
CL1581Contig1	AT2G29320	1.1.1.206		tropinone reductase, putative / tropine dehydrogenase, putative
CL1721Contig1	AT2G29460	2.5.1.18	GST22, ATGSTU4	ATGSTU4 (GLUTATHIONE S-TRANSFERASE 22); glutathione transferase
BNAEN3GH_UP_167_H01_11NOV2006_001	AT2G29590	3.1.2.2		thioesterase family protein
BNAEN3GH_UP_059_G04_02SEP2006_020	AT2G30110	6.3.2.19	MOS5, ATUBA1	ATUBA1 (Arabidopsis thaliana ubiquitin-activating enzyme 1); ubiquitin activating enzyme
BNAEN1GH_UP_075_C09_22JUL2006_075, CL1949Contig1	AT2G30200	2.3.1.39		[acyl-carrier-protein] S-malonyltransferase/ transferase
BNAEN3GH_UP_167_D04_11NOV2006_026	AT2G30720	3.1.2.2		thioesterase family protein
CL1696Contig1, CL1863Contig1	AT2G30860	1.11.1.9, 2.5.1.18	GLUTTR, ATGSTF7, ATGSTF9	ATGSTF9 (Arabidopsis thaliana Glutathione S-transferase (class phi) 9); glutathione transferase
CL1513Contig1	AT2G30950	3.4.24.-	FTSH2, VAR2	VAR2 (VARIEGATED 2); ATP-dependent peptidase/ ATPase/ metallopeptidase/ zinc ion binding
CL570Contig1, CL2166Contig1, BNAEN3GH_UP_091_F01_15SEP2006_005	AT2G30970	2.6.1.1	ASP1	ASP1 (ASPARTATE AMINOTRANSFERASE 1)
CL1160Contig1	AT2G31390	2.7.1.4		pfkB-type carbohydrate kinase family protein
CL1484Contig1, CL560Contig1, CL626Contig1	AT2G31490	1.6.5.3		similar to Os01g0750800 [Oryza sativa (japonica cultivar-group)] (GB:NP_001044256.1); similar to unknown protein [Oryza sativa (japonica cultivar-group)] (GB:BAB63534.1)
BNAEN3GH_UP_034_C04_01SEP2006_028, BNAEN3GH_UP_196_H06_26NOV2006_034	AT2G31570	1.11.1.9	ATGPX2	ATGPX2 (GLUTATHIONE PEROXIDASE 2); glutathione peroxidase
CL1111Contig1	AT2G32440	1.14.13.79	CYP88A4, KAO2	KAO2 (ENT-KAURENOIC ACID HYDROXYLASE 2); oxygen binding
CL1635Contig1, BNAEN3GH_UP_117_A11_16SEP2006_095	AT2G32520	3.1.1.45		dienelactone hydrolase family protein
BNAEN3GH_UP_185_F06_25NOV2006_038	AT2G32790	6.3.2.19		ubiquitin-conjugating enzyme, putative
CL846Contig1	AT2G32920	5.3.4.1	ATPDIL2-3	ATPDIL2-3 (PDI-LIKE 2-3); protein disulfide isomerase
CL1511Contig1	AT2G32950	6.3.2.19	ATCOP1, DET340, FUS1, EMB168, COP1	COP1 (CONSTITUTIVE PHOTOMORPHOGENIC 1)
CL1304Contig1, CL1738Contig1, BNAEN3GH_UP_165_F07_11NOV2006_053	AT2G33040	3.6.3.14		ATP synthase gamma chain, mitochondrial (ATPC)
CL1298Contig1, BNAEN1GH_UP_002_H10_12MAY2006_066, BNAEN3GH_UP_104_H06_15SEP2006_034, BNAEN3GH_UP_164_G07_11NOV2006_051	AT2G33150	2.3.1.16, 2.3.1.9	PED1, KAT2	PED1 (PEROXISOME DEFECTIVE 1); acetyl-CoA C-acyltransferase
CL1076Contig1	AT2G33220	1.6.5.3, 1.6.99.3		similar to MEE4 (maternal effect embryo arrest 4) [Arabidopsis thaliana] (TAIR:AT1G04630.1); similar to F6 [Gossypium hirsutum] (GB:CAC84110.1); contains InterPro domain GRIM-19; (InterPro:IPR009346)
CL838Contig1, BNAEN1GH_UP_071_E01_22JUL2006_007	AT2G33730	3.6.1.-		DEAD box RNA helicase, putative
CL753Contig1	AT2G34500	1.3.1.-	CYP710A1	CYP710A1 (cytochrome P450, family 710, subfamily A, polypeptide 1); C-22 sterol desaturase/ oxygen binding
BNAEN3GH_UP_187_E07_26NOV2006_055, BNAEN3GH_UP_181_F08_25NOV2006_054	AT2G34590	2.2.1.1		transketolase family protein
CL2175Contig1	AT2G35020	2.7.7.23		UTP--glucose-1-phosphate uridylyltransferase family protein
CL2096Contig1	AT2G35120	1.4.4.2		glycine cleavage system H protein, mitochondrial, putative
BNAEN3GH_UP_076_G12_14SEPT2006_084	AT2G35690	1.3.3.6	ACX5	ACX5 (ACYL-COA OXIDASE 5); acyl-CoA oxidase
CL2136Contig1	AT2G36390	2.4.1.18	BE3, SBE2.1	SBE2.1 (STARCH BRANCHING ENZYME 2.1); 1,4-alpha-glucan branching enzyme
BNAEN1GH_UP_034_F03_21JUL2006_021, CL1354Contig1, CL246Contig1, CL246Contig2, CL1100Contig1, BNAEN3GH_UP_186_B09_25NOV2006_077	AT2G36530	4.2.1.11	LOS2	LOS2 (Low expression of osmotically responsive genes 1); phosphopyruvate hydratase
CL143Contig2, CL143Contig1	AT2G36880	2.5.1.6	MAT3	MAT3 (METHIONINE ADENOSYLTRANSFERASE 3); methionine adenosyltransferase
BNAEN3GH_UP_174_H10_11NOV2006_066, BNAEN1GH_UP_015_E06_31MAY2006_040	AT2G37040	4.3.1.24, 4.3.1.5	PAL1	PAL1 (PHE AMMONIA LYASE 1); phenylalanine ammonia-lyase
CL267Contig1	AT2G37130	1.11.1.7		peroxidase 21 (PER21) (P21) (PRXR5)
CL1669Contig1, BNAEN1GH_UP_016_F04_30MAY2006_022	AT2G37250	2.7.4.3	ADK, ATPADK1	ADK/ATPADK1 (ADENOSINE KINASE); nucleotide kinase
BNAEN1GH_UP_067_E02_22JUL2006_008	AT2G38040	6.4.1.2	CAC3	CAC3 (acetyl co-enzyme A carboxylase carboxyltransferase alpha subunit); acetyl-CoA carboxylase
BNAEN3GH_UP_176_C02_1DEC2006_012	AT2G38050	1.3.99.-	DWF6, DET2	DET2 (DE-ETIOLATED 2)
BNAEN3GH_UP_118_H11_16SEP2006_081	AT2G38650	2.4.1.43	GAUT7, LGT7	GAUT7/LGT7 (Galacturonosyltransferase 7); polygalacturonate 4-alpha-galacturonosyltransferase/ transferase, transferring glycosyl groups
BNAEN3GH_UP_171_G10_11NOV2006_068, BNAEN3GH_UP_207_D11_28NOV2006_089	AT2G38670	2.7.7.14	PECT1	PECT1 (PHOSPHORYLETHANOLAMINE CYTIDYLYLTRANSFERASE 1); ethanolamine-phosphate cytidylyltransferase
CL1014Contig1	AT2G38730	5.2.1.8		peptidyl-prolyl cis-trans isomerase, putative / cyclophilin, putative / rotamase, putative
BNAEN1GH_UP_023_F12_06JUL2006_086, CL1202Contig1, BNAEN3GH_UP_064_D05_02SEP2006_041	AT2G39770	2.7.7.13, 2.7.7.22	VTC1, SOZ1, EMB101, GMP1, CYT1	CYT1 (CYTOKINESIS DEFECTIVE 1); nucleotidyltransferase
BNAEN3GH_UP_130_H12_10NOV2006_082	AT2G40890	1.14.13.36	CYP98A3, REF8	CYP98A3 (cytochrome P450, family 98, subfamily A, polypeptide 3); p-coumarate 3-hydroxylase
BNAEN3GH_UP_138_D03_28OCT2006_025, CL945Contig1	AT2G41530	3.1.1.-		esterase, putative
BNAEN1GH_UP_014_B03_31MAY2006_029	AT2G41790	3.4.24.56		peptidase M16 family protein / insulinase family protein
BNAEN3GH_UP_065_E05_02SEP2006_039	AT2G42310	1.6.5.3		similar to unknown protein [Arabidopsis thaliana] (TAIR:AT3G57785.1); similar to Os09g0487500 [Oryza sativa (japonica cultivar-group)] (GB:NP_001063525.1); similar to BAC19.9 [Lycopersicon esculentum] (GB:AAG01124.1)
BNAEN3GH_UP_096_E11_15SEP2006_087	AT2G42910	2.7.6.1		ribose-phosphate pyrophosphokinase 4 / phosphoribosyl diphosphate synthetase 4 (PRS4)
CL1586Contig1	AT2G43090	4.2.1.33		aconitase C-terminal domain-containing protein
BNAEN1GH_UP_052_F06_21JUL2006_038	AT2G43360	2.8.1.6	BIOB, BIO2	BIO2 (BIOTIN AUXOTROPH 2); biotin synthase
BNAEN3GH_UP_197_D06_26NOV2006_042	AT2G43430	3.1.2.6	GLX2-1	GLX2-1 (GLYOXALASE 2-1); hydroxyacylglutathione hydrolase
BNAEN1GH_UP_020_H06_26JUN2006_034	AT2G43750	2.5.1.47	ACS1, CPACS1, ATCS-B, OASB	OASB (CYSTEINE SYNTHASE 1); cysteine synthase
BNAEN3GH_UP_108_H09_15SEP2006_065	AT2G43760	2.8.1.-		molybdopterin biosynthesis MoaE family protein
BNAEN3GH_UP_204_C01_26NOV2006_011	AT2G43790	2.7.11.24	MPK6, ATMPK6	ATMPK6 (MAP KINASE 6); MAP kinase/ kinase
BNAEN3GH_UP_101_H05_15SEP2006_033	AT2G43840	2.4.1.-, 2.4.1.203, 2.4.1.215		UDP-glucoronosyl/UDP-glucosyl transferase family protein
BNAEN1GH_UP_076_B06_22JUL2006_046	AT2G43870	3.2.1.15		polygalacturonase, putative / pectinase, putative
BNAEN3GH_UP_192_G01_26NOV2006_003, BNAEN3GH_UP_068_E01_02SEP2006_007	AT2G44050	2.5.1.9	COS1	COS1 (COI1 SUPPRESSOR1); 6,7-dimethyl-8-ribityllumazine synthase
BNAEN1GH_UP_014_B10_31MAY2006_078, BNAEN1GH_UP_030_A07_6JULY2006_063	AT2G44350	2.3.3.8	CSY4, ATCS	ATCS (CITRATE SYNTHASE 4); citrate (SI)-synthase
BNAEN1GH_UP_009_B11_30MAY2006_093	AT2G44470	3.2.1.147		glycosyl hydrolase family 1 protein
CL2241Contig1	AT2G44530	2.7.6.1		ribose-phosphate pyrophosphokinase, putative / phosphoribosyl diphosphate synthetase, putative
BNAEN1GH_UP_059_D05_22JUL2006_041, CL1171Contig1	AT2G44620	1.6.5.3, 1.6.99.3	mtACP-1	mtACP-1 (MITOCHONDRIAL ACYL CARRIER PROTEIN 1); acyl carrier
BNAEN1GH_UP_015_B08_31MAY2006_062	AT2G45300	2.5.1.19		3-phosphoshikimate 1-carboxyvinyltransferase / 5-enolpyruvylshikimate-3-phosphate / EPSP synthase
BNAEN1GH_UP_030_C02_6JULY2006_012	AT2G45440	4.2.1.52	DHDPS2	DHDPS2 (DIHYDRODIPICOLINATE SYNTHASE); dihydrodipicolinate synthase
BNAEN3GH_UP_215_B04_28NOV2006_030	AT2G45790	5.4.2.8	ATPMM	eukaryotic phosphomannomutase family protein
BNAEN3GH_UP_101_C01_15SEP2006_011	AT2G46030	6.3.2.19	UBC6	UBC6 (UBIQUITIN-CONJUGATING ENZYME 6); ubiquitin-protein ligase
BNAEN3GH_UP_149_D09_29OCT2006_073	AT2G46505	1.3.5.1	SDH4	SDH4 (Succinate dehydrogenase subunit 4)
BNAEN3GH_UP_137_E11_28OCT2006_087	AT2G47380	1.9.3.1		cytochrome c oxidase subunit Vc family protein / COX5C family protein
BNAEN3GH_UP_073_E05_02SEP2006_039	AT2G47730	2.5.1.18	GST6, ATGSTF5, GSTF8, ATGSTF8	ATGSTF8 (GLUTATHIONE S-TRANSFERASE 8); glutathione transferase
BNAEN3GH_UP_086_D11_15SEP2006_089	AT2G47760	2.4.1.130		catalytic
BNAEN1GH_UP_031_E06_23JUN2006_040	AT3G01120	2.5.1.-, 2.5.1.48	CGS, ATCYS1, CGS1, MTO1	MTO1 (METHIONINE OVERACCUMULATION 1)
BNAEN1GH_UP_009_E11_30MAY2006_087	AT3G01180	2.4.1.11	ATSS2	glycogen synthase, putative
CL904Contig1	AT3G01850	5.1.3.1		ribulose-phosphate 3-epimerase, cytosolic, putative / pentose-5-phosphate 3-epimerase, putative
BNAEN3GH_UP_042_B02_01SEP2006_014, BNAEN1GH_UP_065_H03_22JUL2006_017	AT3G02090	1.10.2.2	MPPBETA	MPPBETA; metalloendopeptidase
CL1742Contig1, BNAEN1GH_UP_027_G10_26JUN2006_068	AT3G02360	1.1.1.44		6-phosphogluconate dehydrogenase family protein
CL1087Contig1, BNAEN1GH_UP_050_B04_21JUL2006_030, CL741Contig2	AT3G02470	4.1.1.18, 4.1.1.50	SAMDC	SAMDC (S-ADENOSYLMETHIONINE DECARBOXYLASE)
BNAEN3GH_UP_117_C01_16SEP2006_011	AT3G02600	3.1.3.4	LPP3	LPP3 (LIPID PHOSPHATE PHOSPHATASE 3)
CL99Contig5, CL760Contig1, BNAEN1GH_UP_026_E11_06JUL2006_087	AT3G02630	1.14.19.2		acyl-(acyl-carrier-protein) desaturase, putative / stearoyl-ACP desaturase, putative
BNAEN1GH_UP_043_G11_21JUL2006_083	AT3G02760	6.1.1.21		histidyl-tRNA synthetase, putative / histidine--tRNA ligase, putative
CL925Contig1, BNAEN1GH_UP_072_C06_22JUL2006_044	AT3G02780	5.3.3.2	IPP2, IPIAT1, IDI2	IPP2 (ISOPENTENYL PYROPHOSPHATE:DIMETHYLLALLYL PYROPHOSPHATE ISOMERASE 2); isopentenyl-diphosphate delta-isomerase
BNAEN1GH_UP_020_G04_26JUN2006_020	AT3G02875	3.5.1.-	ILR1	ILR1 (IAA-LEUCINE RESISTANT 1); metallopeptidase
CL365Contig1, CL365Contig2	AT3G03070	1.6.5.3, 1.6.99.3		NADH-ubiquinone oxidoreductase-related
CL677Contig1, CL677Contig2	AT3G03100	1.6.5.3		NADH:ubiquinone oxidoreductase family protein
BNAEN3GH_UP_223_F09_28NOV2006_069	AT3G04080	3.6.1.15	ATAPY1	ATAPY1 (APYRASE 1); calmodulin binding
CL8Contig2, CL8Contig6, CL8Contig4, BNAEN1GH_UP_020_C09_26JUN2006_075, CL8Contig3, BNAEN3GH_UP_231_F11_29NOV2006_085	AT3G04120	1.2.1.12	GAPC-1, GAPC	GAPC (GLYCERALDEHYDE-3-PHOSPHATE DEHYDROGENASE C SUBUNIT); glyceraldehyde-3-phosphate dehydrogenase
CL310Contig1	AT3G04940	2.5.1.47	ATCYSD1	ATCYSD1 (Arabidopsis thaliana cysteine synthase D1); cysteine synthase
BNAEN3GH_UP_051_H02_02SEP2006_002	AT3G06200	2.7.4.8		guanylate kinase, putative
CL1785Contig1, CL1700Contig1	AT3G06350	1.1.1.25, 4.2.1.10	EMB3004, MEE32	EMB3004/MEE32 (EMBRYO DEFECTIVE 3004, maternal effect embryo arrest 32); 3-dehydroquinate dehydratase/ NADP binding / shikimate 5-dehydrogenase
BNAEN3GH_UP_149_D08_29OCT2006_058	AT3G06580	2.7.1.6	GALK, GAL1	GAL1 (GALACTOSE KINASE 1); ATP binding / galactokinase
BNAEN1GH_UP_015_G03_31MAY2006_019	AT3G06810	1.3.99.3		acyl-CoA dehydrogenase-related
BNAEN3GH_UP_186_G05_25NOV2006_035, BNAEN3GH_UP_143_C07_29OCT2006_059	AT3G06860	1.1.1.211, 1.1.1.35, 4.2.1.17	ATMPF2, MFP2	MFP2 (MULTIFUNCTIONAL PROTEIN); enoyl-CoA hydratase
BNAEN1GH_UP_004_G02_30MAY2006_004, CL147Contig2, CL1155Contig1, BNAEN3GH_UP_231_E05_29NOV2006_039, CL147Contig1	AT3G08610	1.6.5.3, 1.6.99.3		similar to hypothetical protein MtrDRAFT_AC136139g5v1 [Medicago truncatula] (GB:ABE93033.1)
CL558Contig1, CL944Contig1, BNAEN3GH_UP_022_A03_23JUN2006_031	AT3G08690	6.3.2.19	UBC11	UBC11 (ubiquitin-conjugating enzyme 11); ubiquitin-protein ligase
CL124Contig1, CL124Contig3, CL124Contig2	AT3G08900	2.4.1.186	RGP, RGP3	RGP3 (REVERSIBLY GLYCOSYLATED POLYPEPTIDE 3); alpha-1,4-glucan-protein synthase (UDP-forming)
BNAEN1GH_UP_073_C12_22JUL2006_092	AT3G10050	4.3.1.19	OMR1	OMR1 (L-O-METHYLTHREONINE RESISTANT 1); threonine ammonia-lyase
BNAEN1GH_UP_067_G01_22JUL2006_003	AT3G10230	5.5.1.-	LYC	LYC (LYCOPENE CYCLASE)
BNAEN1GH_UP_028_G08_26JUN2006_052	AT3G10270	5.99.1.3		DNA topoisomerase, ATP-hydrolyzing, putative / DNA topoisomerase II, putative / DNA gyrase, putative
CL1932Contig1	AT3G10340	4.3.1.24		phenylalanine ammonia-lyase, putative
BNAEN3GH_UP_108_C03_15SEP2006_027, BNAEN3GH_UP_203_A04_26NOV2006_032	AT3G10370	1.1.99.5		glycerol-3-phosphate dehydrogenase, putative
BNAEN1GH_UP_035_E09_21JUL2006_071, BNAEN3GH_UP_147_C09_29OCT2006_075, CL990Contig1, BNAEN1GH_UP_045_H04_21JUL2006_018	AT3G10410	3.4.16.-	SCPL49	SCPL49 (serine carboxypeptidase-like 49); serine carboxypeptidase
CL703Contig2, CL703Contig1	AT3G10850	3.1.2.6	GLY2, GLX2-2	GLX2-2 (GLYOXALASE 2-2); hydroxyacylglutathione hydrolase
CL250Contig1, CL250Contig2	AT3G10860	1.10.2.2		ubiquinol-cytochrome C reductase complex ubiquinone-binding protein, putative / ubiquinol-cytochrome C reductase complex 8.2 kDa protein, putative
CL1766Contig1	AT3G10920	1.15.1.1	MEE33, MSD1	MSD1 (MANGANESE SUPEROXIDE DISMUTASE 1); manganese superoxide dismutase
BNAEN3GH_UP_073_B01_02SEP2006_013	AT3G11630	1.11.1.15		2-cys peroxiredoxin, chloroplast (BAS1)
BNAEN3GH_UP_234_B03_28NOV2006_029	AT3G11710	6.1.1.6		lysyl-tRNA synthetase, putative / lysine--tRNA ligase, putative
BNAEN3GH_UP_047_G05_01SEP2006_035	AT3G11910	3.1.2.15		ubiquitin-specific protease, putative
BNAEN3GH_UP_062_A09_01SEP2006_079	AT3G11950	2.5.1.1, 2.5.1.10	ATHST	ATHST; prenyltransferase
BNAEN3GH_UP_214_D03_28NOV2006_025	AT3G12040	3.2.2.21		DNA-3-methyladenine glycosylase (MAG)
CL573Contig2, CL573Contig1	AT3G12120	1.14.19.-, 1.14.99.-	FAD2	FAD2 (FATTY ACID DESATURASE 2)
BNAEN3GH_UP_138_G04_28OCT2006_020, CL576Contig1	AT3G12260	1.6.5.3, 1.6.99.3		complex 1 family protein / LVR family protein
BNAEN3GH_UP_075_G01_14SEPT2006_003	AT3G12290	1.5.1.5, 3.5.4.9		tetrahydrofolate dehydrogenase/cyclohydrolase, putative
BNAEN3GH_UP_232_A11_29NOV2006_095, BNAEN3GH_UP_148_H12_29OCT2006_082, CL1674Contig1, BNAEN1GH_UP_001_D05_12APR2006_041	AT3G12780	2.7.2.3	PGK1	PGK1 (PHOSPHOGLYCERATE KINASE 1); phosphoglycerate kinase
BNAEN3GH_UP_016_G01_1JUNE2006_003	AT3G12800	1.3.1.34		short-chain dehydrogenase/reductase (SDR) family protein
BNAEN3GH_UP_076_H05_14SEPT2006_033	AT3G13110	2.3.1.30	SAT-1, SAT-A, SAT3, AtSerat2;2	AtSerat2;2 (SERINE ACETYLTRANSFERASE 1); serine O-acetyltransferase
BNAEN3GH_UP_172_C05_11NOV2006_043	AT3G14290	3.4.25.1	PAE2	PAE2 (20S proteasome alpha subunit E2); peptidase
BNAEN1GH_UP_075_C08_22JUL2006_060	AT3G14420	1.1.3.15		(S)-2-hydroxy-acid oxidase, peroxisomal, putative / glycolate oxidase, putative / short chain alpha-hydroxy acid oxidase, putative
BNAEN3GH_UP_018_H06_23JUN2006_034, BNAEN3GH_UP_091_C05_15SEP2006_043	AT3G15290	1.1.1.157		3-hydroxybutyryl-CoA dehydrogenase, putative
BNAEN3GH_UP_205_F08_27NOV2006_054, CL553Contig1, BNAEN1GH_UP_081_C12_23JUL2006_092, BNAEN1GH_UP_046_H05_21JUL2006_033, BNAEN1GH_UP_078_E12_23JUL2006_088, BNAEN3GH_UP_199_F11_26NOV2006_085	AT3G15640	1.9.3.1		cytochrome c oxidase family protein
BNAEN3GH_UP_035_H11_01SEP2006_081	AT3G15710	3.4.21.89		signal peptidase, putative
CL2208Contig1	AT3G15730	3.1.4.4	PLD, PLDALPHA1	PLDALPHA1 (PHOSPHOLIPASE D ALPHA 1); phospholipase D
BNAEN1GH_UP_040_G06_21JUL2006_036	AT3G16480	1.10.2.2	MPPALPHA	MPPALPHA (mitochondrial processing peptidase alpha subunit); metalloendopeptidase
BNAEN1GH_UP_001_A07_12APR2006_063	AT3G16520	2.4.1.-, 2.4.1.203, 2.4.1.215		UDP-glucoronosyl/UDP-glucosyl transferase family protein
BNAEN1GH_UP_073_B12_22JUL2006_094, BNAEN1GH_UP_076_G11_22JUL2006_083	AT3G16950	1.8.1.4	PTLPD1, LPD1	LPD1 (LIPOAMIDE DEHYDROGENASE 1)
BNAEN3GH_UP_204_E07_26NOV2006_055	AT3G17000	6.3.2.19	UBC32	UBC32 (ubiquitin-conjugating enzyme 31); ubiquitin-protein ligase
CL1Contig90, CL1Contig16	AT3G17152	3.1.1.11		enzyme inhibitor/ pectinesterase
BNAEN3GH_UP_188_C03_27NOV2006_027	AT3G17205	6.3.2.19	UPL6	UPL6 (UBIQUITIN PROTEIN LIGASE 6); ubiquitin-protein ligase
CL172Contig2, BNAEN1GH_UP_074_G02_22JUL2006_004, CL172Contig1	AT3G17820	6.3.1.2	ATGSKB6	ATGSKB6 (Arabidopsis thaliana glutamine synthase clone KB6); glutamate-ammonia ligase
BNAEN1GH_UP_053_H06_21JUL2006_034	AT3G17940	5.1.3.3		aldose 1-epimerase family protein
BNAEN3GH_UP_221_E03_28NOV2006_023	AT3G18030	4.1.1.36	HAL3A, HAL3, ATHAL3, ATHAL3A	ATHAL3A (Arabidopsis thaliana Hal3-like protein A)
BNAEN3GH_UP_062_E12_01SEP2006_088	AT3G18080	3.2.1.21		glycosyl hydrolase family 1 protein
BNAEN3GH_UP_206_A04_27NOV2006_032, BNAEN3GH_UP_219_C07_28NOV2006_059, CL1192Contig1, CL315Contig1, BNAEN3GH_UP_074_G07_02SEP2006_051	AT3G18410	1.6.5.3, 1.6.99.3		NADH-ubiquinone oxidoreductase-related
BNAEN3GH_UP_208_H07_27NOV2006_049	AT3G18680	2.7.4.14, 2.7.4.22		aspartate/glutamate/uridylate kinase family protein
BNAEN3GH_UP_230_B11_28NOV2006_093	AT3G19450	1.1.1.195	ATCAD4, CAD-C, CAD4	CAD4 (CINNAMYL ALCOHOL DEHYDROGENASE 4); cinnamyl-alcohol dehydrogenase
CL662Contig1, BNAEN1GH_UP_080_D01_23JUL2006_009, CL2189Contig1, BNAEN3GH_UP_023_H06_23JUN2006_034	AT3G19820	1.3.1.72	DIM, EVE1, DW1, DIM1, CBB1, DWF1	DWF1 (DIMINUTO 1); catalytic
BNAEN3GH_UP_180_B02_25NOV2006_014	AT3G19980	3.1.3.16	EMB2736, STPP, ATFYPP3	ATFYPP3 (SERINE/THREONINE PROTEIN PHOSPHATASE); protein serine/threonine phosphatase
BNAEN1GH_UP_023_C03_06JUL2006_027	AT3G20020	2.1.1.-		protein arginine N-methyltransferase family protein
BNAEN3GH_UP_147_C10_29OCT2006_076, BNAEN3GH_UP_017_B08_1JUNE2006_062	AT3G20060	6.3.2.19	UBC19	UBC19 (ubiquitin-conjugating enzyme 19); ubiquitin-protein ligase
CL83Contig1, CL153Contig2, CL83Contig2, CL153Contig1	AT3G20210	3.4.22.34	DELTAVPE, DELTA-VPE	DELTA-VPE (delta vacuolar processing enzyme); cysteine-type endopeptidase
CL1251Contig1	AT3G20630	3.1.2.15	TTN6, ATUBP14, UBP14	UBP14 (UBIQUITIN-SPECIFIC PROTEASE 14); ubiquitin-specific protease
BNAEN1GH_UP_026_E05_06JUL2006_039	AT3G21560	2.4.1.120, 2.4.1.210	UGT84A2	UGT84A2; UDP-glycosyltransferase/ sinapate 1-glucosyltransferase
BNAEN3GH_UP_151_A06_29OCT2006_048	AT3G21770	1.11.1.7		peroxidase 30 (PER30) (P30) (PRXR9)
CL717Contig1, BNAEN3GH_UP_204_D08_26NOV2006_058, BNAEN1GH_UP_042_D11_21JUL2006_089	AT3G22110	3.4.25.1	PAC1	PAC1 (20S proteasome alpha subunit C1); peptidase
BNAEN3GH_UP_087_B01_15SEP2006_013, BNAEN3GH_UP_149_H12_29OCT2006_082	AT3G22200	2.6.1.19, 2.6.1.62	GABA-T, POP2	POP2 (POLLEN-PISTIL INCOMPATIBILITY 2); 4-aminobutyrate transaminase
CL746Contig1	AT3G22320	2.7.7.6	ATRPABC24.3	ATRPABC24.3 ("Arabidopsis thaliana RNA polymerase I, II and III 24.3 kDa subunit"); DNA binding / DNA-directed RNA polymerase
BNAEN3GH_UP_045_B09_01SEP2006_077	AT3G22425	4.2.1.19		imidazoleglycerol-phosphate dehydratase 1 (IGPD1)
CL1191Contig1, BNAEN3GH_UP_109_D08_15SEP2006_058, BNAEN3GH_UP_237_F11_29NOV2006_085	AT3G22630	3.4.25.1	PRCGB, PBD1	PBD1 (PROTEASOME SUBUNIT PRGB); peptidase
BNAEN3GH_UP_222_A08_28NOV2006_064	AT3G22890	2.7.7.4	APS1	APS1 (ATP sulfurylase 3)
CL2229Contig1	AT3G22960	2.7.1.40		pyruvate kinase, putative
BNAEN1GH_UP_061_G03_22JUL2006_019	AT3G23340	2.7.11.1	CKL10	CKL10 (Casein Kinase I-like 10); casein kinase I/ kinase
CL882Contig1	AT3G23490	4.2.1.104	CYN	CYN (CYANASE); cyanate hydratase
CL254Contig1, BNAEN3GH_UP_196_F01_26NOV2006_005	AT3G23810	3.3.1.1	SAHH2	SAHH2 (S-ADENOSYL-L-HOMOCYSTEINE (SAH) HYDROLASE 2); adenosylhomocysteinase
BNAEN3GH_UP_077_D09_14SEPT2006_073	AT3G23820	5.1.3.6	GAE6	GAE6 (UDP-D-GLUCURONATE 4-EPIMERASE 6); catalytic
BNAEN3GH_UP_064_E09_02SEP2006_071, CL362Contig1, CL362Contig2	AT3G23890	5.99.1.3	ATTOPII, TOPII	TOPII (TOPOISOMERASE II); ATP binding / DNA binding / DNA topoisomerase (ATP-hydrolyzing)
CL1324Contig1	AT3G23920	3.2.1.2	BMY7, TR-BAMY	BMY7/TR-BAMY (beta-amylase 7); beta-amylase
BNAEN1GH_UP_070_B12_22JUL2006_094	AT3G24170	1.8.1.7	ATGR1	ATGR1; glutathione-disulfide reductase
BNAEN3GH_UP_210_A10_27NOV2006_080	AT3G24360	3.1.2.4		enoyl-CoA hydratase/isomerase family protein
BNAEN3GH_UP_226_A07_28NOV2006_063	AT3G25140	2.4.1.43, 2.4.1.-	GAUT8, QUA1	QUA1 (QUASIMODO1); polygalacturonate 4-alpha-galacturonosyltransferase/ transferase, transferring glycosyl groups / transferase, transferring hexosyl groups
CL309Contig1	AT3G25220	5.2.1.8	FKBP15-1	FKBP15-1 (FK506-binding protein 15 kD-1); FK506 binding / peptidyl-prolyl cis-trans isomerase
BNAEN1GH_UP_024_D03_6JULY2006_025, CL1271Contig1	AT3G25230	5.2.1.8	ROF1	ROF1 (ROTAMASE FKBP 1); FK506 binding / calmodulin binding / peptidyl-prolyl cis-trans isomerase
BNAEN3GH_UP_136_E12_11NOV2006_088	AT3G25530	1.1.1.44	GHBDH, ATGHBDH	ATGHBDH/GHBDH; phosphogluconate dehydrogenase (decarboxylating)
CL2049Contig1, CL1501Contig1	AT3G25840	2.7.11.1		protein kinase family protein
BNAEN3GH_UP_024_D12_23JUN2006_090	AT3G25860	2.3.1.12	PLE2, LTA2	LTA2 (PLASTID E2 SUBUNIT OF PYRUVATE DECARBOXYLASE); dihydrolipoyllysine-residue acetyltransferase
BNAEN3GH_UP_208_E10_27NOV2006_072	AT3G26340	3.4.25.1		20S proteasome beta subunit E, putative
BNAEN1GH_UP_077_F11_22JUL2006_085	AT3G26720	3.2.1.24		glycosyl hydrolase family 38 protein
BNAEN3GH_UP_208_E04_27NOV2006_024	AT3G26900	2.7.1.71		shikimate kinase family protein
BNAEN3GH_UP_203_E09_26NOV2006_071	AT3G27190	2.4.2.9		uracil phosphoribosyltransferase, putative / UMP pyrophosphorylase, putative / UPRTase, putative
BNAEN3GH_UP_141_C03_29OCT2006_027	AT3G27430	3.4.25.1	PBB1	PBB1 (20S proteasome beta subunit B 1); peptidase
BNAEN1GH_UP_081_B01_23JUL2006_013	AT3G27440	2.4.2.9		uracil phosphoribosyltransferase, putative / UMP pyrophosphorylase, putative / UPRTase, putative
CL1176Contig1, BNAEN3GH_UP_218_H11_28NOV2006_081	AT3G27740	6.3.5.5	CARA	CARA (CARBAMOYL PHOSPHATE SYNTHETASE A); carbamoyl-phosphate synthase (glutamine-hydrolyzing)
BNAEN1GH_UP_021_A12_26JUN2006_096	AT3G27820	1.6.5.4	ATMDAR4	ATMDAR4 (MONODEHYDROASCORBATE REDUCTASE 4); monodehydroascorbate reductase (NADH)
BNAEN3GH_UP_130_F02_10NOV2006_006	AT3G28480	1.14.11.2		oxidoreductase, 2OG-Fe(II) oxygenase family protein
BNAEN1GH_UP_031_F04_23JUN2006_022	AT3G28710	3.6.3.14		H+-transporting two-sector ATPase, putative
BNAEN3GH_UP_223_H09_28NOV2006_065	AT3G29200	1.11.1.11, 5.4.99.5	ATCM1, CM1	CM1 (chorismate mutase 1); chorismate mutase
BNAEN3GH_UP_228_F03_29NOV2006_021, BNAEN3GH_UP_172_G03_11NOV2006_019, BNAEN3GH_UP_036_H04_01SEP2006_018	AT3G29320	2.4.1.1		glucan phosphorylase, putative
CL565Contig1, BNAEN3GH_UP_195_A09_27NOV2006_079	AT3G30775	1.5.3.-, 1.5.99.8	AT-POX, ATPOX, ATPDH, PRO1, ERD5	ERD5 (EARLY RESPONSIVE TO DEHYDRATION 5, PROLINE OXIDASE); proline dehydrogenase
BNAEN1GH_UP_071_B02_22JUL2006_014	AT3G42050	3.6.3.14		vacuolar ATP synthase subunit H family protein
BNAEN3GH_UP_026_G06_01SEP2006_036	AT3G42950	3.2.1.15		glycoside hydrolase family 28 protein / polygalacturonase (pectinase) family protein
CL512Contig1	AT3G44300	3.5.5.1	NIT2	NIT2 (NITRILASE 2)
BNAEN1GH_UP_079_G03_23JUL2006_019	AT3G45040	2.7.1.108, 2.7.7.41		phosphatidate cytidylyltransferase family protein
BNAEN1GH_UP_042_B08_21JUL2006_062	AT3G45100	2.4.1.198	SETH2	SETH2; transferase, transferring glycosyl groups
CL1636Contig1	AT3G45140	1.13.11.12	ATLOX2, LOX2	LOX2 (LIPOXYGENASE 2)
CL2177Contig1	AT3G45300	1.3.99.10, 1.3.99.12	ATIVD, IVD	IVD (ISOVALERYL-COA-DEHYDROGENASE)
BNAEN1GH_UP_053_A11_21JUL2006_095, BNAEN3GH_UP_025_G08_31AUG2006_052	AT3G46100	6.1.1.21	ATHRS1	ATHRS1 (HISTIDYL-TRNA SYNTHETASE 1); histidine-tRNA ligase
BNAEN3GH_UP_042_G12_01SEP2006_084	AT3G46460	6.3.2.19	UBC13	UBC13 (ubiquitin-conjugating enzyme 13); ubiquitin-protein ligase
BNAEN3GH_UP_230_G07_28NOV2006_051	AT3G46940	3.6.1.23		deoxyuridine 5'-triphosphate nucleotidohydrolase family
CL946Contig1, BNAEN3GH_UP_202_A08_26NOV2006_064	AT3G46970	2.4.1.1	ATPHS2, PHS2	ATPHS2/PHS2 (ALPHA-GLUCAN PHOSPHORYLASE 2); phosphorylase/ transferase, transferring glycosyl groups
BNAEN1GH_UP_045_D11_21JUL2006_089, BNAEN3GH_UP_198_B01_26NOV2006_013	AT3G47000	3.2.1.21		glycosyl hydrolase family 3 protein
BNAEN1GH_UP_076_C03_22JUL2006_027	AT3G47520	1.1.1.37	MDH	MDH (malate dehydrogenase); malate dehydrogenase
BNAEN1GH_UP_030_B08_6JULY2006_062, CL615Contig1, CL615Contig2	AT3G47833	1.3.5.1		similar to unknown protein [Arabidopsis thaliana] (TAIR:AT5G62575.1); similar to Os09g0382500 [Oryza sativa (japonica cultivar-group)] (GB:NP_001063065.1)
CL438Contig1, BNAEN1GH_UP_075_F06_22JUL2006_038, BNAEN3GH_UP_063_C03_02SEP2006_027	AT3G48000	1.2.1.3	ALDH2, ALDH2B4	ALDH2B4 (ALDEHYDE DEHYDROGENASE 2); 3-chloroallyl aldehyde dehydrogenase/ aldehyde dehydrogenase (NAD)
BNAEN1GH_UP_067_F09_22JUL2006_069	AT3G48540	3.5.4.12		cytidine/deoxycytidylate deaminase family protein
BNAEN1GH_UP_041_B06_21JUL2006_046	AT3G48780	2.3.1.50		serine C-palmitoyltransferase, putative
BNAEN1GH_UP_046_F11_21JUL2006_085	AT3G50530	2.7.1.-	CRK	CRK (CDPK-related kinase); calcium ion binding / calcium-dependent protein serine/threonine phosphatase/ kinase
BNAEN1GH_UP_049_E05_21JUL2006_039	AT3G50740	2.4.1.111, 2.4.1.-, 2.4.1.203, 2.4.1.215	UGT72E1	UGT72E1 (UDP-glucosyl transferase 72E1); UDP-glycosyltransferase/ coniferyl-alcohol glucosyltransferase/ transferase, transferring glycosyl groups
BNAEN3GH_UP_119_A08_16SEP2006_064, BNAEN1GH_UP_012_A11_31MAY2006_095	AT3G51160	4.2.1.47	MUR_1, GMD2, MUR1	MUR1 (MURUS 1)
CL1516Contig1	AT3G51240	1.14.11.9	TT6, F3H, F3'H	F3H (TRANSPARENT TESTA 6); naringenin 3-dioxygenase
BNAEN3GH_UP_180_C03_25NOV2006_027	AT3G51270	2.7.11.1		ATP binding / protein serine/threonine kinase
CL1877Contig1	AT3G51840	1.3.3.6	ATSCX, ATG6, ACX4	ACX4 (ACYL-COA OXIDASE 4); oxidoreductase
BNAEN1GH_UP_080_A07_23JUL2006_063	AT3G51850	2.7.1.-	CPK13	CPK13 (calcium-dependent protein kinase 13); calcium- and calmodulin-dependent protein kinase/ kinase
CL571Contig1, BNAEN1GH_UP_042_E10_21JUL2006_072	AT3G52090	2.7.7.6	ATRPB13.6	ATRPB13.6 (Arabidopsis thaliana RNA polymerase II 13.6 kDa subunit); DNA binding / DNA-directed RNA polymerase
BNAEN3GH_UP_158_A08_01NOV2006_064	AT3G52180	3.2.1.1	ATPTPKIS1, DSP4, SEX4	SEX4 (STARCH-EXCESS 4); oxidoreductase/ polysaccharide binding / protein tyrosine/serine/threonine phosphatase
BNAEN3GH_UP_159_F04_01NOV2006_022	AT3G52200	2.3.1.12	LTA3	LTA3 (Dihydrolipoamide S-acetyltransferase 3); dihydrolipoyllysine-residue acetyltransferase
CL559Contig2, CL559Contig1	AT3G52730	1.10.2.2		ubiquinol-cytochrome C reductase UQCRX/QCR9-like family protein
BNAEN3GH_UP_207_F09_28NOV2006_069	AT3G52840	3.2.1.23		beta-galactosidase, putative / lactase, putative
BNAEN3GH_UP_010_B02_31MAY2006_014, CL1163Contig1	AT3G52880	1.6.5.4	ATMDAR1	ATMDAR1 (MONODEHYDROASCORBATE REDUCTASE 1); monodehydroascorbate reductase (NADH)
CL139Contig1, CL139Contig3, BNAEN1GH_UP_067_B01_22JUL2006_013, BNAEN3GH_UP_205_F07_27NOV2006_053	AT3G52930	4.1.2.13		fructose-bisphosphate aldolase, putative
BNAEN1GH_UP_009_G09_30MAY2006_067	AT3G52940	1.3.1.70	HYD2, ELL1, FK	FK (FACKEL)
BNAEN1GH_UP_053_F01_21JUL2006_005	AT3G52990	2.7.1.40		pyruvate kinase, putative
BNAEN1GH_UP_069_C04_22JUL2006_028, BNAEN1GH_UP_056_C07_21JUL2006_059	AT3G53130	1.14.99.-	CYP97C1, LUT1	LUT1 (LUTEIN DEFICIENT 1); oxygen binding
CL1146Contig1	AT3G53520	4.1.1.35, 4.2.1.46	ATUXS1, UXS1	UXS1 (UDP-GLUCURONIC ACID DECARBOXYLASE 1); catalytic
BNAEN1GH_UP_012_H08_31MAY2006_050	AT3G53580	5.1.1.7		diaminopimelate epimerase family protein
CL1959Contig1	AT3G54180	2.7.11.22	CDKB1;1, CDC2B	CDC2B (CDC2-LIKE GENE); kinase
BNAEN1GH_UP_043_D09_21JUL2006_073	AT3G54250	4.1.1.33		mevalonate diphosphate decarboxylase, putative
BNAEN1GH_UP_018_E10_30MAY2006_072	AT3G54440	3.2.1.23		glycoside hydrolase family 2 protein
BNAEN3GH_UP_210_E04_27NOV2006_024	AT3G55120	5.5.1.6	A11, CFI, TT5	TT5 (TRANSPARENT TESTA 5); chalcone isomerase
BNAEN3GH_UP_041_A08_01SEP2006_064	AT3G55360	1.3.1.38, 1.3.1.-, 1.3.99.-	ECR, CER10, ATTSC13, TSC13	ATTSC13/CER10/ECR/TSC13 (ENOYL-COA REDUCTASE); 3-oxo-5-alpha-steroid 4-dehydrogenase/ fatty acid elongase/ trans-2-enoyl-CoA reductase (NADPH)
BNAEN3GH_UP_027_A07_01SEP2006_063	AT3G55380	6.3.2.19	UBC14	UBC14 (ubiquitin-conjugating enzyme 14); ubiquitin-protein ligase
CL75Contig3, CL75Contig2	AT3G55440	5.3.1.1	TPI, ATCTIMC	ATCTIMC (CYTOSOLIC TRIOSE PHOSPHATE ISOMERASE); triose-phosphate isomerase
BNAEN3GH_UP_093_H12_15SEP2006_082	AT3G55800	3.1.3.37	SBPASE	SBPASE (sedoheptulose-bisphosphatase); phosphoric ester hydrolase
BNAEN1GH_UP_053_H07_21JUL2006_049	AT3G56310	3.2.1.22		alpha-galactosidase, putative / melibiase, putative / alpha-D-galactoside galactohydrolase, putative
BNAEN3GH_UP_092_H02_15SEP2006_002	AT3G56460	1.6.5.5		oxidoreductase, zinc-binding dehydrogenase family protein
CL121Contig1, CL121Contig2	AT3G57870	6.3.2.19	EMB1637, AHUS5	AHUS5 (EMBRYO DEFECTIVE 1637); ubiquitin-protein ligase
BNAEN3GH_UP_126_D03_10NOV2006_025	AT3G58500	3.1.3.16	EP7, PP2A-3	PP2A-3 (PROTEIN PHOSPHATASE 2A-3); protein phosphatase type 2A
CL1088Contig1, CL956Contig1, BNAEN1GH_UP_021_F06_26JUN2006_038	AT3G58610	1.1.1.86		ketol-acid reductoisomerase
BNAEN1GH_UP_044_E05_21JUL2006_039	AT3G58730	3.6.3.14		(VACUOLAR ATP SYNTHASE SUBUNIT D); hydrogen ion transporting ATP synthase, rotational mechanism / hydrogen ion transporting ATPase, rotational mechanism
CL1096Contig1	AT3G58740	2.3.3.1	CSY1	CSY1 (CITRATE SYNTHASE 1); citrate (SI)-synthase
BNAEN3GH_UP_086_D04_15SEP2006_026, BNAEN1GH_UP_072_B10_22JUL2006_078, BNAEN1GH_UP_045_E10_21JUL2006_072	AT3G58750	2.3.3.1	CSY2	CSY2 (CITRATE SYNTHASE 2); citrate (SI)-synthase
BNAEN3GH_UP_109_B03_15SEP2006_029	AT3G59380	2.5.1.29, 2.5.1.58, 2.5.1.59	PLP, ATFTA, PFT/PGGT-IALPHA, FTA	FTA (FARNESYLTRANSFERASE A); protein prenyltransferase
BNAEN3GH_UP_169_H08_11NOV2006_050	AT3G59970	1.5.1.20	MTHFR1	MTHFR1 (METHYLENETETRAHYDROFOLATE REDUCTASE 1); methylenetetrahydrofolate reductase (NADPH)
BNAEN3GH_UP_015_A09_1JUNE2006_079	AT3G60120	3.2.1.-		glycosyl hydrolase family 1 protein
CL2251Contig1	AT3G60250	2.7.11.1	CKB3	CKB3 (casein kinase II beta chain 3); protein kinase CK2 regulator
CL1653Contig1, BNAEN1GH_UP_067_H09_22JUL2006_065, CL2292Contig1	AT3G60750	2.2.1.1		transketolase, putative
BNAEN3GH_UP_129_B12_10NOV2006_094	AT3G60880	4.2.1.52		dihydrodipicolinate synthase 1 (DHDPS1) (DHDPS) (DHPS1)
BNAEN1GH_UP_076_E07_22JUL2006_055, BNAEN3GH_UP_125_G06_10NOV2006_036	AT3G61440	2.5.1.47, 4.4.1.9	ARATH;BSAS3;1, ATCYSC1	ATCYSC1 (BETA-SUBSTITUTED ALA SYNTHASE 3;1)
BNAEN3GH_UP_121_B03_16SEP2006_029	AT3G61490	3.2.1.15		glycoside hydrolase family 28 protein / polygalacturonase (pectinase) family protein
BNAEN3GH_UP_212_B11_27NOV2006_093	AT3G61620	3.1.13.-	RRP41	RRP41 (Ribosomal RNA Processing 41); 3'-5'-exoribonuclease/ RNA binding
BNAEN3GH_UP_097_A11_15SEP2006_095, BNAEN1GH_UP_075_B01_22JUL2006_013, BNAEN3GH_UP_149_A12_29OCT2006_096	AT3G62030	5.2.1.8	ROC4	ROC4 (rotamase CyP 4); peptidyl-prolyl cis-trans isomerase
CL1405Contig1	AT3G62110	3.2.1.15		glycoside hydrolase family 28 protein / polygalacturonase (pectinase) family protein
CL621Contig1, CL547Contig1, CL621Contig2, BNAEN1GH_UP_054_H03_21JUL2006_017	AT3G62790	1.6.5.3, 1.6.99.3		NADH-ubiquinone oxidoreductase-related
BNAEN3GH_UP_037_F10_01SEP2006_070	AT3G63410	2.1.1.-	VTE3, APG1	APG1 (ALBINO OR PALE GREEN MUTANT 1); methyltransferase
BNAEN3GH_UP_055_H12_01SEP2006_082	AT4G00110	5.1.3.6, 5.1.3.-	GAE3	GAE3 (UDP-D-GLUCURONATE 4-EPIMERASE 3); catalytic
BNAEN3GH_UP_198_B12_26NOV2006_094, CL1722Contig1	AT4G01370	2.7.11.24	MPK4, ATMPK4	ATMPK4 (MAP KINASE 4); MAP kinase/ kinase
BNAEN3GH_UP_223_F06_28NOV2006_038, CL899Contig1, BNAEN1GH_UP_066_B01_22JUL2006_013	AT4G01690	1.3.3.4	HEMG1, PPOX	PPOX (PROTOPORPHYRINOGEN OXIDASE); protoporphyrinogen oxidase
BNAEN1GH_UP_039_F04_21JUL2006_022	AT4G01850	2.5.1.6	SAM-2, MAT2	MAT2/SAM-2 (S-adenosylmethionine synthetase 2)
BNAEN1GH_UP_036_A07_21JUL2006_063	AT4G02130	2.4.1.43	GATL6, LGT10	GATL6/LGT10; transferase, transferring glycosyl groups / transferase, transferring hexosyl groups
CL1156Contig1, BNAEN3GH_UP_195_F09_27NOV2006_069	AT4G02580	1.6.5.3, 1.6.99.3		NADH-ubiquinone oxidoreductase 24 kDa subunit, putative
CL591Contig1	AT4G02620	3.6.3.14		(VACUOLAR ATPASE SUBUNIT F); hydrogen ion transporting ATP synthase, rotational mechanism / hydrogen ion transporting ATPase, rotational mechanism
BNAEN1GH_UP_058_B11_22JUL2006_093	AT4G02930	3.6.5.3		elongation factor Tu, putative / EF-Tu, putative
BNAEN1GH_UP_070_G08_22JUL2006_052	AT4G03080	3.1.3.16		kelch repeat-containing serine/threonine phosphoesterase family protein
CL1996Contig1, CL2079Contig1	AT4G03280	1.10.99.1	PGR1, PETC	PETC (PHOTOSYNTHETIC ELECTRON TRANSFER C)
CL2036Contig1, CL1839Contig1, BNAEN1GH_UP_080_B08_23JUL2006_062	AT4G04460	3.4.23.40		aspartyl protease family protein
BNAEN1GH_UP_077_F08_22JUL2006_054	AT4G04610	1.8.4.9	APR, PRH19, ATAPR1, APR1	APR1 (PAPS REDUCTASE HOMOLOG 19)
BNAEN3GH_UP_147_C07_29OCT2006_059	AT4G04640	3.6.3.14	ATPC1	ATPC1 (ATP synthase gamma chain 1)
BNAEN3GH_UP_142_B11_29OCT2006_093	AT4G04720	2.7.1.-	CPK21	CPK21 (calcium-dependent protein kinase 21); calcium- and calmodulin-dependent protein kinase/ kinase
BNAEN1GH_UP_054_E11_21JUL2006_087	AT4G04955	3.5.2.5, 3.5.2.3	ATALN	ATALN (ARABIDOPSIS ALLANTOINASE); allantoinase/ hydrolase
BNAEN1GH_UP_039_C08_21JUL2006_060	AT4G05020	1.6.99.3	NDB2	NDB2 (NAD(P)H DEHYDROGENASE B2); disulfide oxidoreductase
CL864Contig1	AT4G05530	1.1.1.184		short-chain dehydrogenase/reductase (SDR) family protein
BNAEN1GH_UP_075_B08_22JUL2006_062	AT4G08390	1.11.1.11	SAPX	SAPX
BNAEN3GH_UP_014_A05_1JUNE2006_047	AT4G08790	3.5.5.1, 4.2.1.84		nitrilase, putative
BNAEN1GH_UP_050_A09_21JUL2006_079	AT4G09020	3.2.1.-, 3.2.1.1	ATISA3, ISA3	ATISA3/ISA3 (ISOAMYLASE 3); alpha-amylase
CL34Contig1, CL34Contig4, CL34Contig2, CL34Contig3	AT4G09320	2.7.4.6	NDPK1	NDPK1 (nucleoside diphosphate kinase 1); ATP binding / nucleoside diphosphate kinase
BNAEN3GH_UP_027_D02_01SEP2006_010	AT4G10100	2.8.1.-	CNX7, SIR5	CNX7/SIR5
BNAEN3GH_UP_121_C01_16SEP2006_011	AT4G10120	2.4.1.14	ATSPS4F	ATSPS4F
BNAEN3GH_UP_043_B12_01SEP2006_094	AT4G10955	3.1.1.3		lipase class 3 family protein
CL538Contig1, BNAEN3GH_UP_143_C04_29OCT2006_028	AT4G11150	3.6.3.14	EMB2448, TUFF, VHA-E1, TUF	TUF (VACUOLAR ATP SYNTHASE SUBUNIT E1)
BNAEN3GH_UP_223_E09_28NOV2006_071	AT4G11320	3.4.22.-		cysteine proteinase, putative
CL1Contig86	AT4G11600	1.11.1.12, 1.11.1.9	PHGPX, LSC803, ATGPX6	ATGPX6 (GLUTATHIONE PEROXIDASE 6); glutathione peroxidase
CL473Contig1, BNAEN1GH_UP_040_A06_21JUL2006_048	AT4G11820	2.3.1.9, 2.3.3.10	HMGS, MVA1, BAP1	BAP1 (hydroxymethylglutaryl-CoA synthase)
BNAEN1GH_UP_061_E10_22JUL2006_072	AT4G12910	3.4.16.5	SCPL20	SCPL20 (serine carboxypeptidase-like 20); serine carboxypeptidase
BNAEN1GH_UP_071_G09_22JUL2006_067	AT4G13090	2.4.1.207		xyloglucan:xyloglucosyl transferase, putative / xyloglucan endotransglycosylase, putative / endo-xyloglucan transferase, putative
BNAEN3GH_UP_114_A07_15SEP2006_063	AT4G13410	2.4.1.12	CSLA15, ATCSLA15	ATCSLA15 (Cellulose synthase-like A15); transferase, transferring glycosyl groups
BNAEN1GH_UP_007_G01_30MAY2006_003, BNAEN3GH_UP_117_E04_16SEP2006_024, BNAEN1GH_UP_062_G05_22JUL2006_035	AT4G13430	4.2.1.33		aconitase family protein / aconitate hydratase family protein
BNAEN3GH_UP_234_D11_28NOV2006_089	AT4G13780	6.1.1.10		methionine--tRNA ligase, putative / methionyl-tRNA synthetase, putative / MetRS, putative
CL1826Contig1, BNAEN3GH_UP_196_B10_26NOV2006_078	AT4G13930	2.1.2.1	SHM4	SHM4 (SERINE HYDROXYMETHYLTRANSFERASE 4); glycine hydroxymethyltransferase
CL579Contig1, BNAEN3GH_UP_057_H04_01SEP2006_018, BNAEN1GH_UP_021_D06_26JUN2006_042	AT4G13940	3.3.1.1	EMB1395, MEE58, SAHH, SAHH1, HOG1	HOG1 (HOMOLOGY-DEPENDENT GENE SILENCING 1)
BNAEN1GH_UP_040_B10_21JUL2006_078	AT4G14680	2.7.7.4	APS3	APS3 (ATP sulfurylase 2); sulfate adenylyltransferase (ATP)
BNAEN3GH_UP_104_H02_15SEP2006_002	AT4G14710	1.13.11.54	ATARD2	ATARD2; metal ion binding
CL2257Contig1	AT4G14880	2.5.1.47	CYTACS1, ATCYS-3A, OASA1	OASA1 (O-ACETYLSERINE (THIOL) LYASE (OAS-TL) ISOFORM A1)
BNAEN3GH_UP_115_C07_15SEP2006_059	AT4G15210	3.2.1.2	BMY1, AT-BETA-AMY, RAM1, ATBETA-AMY	ATBETA-AMY (BETA-AMYLASE); beta-amylase
CL430Contig1	AT4G15480	2.4.1.120, 2.4.1.-, 2.4.1.203, 2.4.1.210, 2.4.1.215	UGT84A1	UGT84A1; UDP-glycosyltransferase/ sinapate 1-glucosyltransferase/ transferase, transferring glycosyl groups
BNAEN3GH_UP_078_D09_14SEPT2006_073	AT4G15500	2.4.1.120, 2.4.1.-, 2.4.1.203, 2.4.1.210, 2.4.1.215	UGT84A4	UGT84A4; UDP-glycosyltransferase/ sinapate 1-glucosyltransferase/ transferase, transferring glycosyl groups / transferase, transferring hexosyl groups
BNAEN3GH_UP_123_G03_16SEP2006_019	AT4G15560	2.2.1.7	DEF, CLA, DXS, DXPS2, CLA1	CLA1 (CLOROPLASTOS ALTERADOS 1)
BNAEN3GH_UP_227_C07_28NOV2006_059	AT4G16130	2.7.1.46, 2.7.1.6	ISA1, ATISA1, ARA1	ARA1 (ARABINOSE SENSITIVE 1); ATP binding / galactokinase
BNAEN3GH_UP_166_H04_11NOV2006_018	AT4G16155	1.8.1.4		dihydrolipoamide dehydrogenase 2, plastidic / lipoamide dehydrogenase 2 (PTLPD2)
CL672Contig1	AT4G16190	3.4.22.-		cysteine proteinase, putative
BNAEN3GH_UP_023_B12_23JUN2006_094	AT4G16340	2.2.1.6	SPK1	SPK1 (SPIKE1); GTP binding / GTPase binding / guanyl-nucleotide exchange factor
CL400Contig1	AT4G16450	1.6.5.3		similar to Os08g0431500 [Oryza sativa (japonica cultivar-group)] (GB:NP_001061863.1); similar to unknown protein [Oryza sativa (japonica cultivar-group)] (GB:BAC99342.1)
BNAEN1GH_UP_040_F09_21JUL2006_069	AT4G16710	2.4.1.141		glycosyltransferase family protein 28
CL1172Contig1, BNAEN3GH_UP_152_B03_29OCT2006_029	AT4G17040	3.4.21.92		ATP-dependent Clp protease proteolytic subunit, putative
CL632Contig1	AT4G17260	1.1.1.27		L-lactate dehydrogenase, putative
BNAEN3GH_UP_138_B12_28OCT2006_094	AT4G17510	3.4.19.12		ubiquitin carboxyl-terminal hydrolase, putative / ubiquitin thiolesterase, putative
BNAEN1GH_UP_059_B11_22JUL2006_093	AT4G17640	2.7.11.1	CKB2	CKB2 (casein kinase II beta chain 2); protein kinase CK2 regulator
BNAEN3GH_UP_202_F11_26NOV2006_085	AT4G17830	3.5.1.16		peptidase M20/M25/M40 family protein
CL1972Contig1	AT4G19110	2.7.11.22		protein kinase, putative
BNAEN3GH_UP_094_F07_15SEP2006_053	AT4G19230	1.14.13.93	CYP707A1	CYP707A1 (cytochrome P450, family 707, subfamily A, polypeptide 1); oxygen binding
BNAEN3GH_UP_184_E09_25NOV2006_071	AT4G20070	3.5.3.9	ATAAH	ATAAH (ARABIDOPSIS THALIANA ALLANTOATE AMIDOHYDROLASE); allantoate deiminase/ metallopeptidase
CL1317Contig1, BNAEN1GH_UP_048_B10_21JUL2006_078	AT4G20150	1.6.5.3		similar to unknown protein [Phytophthora infestans] (GB:AAY43427.1); similar to Os07g0498300 [Oryza sativa (japonica cultivar-group)] (GB:NP_001059709.1)
BNAEN3GH_UP_110_D01_15SEP2006_009	AT4G20320	6.3.4.2		similar to CTP synthase, putative / UTP--ammonia ligase, putative [Arabidopsis thaliana] (TAIR:AT1G30820.1); similar to CTP synthase, putative / UTP--ammonia ligase, putative [Arabidopsis thaliana] (TAIR:AT2G34890.1); similar to EMB2742 (EMBRYO DEFECTIVE 2742), CTP synthase [Arabidopsis thaliana] (TAIR:AT3G12670.1); similar to putative CTP synthetase [Oryza sativa (japonica cultivar-group)] (GB:B…
BNAEN1GH_UP_053_E10_21JUL2006_072, BNAEN3GH_UP_011_E05_1JUNE2006_039	AT4G20360	3.6.5.3	AtRab8D, AtRABE1b	AtRABE1b/AtRab8D (Arabidopsis Rab GTPase homolog E1b); translation elongation factor
BNAEN1GH_UP_002_B12_12MAY2006_094, BNAEN3GH_UP_210_G04_27NOV2006_020	AT4G21710	2.7.7.6	EMB1989, RPB2, NRPB2	NRPB2 (EMBRYO DEFECTIVE 1989); DNA binding
CL183Contig1	AT4G21960	1.11.1.7	PRXR1	PRXR1 (peroxidase 42); peroxidase
BNAEN1GH_UP_081_C06_23JUL2006_044, CL819Contig1	AT4G22330	3.5.1.-	ATCES1	ATCES1 (ATCES1); catalytic
BNAEN3GH_UP_157_F02_01NOV2006_006	AT4G22870	1.14.11.-, 1.14.11.19		leucoanthocyanidin dioxygenase, putative / anthocyanidin synthase, putative
CL1804Contig1, BNAEN3GH_UP_222_A11_28NOV2006_095	AT4G23100	6.3.2.2	GSH1, CAD2, PAD2, RML1	RML1 (PHYTOALEXIN DEFICIENT 2, ROOT MERISTEMLESS 1)
BNAEN3GH_UP_168_H12_11NOV2006_082	AT4G23600	4.4.1.8	JR2, CORI3	CORI3 (CORONATINE INDUCED 1, JASMONIC ACID RESPONSIVE 2); transaminase
BNAEN1GH_UP_077_A02_22JUL2006_016	AT4G23650	2.7.1.-	CPK3, CDPK6	CDPK6 (CALCIUM-DEPENDENT PROTEIN KINASE 6); anion channel/ calcium- and calmodulin-dependent protein kinase/ kinase
BNAEN3GH_UP_038_A06_01SEP2006_048	AT4G23710	3.6.3.14		(VACUOLAR ATP SYNTHASE SUBUNIT G 2, VACUOLAR ATP SYNTHASE SUBUNIT G2); unknown protein
BNAEN3GH_UP_060_D02_01SEP2006_010	AT4G23850	6.2.1.3		long-chain-fatty-acid--CoA ligase / long-chain acyl-CoA synthetase
BNAEN3GH_UP_135_F03_10NOV2006_021	AT4G23900	2.7.4.6		nucleoside diphosphate kinase 4 (NDK4)
BNAEN3GH_UP_037_A11_01SEP2006_095, BNAEN3GH_UP_118_D04_16SEP2006_026	AT4G23920	5.1.3.2	UGE2	UGE2 (UDP-D-glucose/UDP-D-galactose 4-epimerase 2); UDP-glucose 4-epimerase/ protein dimerization
BNAEN3GH_UP_104_G06_15SEP2006_036	AT4G24040	3.2.1.28	ATTRE1, TREHALASE 1, TRE1	ATTRE1 (TREHALASE 1); trehalase
BNAEN3GH_UP_118_B09_16SEP2006_077	AT4G24520	1.6.2.4	AR1, ATR1	ATR1 (ARABIDOPSIS CYTOCHROME REDUCTASE)
BNAEN3GH_UP_171_H03_11NOV2006_017	AT4G24620	5.3.1.9	PGI, PGI1	PGI1 (CHLOROPLASTIC PHOSPHOGLUCOSE ISOMERASE)
BNAEN1GH_UP_015_A12_31MAY2006_096	AT4G24830	6.3.4.5		arginosuccinate synthase family
BNAEN3GH_UP_058_A04_02SEP2006_032, BNAEN3GH_UP_045_B05_01SEP2006_045	AT4G25000	3.2.1.1	ATAMY1, AMY1	AMY1 (ALPHA-AMYLASE-LIKE); alpha-amylase
CL483Contig1, BNAEN3GH_UP_060_D11_01SEP2006_089, BNAEN3GH_UP_228_H09_29NOV2006_065	AT4G25080	2.1.1.11	CHLM	CHLM (MAGNESIUM-PROTOPORPHYRIN IX METHYLTRANSFERASE)
BNAEN3GH_UP_078_G06_14SEPT2006_036	AT4G26270	2.7.1.11		phosphofructokinase family protein
BNAEN1GH_UP_051_B11_21JUL2006_093	AT4G26510	2.4.2.9		uracil phosphoribosyltransferase / UMP pyrophosphorylase (UPT1)
CL2270Contig1	AT4G26720	3.1.3.16	EP124, PPX-1, EP129, PPX1	PPX1 (protein phosphatase x-1); protein serine/threonine phosphatase
BNAEN3GH_UP_069_E02_02SEP2006_008	AT4G26900	2.4.2.-	HISHF, AT-HF	AT-HF (Arabidopsis thaliana HisF protein)
BNAEN1GH_UP_061_A12_22JUL2006_096, BNAEN3GH_UP_192_G08_26NOV2006_052, BNAEN3GH_UP_044_B07_01SEP2006_061	AT4G27070	4.2.1.20	TSB2	TSB2 (TRYPTOPHAN SYNTHASE BETA-SUBUNIT); tryptophan synthase
BNAEN1GH_UP_078_D06_23JUL2006_042	AT4G28540	2.7.1.-	CKL6, PAPK1	CKL6/PAPK1 (Casein Kinase I-like 6); casein kinase I/ kinase
BNAEN3GH_UP_226_H06_28NOV2006_034	AT4G28880	2.7.1.-	CKL3	CKL3 (Casein Kinase I-like 3); casein kinase I/ kinase
BNAEN3GH_UP_167_B10_11NOV2006_078, BNAEN3GH_UP_033_G11_01SEP2006_083	AT4G29010	1.1.1.211, 1.1.1.35, 4.2.1.17, 4.2.1.55	AIM1	AIM1 (ABNORMAL INFLORESCENCE MERISTEM); enoyl-CoA hydratase
BNAEN3GH_UP_128_H08_10NOV2006_050	AT4G29120	1.1.1.31		6-phosphogluconate dehydrogenase NAD-binding domain-containing protein
BNAEN1GH_UP_009_F09_30MAY2006_069	AT4G29210	2.3.2.2	GGT3	GGT3 (GAMMA-GLUTAMYL TRANSPEPTIDASE 3); gamma-glutamyltransferase
CL1759Contig1, BNAEN1GH_UP_017_H11_30MAY2006_081	AT4G29490	3.4.13.9		X-Pro dipeptidase
BNAEN3GH_UP_032_E07_01SEP2006_055	AT4G29510	2.1.1.-		protein arginine N-methyltransferase, putative
BNAEN3GH_UP_200_E11_27NOV2006_087	AT4G29900	3.6.3.8	ATACA10, ACA10	ACA10 (autoinhibited Ca2+ -ATPase 10); calcium-transporting ATPase/ calmodulin binding
BNAEN3GH_UP_228_F08_29NOV2006_054, BNAEN3GH_UP_123_C06_16SEP2006_044	AT4G30190	3.6.3.6	PMA2, AHA2	AHA2 (Arabidopsis H(+)-ATPase 2); ATPase
BNAEN3GH_UP_217_B05_28NOV2006_045	AT4G30210	1.6.2.4	AR2, ATR2	ATR2 (ARABIDOPSIS P450 REDUCTASE 2)
CL152Contig1	AT4G30270	2.4.1.207	MERI-5, BRU1, MERI5B	MERI5B (MERISTEM-5); hydrolase, acting on glycosyl bonds
BNAEN3GH_UP_125_A04_10NOV2006_032, BNAEN3GH_UP_172_B10_11NOV2006_078	AT4G30810	3.4.16.6	SCPL29	SCPL29 (serine carboxypeptidase-like 29); serine carboxypeptidase
BNAEN1GH_UP_015_G02_31MAY2006_004, CL2212Contig1	AT4G30920	3.4.11.1, 3.4.11.5		cytosol aminopeptidase family protein
CL1944Contig1, BNAEN3GH_UP_047_C06_01SEP2006_044	AT4G30950	1.14.19.-, 1.14.99.-	FADC, SFD4, FAD6	FAD6 (FATTY ACID DESATURASE 6); omega-6 fatty acid desaturase
BNAEN3GH_UP_187_G08_26NOV2006_052	AT4G31120	2.1.1.-	SKB1	Skb1 methyltransferase family protein
BNAEN1GH_UP_024_G06_6JULY2006_036	AT4G31810	4.2.1.17, 3.1.2.4, 4.2.1.18		enoyl-CoA hydratase/isomerase family protein
CL42Contig4, BNAEN3GH_UP_221_B03_28NOV2006_029	AT4G31990	2.6.1.1	AAT3, ATAAT1	ASP5 (ASPARTATE AMINOTRANSFERASE 5)
BNAEN1GH_UP_071_C06_22JUL2006_044	AT4G32410	2.4.1.12	CESA1, RSW1	CESA1 (CELLULASE SYNTHASE 1); transferase, transferring glycosyl groups
CL961Contig1, BNAEN3GH_UP_117_A10_16SEP2006_080	AT4G32470	1.10.2.2		ubiquinol-cytochrome C reductase complex 14 kDa protein, putative
CL1195Contig1, BNAEN1GH_UP_058_D04_22JUL2006_026	AT4G32840	2.7.1.11, 2.7.1.90		phosphofructokinase family protein
CL366Contig2, CL366Contig1, CL366Contig3	AT4G32940	3.4.22.-	GAMMAVPE, GAMMA-VPE	GAMMA-VPE (Vacuolar processing enzyme gamma); cysteine-type endopeptidase
CL1136Contig1	AT4G33060	5.2.1.8		peptidyl-prolyl cis-trans isomerase cyclophilin-type family protein
BNAEN1GH_UP_049_A10_21JUL2006_080	AT4G33150	1.5.1.8, 1.5.1.9	LKR/SDH, LKR, SDH	LKR (SACCHAROPINE DEHYDROGENASE)
BNAEN1GH_UP_037_C02_21JUL2006_012	AT4G33580	4.2.1.1		carbonic anhydrase family protein / carbonate dehydratase family protein
CL1670Contig1	AT4G33680	2.6.1.-, 2.6.1.83	AGD2	AGD2 (ABERRANT GROWTH AND DEATH 2); transaminase
BNAEN3GH_UP_227_F04_28NOV2006_022	AT4G33950	2.7.1.-	OST1, SNRK2-6, SNRK2.6, SRK2E, P44	OST1 (OPEN STOMATA 1); kinase/ protein kinase
BNAEN1GH_UP_074_E08_22JUL2006_056, CL1270Contig1	AT4G34050	2.1.1.104		caffeoyl-CoA 3-O-methyltransferase, putative
CL831Contig1	AT4G34100	6.3.2.19		protein binding / zinc ion binding
BNAEN1GH_UP_001_C10_12APR2006_076, BNAEN1GH_UP_025_F07_26JUN2006_053	AT4G34200	1.1.1.95, 2.6.1.5	EDA9	EDA9 (embryo sac development arrest 9); NAD binding / amino acid binding / cofactor binding / oxidoreductase, acting on the CH-OH group of donors, NAD or NADP as acceptor / phosphoglycerate dehydrogenase
BNAEN1GH_UP_054_H04_21JUL2006_018	AT4G34350	1.17.1.2	ISPH, CLB6	CLB6 (CHLOROPLAST BIOGENESIS 6); 4-hydroxy-3-methylbut-2-en-1-yl diphosphate reductase
BNAEN1GH_UP_034_H09_21JUL2006_065	AT4G34570	1.5.1.3, 2.1.1.45	THY-2	THY-2 (THYMIDYLATE SYNTHASE 2)
BNAEN3GH_UP_215_E06_28NOV2006_040, BNAEN3GH_UP_183_H05_25NOV2006_033	AT4G34640	2.5.1.21	ERG9, SQS1	SQS1 (SQUALENE SYNTHASE 1); farnesyl-diphosphate farnesyltransferase
BNAEN1GH_UP_014_G10_31MAY2006_068	AT4G34890	1.17.1.4, 1.17.3.2	ATXDH1	ATXDH1 (XANTHINE DEHYDROGENASE 1); xanthine dehydrogenase
BNAEN3GH_UP_062_H10_01SEP2006_066	AT4G35000	1.11.1.11	APX3	APX3 (ASCORBATE PEROXIDASE 3); L-ascorbate peroxidase
CL740Contig1	AT4G35830	4.2.1.3		aconitate hydratase, cytoplasmic / citrate hydro-lyase / aconitase (ACO)
BNAEN3GH_UP_032_G07_01SEP2006_051, BNAEN3GH_UP_040_B05_01SEP2006_045	AT4G36220	1.14.13.-	CYP84A1, FAH1	FAH1 (FERULATE-5-HYDROXYLASE 1); ferulate 5-hydroxylase
BNAEN3GH_UP_110_G03_15SEP2006_019, BNAEN3GH_UP_207_F07_28NOV2006_053	AT4G36250	1.2.1.3	ALDH3F1	ALDH3F1 (ALDEHYDE DEHYDROGENASE 3F1); 3-chloroallyl aldehyde dehydrogenase/ aldehyde dehydrogenase (NAD)
BNAEN1GH_UP_048_B03_21JUL2006_029	AT4G36810	2.5.1.29	GGPS1	GGPS1 (GERANYLGERANYL PYROPHOSPHATE SYNTHASE 1); farnesyltranstransferase
CL1574Contig1	AT4G37520	1.11.1.7		peroxidase 50 (PER50) (P50) (PRXR2)
BNAEN1GH_UP_052_C09_21JUL2006_075	AT4G37640	3.6.3.8	ACA2	ACA2 (CALCIUM ATPASE 2); calmodulin binding
CL197Contig1, CL197Contig2, BNAEN3GH_UP_094_H10_15SEP2006_066	AT4G37830	1.9.3.1		cytochrome c oxidase-related
BNAEN1GH_UP_054_B05_21JUL2006_045, CL1809Contig1	AT4G37870	4.1.1.49	PCK1, PEPCK	phosphoenolpyruvate carboxykinase (ATP), putative / PEP carboxykinase, putative / PEPCK, putative
BNAEN3GH_UP_109_E07_15SEP2006_055	AT4G38600	6.3.2.19	UPL3, KAK	KAK (KAKTUS)
BNAEN3GH_UP_045_D04_01SEP2006_026	AT4G38690	3.1.4.11		1-phosphatidylinositol phosphodiesterase-related
BNAEN1GH_UP_032_E02_21JUL2006_008	AT4G38800	3.2.2.16	ATMTN1	ATMTN1; catalytic/ methylthioadenosine nucleosidase
BNAEN3GH_UP_223_B09_28NOV2006_077, BNAEN3GH_UP_087_A03_15SEP2006_031, CL739Contig1, BNAEN1GH_UP_024_A11_6JULY2006_095, BNAEN3GH_UP_189_D01_26NOV2006_009, BNAEN3GH_UP_186_F10_25NOV2006_070	AT4G38970	4.1.2.13		fructose-bisphosphate aldolase, putative
BNAEN3GH_UP_154_C04_01NOV2006_028	AT4G39000	3.2.1.4		glycosyl hydrolase family 9 protein
BNAEN3GH_UP_099_G02_15SEP2006_004	AT4G39080	3.6.3.14	VHA-A3	VHA-A3 (VACUOLAR PROTON ATPASE A3); ATPase
CL2214Contig1	AT4G39280	6.1.1.20		phenylalanyl-tRNA synthetase, putative / phenylalanine--tRNA ligase, putative
BNAEN1GH_UP_055_F02_21JUL2006_006	AT4G39350	2.4.1.12	ATH-A, CESA2	CESA2 (CELLULASE SYNTHASE 2); cellulose synthase/ transferase, transferring glycosyl groups
CL41Contig1, CL41Contig2	AT4G39800	5.5.1.4	MI-1-P SYNTHASE	MI-1-P SYNTHASE (Myo-inositol-1-phosphate synthase); inositol-3-phosphate synthase
CL1425Contig1	AT4G39980	2.5.1.54	DHS1	DHS1 (3-DEOXY-D-ARABINO-HEPTULOSONATE 7-PHOSPHATE SYNTHASE 1); 3-deoxy-7-phosphoheptulonate synthase
CL1277Contig1	AT4G40010	2.7.1.-	SNRK2-7, SNRK2.7, SRK2F	SNRK2-7/SNRK2.7/SRK2F (SNF1-RELATED PROTEIN KINASE 2-7, SNF1-RELATED PROTEIN KINASE 2.7); kinase
BNAEN3GH_UP_215_H03_28NOV2006_017	AT5G01330	4.1.1.1, 2.2.1.6	PDC3	PDC3 (PYRUVATE DECARBOXYLASE-3); pyruvate decarboxylase
BNAEN3GH_UP_154_H05_01NOV2006_033	AT5G03290	1.1.1.41		isocitrate dehydrogenase, putative / NAD+ isocitrate dehydrogenase, putative
BNAEN3GH_UP_139_F10_29OCT2006_070, CL1351Contig1	AT5G03300	2.7.1.20	ADK2	ADK2 (ADENOSINE KINASE 2); kinase
BNAEN1GH_UP_073_C05_22JUL2006_043, BNAEN3GH_UP_064_B09_02SEP2006_077	AT5G03490	2.4.1.-, 2.4.1.203, 2.4.1.215		UDP-glucoronosyl/UDP-glucosyl transferase family protein
BNAEN1GH_UP_034_C04_21JUL2006_028	AT5G03630	1.6.5.4		monodehydroascorbate reductase, putative
BNAEN1GH_UP_073_H08_22JUL2006_050	AT5G03820	3.1.1.3		GDSL-motif lipase/hydrolase family protein
BNAEN1GH_UP_069_A01_22JUL2006_015	AT5G04360	3.2.1.1	ATPU1	ATPU1 (PULLULANASE 1); alpha-amylase/ limit dextrinase
BNAEN3GH_UP_088_A09_15SEP2006_079	AT5G04490	2.7.1.-, 2.7.7.41	VTE5	VTE5 (VITAMIN E PATHWAY GENE5); phosphatidate cytidylyltransferase/ phytol kinase
CL879Contig1, BNAEN3GH_UP_023_D04_23JUN2006_026	AT5G04590	1.8.7.1	SIR	SIR (sulfite reductase); sulfite reductase (ferredoxin)
BNAEN1GH_UP_036_F05_21JUL2006_037	AT5G04710	3.4.11.21		aspartyl aminopeptidase, putative
BNAEN3GH_UP_101_F02_15SEP2006_006	AT5G05080	6.3.2.19	UBC22	UBC22 (ubiquitin-conjugating enzyme 18)
CL1059Contig1, CL851Contig1, BNAEN3GH_UP_183_F06_25NOV2006_038, BNAEN1GH_UP_008_G06_30MAY2006_036, BNAEN1GH_UP_021_A10_26JUN2006_080	AT5G05170	2.4.1.12	CESA3, IXR1, ATCESA3, ATH-B, CEV1	CESA3 (CELLULASE SYNTHASE 3); cellulose synthase/ transferase, transferring glycosyl groups
CL291Contig1, CL291Contig2	AT5G05370	1.10.2.2		ubiquinol-cytochrome C reductase complex ubiquinone-binding protein, putative / ubiquinol-cytochrome C reductase complex 8.2 kDa protein, putative
CL599Contig1, BNAEN1GH_UP_003_G02_30MAY2006_004, CL1536Contig1	AT5G06060	1.1.1.206		tropinone reductase, putative / tropine dehydrogenase, putative
BNAEN1GH_UP_038_G09_21JUL2006_067	AT5G06580	1.1.1.4, 1.1.3.15, 1.1.99.14		FAD linked oxidase family protein
BNAEN3GH_UP_135_E12_10NOV2006_088, CL1941Contig1	AT5G07200	1.14.11.-, 1.14.11.12	GA20OX3, ATGA20OX3	YAP169 (Gibberellin 20 oxidase 3); gibberellin 20-oxidase
BNAEN1GH_UP_076_H11_22JUL2006_081	AT5G07370	2.7.1.-, 2.7.1.140, 2.7.1.151	ATIPK2A, IPK2a	IPK2a (INOSITOL POLYPHOSPHATE KINASE 2 ALPHA); inositol or phosphatidylinositol kinase
BNAEN3GH_UP_068_A05_02SEP2006_047, BNAEN1GH_UP_016_G05_30MAY2006_035	AT5G07440	1.4.1.2, 1.4.1.3	GDH2	GDH2 (GLUTAMATE DEHYDROGENASE 2); oxidoreductase
BNAEN3GH_UP_051_H11_02SEP2006_081	AT5G07920	2.7.1.107	ATDGK1	DGK1 (DIACYLGLYCEROL KINASE 1, DIACYLGLYCEROL KINASE1); diacylglycerol kinase
BNAEN3GH_UP_041_H09_01SEP2006_065, BNAEN3GH_UP_192_F06_26NOV2006_038, BNAEN3GH_UP_208_B01_27NOV2006_013	AT5G08170	3.5.3.12	EMB1873	EMB1873 (EMBRYO DEFECTIVE 1873); agmatine deiminase
CL1803Contig1	AT5G08570	2.7.1.40		pyruvate kinase, putative
BNAEN3GH_UP_174_D05_11NOV2006_041, BNAEN3GH_UP_037_G12_01SEP2006_084	AT5G08590	2.7.11.-	ASK2, SNRK2-1, SNRK2.1, SRK2G	ASK2 (ARABIDOPSIS SERINE/THREONINE KINASE 2); kinase
CL1751Contig1, CL1349Contig1	AT5G08680	3.6.3.14		ATP synthase beta chain, mitochondrial, putative
BNAEN3GH_UP_117_H11_16SEP2006_081, BNAEN1GH_UP_061_A10_22JUL2006_080, CL390Contig1, CL1724Contig1, BNAEN1GH_UP_079_E09_23JUL2006_071, BNAEN3GH_UP_084_A08_15SEP2006_064	AT5G08690	3.6.3.14		ATP synthase beta chain 2, mitochondrial
BNAEN3GH_UP_218_E10_28NOV2006_072	AT5G09760	3.1.1.11		pectinesterase family protein
CL889Contig1	AT5G09870	2.4.1.12	CESA5	CESA5 (CELLULASE SYNTHASE 5); transferase, transferring glycosyl groups
CL1327Contig1, BNAEN3GH_UP_083_F08_14SEPT2006_054	AT5G09920	2.7.7.6	RPB15.9.9, RPB15.9	RPB15.9 (RNA polymerase II 15.9)
BNAEN3GH_UP_148_A11_29OCT2006_095, BNAEN1GH_UP_079_D09_23JUL2006_073, BNAEN1GH_UP_070_A05_22JUL2006_047	AT5G10160	4.2.1.-		beta-hydroxyacyl-ACP dehydratase, putative
BNAEN3GH_UP_228_D08_29NOV2006_058	AT5G10240	6.3.5.4	ASN3	ASN3 (ASPARAGINE SYNTHETASE 3); asparagine synthase (glutamine-hydrolyzing)
BNAEN1GH_UP_039_B10_21JUL2006_078	AT5G10300	3.1.1.78		hydrolase, alpha/beta fold family protein
BNAEN3GH_UP_200_A03_27NOV2006_031	AT5G10330	2.6.1.9	EMB2196	EMB2196 (EMBRYO DEFECTIVE 2196); histidinol-phosphate transaminase
BNAEN3GH_UP_152_C05_29OCT2006_043	AT5G10480	4.2.1.-	PEP, PAS2	PAS2 (PASTICCINO 2)
CL1998Contig1, BNAEN3GH_UP_111_F08_15SEP2006_054	AT5G10540	3.4.24.70		peptidase M3 family protein / thimet oligopeptidase family protein
CL1086Contig1, BNAEN3GH_UP_025_A05_31AUG2006_047, BNAEN3GH_UP_059_B05_02SEP2006_045	AT5G10860	2.2.1.6		CBS domain-containing protein
BNAEN3GH_UP_143_F05_29OCT2006_037	AT5G10870	5.4.99.5	ATCM2	ATCM2 (CHORISMATE MUTASE 2); chorismate mutase
BNAEN1GH_UP_060_H12_22JUL2006_082	AT5G11380	2.2.1.7	DXPS3	DXPS3 (1-DEOXY-D-XYLULOSE 5-PHOSPHATE SYNTHASE 3); 1-deoxy-D-xylulose-5-phosphate synthase
CL625Contig1	AT5G11770	1.6.5.3, 1.6.99.3		NADH-ubiquinone oxidoreductase 20 kDa subunit, mitochondrial
BNAEN1GH_UP_020_B06_26JUN2006_046	AT5G11880	4.1.1.20		diaminopimelate decarboxylase, putative / DAP carboxylase, putative
BNAEN3GH_UP_210_F09_27NOV2006_069	AT5G13050	6.3.3.2	5-FCL	5-FCL; 5-formyltetrahydrofolate cyclo-ligase
BNAEN3GH_UP_118_D12_16SEP2006_090	AT5G13420	2.2.1.2		transaldolase, putative
BNAEN3GH_UP_016_E11_1JUNE2006_087	AT5G13430	1.10.2.2		ubiquinol-cytochrome C reductase iron-sulfur subunit, mitochondrial, putative / Rieske iron-sulfur protein, putative
BNAEN3GH_UP_220_F07_28NOV2006_053, BNAEN3GH_UP_211_H01_27NOV2006_001, BNAEN3GH_UP_084_E07_15SEP2006_055	AT5G13440	1.10.2.2		ubiquinol-cytochrome C reductase iron-sulfur subunit, mitochondrial, putative / Rieske iron-sulfur protein, putative
BNAEN3GH_UP_170_A07_11NOV2006_063, CL2113Contig1	AT5G13520	3.3.2.6, 3.4.11.2		peptidase M1 family protein
BNAEN1GH_UP_037_D09_21JUL2006_073	AT5G13630	6.6.1.1	CCH, CHLH, CCH1, GUN5	GUN5 (GENOMES UNCOUPLED 5)
CL1813Contig1	AT5G13710	2.1.1.143, 2.1.1.41	CPH, SMT1	SMT1 (STEROL METHYLTRANSFERASE 1)
BNAEN3GH_UP_101_H11_15SEP2006_081	AT5G13870	2.4.1.207	EXGT-A4	EXGT-A4 (ENDOXYLOGLUCAN TRANSFERASE A4); hydrolase, acting on glycosyl bonds
BNAEN3GH_UP_201_G05_26NOV2006_035, CL316Contig1, CL316Contig2, BNAEN3GH_UP_145_D07_29OCT2006_057, BNAEN3GH_UP_187_F10_26NOV2006_070	AT5G13930	2.3.1.74	TT4, ATCHS, CHS	CHS (CHALCONE SYNTHASE); naringenin-chalcone synthase
BNAEN3GH_UP_117_C12_16SEP2006_092	AT5G14060	2.7.2.4	CARAB-AK-LYS	CARAB-AK-LYS (Lysine-sensitive aspartate kinase); amino acid binding / aspartate kinase
BNAEN1GH_UP_035_H05_21JUL2006_033	AT5G14130	1.11.1.7		peroxidase, putative
BNAEN1GH_UP_035_G02_21JUL2006_004, BNAEN1GH_UP_045_C02_21JUL2006_012	AT5G14590	1.1.1.42		isocitrate dehydrogenase, putative / NADP+ isocitrate dehydrogenase, putative
BNAEN1GH_UP_067_G09_22JUL2006_067	AT5G14640	2.7.11.26		protein kinase family protein
BNAEN3GH_UP_054_E11_02SEP2006_087	AT5G14780	1.2.1.2	FDH	FDH (FORMATE DEHYDROGENASE); NAD binding / cofactor binding / oxidoreductase, acting on the CH-OH group of donors, NAD or NADP as acceptor
BNAEN3GH_UP_216_C12_28NOV2006_092, BNAEN3GH_UP_083_B03_14SEPT2006_029	AT5G14800	1.5.1.2	AT-P5R, P5CR	P5CR (PYRROLINE-5- CARBOXYLATE (P5C) REDUCTASE)
BNAEN1GH_UP_079_H05_23JUL2006_033	AT5G14850	2.4.1.-, 2.4.1.132		mannosyltransferase, putative
CL2312Contig1	AT5G15400	6.3.2.19		U-box domain-containing protein
CL1102Contig1, BNAEN3GH_UP_199_A08_26NOV2006_064	AT5G15490	1.1.1.22		UDP-glucose 6-dehydrogenase, putative
CL546Contig1, BNAEN3GH_UP_036_B11_01SEP2006_093	AT5G15650	2.4.1.186	REVERSIBLY GLYCOSYLATED POLYPEPTIDE 2, RGP2	RGP2 (Reversibly glycosylated polypeptide-3); DNA binding / alpha-1,4-glucan-protein synthase (UDP-forming)
CL741Contig1	AT5G15950	4.1.1.50		adenosylmethionine decarboxylase
BNAEN3GH_UP_237_H12_29NOV2006_082	AT5G16230	1.14.19.2		acyl-(acyl-carrier-protein) desaturase, putative / stearoyl-ACP desaturase, putative
BNAEN3GH_UP_084_C01_15SEP2006_011	AT5G16290	2.2.1.6		acetolactate synthase small subunit, putative
CL517Contig1	AT5G16570	6.3.1.2	GLN1;4	GLN1;4 (Glutamine synthetase 1;4); glutamate-ammonia ligase
BNAEN3GH_UP_107_A11_15SEP2006_095, BNAEN1GH_UP_054_E09_21JUL2006_071	AT5G16710	6.1.1.9, 1.8.5.1	DHAR3	DHAR3 (DEHYDROASCORBATE REDUCTASE 1); glutathione dehydrogenase (ascorbate)
BNAEN1GH_UP_077_H02_22JUL2006_002	AT5G16850	2.7.7.-	ATTERT	ATTERT (TELOMERASE REVERSE TRANSCRIPTASE); telomeric template RNA reverse transcriptase
BNAEN1GH_UP_015_A05_31MAY2006_047	AT5G17050	2.4.1.-, 2.4.1.115, 2.4.1.203, 2.4.1.215, 2.4.1.91		UDP-glucoronosyl/UDP-glucosyl transferase family protein
BNAEN3GH_UP_193_C01_26NOV2006_011	AT5G17310	2.7.7.10, 2.7.7.9		UTP--glucose-1-phosphate uridylyltransferase, putative / UDP-glucose pyrophosphorylase, putative / UGPase, putative
BNAEN3GH_UP_111_H01_15SEP2006_001, CL2320Contig1	AT5G17770	1.6.2.2	CBR1, ATCBR	ATCBR (NADH:CYTOCHROME B5 REDUCTASE 1)
CL238Contig1, CL1363Contig1, CL238Contig2	AT5G17920	2.1.1.14	ATMETS, ATMS1, ATCIMS	ATCIMS (COBALAMIN-INDEPENDENT METHIONINE SYNTHASE)
BNAEN1GH_UP_067_E06_22JUL2006_040	AT5G17990	2.4.2.18	PAT1, TRP1	TRP1 (TRYPTOPHAN BIOSYNTHESIS 1); anthranilate phosphoribosyltransferase
CL451Contig1, BNAEN1GH_UP_064_B05_22JUL2006_045, CL451Contig2	AT5G18800	1.6.5.3		NADH-ubiquinone oxidoreductase 19 kDa subunit (NDUFA8) family protein
BNAEN3GH_UP_231_H03_29NOV2006_017	AT5G19180	6.3.2.19	ECR1	ECR1 (E1 C-TERMINAL RELATED 1); small protein activating enzyme
CL1660Contig1	AT5G19440	1.1.1.195		cinnamyl-alcohol dehydrogenase, putative (CAD)
CL1344Contig1, BNAEN3GH_UP_177_A03_1DEC2006_031	AT5G19550	2.6.1.1	AAT2, ASP2	ASP2 (ASPARTATE AMINOTRANSFERASE 2)
BNAEN3GH_UP_076_A09_14SEPT2006_079	AT5G20830	2.4.1.13	SUS1, ASUS1, ATSUS1	SUS1 (SUCROSE SYNTHASE 1); UDP-glycosyltransferase/ sucrose synthase
BNAEN3GH_UP_164_E04_11NOV2006_024	AT5G21100	1.10.3.3		L-ascorbate oxidase, putative
BNAEN1GH_UP_003_H12_30MAY2006_082	AT5G21105	1.10.3.3		L-ascorbate oxidase/ copper ion binding
BNAEN1GH_UP_065_H06_22JUL2006_034	AT5G22130	2.4.1.-, 2.4.1.132	PNT1	PNT1 (PEANUT 1); mannosyltransferase/ transferase, transferring glycosyl groups
BNAEN3GH_UP_018_A03_23JUN2006_031, BNAEN1GH_UP_038_C02_21JUL2006_012	AT5G22300	3.5.5.1, 4.2.1.84, 4.2.1.65	NIT4	NIT4 (NITRILASE 4)
CL2065Contig1, BNAEN3GH_UP_086_F03_15SEP2006_021, BNAEN1GH_UP_071_D10_22JUL2006_074	AT5G22330	3.6.1.-	ATTIP49A, RIN1	ATTIP49A/RIN1 (RESISTANCE TO PSEUDOMONAS SYRINGAE PV MACULICOLA INTERACTOR 1); ATP binding / DNA helicase/ nucleoside-triphosphatase/ nucleotide binding
BNAEN3GH_UP_045_F02_01SEP2006_006	AT5G22630	4.2.1.51		prephenate dehydratase family protein
BNAEN3GH_UP_041_E06_01SEP2006_040	AT5G22980	3.4.16.-	SCPL47	SCPL47 (serine carboxypeptidase-like 47); serine carboxypeptidase
BNAEN3GH_UP_041_E08_01SEP2006_056	AT5G23250	6.2.1.4, 6.2.1.5		succinyl-CoA ligase (GDP-forming) alpha-chain, mitochondrial, putative / succinyl-CoA synthetase, alpha chain, putative / SCS-alpha, putative
BNAEN3GH_UP_043_D03_01SEP2006_025	AT5G23300	1.3.3.1, 1.3.99.11	PYRD	PYRD (PYRIMIDINE D); dihydroorotate dehydrogenase
CL1628Contig1	AT5G23310	1.15.1.1	FSD3	FSD3 (FE SUPEROXIDE DISMUTASE 3); iron superoxide dismutase
BNAEN3GH_UP_018_B04_23JUN2006_030	AT5G23580	2.7.1.-	CPK12, CDPK9	CDPK9 (CALCIUM-DEPENDENT PROTEIN KINASE 9); calcium- and calmodulin-dependent protein kinase/ kinase
BNAEN3GH_UP_143_B11_29OCT2006_093	AT5G23630	3.6.3.-		(MALE GAMETOGENESIS IMPAIRED ANTHERS); cation-transporting ATPase
BNAEN3GH_UP_229_F05_29NOV2006_037	AT5G23670	2.3.1.50	ATLCB2, LCB2	LCB2 (Serine palmitoyltransferase LCB2 (long chain base) subunit gene); serine C-palmitoyltransferase
BNAEN3GH_UP_191_G07_26NOV2006_051	AT5G24260	3.4.14.5		prolyl oligopeptidase family protein
BNAEN3GH_UP_172_D04_11NOV2006_026	AT5G24400	3.1.1.31	EMB2024	EMB2024 (EMBRYO DEFECTIVE 2024); catalytic
BNAEN1GH_UP_023_F10_06JUL2006_070, CL1Contig78	AT5G24420	3.1.1.31		glucosamine/galactosamine-6-phosphate isomerase-related
BNAEN3GH_UP_058_F04_02SEP2006_022	AT5G25230	3.6.5.3		elongation factor Tu family protein
BNAEN3GH_UP_055_E12_01SEP2006_088	AT5G25480	2.1.1.37	DNMT2	DNMT2 (DNA METHYLTRANSFERASE-2); DNA binding
CL665Contig1, BNAEN3GH_UP_007_E12_31MAY2006_088	AT5G25760	6.3.2.19	UBC21, PEX4	PEX4 (PEROXIN4); ubiquitin-protein ligase
BNAEN3GH_UP_159_D10_01NOV2006_074, CL951Contig1	AT5G26710	6.1.1.17		glutamate-tRNA ligase, putative / glutamyl-tRNA synthetase, putatuve / GluRS, putative
BNAEN3GH_UP_238_A09_29NOV2006_079, CL1259Contig1	AT5G26830	6.1.1.3		threonyl-tRNA synthetase / threonine--tRNA ligase (THRRS)
BNAEN3GH_UP_004_C08_31MAY2006_060	AT5G27380	6.3.2.3	GSH2, GSHB	GSH2 (GLUTATHIONE SYNTHETASE 2); glutathione synthase
BNAEN3GH_UP_225_A07_28NOV2006_063	AT5G27450	2.7.1.36	MVK, MK	MK/MVK; mevalonate kinase
BNAEN1GH_UP_024_F05_6JULY2006_037	AT5G27470	6.1.1.11		seryl-tRNA synthetase / serine--tRNA ligase
BNAEN1GH_UP_051_A02_21JUL2006_016	AT5G28290	2.7.11.1		protein kinase, putative
BNAEN3GH_UP_219_G11_28NOV2006_083, BNAEN1GH_UP_069_B06_22JUL2006_046	AT5G28840	5.1.3.-, 5.1.3.18	GME	GME (GDP-D-MANNOSE 3',5'-EPIMERASE); GDP-mannose 3,5-epimerase/ NAD binding / catalytic
BNAEN3GH_UP_164_B10_11NOV2006_078, BNAEN1GH_UP_039_F10_21JUL2006_070	AT5G34930	1.3.1.43		arogenate dehydrogenase
BNAEN3GH_UP_222_B03_28NOV2006_029	AT5G35360	6.4.1.2	CAC2	CAC2 (acetyl co-enzyme A carboxylase biotin carboxylase subunit)
BNAEN3GH_UP_157_A05_01NOV2006_047	AT5G35630	6.3.1.2	GLN2, ATGSL1, GS2	GS2 (GLUTAMINE SYNTHETASE 2)
BNAEN3GH_UP_029_H09_01SEP2006_065	AT5G36880	6.2.1.1		AMP binding / acetate-CoA ligase/ catalytic
BNAEN3GH_UP_082_F03_14SEPT2006_021, BNAEN3GH_UP_004_G08_31MAY2006_052, BNAEN1GH_UP_030_C11_6JULY2006_091, BNAEN3GH_UP_099_C08_15SEP2006_060	AT5G37510	1.6.5.3, 1.6.99.3	EMB1467	EMB1467 (EMBRYO DEFECTIVE 1467); NADH dehydrogenase
CL172Contig3, CL1739Contig1	AT5G37600	6.3.1.2	ATGSR1	ATGSR1 (Arabidopsis thaliana glutamine synthase clone R1); glutamate-ammonia ligase
BNAEN1GH_UP_044_H09_21JUL2006_065	AT5G37830	3.5.2.9		hydantoinase/oxoprolinase family protein
CL10Contig2	AT5G38410	4.1.1.-, 4.1.1.39		ribulose bisphosphate carboxylase small chain 3B / RuBisCO small subunit 3B (RBCS-3B) (ATS3B)
CL10Contig4, CL10Contig1, CL10Contig3	AT5G38430	4.1.1.-, 4.1.1.39		ribulose bisphosphate carboxylase small chain 1B / RuBisCO small subunit 1B (RBCS-1B) (ATS1B)
BNAEN1GH_UP_017_F01_30MAY2006_005, CL924Contig1, BNAEN1GH_UP_040_A07_21JUL2006_063	AT5G38830	6.1.1.16		tRNA synthetase class I (C) family protein
BNAEN3GH_UP_124_F07_16SEP2006_053, BNAEN3GH_UP_198_H08_26NOV2006_050, CL1007Contig1	AT5G39320	1.1.1.22		UDP-glucose 6-dehydrogenase, putative
BNAEN3GH_UP_209_G09_28NOV2006_067	AT5G39440	2.7.1.-	SnRK1.3	SnRK1.3 (SNF1-RELATED PROTEIN KINASE 1.3); kinase
BNAEN3GH_UP_200_E01_27NOV2006_007	AT5G40150	1.11.1.7		peroxidase, putative
BNAEN3GH_UP_076_G08_14SEPT2006_052, CL376Contig1	AT5G41010	2.7.7.6		DNA-directed RNA polymerases I, II, and III 7 kDa subunit, putative
CL1353Contig1	AT5G41340	6.3.2.19	ATUBC4, UBC4	UBC4 (UBIQUITIN CONJUGATING ENZYME 4); ubiquitin-protein ligase
BNAEN3GH_UP_014_E04_1JUNE2006_024	AT5G41480	6.3.2.12, 6.3.2.17	ATDFA, GLA1	GLA1 (GLOBULAR ARREST1); tetrahydrofolylpolyglutamate synthase
BNAEN1GH_UP_056_D02_21JUL2006_010	AT5G41880	2.7.7.-		DNA primase small subunit family
BNAEN3GH_UP_168_D12_11NOV2006_090, CL1487Contig1	AT5G42790	3.4.25.1	PAF1	PAF1 (proteasome alpha subunit F1); peptidase
BNAEN1GH_UP_054_E02_21JUL2006_008	AT5G42990	6.3.2.19	UBC18	UBC18 (ubiquitin-conjugating enzyme 16); ubiquitin-protein ligase
CL600Contig1, BNAEN1GH_UP_047_G06_21JUL2006_036, CL1783Contig1, BNAEN3GH_UP_184_H03_25NOV2006_017	AT5G43060	3.4.22.-		cysteine proteinase, putative / thiol protease, putative
BNAEN3GH_UP_225_E10_28NOV2006_072	AT5G43280	4.2.1.17, 4.2.1.55, 5.3.3.-	ATDCI1	ATDCI1 (DELTA(3,5),DELTA(2,4)-DIENOYL-COA ISOMERASE 1); delta3,5-delta2,4-dienoyl-CoA isomerase/ enoyl-CoA hydratase
CL190Contig1	AT5G43330	1.1.1.37		malate dehydrogenase, cytosolic, putative
BNAEN1GH_UP_068_F05_22JUL2006_037	AT5G43780	2.7.7.4	APS4	APS4
CL940Contig1	AT5G43850	1.13.11.54	ATARD4	ATARD4; acireductone dioxygenase (Fe2+-requiring)/ metal ion binding
CL832Contig1, BNAEN3GH_UP_231_A09_29NOV2006_079, BNAEN3GH_UP_227_A05_28NOV2006_047, BNAEN1GH_UP_070_H11_22JUL2006_081, BNAEN1GH_UP_002_H05_12MAY2006_033	AT5G43940	1.1.1.1, 1.1.1.284	ADH2	ADH2 (ALCOHOL DEHYDROGENASE 2); formaldehyde dehydrogenase (glutathione)
BNAEN1GH_UP_042_A01_21JUL2006_015	AT5G44640	3.2.1.21		glycosyl hydrolase family 1 protein
BNAEN3GH_UP_101_E07_15SEP2006_055	AT5G46180	2.6.1.13	delta-OAT	delta-OAT (ornithine- delta-aminotransferase); ornithine-oxo-acid transaminase
CL2266Contig1, BNAEN3GH_UP_060_B07_01SEP2006_061	AT5G47030	3.6.3.14		ATP synthase delta' chain, mitochondrial
CL1479Contig1	AT5G47760	3.1.3.18, 3.1.3.41	ATPK5	ATPK5 (Arabidopsis thaliana serine/threonine protein kinase 5); phosphoglycolate phosphatase
BNAEN1GH_UP_039_E06_21JUL2006_040	AT5G47770	2.5.1.1, 2.5.1.10	FPS1	FPS1 (FARNESYL DIPHOSPHATE SYNTHASE 1); dimethylallyltranstransferase/ geranyltranstransferase
BNAEN1GH_UP_015_E04_31MAY2006_024	AT5G47780	2.4.1.43	GAUT4	GAUT4 (Galacturonosyltransferase 4); polygalacturonate 4-alpha-galacturonosyltransferase/ transferase, transferring glycosyl groups
BNAEN1GH_UP_022_G12_26JUN2006_084	AT5G47840	2.7.4.3		adenylate kinase, chloroplast, putative / ATP-AMP transphosphorylase, putative
CL348Contig1, CL348Contig2	AT5G47890	1.6.5.3, 1.6.99.3		NADH-ubiquinone oxidoreductase B8 subunit, putative
CL269Contig1, CL269Contig2, BNAEN3GH_UP_096_A05_15SEP2006_047	AT5G48230	2.3.1.9	EMB1276, ACAT2	ACAT2/EMB1276 (ACETOACETYL-COA THIOLASE 2, EMBRYO DEFECTIVE 1276); acetyl-CoA C-acetyltransferase
BNAEN3GH_UP_045_F01_01SEP2006_005, BNAEN1GH_UP_036_H05_21JUL2006_033, CL1328Contig1, CL1506Contig1	AT5G48300	2.7.7.27	APS1, ADG1	ADG1 (ADP GLUCOSE PYROPHOSPHORYLASE SMALL SUBUNIT 1); glucose-1-phosphate adenylyltransferase
CL245Contig1, BNAEN3GH_UP_036_A07_01SEP2006_063	AT5G48580	5.2.1.8	FKBP15-2	FKBP15-2 (FK506-binding protein 15 kD-2); FK506 binding / peptidyl-prolyl cis-trans isomerase
BNAEN1GH_UP_043_D10_21JUL2006_074	AT5G48880	2.3.1.16, 2.3.1.9	PKT1, KAT5, PKT2	KAT5/PKT1/PKT2 (PEROXISOMAL 3-KETO-ACYL-COA THIOLASE 1, PEROXISOMAL 3-KETO-ACYL-COA THIOLASE 2); acetyl-CoA C-acyltransferase
BNAEN1GH_UP_072_B11_22JUL2006_093	AT5G48950	3.1.2.2		thioesterase family protein
BNAEN1GH_UP_078_C09_23JUL2006_075, BNAEN3GH_UP_080_G12_14SEPT2006_084	AT5G49160	2.1.1.37	METI, DDM2, DMT01, MET2, DMT1, MET1	MET1 (DECREASED METHYLATION 2DNA)
CL843Contig1, CL2070Contig1	AT5G49460	2.3.3.8	ACLB-2	ACLB-2 (ATP-citrate lyase B-2)
BNAEN3GH_UP_233_F08_29NOV2006_054	AT5G49570	3.5.1.52		transglutaminase-like family protein
BNAEN1GH_UP_055_H10_21JUL2006_066, BNAEN3GH_UP_101_D01_15SEP2006_009, CL1131Contig1	AT5G49720	3.2.1.4	DEC, KOR, RSW2, OR16PEP, IRX2, KOR1	KOR1 (KORRIGAN); hydrolase, hydrolyzing O-glycosyl compounds
CL329Contig1, CL329Contig2	AT5G50260	3.4.22.-		cysteine proteinase, putative
CL994Contig1	AT5G50370	2.7.4.3		adenylate kinase, putative
CL660Contig1, BNAEN1GH_UP_077_F03_22JUL2006_021	AT5G50750	2.4.1.186	RGP4	RGP4 (RGP4); alpha-1,4-glucan-protein synthase (UDP-forming)
BNAEN1GH_UP_077_H04_22JUL2006_018	AT5G50850	1.2.4.1		pyruvate dehydrogenase E1 component beta subunit, mitochondrial / PDHE1-B (PDH2)
BNAEN3GH_UP_072_G05_02SEP2006_035	AT5G50870	6.3.2.19	UBC27	UBC27 (ubiquitin-conjugating enzyme 26); ubiquitin-protein ligase
CL2304Contig1, BNAEN1GH_UP_071_H10_22JUL2006_066	AT5G51280	3.6.1.-		DEAD-box protein abstrakt, putative
CL1854Contig1	AT5G51460	3.1.3.12	ATTPPA	ATTPPA (Arabidopsis thaliana trehalose-6-phosphate phosphatase); trehalose-phosphatase
BNAEN3GH_UP_037_G09_01SEP2006_067	AT5G51830	2.7.1.4		pfkB-type carbohydrate kinase family protein
BNAEN3GH_UP_154_D08_01NOV2006_058, CL1885Contig1	AT5G51940	2.7.7.6		DNA-directed RNA polymerase II, putative
BNAEN3GH_UP_229_F11_29NOV2006_085	AT5G51970	1.1.1.14		sorbitol dehydrogenase, putative / L-iditol 2-dehydrogenase, putative
CL524Contig2, BNAEN3GH_UP_097_D07_15SEP2006_057, CL524Contig1	AT5G52840	1.6.5.3, 1.6.99.3		NADH-ubiquinone oxidoreductase-related
BNAEN1GH_UP_038_A10_21JUL2006_080	AT5G52920	2.7.1.40		pyruvate kinase, putative
BNAEN1GH_UP_018_B01_30MAY2006_013	AT5G53120	2.5.1.16, 2.5.1.22	SPMS, SPDS3	SPDS3 (SPERMIDINE SYNTHASE 3)
BNAEN3GH_UP_222_G02_28NOV2006_004	AT5G54080	1.13.11.5	HGO	HGO (HOMOGENTISATE 1,2-DIOXYGENASE); homogentisate 1,2-dioxygenase
BNAEN3GH_UP_238_B05_29NOV2006_045	AT5G54160	2.1.1.68, 2.1.1.-, 2.1.1.76	OMT1, ATOMT1	ATOMT1 (O-METHYLTRANSFERASE 1)
CL1227Contig1	AT5G54810	4.2.1.20	TRPB, TRP2, TSB1	TSB1 (TRYPTOPHAN SYNTHASE BETA-SUBUNIT)
CL685Contig1, BNAEN3GH_UP_091_B09_15SEP2006_077	AT5G54960	4.1.1.1, 2.2.1.6	PDC2	PDC2 (PYRUVATE DECARBOXYLASE-2); pyruvate decarboxylase
CL1334Contig1	AT5G55290	3.6.3.14		ATP synthase subunit H family protein
BNAEN3GH_UP_107_G03_15SEP2006_019	AT5G56630	2.7.1.11		phosphofructokinase family protein
BNAEN3GH_UP_136_G09_11NOV2006_067	AT5G56680	6.1.1.22	EMB2755	EMB2755 (EMBRYO DEFECTIVE 2755); ATP binding / aminoacyl-tRNA ligase/ asparagine-tRNA ligase/ aspartate-tRNA ligase/ nucleic acid binding
BNAEN3GH_UP_164_E10_11NOV2006_072	AT5G56760	2.3.1.30	SAT5, SAT-52, AtSerat1;1	AtSerat1;1 (SERINE ACETYLTRANSFERASE 52); serine O-acetyltransferase
BNAEN1GH_UP_062_E03_22JUL2006_023	AT5G56870	3.2.1.23		beta-galactosidase, putative / lactase, putative
BNAEN3GH_UP_060_D04_01SEP2006_026	AT5G56970	1.5.99.12	ATCKX3, CKX3	CKX3 (CYTOKININ OXIDASE 3); cytokinin dehydrogenase
BNAEN3GH_UP_069_D10_02SEP2006_074	AT5G57020	2.3.1.97	ATNMT1, NMT1	NMT1 (N-MYRISTOYLTRANSFERASE 1)
BNAEN1GH_UP_078_D08_23JUL2006_058, BNAEN3GH_UP_090_H09_15SEP2006_065	AT5G57030	5.5.1.-	LUT2	LUT2 (LUTEIN DEFICIENT 2); lycopene epsilon cyclase
BNAEN3GH_UP_204_G03_26NOV2006_019	AT5G57050	3.1.3.16	ABI2	ABI2 (ABA INSENSITIVE 2); protein phosphatase type 2C
BNAEN3GH_UP_060_D01_01SEP2006_009	AT5G57300	2.1.1.-		methyltransferase
BNAEN3GH_UP_011_H08_1JUNE2006_050, BNAEN3GH_UP_026_A01_01SEP2006_015	AT5G57560	2.4.1.207	XTH22, TCH4	TCH4 (TOUCH 4); hydrolase, acting on glycosyl bonds
BNAEN3GH_UP_224_G07_28NOV2006_051	AT5G57655	5.3.1.5		xylose isomerase family protein
CL162Contig1	AT5G57815	1.9.3.1		cytochrome c oxidase subunit 6b, putative
BNAEN3GH_UP_221_E05_28NOV2006_039, BNAEN3GH_UP_118_E11_16SEP2006_087	AT5G58330	1.1.1.37, 1.1.1.82		malate dehydrogenase (NADP), chloroplast, putative
BNAEN3GH_UP_200_B05_27NOV2006_045	AT5G58690	3.1.4.11		phosphoinositide-specific phospholipase C family protein
CL150Contig2, CL150Contig1, CL150Contig3	AT5G58710	5.2.1.8	ROC7	ROC7 (rotamase CyP 7); peptidyl-prolyl cis-trans isomerase
BNAEN3GH_UP_041_E07_01SEP2006_055, BNAEN3GH_UP_186_C12_25NOV2006_092, CL1623Contig1	AT5G59290	4.1.1.35	ATUXS3, UXS3	UXS3 (UDP-GLUCURONIC ACID DECARBOXYLASE)
BNAEN3GH_UP_015_F09_1JUNE2006_069	AT5G59440	2.7.4.9		thymidylate kinase family protein
BNAEN1GH_UP_057_G02_22JUL2006_004	AT5G60160	3.4.11.21		aspartyl aminopeptidase, putative
BNAEN3GH_UP_010_C07_31MAY2006_059	AT5G60540	3.5.1.2	EMB2407, ATPDX2, PDX2	ATPDX2/EMB2407/PDX2 (PYRIDOXINE BIOSYNTHESIS 2); glutaminase/ glutamyl-tRNA(Gln) amidotransferase/ protein heterodimerization
BNAEN3GH_UP_050_B12_01SEP2006_094	AT5G60600	1.17.4.3	ISPG, CSB3, CLB4, GcpE	GcpE (CHLOROPLAST BIOGENESIS 4); 4-hydroxy-3-methylbut-2-en-1-yl diphosphate synthase
CL1406Contig1	AT5G61310	1.9.3.1		cytochrome-c oxidase
BNAEN3GH_UP_112_E08_15SEP2006_056	AT5G61410	5.1.3.1	EMB2728, RPE	RPE (EMBRYO DEFECTIVE 2728); ribulose-phosphate 3-epimerase
BNAEN1GH_UP_074_F02_22JUL2006_006	AT5G62530	1.5.1.12	ATP5CDH, P5CDH, ALDH12A1	ALDH12A1 (Aldehyde dehydrogenase 12A1); 1-pyrroline-5-carboxylate dehydrogenase/ 3-chloroallyl aldehyde dehydrogenase
BNAEN3GH_UP_108_E09_15SEP2006_071	AT5G62540	6.3.2.19	UBC3	UBC3 (ubiquitin-conjugating enzyme 29); ubiquitin-protein ligase
BNAEN1GH_UP_030_H11_6JULY2006_081, BNAEN3GH_UP_081_F11_14SEPT2006_085	AT5G62790	1.1.1.267	PDE129, DXR	DXR (1-DEOXY-D-XYLULOSE 5-PHOSPHATE REDUCTOISOMERASE)
BNAEN3GH_UP_121_H02_16SEP2006_002	AT5G63380	6.2.1.12		4-coumarate--CoA ligase family protein / 4-coumaroyl-CoA synthase family protein
CL1626Contig1	AT5G63400	2.7.4.3	ADK1	ADK1 (ADENYLATE KINASE 1); adenylate kinase
BNAEN1GH_UP_075_D07_22JUL2006_057	AT5G63510	1.6.5.3, 4.2.1.1	GAMMA CAL1	GAMMA CAL1 (GAMMA CARBONIC ANHYDRASE LIKE 1); carbonate dehydratase
BNAEN1GH_UP_027_E03_26JUN2006_023, BNAEN1GH_UP_001_G02_12APR2006_004, CL2198Contig1	AT5G63570	5.4.3.8	GSA1	GSA1 (GLUTAMATE-1-SEMIALDEHYDE-2,1-AMINOMUTASE); glutamate-1-semialdehyde 2,1-aminomutase
BNAEN3GH_UP_013_F12_1JUNE2006_086	AT5G63590	1.14.11.23	FLS	FLS (Flavonol synthase); flavonol synthase
BNAEN3GH_UP_035_A10_01SEP2006_080, BNAEN3GH_UP_153_D11_29OCT2006_089	AT5G63890	1.1.1.23	ATHDH	ATHDH (HISTIDINOL DEHYDROGENASE)
BNAEN1GH_UP_079_F06_23JUL2006_038	AT5G63910	1.8.3.5		Identical to Probable prenylcysteine oxidase precursor (EC 1.8.3.5) [Arabidopsis Thaliana] (GB:P57681); similar to hypothetical protein LOC550289 [Danio rerio] (GB:NP_001017626.1); contains InterPro domain Prenylcysteine lyase; (InterPro:IPR010795)
BNAEN1GH_UP_012_H09_31MAY2006_065	AT5G63980	3.1.3.57, 3.1.3.7	ATSAL1, HOS2, FRY1, SAL1	SAL1 (FIERY1); 3'(2'),5'-bisphosphate nucleotidase/ inositol or phosphatidylinositol phosphatase
CL46Contig2	AT5G64350	5.2.1.8	ATFKBP12, FKBP12	FKBP12 (FK506-binding protein 12 kD); FK506 binding / peptidyl-prolyl cis-trans isomerase
BNAEN1GH_UP_074_F08_22JUL2006_054	AT5G64740	2.4.1.12	CESA6, IXR2, E112, PRC1	CESA6 (CELLULASE SYNTHASE 6); transferase, transferring glycosyl groups
BNAEN1GH_UP_069_E06_22JUL2006_040	AT5G64860	2.4.1.25	DPE1	DPE1 (DISPROPORTIONATING ENZYME); 4-alpha-glucanotransferase
BNAEN1GH_UP_080_H05_23JUL2006_033	AT5G65740	6.3.2.19		similar to Os03g0726900 [Oryza sativa (japonica cultivar-group)] (GB:NP_001051138.1); similar to Fanconi anemia, complementation group L [Gallus gallus] (GB:NP_001029113.1); contains domain FAMILY NOT NAMED (PTHR13206); contains domain RING/U-box (SSF57850); contains domain UBC-like (SSF54495); contains domain gb def: Hypothetical protein At5g65740/MPA24_9 (PTHR13206:SF3); contains domain no desc…
BNAEN3GH_UP_089_H01_15SEP2006_001, CL1760Contig1	AT5G66190	1.18.1.2	ATLFNR1	ATLFNR1 (LEAF FNR 1)
BNAEN1GH_UP_074_C12_22JUL2006_092	AT5G66510	1.6.5.3, 4.2.1.1	GAMMA CA3	GAMMA CA3 (GAMMA CARBONIC ANHYDRASE 3); carbonate dehydratase
BNAEN3GH_UP_222_H09_28NOV2006_065	AT5G66680	2.4.1.119	DGL1	DGL1 (defective glycosylation 1); dolichyl-diphosphooligosaccharide-protein glycotransferase
BNAEN1GH_UP_012_E12_31MAY2006_088, BNAEN3GH_UP_013_F08_1JUNE2006_054	AT5G66760	1.3.5.1	SDH1-1	SDH1-1 (Succinate dehydrogenase 1-1)
BNAEN1GH_UP_032_H10_21JUL2006_066	AT5G67030	1.14.13.90	LOS6, NPQ2, ATABA1, ZEP, IBS3, ATZEP, ABA1	ABA1 (ABA DEFICIENT 1); zeaxanthin epoxidase
BNAEN1GH_UP_060_D07_22JUL2006_057	AT5G67520	2.7.1.25		adenylylsulfate kinase, putative
CL1358Contig1, BNAEN3GH_UP_112_H11_15SEP2006_081, BNAEN1GH_UP_076_E09_22JUL2006_071	AT5G67590	1.6.5.3, 1.6.99.3	FRO1	FRO1 (FROSTBITE1)
BNAEN3GH_UP_079_F06_14SEPT2006_038	ATCG00490	4.1.1.39	RBCL	large subunit of RUBISCO.
CL363Contig1	ATMG00220	1.10.2.2	COB	Mitochondrial apocytochrome b (cob) gene encodes a subunit of the ubiquinol-cytochrome c oxidoreductase and is part of a 5 kb transcript. The transcript also contains a pseudogene for ribosomal protein S14 called RPS15 and a tRNA(Ser) gene. Both the Cob and RPS15 genes are edited in the transcript.
CL336Contig1	ATMG01320	1.6.5.3	NAD2.2, NAD2, NAD2B	encodes subunit of mitochondrial NAD(P)H dehydrogenase that is trans-spliced from two precursors, NAD2A and NAD2B.

## Sheet: unigenes encoding 161 enzymes
Protein entries match to 252 Arabidopsis unigenes identified by protein profile, these genes encode 161 enzymes.
Locus	ECs	Symbol	Description	Score	Matches	Coverage	ESTs
AT1G01090	1.2.4.1	PDH-E1 ALPHA	pyruvate dehydrogenase E1 component alpha subunit, chloroplast, identical to pyruv	53	4	11.6	2
AT1G04410	1.1.1.37		malate dehydrogenase, cytosolic, putative, strong similarity to malate dehydrogena	697	44	36.8	9
AT1G06550	3.1.2.4		enoyl-CoA hydratase/isomerase family protein, similar to CHY1 (gi:8572760); contai	48	6	11.4	1
AT1G07890	1.11.1.11	MEE6, CS1, APX1	L-ascorbate peroxidase 1, cytosolic (APX1), identical to SP:Q05431 L-ascorbate per	230	19	24.1	7
AT1G08200	4.1.1.35	AXS2	expressed protein	2450	73	49.8	6
AT1G11840	4.4.1.5	ATGLX1	lactoylglutathione lyase, putative / glyoxalase I, putative, highly similar to put	49	6	15.8	8
AT1G11910	3.4.23.40		aspartyl protease family protein, contains Pfam profiles: PF00026 eukaryotic aspar	300	9	6.4	10
AT1G12000	2.7.1.90		pyrophosphate--fructose-6-phosphate 1-phosphotransferase beta subunit, putative /	72	2	3	0
AT1G12840	3.6.3.14	ATVHA-C, DET3	vacuolar ATP synthase subunit C (VATC) / V-ATPase C subunit / vacuolar proton pump	401	15	8.7	2
AT1G12900	1.2.1.12\1.2.1.13	GAPA-2	glyceraldehyde 3-phosphate dehydrogenase, chloroplast, putative / NADP-dependent g	2001	78	41.3	2
AT1G13440	1.2.1.12	GAPC-2	glyceraldehyde 3-phosphate dehydrogenase, cytosolic, putative / NAD-dependent glyc	3973	157	60	49
AT1G14610	6.1.1.9	VALRS, TWN2	valyl-tRNA synthetase / valine--tRNA ligase (VALRS), nearly identical to SP:P93736	30	11	6.4	2
AT1G15690	3.6.1.1	ATAVP3, AVP-3, AVP1	pyrophosphate-energized vacuolar membrane proton pump / pyrophosphate-energized in	718	27	19.7	4
AT1G16300	1.2.1.12	GAPCP-2	glyceraldehyde 3-phosphate dehydrogenase, cytosolic, putative / NAD-dependent glyc	55	12	9	13
AT1G16470	3.4.25.1	PAB1	20S proteasome alpha subunit B (PAB1) (PRC3), identical to proteasome subunit alph	35	4	15.4	3
AT1G17290	2.6.1.2	ALAAT1	alanine aminotransferase, putative, similar to alanine aminotransferase from Panic	127	11	16.6	3
AT1G19570	1.8.5.1	DHAR1	dehydroascorbate reductase, putative, similar to GB:BAA90672 from (Oryza sativa)	63	1	5.1	24
AT1G20950	2.7.1.90		pyrophosphate--fructose-6-phosphate 1-phosphotransferase-related / pyrophosphate-d	73	4	8.1	3
AT1G21720	3.4.25.1	PBC1	20S proteasome beta subunit C1 (PBC1) (PRCT), almost identical to GB:AAC32069 from	286	8	18.6	2
AT1G23190	5.4.2.2		phosphoglucomutase, cytoplasmic, putative / glucose phosphomutase, putative, stron	306	32	31.4	6
AT1G23820	2.5.1.16	SPDS1	spermidine synthase 1 (SPDSYN1) / putrescine aminopropyltransferase 1, identical t	50	4	10.1	3
AT1G27450	2.4.2.7	APT, ATAPT1, APRT, APT1	adenine phosphoribosyltransferase 1 (APT1), nearly identical to SP:P31166 Adenine	196	7	13.2	2
AT1G29880	6.1.1.14		glycyl-tRNA synthetase / glycine--tRNA ligase, identical to SP:O23627 Glycyl-tRNA	41	8	10.1	3
AT1G30120	1.2.4.1	PDH-E1 BETA	pyruvate dehydrogenase E1 component beta subunit, chloroplast, identical to pyruva	109	8	6.4	3
AT1G32060	2.7.1.19	PRK	phosphoribulokinase (PRK) / phosphopentokinase, nearly identical to SP:P25697 Phos	137	7	11.8	2
AT1G32900	2.4.1.11		starch synthase, putative, similar to starch synthase SP:Q42857 from (Ipomoea bata	141	8	23.6	1
AT1G42970	1.2.1.12\1.2.1.13\1.2.1.9	GAPB	glyceraldehyde-3-phosphate dehydrogenase B, chloroplast (GAPB) / NADP-dependent gl	1638	74	33.6	2
AT1G50200	6.1.1.7	ACD, ALATS	aminoacyl-tRNA synthetase family protein, contains Pfam profiles: PF01411 tRNA syn	151	11	9.3	0
AT1G52600	3.4.21.89		signal peptidase, putative, similar to SP:P13679 Microsomal signal peptidase 21 kD	61	5	18.6	1
AT1G53240	1.1.1.37		malate dehydrogenase (NAD), mitochondrial, identical to mitochondrial NAD-dependen	1139	34	42.5	8
AT1G53310	4.1.1.31	ATPPC1	phosphoenolpyruvate carboxylase, putative / PEP carboxylase, putative (PPC1), stro	568	45	17.3	0
AT1G56070	3.6.5.3	AT1G56075.1, LOS1	elongation factor 2, putative / EF-2, putative, similar to ELONGATION FACTO	2269	77	31.7	13
AT1G60140	3.1.3.12	TPS10, ATTPS10	glycosyl transferase family 20 protein / trehalose-phosphatase family protein, con	41	6	7.3	0
AT1G60810	2.3.3.8	ACLA-2	ATP citrate-lyase -related, similar to ATP citrate-lyase GI:949989 from (Rattus no	103	4	7.7	5
AT1G62800	2.6.1.1	ASP4	aspartate aminotransferase, cytoplasmic isozyme 2 / transaminase A (ASP4), identic	30	5	16	3
AT1G63770	3.4.11.2		peptidase M1 family protein, similar to SP:P04825 Aminopeptidase N (EC 3.4.11.2) (	53	4	6.2	1
AT1G64190	1.1.1.44		6-phosphogluconate dehydrogenase family protein, contains Pfam profiles: PF00393 6	42	3	5.3	2
AT1G65930	1.1.1.42		isocitrate dehydrogenase, putative / NADP+ isocitrate dehydrogenase, putative, str	260	12	14.8	5
AT1G74010	4.3.3.2		strictosidine synthase family protein, similar to strictosidine synthase (Rauvolfi	459	7	7	3
AT1G74470	1.3.1.-		geranylgeranyl reductase, identical to geranylgeranyl reductase GB:Y14044 (Arabido	46	2	2.3	1
AT1G74910	2.7.7.27		ADP-glucose pyrophosphorylase family protein, contains Pfam profile PF00483: Nucle	53	3	6.2	2
AT1G74920	1.2.1.8	ALDH10A8	betaine-aldehyde dehydrogenase, putative, identical to betaine-aldehyde dehydrogen	256	8	15	3
AT1G75270	1.8.5.1	DHAR2	dehydroascorbate reductase, putative, similar to GI:6939839 from (Oryza sativa)	51	4	17.8	23
AT1G76550	2.7.1.90		pyrophosphate--fructose-6-phosphate 1-phosphotransferase alpha subunit, putative /	318	19	17.9	3
AT1G77510	5.3.4.1	ATPDIL1-2	Encodes a protein disulfide isomerase-like (PDIL) protein, a member of a mult	1394	52	26	6
AT1G78900	3.6.3.14	VHA-A	Encodes catalytic subunit A of the vacuolar ATP synthase. Mutants are devoid of	378	27	28.8	2
AT1G79500	2.5.1.55	AtkdsA1	2-dehydro-3-deoxyphosphooctonate aldolase / phospho-2-dehydro-3-deoxyoctonate aldo	46	3	11.4	0
AT1G79550	2.7.2.3	PGK	phosphoglycerate kinase, putative, similar to SP:P41758 Phosphoglycerate kinase, c	2282	67	41	3
AT2G01140	4.1.2.13		fructose-bisphosphate aldolase, putative, similar to plastidic aldolase NPALDP1 fr	207	13	11.9	6
AT2G04650	2.7.7.27		ADP-glucose pyrophosphorylase family protein, contains Pfam profile PF00483: Nucle	53	3	4.9	1
AT2G20360	1.6.5.3\1.6.99.3		expressed protein	96	7	19.5	1
AT2G21330	4.1.2.13		fructose-bisphosphate aldolase, putative, strong similarity to plastidic fructose-	626	27	16.9	10
AT2G21410	3.6.3.14		vacuolar proton ATPase, putative, similar to vacuolar proton ATPase 100-kDa subuni	236	12	9.9	4
AT2G22240	5.5.1.4		inositol-3-phosphate synthase isozyme 2 / myo-inositol-1-phosphate synthase 2 / MI	368	39	24.9	13
AT2G22420	1.11.1.7		peroxidase 17 (PER17) (P17), identical to SP:Q9SJZ2 Peroxidase 17 precursor (EC 1.	204	8	21	1
AT2G24200	3.4.11.1\3.4.11.5		cytosol aminopeptidase, identical to cytosol aminopeptidase SP:P30184 from (Arabid	544	25	31.1	8
AT2G27020	3.4.25.1	PAG1	20S proteasome alpha subunit G (PAG1) (PRC8), identical to proteasome subunit alph	108	6	14.3	1
AT2G27860	4.1.1.-\4.1.1.35	AXS1	expressed protein	2005	60	50.4	6
AT2G30110	6.3.2.19	MOS5, ATUBA1	ubiquitin activating enzyme 1 (UBA1), E1; identical to GB:U80808	207	16	8.6	1
AT2G30860	1.11.1.9\2.5.1.18	GLUTTR, ATGSTF7, ATGSTF9	glutathione S-transferase, putative, identical to GB:Y12295	125	12	20.5	4
AT2G30950	3.4.24.-	FTSH2, VAR2	FtsH protease (VAR2), identical to zinc dependent protease VAR2 GI:7650138 from (A	110	13	19.8	2
AT2G31390	2.7.1.4		pfkB-type carbohydrate kinase family protein, contains Pfam profile: PF00294 pfkB	229	6	14	2
AT2G32920	5.3.4.1	ATPDIL2-3	Encodes a protein disulfide isomerase-like (PDIL) protein, a member of a mult	147	11	15.1	2
AT2G33040	3.6.3.14		ATP synthase gamma chain, mitochondrial (ATPC), identical to SP:Q96250 ATP synthas	53	7	15.1	4
AT2G34590	2.2.1.1		transketolase family protein, similar to SP:O66113 Pyruvate dehydrogenase E1 compo	109	8	6.4	3
AT2G36530	4.2.1.11	LOS2	enolase, identical to SWISS-PROT:P25696 enolase (EC 4.2.1.11) (2-phosphoglycerate	2361	71	45.9	8
AT2G37040	4.3.1.24\4.3.1.5	PAL1	phenylalanine ammonia-lyase 1 (PAL1), nearly identical to SP:P35510	90	5	9.9	3
AT2G42910	2.7.6.1		ribose-phosphate pyrophosphokinase 4 / phosphoribosyl diphosphate synthetase 4 (PR	113	10	21.2	1
AT3G02360	1.1.1.44		6-phosphogluconate dehydrogenase family protein, contains Pfam profiles: PF00393 6	42	4	10.6	0
AT3G04120	1.2.1.12	GAPC-1, GAPC	glyceraldehyde-3-phosphate dehydrogenase, cytosolic (GAPC) / NAD-dependent glycera	3973	157	59.2	50
AT3G08900	2.4.1.186	RGP, RGP3	reversibly glycosylated polypeptide-3 (RGP3), nearly identical to reversibly glyco	224	26	16.3	10
AT3G10340	4.3.1.24		phenylalanine ammonia-lyase, putative, similar to phenylalanine ammonia-lyase GB:S	90	2	3.3	3
AT3G10410	3.4.16.-	SCPL49	serine carboxypeptidase III, putative, similar to serine carboxypeptidase III fr	39	9	10.5	2
AT3G12290	1.5.1.5\3.5.4.9		tetrahydrofolate dehydrogenase/cyclohydrolase, putative, similar to SP:P07245 C-1-	72	14	17.6	1
AT3G12780	2.7.2.3	PGK1	phosphoglycerate kinase, putative, similar to SP:P41758 Phosphoglycerate kinase, c	1573	53	34.2	5
AT3G15730	3.1.4.4	PLD, PLDALPHA1	phospholipase D alpha 1 / PLD alpha 1 (PLDALPHA1) (PLD1) / choline phosphatase 1,	242	11	10.3	2
AT3G16950	1.8.1.4	PTLPD1, LPD1	dihydrolipoamide dehydrogenase 1, plastidic / lipoamide dehydrogenase 1 (PTLPD1),	168	6	15.9	1
AT3G18080	3.2.1.21		glycosyl hydrolase family 1 protein, contains Pfam PF00232 : Glycosyl hydrolase fa	100	3	6.1	1
AT3G19450	1.1.1.195	ATCAD4, CAD-C, CAD4	cinnamyl-alcohol dehydrogenase (CAD), identical to SP:P48523 Cinnamyl-alcohol de	148	4	5.8	1
AT3G22200	2.6.1.19\2.6.1.62	GABA-T, POP2	4-aminobutyrate aminotransferase / gamma-amino-N-butyrate transaminase / GABA tran	173	8	8.7	2
AT3G22630	3.4.25.1	PRCGB, PBD1	20S proteasome beta subunit D (PBD1) (PRGB), identical to GB:CAA74026 from (Arabid	37	6	14.6	4
AT3G23810	3.3.1.1	SAHH2	adenosylhomocysteinase, putative / S-adenosyl-L-homocysteine hydrolase, putative	720	44	25.1	9
AT3G25230	5.2.1.8	ROF1	peptidyl-prolyl cis-trans isomerase / FK506-binding protein (ROF1), identical to r	34	8	5.7	1
AT3G26720	3.2.1.24		glycosyl hydrolase family 38 protein, similar to lysosomal alpha-mannosidase GI:35	84	14	8.4	0
AT3G42050	3.6.3.14		vacuolar ATP synthase subunit H family protein, identical to probable vacuolar ATP	58	3	12.4	0
AT3G47520	1.1.1.37	MDH	malate dehydrogenase (NAD), chloroplast (MDH), identical to chloroplast NAD-malate	197	8	10.6	5
AT3G51160	4.2.1.47	MUR_1, GMD2, MUR1	GDP-D-mannose-4,6-dehydratase (MUR1), almost identical to GDP-D-mannose-4,6-dehydr	47	4	4.7	1
AT3G52880	1.6.5.4	ATMDAR1	monodehydroascorbate reductase, putative, monodehydroascorbate reductase (NADH), L	125	9	5.7	1
AT3G52930	4.1.2.13		fructose-bisphosphate aldolase, putative, similar to SP:O65735:ALF_CICAR Fructose-	635	50	45.6	11
AT3G52990	2.7.1.40		pyruvate kinase, putative, similar to pyruvate kinase, cytosolic isozyme (Glycine	361	15	14.8	1
AT3G53520	4.1.1.35\4.2.1.46	ATUXS1, UXS1	NAD-dependent epimerase/dehydratase family protein, similar to UDP-glucuronic acid	45	5	3.9	3
AT3G54440	3.2.1.23		glycoside hydrolase family 2 protein, similar to beta-galactosidase (lactase) from	122	9	4.8	0
AT3G55120	5.5.1.6	A11, CFI, TT5	chalcone-flavanone isomerase / chalcone isomerase (CHI), identical to SP:P41088	136	3	5.3	1
AT3G55440	5.3.1.1	TPI, ATCTIMC	triosephosphate isomerase, cytosolic, putative, strong similarity to triosephospha	622	23	37.4	19
AT3G55800	3.1.3.37	SBPASE	Encodes the chloroplast enzyme sedoheptulose-1,7-bisphosphatase (SBPase), involv	58	7	20.6	1
AT3G58610	1.1.1.86		ketol-acid reductoisomerase, identical to ketol-acid reductoisomerase, chloroplast	172	6	7.4	2
AT3G59970	1.5.1.20	MTHFR1	methylenetetrahydrofolate reductase 1 (MTHFR1), identical to methylenetetrahydrofo	365	13	13.8	1
AT3G60750	2.2.1.1		transketolase, putative, strong similarity to transketolase 1 (Capsicum annuum) GI	337	15	8.1	2
AT4G01370	2.7.11.24	MPK4, ATMPK4	mitogen-activated protein kinase, putative / MAPK, putative (MPK4), identical to m	50	4	11.9	1
AT4G04640	3.6.3.14	ATPC1	ATP synthase gamma chain 1, chloroplast (ATPC1), identical to SP:Q01908 ATP syntha	70	7	12	1
AT4G09320	2.7.4.6	NDPK1	nucleoside diphosphate kinase 1 (NDK1), identical to identical to Nucleoside dipho	258	5	9.9	29
AT4G12910	3.4.16.5	SCPL20	serine carboxypeptidase S10 family protein, SERINE CARBOXYPEPTIDASE I PRECURSOR	30	2	4.4	0
AT4G13430	4.2.1.33		aconitase family protein / aconitate hydratase family protein, contains Pfam profi	59	19	14.6	15
AT4G13930	2.1.2.1	SHM4	glycine hydroxymethyltransferase, putative / serine hydroxymethyltransferase, puta	687	23	18.1	2
AT4G13940	3.3.1.1	EMB1395, MEE58, SAHH, SAHH1, HOG1	adenosylhomocysteinase / S-adenosyl-L-homocysteine hydrolase / AdoHcyase (SAHH)	1665	95	35.3	9
AT4G14880	2.5.1.47	CYTACS1, ATCYS-3A, OASA1	cysteine synthase / O-acetylserine (thiol)-lyase / O-acetylserine sulfhydrylase (O	284	12	33.1	1
AT4G15210	3.2.1.2	BMY1, AT-BETA-AMY, RAM1, ATBETA-AMY	beta-amylase (BMY1) / 1,4-alpha-D-glucan maltohydrolase, identical to Beta-amylase	376	11	12.5	3
AT4G16155	1.8.1.4		dihydrolipoamide dehydrogenase 2, plastidic / lipoamide dehydrogenase 2 (PTLPD2),	46	3	11.1	1
AT4G17260	1.1.1.27		L-lactate dehydrogenase, putative, strong similarity to L-lactate dehydrogenase fr	59	6	20.3	3
AT4G22330	3.5.1.-	ATCES1	alkaline phytoceramidase family / aPHC family, contains Pfam profile: PF05875: alk	49	4	5.5	2
AT4G23100	6.3.2.2	GSH1, CAD2, PAD2, RML1	glutamate-cysteine ligase / gamma-glutamylcysteine synthetase (GSH1), identical to	173	10	12.5	2
AT4G23600	4.4.1.8	JR2, CORI3	coronatine-responsive tyrosine aminotransferase / tyrosine transaminase, similar t	315	12	7.2	1
AT4G23850	6.2.1.3		long-chain-fatty-acid--CoA ligase / long-chain acyl-CoA synthetase, nearly identic	161	10	8.3	1
AT4G24040	3.2.1.28	ATTRE1, TREHALASE 1, TRE1	glycosyl hydrolase family protein 37 / trehalase, putative, similar to trehalase 1	148	12	12.8	1
AT4G24830	6.3.4.5		arginosuccinate synthase family, contains Pfam profile: PF00764 arginosuccinate sy	38	3	4.3	0
AT4G30920	3.4.11.1\3.4.11.5		cytosol aminopeptidase family protein, contains Pfam profiles: PF00883 cytosol ami	453	20	18.9	8
AT4G31990	2.6.1.1	AAT3, ATAAT1	aspartate aminotransferase, chloroplast / transaminase A (ASP5) (AAT1), nearly ide	86	8	17.6	3
AT4G33680	2.6.1.-\2.6.1.83	AGD2	aminotransferase class I and II family protein, low similarity to Aromatic Aminotr	55	2	6.9	2
AT4G34200	1.1.1.95\2.6.1.5	EDA9	D-3-phosphoglycerate dehydrogenase, putative / 3-PGDH, putative, similar to phosph	77	9	11.9	0
AT4G35830	4.2.1.3		aconitate hydratase, cytoplasmic / citrate hydro-lyase / aconitase (ACO), identica	535	32	13.7	3
AT4G38970	4.1.2.13		fructose-bisphosphate aldolase, putative, strong similarity to plastidic fructose-	695	26	25.5	6
AT4G39080	3.6.3.14	VHA-A3	vacuolar proton ATPase, putative, similar to Swiss-Prot:Q93050 vacuolar proton tra	381	16	8.6	5
AT4G39800	5.5.1.4	MI-1-P SYNTHASE	inositol-3-phosphate synthase isozyme 1 / myo-inositol-1-phosphate synthase 1 / MI	488	37	30.1	13
AT5G03300	2.7.1.20	ADK2	adenosine kinase 2 (ADK2), contains Pfam profile: PF00294 pfkB family carbohydrate	724	21	27.9	8
AT5G04590	1.8.7.1	SIR	sulfite reductase / ferredoxin (SIR), identical to sulfite reductase (Arabidopsis	79	3	4.4	2
AT5G07440	1.4.1.2\1.4.1.3	GDH2	glutamate dehydrogenase 2 (GDH2), identical to glutamate dehydrogenase 2 (GDH 2) (	167	17	24.4	1
AT5G08680	3.6.3.14		ATP synthase beta chain, mitochondrial, putative, strong similarity to SP:P83483 A	3417	94	36.7	7
AT5G08690	3.6.3.14		ATP synthase beta chain 2, mitochondrial, identical to SP:P83484 ATP synthase beta	3417	98	38	7
AT5G13420	2.2.1.2		transaldolase, putative, similar to transaldolase (Solanum tuberosum) gi:2078350:g	248	8	11	1
AT5G14780	1.2.1.2	FDH	formate dehydrogenase (FDH), identical to GI:7677266	266	6	6.7	2
AT5G15490	1.1.1.22		UDP-glucose 6-dehydrogenase, putative, very strong similarity to SP:Q96558 UDP-glu	375	14	16.6	8
AT5G15650	2.4.1.186	REVERSIBLY GLYCOSYLATED POLYPEPTIDE 2, RGP2	reversibly glycosylated polypeptide-2 (RGP2), identical to reversibly glycosylated	965	45	49.7	11
AT5G17310	2.7.7.10\2.7.7.9		UTP--glucose-1-phosphate uridylyltransferase, putative / UDP-glucose pyrophosphory	368	19	26.6	1
AT5G17920	2.1.1.14	ATMETS, ATMS1, ATCIMS	The protein underdoes thiolation following treatment with the oxidant tert-buty	4036	127	27.8	8
AT5G19180	6.3.2.19	ECR1	ubiquitin activating enzyme, putative (ECR1), identical to putative ubiquitin acti	84	4	9	1
AT5G19550	2.6.1.1	AAT2, ASP2	aspartate aminotransferase, cytoplasmic isozyme 1 / transaminase A (ASP2), identic	62	5	9.6	3
AT5G20830	2.4.1.13	SUS1, ASUS1, ATSUS1	sucrose synthase / sucrose-UDP glucosyltransferase (SUS1), identical to SP:P49040	157	9	7.8	1
AT5G26710	6.1.1.17		glutamate-tRNA ligase, putative / glutamyl-tRNA synthetase, putatuve / GluRS, puta	140	10	6.2	2
AT5G26830	6.1.1.3		threonyl-tRNA synthetase / threonine--tRNA ligase (THRRS), identical to SP:O04630	64	9	3.5	2
AT5G28840	5.1.3.-\5.1.3.18	GME	NAD-dependent epimerase/dehydratase family protein, similar to sugar epimerase Blm	99	3	11	1
AT5G37510	1.6.5.3\1.6.99.3	EMB1467	NADH-ubiquinone dehydrogenase, mitochondrial, putative, similar to NADH-ubiquin	59	5	6.3	3
AT5G37600	6.3.1.2	ATGSR1	glutamine synthetase, putative, similar to glutamine synthetase, cytosolic isozyme	88	6	17.3	10
AT5G38430	4.1.1.-\4.1.1.39		ribulose bisphosphate carboxylase small chain 1B / RuBisCO small subunit 1B (RBCS-	2116	64	29.4	48
AT5G39320	1.1.1.22		UDP-glucose 6-dehydrogenase, putative, very strong similarity to SP:Q96558 UDP-glu	579	17	16.6	8
AT5G43060	3.4.22.-		cysteine proteinase, putative / thiol protease, putative, similar to cysteine prot	195	11	19.3	6
AT5G43330	1.1.1.37		malate dehydrogenase, cytosolic, putative, strong similarity to cytosolic malate d	464	31	32.7	9
AT5G43940	1.1.1.1\1.1.1.284	ADH2	alcohol dehydrogenase class III / glutathione-dependent formaldehyde dehydrogenase	148	10	25.7	4
AT5G47770	2.5.1.1\2.5.1.10	FPS1	farnesyl pyrophosphate synthetase 1, mitochondrial (FPS1) / FPP synthetase 1 / far	71	6	8.1	0
AT5G49460	2.3.3.8	ACLB-2	ATP-citrate synthase, putative / ATP-citrate (pro-S-)-lyase, putative / citrate cl	825	23	24.7	2
AT5G50750	2.4.1.186	RGP4	reversibly glycosylated polypeptide, putative, strong similarity to reversibly gly	281	26	23.2	11
AT5G51830	2.7.1.4		pfkB-type carbohydrate kinase family protein, contains Pfam profile: PF00294 pfkB	55	9	20.1	1
AT5G57655	5.3.1.5		xylose isomerase family protein, contains similarity to Xylose isomerase (EC 5.3.1	145	10	9.4	1
AT5G58330	1.1.1.37\1.1.1.82		malate dehydrogenase (NADP), chloroplast, putative, strong similiarity to chloropl	142	9	10.8	2
AT5G59290	4.1.1.35	ATUXS3, UXS3	UDP-glucuronic acid decarboxylase (UXS3), identical to UDP-glucuronic acid decarbo	515	18	22.7	3
AT5G63910	1.8.3.5		expressed protein	202	11	6.3	0
AT5G66190	1.18.1.2	ATLFNR1	ferredoxin--NADP(+) reductase, putative / adrenodoxin reductase, putative, strong	44	4	15.2	2
AT5G66680	2.4.1.119	DGL1	dolichyl-diphosphooligosaccharide-protein glycosyltransferase 48kDa subunit family	264	18	23.4	1
AT5G66760	1.3.5.1	SDH1-1	succinate dehydrogenase (ubiquinone) flavoprotein subunit, mitochondrial / flavopr	105	4	8.6	1
ATCG00490	4.1.1.39	RBCL	large subunit of RUBISCO.	6146	265	44.1	0
ATMG00220	1.10.2.2	COB	Mitochondrial apocytochrome b (cob) gene encodes a subunit of the ubiquinol-cytochr	46	3	7.7	0
ATMG01320	1.6.5.3	NAD2.2, NAD2, NAD2B	encodes subunit of mitochondrial NAD(P)H dehydrogenase that is trans-spliced from	113	5	7.8	0
AT1G06030	2.7.1.4		pfkB-type carbohydrate kinase family protein, contains Pfam profile: PF00294 pfkB	196	7	20.4	2
AT1G09780	5.4.2.1		2,3-biphosphoglycerate-independent phosphoglycerate mutase, putative / phosphoglyc	155	12	22.6	0
AT1G10670	2.3.3.8		expressed protein	103	4	7.7	4
AT1G12780	5.1.3.2		Encodes a UDP-glucose epimerase that catalyzes the interconversion of the sugar nu	352	10	20.9	6
AT1G16340	2.5.1.55		2-dehydro-3-deoxyphosphooctonate aldolase, putative / phospho-2-dehydro-3-deoxyoct	35	4	17.5	0
AT1G16980	2.4.1.15		alpha, alpha-trehalose-phosphate synthase, UDP-forming, putative / trehalose-6-pho	35	13	4.9	0
AT1G17000	2.4.1.15		alpha, alpha-trehalose-phosphate synthase, UDP-forming, putative / trehalose-6-pho	35	12	4.7	0
AT1G17745	1.1.1.95		D-3-phosphoglycerate dehydrogenase / 3-PGDH, identical to SP:O04130	33	7	9.6	0
AT1G19550	1.8.5.1		dehydroascorbate reductase, putative, similar to dehydroascorbate reductase (Arabi	63	1	7	24
AT1G23870	3.1.3.12		glycosyl transferase family 20 protein / trehalose-phosphatase family protein, con	41	3	5.5	0
AT1G31180	1.1.1.85		3-isopropylmalate dehydrogenase, chloroplast, putative, strong similarity to SP:P2	142	6	7.5	0
AT1G47840	2.7.1.1		hexokinase, putative, similar to hexokinase 1 (Arabidopsis thaliana) Swiss-Prot:Q4	50	3	3.9	0
AT1G48030	1.8.1.4		dihydrolipoamide dehydrogenase 1, mitochondrial / lipoamide dehydrogenase 1 (MTLPD	321	12	17.4	0
AT1G52570	3.1.4.4		phospholipase D alpha 2 / PLD alpha 2 (PLDALPHA2) (PLD2) / choline phosphatase 2,	154	9	7	2
AT1G54340	1.1.1.42		isocitrate dehydrogenase, putative / NADP+ isocitrate dehydrogenase, putative, str	79	7	9.5	4
AT1G56190	2.7.2.3		phosphoglycerate kinase, putative, similar to SP:P41758 Phosphoglycerate kinase, c	1373	43	27.5	5
AT1G63180	5.1.3.2		UDP-glucose 4-epimerase, putative / UDP-galactose 4-epimerase, putative / Galactow	316	13	19.7	5
AT1G67090	4.1.1.-\4.1.1.39		ribulose bisphosphate carboxylase small chain 1A / RuBisCO small subunit 1A (RBCS-	1186	59	24.7	48
AT1G70730	5.4.2.2		phosphoglucomutase, cytoplasmic, putative / glucose phosphomutase, putative, stron	496	34	31.3	4
AT1G71695	1.11.1.7		peroxidase 12 (PER12) (P12) (PRXR6), identical to SP:Q96520 Peroxidase 12 precurso	151	7	16	0
AT1G76030	3.6.3.14		vacuolar ATP synthase subunit B / V-ATPase B subunit / vacuolar proton pump B subu	239	12	21.1	2
AT1G79210	3.4.25.1		20S proteasome alpha subunit B, putative, nearly identical to SP:O23708 Proteasome	35	4	15.4	3
AT1G79440	1.2.1.16\1.2.1.24		succinate-semialdehyde dehydrogenase (SSADH1), similar to succinate-semialdehyde d	37	8	12.8	0
AT1G79530	1.2.1.12		glyceraldehyde 3-phosphate dehydrogenase, cytosolic, putative / NAD-dependent glyc	55	13	11.3	24
AT2G07560	3.6.3.6	AHA6	ATPase, plasma membrane-type, putative / proton pump, putative, similar to P-type	36	18	5.7	1
AT2G07698	3.6.3.14		ATP synthase alpha chain, mitochondrial, putative, very strong similarity to SP:P2	3005	74	22.5	3
AT2G07727	1.10.2.2		cytochrome b (MTCYB) (COB) (CYTB), contains Pfam profile PF00033: Cytochrome b(N-t	46	3	7.7	7
AT2G13360	2.6.1.45		serine-glyoxylate aminotransferase-related, similar to serine-glyoxylate aminotran	252	5	6.4	0
AT2G17265	2.7.1.39		homoserine kinase (HSK), identical to homoserine kinase (Arabidopsis thaliana) gi:	34	3	7.9	0
AT2G19860	2.7.1.1\2.7.1.2\2.7.1.4		hexokinase 2 (HXK2), identical to hexokinase 2 (Arabidopsis thaliana) Swiss-Prot:P	110	6	9.1	0
AT2G21170	5.3.1.1		triosephosphate isomerase, chloroplast, putative, similar to Triosephosphate isome	78	3	8.2	1
AT2G28760	4.1.1.35\5.1.3.2		NAD-dependent epimerase/dehydratase family protein, similar to UDP-glucuronic acid	371	15	19.6	3
AT2G36460	4.1.2.13		fructose-bisphosphate aldolase, putative, similar to PIR:S65073 fructose-bisphosph	270	17	23	11
AT2G42600	4.1.1.31		phosphoenolpyruvate carboxylase, putative / PEP carboxylase, putative (PPC2), stro	569	35	18.4	1
AT2G44160	1.5.1.20		methylenetetrahydrofolate reductase 2 (MTHFR2), identical to SP:O80585 Methylenete	186	10	5.7	1
AT2G45290	2.2.1.1		transketolase, putative, strong similarity to transketolase 1 (Capsicum annuum) GI	95	10	5.9	2
AT3G02230	2.4.1.12\2.4.1.186		reversibly glycosylated polypeptide-1 (RGP1), identical to reversibly glycosylated	984	46	48.4	16
AT3G03780	2.1.1.14		5-methyltetrahydropteroyltriglutamate--homocysteine methyltransferase, putative /	4154	131	20.5	7
AT3G03910	1.4.1.3		glutamate dehydrogenase, putative, similar to glutamate dehydrogenase 1 (GDH 1) (A	49	5	9.6	1
AT3G06650	2.3.3.8		ATP-citrate synthase, putative / ATP-citrate (pro-S-)-lyase, putative / citrate cl	651	21	24.7	2
AT3G08590	5.4.2.1		2,3-biphosphoglycerate-independent phosphoglycerate mutase, putative / phosphoglyc	59	4	6	0
AT3G09820	2.7.1.20		adenosine kinase 1 (ADK1) / adenosine 5'-phosphotransferase 1, identical to adenos	945	26	32.2	8
AT3G14940	4.1.1.31		phosphoenolpyruvate carboxylase, putative / PEP carboxylase, putative, strong simi	278	43	15.9	0
AT3G15020	1.1.1.37		malate dehydrogenase (NAD), mitochondrial, putative, similar to mitochondrial NAD-	1001	29	35.7	8
AT3G17240	1.2.1.25\1.8.1.4		dihydrolipoamide dehydrogenase 2, mitochondrial / lipoamide dehydrogenase 2 (MTLPD	235	14	22.9	0
AT3G26650	1.2.1.13\2.7.1.19		glyceraldehyde 3-phosphate dehydrogenase A, chloroplast (GAPA) / NADP-dependent gl	1579	73	37.3	2
AT3G29360	1.1.1.22		UDP-glucose 6-dehydrogenase, putative, very strong similarity to SP:Q96558 UDP-glu	302	12	16.4	9
AT3G43190	2.4.1.13		sucrose synthase, putative / sucrose-UDP glucosyltransferase, putative, strong sim	108	8	9.5	1
AT3G44600	5.2.1.8		peptidyl-prolyl cis-trans isomerase cyclophilin-type family protein, similar to SP	32	2	2.5	0
AT3G46440	4.1.1.35\4.2.1.46		NAD-dependent epimerase/dehydratase family protein, similar to UDP-glucuronic acid	420	21	23.7	3
AT3G48170	1.2.1.8		betaine-aldehyde dehydrogenase, putative, similar to betaine-aldehyde dehydrogenas	175	5	4	3
AT3G51820	2.5.1.-\2.5.1.62		chlorophyll synthetase, putative, identical to gi:972938 putative chlorophyll synt	30	2	3.4	0
AT3G53260	4.3.1.24\4.3.1.5		phenylalanine ammonia-lyase 2 (PAL2), nearly identical to SP:P45724	104	7	9.5	3
AT3G55260	3.2.1.52		glycosyl hydrolase family 20 protein, similar to beta-hexosaminidase A SP:P13723 f	286	9	8.7	0
AT3G57560	2.7.2.8		aspartate/glutamate/uridylate kinase family protein, similar to acetylglutamate ki	83	4	12	0
AT3G57610	6.3.4.4		adenylosuccinate synthetase (ADSS), identical to adenylosuccinate synthetase, chlo	72	4	11.3	0
AT3G59480	2.7.1.4		pfkB-type carbohydrate kinase family protein, contains Pfam profile: PF00294 pfkB	144	7	15	2
AT4G02280	2.4.1.13		sucrose synthase, putative / sucrose-UDP glucosyltransferase, putative, strong sim	32	5	4.8	0
AT4G10260	2.7.1.4		pfkB-type carbohydrate kinase family protein, contains Pfam profile: PF00294 pfkB	52	10	19.5	0
AT4G10320	6.1.1.5		isoleucyl-tRNA synthetase, putative / isoleucine--tRNA ligase, putative, similar t	131	19	7.1	0
AT4G10960	5.1.3.2		UDP-glucose 4-epimerase, putative / UDP-galactose 4-epimerase, putative / Galactow	56	5	9	3
AT4G13890	2.1.2.1		glycine hydroxymethyltransferase, putative / serine hydroxymethyltransferase, puta	78	12	8.8	2
AT4G17770	3.1.3.12		glycosyl transferase family 20 protein / trehalose-phosphatase family protein, con	41	2	3.8	0
AT4G26300	6.1.1.19	EMB1027	arginyl-tRNA synthetase, putative / arginine--tRNA ligase, putative, similar to	40	5	3.2	0
AT4G26530	4.1.2.13		fructose-bisphosphate aldolase, putative, strong similarity to SP:P22197 Fructose-	240	11	9.4	1
AT4G26970	4.2.1.3		aconitate hydratase, cytoplasmic, putative / citrate hydro-lyase/aconitase, putati	80	14	11.8	1
AT4G29130	2.7.1.2\2.7.1.4		hexokinase 1 (HXK1), identical to hexokinase 1 (Arabidopsis thaliana) Swiss-Prot:Q	110	11	19.8	0
AT4G30910	3.4.11.1\3.4.11.5		cytosol aminopeptidase family protein, contains Pfam profiles: PF00883 cytosol ami	158	14	12.3	8
AT4G33090	3.4.11.-		aminopeptidase M, similar to SP:Q11011 Puromycin-sensitive aminopeptidase (EC 3.4.	232	17	12.4	0
AT4G35090	1.11.1.6		catalase 2, identical to catalase 2 SP:P25819, GI:17865693 from (Arabidopsis thali	45	2	5	0
AT4G35360	2.7.1.33		pantothenate kinase family protein, contains Pfam domain, PF01937: Protein of unkn	289	10	23.4	0
AT5G06460	6.3.2.19		ubiquitin activating enzyme 2 (UBA2), E1; identical to gi:1703477	44	8	9.5	1
AT5G08280	2.5.1.61		hydroxymethylbilane synthase / porphobilinogen deaminase, chloroplast / pre-uropor	63	4	6.4	0
AT5G09650	3.6.1.1		inorganic pyrophosphatase family protein, similar to SP:Q15181 Inorganic pyrophosp	46	4	12.8	0
AT5G10170	5.5.1.4		inositol-3-phosphate synthase, putative / myo-inositol-1-phosphate synthase, putat	375	23	11.1	11
AT5G11520	2.6.1.1		aspartate aminotransferase, chloroplast / transaminase A (ASP3) (YLS4), identical	58	4	4.9	1
AT5G11670	1.1.1.40	ATNADP-ME2	The malic enzyme (EC 1.1.1.40) encoded by AtNADP-ME2 is presumably a cytosol	82	3	7.1	0
AT5G14200	1.1.1.85		similar to 3-isopropylmalate dehydrogenase, chloroplast, putative [Arabidopsis tha	140	8	20.5	0
AT5G18170	1.4.1.2\1.4.1.3		glutamate dehydrogenase 1 (GDH1), identical to glutamate dehydrogenase 1 (GDH 1) (	106	11	17.4	0
AT5G20960	1.2.3.7		aldehyde oxidase 1 (AAO1), identical to aldehyde oxidase AAO1 from Arabidopsis tha	47	2	1.4	0
AT5G20980	2.1.1.13\2.1.1.14		5-methyltetrahydropteroyltriglutamate--homocysteine methyltransferase, putative /	824	27	7.6	5
AT5G24410	3.1.1.31		glucosamine/galactosamine-6-phosphate isomerase-related, contains weak similarity	51	16	7.5	1
AT5G25880	1.1.1.40	ATNADP-ME3	The malic enzyme (EC 1.1.1.40) encoded by the ATNADP-ME3 is presumably cytos	82	3	7.1	1
AT5G41670	1.1.1.44		6-phosphogluconate dehydrogenase family protein, contains Pfam profiles: PF00393 6	42	3	5.3	2
AT5G42740	5.3.1.9		glucose-6-phosphate isomerase, cytosolic (PGIC), identical to SP:P34795 Glucose-6-	147	6	9.6	1
AT5G49810	2.1.1.12		methionine S-methyltransferase, identical to methionine S-methyltransferase (Arabi	37	5	4.1	0
AT5G56720	1.1.1.37		malate dehydrogenase, cytosolic, putative, similar to cytosolic malate dehydrogena	243	18	13.6	3
AT5G59980	3.1.26.5		RNase P subunit p30 family protein, contains Pfam PF01876: RNase P subunit p30	36	5	8	0
AT5G65620	3.4.24.70		peptidase M3 family protein / thimet oligopeptidase family protein, similar to SP:	88	15	10.4	3
AT5G66280	4.2.1.47		GDP-D-mannose 4,6-dehydratase, putative, strong similarity to GDP-D-mannose-4,6-de	47	4	6.7	1
ATMG00285	1.6.5.3	NAD2A	encodes subunit of mitochondrial NAD(P)H dehydrogenase that is trans-spliced from	113	5	7.8	0

## Sheet: Diff-exp-uniseq-on-mic-EC
Differentially expressed unisequences which were identified with microarray, they match to 181 Arabidopsis unigenes which encode 152 enzymes
loci	ECs	Unisequences	Symbol	Description
AT1G01050	3.6.1.1	9RDBNGA_UP_024_H12_30SEP2003_082	ATPPA1	inorganic pyrophosphatase, putative (soluble) / pyrophosphate phospho-hydrolase, putative / PPase, putative
AT1G01090	1.2.4.1	26RDBNT_UP_024_E02_22JAN2004_008; 39RDBRT_UP_017_A11_05APR2004_095; 8RDBRH_UP_013_H01_12SEP2003_001	PDH-E1 ALPHA	PDH-E1 ALPHA (PYRUVATE DEHYDROGENASE E1 ALPHA); pyruvate dehydrogenase (acetyl-transferring)
AT1G01220	2.7.1.6	9RDBNGA_UP_037_D12_03DEC2003_090		GHMP kinase-related
AT1G02500	2.5.1.6	4ETGS72H_UP_002_E11_16MAY2003_044	SAM-1, MAT1, SAM1	SAM1 (S-adenosylmethionine synthetase 1); methionine adenosyltransferase
AT1G02730	2.4.1.12	BNQA_UP_054_H06_03OCT2003_034	CSLD5, ATCSLD5	ATCSLD5 (Cellulose synthase-like D5); cellulose synthase
AT1G03475	1.3.3.3	8RDBRH_UP_012_A08_12SEP2003_064; EX4PLC_UP_002_B05_10APR2003_023	HEMF1, ATCPO-I, LIN2	LIN2 (LESION INITIATION 2); coproporphyrinogen oxidase
AT1G04290	3.1.2.2	26RDBNT_UP_008_H03_20JAN2004_017		thioesterase family protein
AT1G07890	1.11.1.11	24RDBNH_UP_028_B04_12JAN2004_030	MEE6, CS1, APX1	APX1 (ASCORBATE PEROXIDASE 1, MATERNAL EFFECT EMBRYO ARREST 6)
AT1G08630	4.1.2.5	38RDBRM_UP_002_H04_30MAR2004_018	THA1	THA1 (THREONINE ALDOLASE 1)
AT1G09370	3.1.1.11	9RDBNGA_UP_042_E08_05DEC2003_056		enzyme inhibitor/ pectinesterase
AT1G09780	5.4.2.1	BNQA_UP_027_E04_22SEP2003_024		2,3-biphosphoglycerate-independent phosphoglycerate mutase, putative / phosphoglyceromutase, putative
AT1G11680	1.14.13.70	BNDH5DCT_UP_024_F01_27JAN2004_005; 51ETGS4H_RP_007_C02_07SEP2004_012	EMB1738, CYP51A2, CYP51, CYP51G1	CYP51G1 (CYTOCHROME P450 51); oxygen binding
AT1G12780	5.1.3.2	BNDH5DCT_UP_028_H07_27jAN2004_049	UGE1	UGE1 (UDP-D-glucose/UDP-D-galactose 4-epimerase 1); UDP-glucose 4-epimerase/ protein dimerization
AT1G12900	1.2.1.12; 1.2.1.13	4ETGS72H_UP_004_D02_16MAY2003_005	GAPA-2	GAPA-2
AT1G13440	1.2.1.12	12JKBNM1_UP_002_A02_19NOV2003_016; BNDH5DCT_UP_021_B10_26JAN2004_078	GAPC-2	GAPC-2; glyceraldehyde-3-phosphate dehydrogenase
AT1G14520	1.13.99.1	BNDH4DCT_UP_004_A08_16DEC2004_064	MIOX1	MIOX1 (MYO-INISITOL OXYGENASE); oxidoreductase
AT1G15690	3.6.1.1	5ETGS9H_UP_006_B10_12JUN2003_039; BNDH5DCT_UP_010_B12_16DEC2003_094; 6ETGS6H_UP_001_H01_15MAY2003_001; 17ACDHMS_UP_003_B05_28JAN2004_045	ATAVP3, AVP-3, AVP1	AVP1 (vacuolar-type H+-pumping pyrophosphatase 1); ATPase
AT1G17290	2.6.1.2	24RDBNH_UP_020_D06_09JAN2004_042; 11FGYSDB_UP_005_A02_17OCT2003_016; 13JKBNM2_UP_008_H07_08DEC2003_049	ALAAT1	ALAAT1 (ALANINE AMINOTRANSFERAS); alanine transaminase
AT1G19570	1.8.5.1	25RDBNM_UP_006_H01_15JAN2004_001; 8RDBRH_UP_022_G12_17SEP2003_084	DHAR1	DHAR1 (DEHYDROASCORBATE REDUCTASE); glutathione dehydrogenase (ascorbate)
AT1G20620	1.11.1.6	EX2PLC_UP_027_F10_09MAY2003_035	SEN2, CAT3	CAT3 (CATALASE 3); catalase
AT1G23310	2.6.1.2; 2.6.1.4	EX2PLC_UP_007_B07_16APR2003_031; 10FGYSUA_UP_005_G10_16OCT2003_068	AOAT1, GGT1	GGT1 (ALANINE-2-OXOGLUTARATE AMINOTRANSFERASE 1)
AT1G24360	1.1.1.100	24RDBNH_UP_019_F02_09JAN2004_006; BNQA_UP_028_G09_24SEP2003_067		3-oxoacyl-(acyl-carrier protein) reductase, chloroplast / 3-ketoacyl-acyl carrier protein reductase
AT1G29900	6.3.4.16; 6.3.5.5	21ACACMS_UP_008_A01_05MAR2004_015; 38RDBRM_UP_021_B11_10JUL2004_093	CARB	CARB (CARBAMOYL PHOSPHATE SYNTHETASE B); ATP binding / carbamoyl-phosphate synthase
AT1G30120	1.2.4.1	26RDBNT_UP_006_D04_20JAN2004_026	PDH-E1 BETA	PDH-E1 BETA (PYRUVATE DEHYDROGENASE E1 BETA); pyruvate dehydrogenase (acetyl-transferring)
AT1G32060	2.7.1.19	EX2PLC_UP_014_D11_17APR2003_045; EX4PLC_UP_020_B07_07MAY2003_031; BNDH5DCT_UP_018_B03_27JAN2004_029	PRK	PRK (PHOSPHORIBULOKINASE); ATP binding / phosphoribulokinase/ protein binding
AT1G34430	2.3.1.12	8RDBRH_UP_009_H10_12SEP2003_066	EMB3003	EMB3003 (EMBRYO DEFECTIVE 3003); dihydrolipoyllysine-residue acetyltransferase
AT1G42970	1.2.1.12; 1.2.1.13; 1.2.1.9	BNQA_UP_020_A08_22SEP2003_064; 10FGYSUA_UP_001_E02_16OCT2003_008	GAPB	GAPB (GLYCERALDEHYDE-3-PHOSPHATE DEHYDROGENASE B SUBUNIT); glyceraldehyde-3-phosphate dehydrogenase
AT1G51980	1.10.2.2	17ACDHMS_UP_009_H05_28JAN2004_033; 9RDBNGA_UP_023_H04_30SEP2003_018		mitochondrial processing peptidase alpha subunit, putative
AT1G52600	3.4.21.89	13JKBNM2_UP_006_A02_08DEC2003_016		signal peptidase, putative
AT1G53240	1.1.1.37	BNDH5DCT_UP_003_C10_15DEC2003_076; 8RDBRH_UP_003_D02_25JUL2003_010; BNDH5DCT_UP_019_A08_26JAN2004_064		malate dehydrogenase (NAD), mitochondrial
AT1G56070	3.6.5.3	6ETGS6H_UP_001_A10_15MAY2003_040; 8RDBRH_UP_016_A06_16SEP2003_048; 24RDBNH_UP_005_F07_19DEC2003_053	AT1G56075.1, LOS1	LOS1 (Low expression of osmotically responsive genes 1); translation elongation factor/ translation factor, nucleic acid binding
AT1G58440	1.14.99.7	9RDBNGA_UP_046_A11_05DEC2003_095; 38RDBRM_UP_009_C06_01APR2004_044	XF1	XF1; oxidoreductase
AT1G59900	1.2.4.1	26RDBNT_UP_012_D02_20JAN2004_010; 17ACDHMS_UP_002_G11_28JAN2004_083	AT-E1 ALPHA	AT-E1 ALPHA (pyruvate dehydrogenase complex E1 alpha subunit); pyruvate dehydrogenase (acetyl-transferring)
AT1G60810	2.3.3.8	8RDBRH_UP_016_F02_16SEP2003_006	ACLA-2	ACLA-2 (ATP-citrate lyase A-2)
AT1G60980	1.14.11.-; 1.14.11.12	26RDBNT_UP_027_G05_23JAN2004_035	ATGA20OX4	ATGA20OX4 (GIBBERELLIN 20-OXIDASE 4); gibberellin 20-oxidase
AT1G62290	3.4.23.40	9RDBNGA_UP_044_B05_05DEC2003_045		pepsin A
AT1G62640	2.3.1.-; 2.3.1.180	BNHA_T7_007_B12_06JUN2003_047	KAS III	KAS III (3-KETOACYL-ACYL CARRIER PROTEIN SYNTHASE III); 3-oxoacyl-[acyl-carrier-protein] synthase
AT1G62750	3.6.5.3	EX2PLC_UP_016_E02_29APR2003_004; 51ETGS4H_RP_002_H04_02SEP2004_018	ATSCO1, ATSCO1/CPEF-G	ATSCO1/ATSCO1/CPEF-G (SNOWY COTYLEDON1); translation elongation factor/ translation factor, nucleic acid binding
AT1G65820	2.5.1.18	17ACDHMS_UP_001_F02_28JAN2004_006; BNDH5DCT_UP_018_F11_27JAN2004_085		microsomal glutathione s-transferase, putative
AT1G65930	1.1.1.42	13JKBNM2_UP_007_B03_08DEC2003_029; 39RDBRT_UP_009_E07_02APR2004_055; BNDH5DCT_UP_029_B12_27JAN2004_094		isocitrate dehydrogenase, putative / NADP+ isocitrate dehydrogenase, putative
AT1G66430	2.7.1.4	26RDBNT_UP_020_B11_22JAN2004_093; 38RDBRM_UP_011_C09_01APR2004_075		pfkB-type carbohydrate kinase family protein
AT1G67980	2.1.1.104	26RDBNT_UP_010_E12_20JAN2004_088	CCoAMT	CCoAMT (caffeoyl-CoA 3-O-methyltransferase); caffeoyl-CoA O-methyltransferase
AT1G70710	3.2.1.4	9RDBNGA_UP_012_D09_29SEP2003_073; 9RDBNGA_UP_040_H03_03DEC2003_017	CEL1	CEL1 (cellulase 1); hydrolase, hydrolyzing O-glycosyl compounds
AT1G72680	1.1.1.195	4ETGS72H_UP_004_C10_16MAY2003_038; BNQA_RP_001_H02_28AUG2003_002		cinnamyl-alcohol dehydrogenase, putative
AT1G73600	2.1.1.103	BNQA_UP_038_E06_01OCT2003_040		phosphoethanolamine N-methyltransferase 3, putative (NMT3)
AT1G74010	4.3.3.2	BNQA_UP_030_C01_24SEP2003_011		strictosidine synthase family protein
AT1G75900	3.1.1.3	BNDH5DCT_UP_020_B06_26JAN2004_046		family II extracellular lipase 3 (EXL3)
AT1G76490	1.1.1.34	13JKBNM2_UP_025_F12_15DEC2003_086; 38RDBRM_UP_022_B03_10JUL2004_029	HMGR1, HMG1	HMG1 (3-HYDROXY-3-METHYLGLUTARYL COA REDUCTASE)
AT1G76550	2.7.1.90	24RDBNH_UP_005_D08_19DEC2003_058		pyrophosphate--fructose-6-phosphate 1-phosphotransferase alpha subunit, putative / pyrophosphate-dependent 6-phosphofructose-1-kinase, putative
AT1G77120	1.1.1.1	19ACACYS_UP_004_D05_29JAN2004_041; 6ETGS6H_UP_001_C04_15MAY2003_014	ADH, ATADH, ADH1	ADH1 (ALCOHOL DEHYDROGENASE 1); alcohol dehydrogenase
AT1G78500	5.4.99.-	26RDBNT_UP_010_E08_20JAN2004_056		pentacyclic triterpene synthase, putative
AT1G79230	2.8.1.1	26RDBNT_UP_018_A08_21JAN2004_064	ATMST1, MST1, ATRDH1, ST1	ST1 (MERCAPTOPYRUVATE SULFURTRANSFERASE 1); thiosulfate sulfurtransferase
AT1G79470	1.1.1.205	8RDBRH_UP_024_C02_17SEP2003_012		inosine-5'-monophosphate dehydrogenase
AT1G79550	2.7.2.3	12JKBNM1_UP_004_G07_19NOV2003_051; 17ACDHMS_UP_009_F05_28JAN2004_037	PGK	PGK (PHOSPHOGLYCERATE KINASE)
AT1G80160	4.4.1.5	24RDBNH_UP_017_A12_09JAN2004_096		lactoylglutathione lyase family protein / glyoxalase I family protein
AT2G01140	4.1.2.13	25RDBNM_UP_008_D10_15JAN2004_074; 9RDBNGA_UP_047_B05_05DEC2003_045		fructose-bisphosphate aldolase, putative
AT2G05990	1.3.1.9	8RDBRH_UP_021_H12_17SEP2003_082; 9RDBNGA_UP_045_A01_05DEC2003_015	ENR1, MOD1	MOD1 (MOSAIC DEATH 1); enoyl-[acyl-carrier-protein] reductase (NADH)/ oxidoreductase
AT2G14750	2.7.1.25	BNQA_UP_009_B10_18SEP2003_078; BNDH4DCT_UP_007_E08_17DEC2004_056	AKN1, ATAKN1, APK	APK (APS KINASE); ATP binding / kinase/ transferase, transferring phosphorus-containing groups
AT2G21170	5.3.1.1	26RDBNT_UP_028_F02_23JAN2004_006	TIM	TIM (TRIOSEPHOSPHATE ISOMERASE); triose-phosphate isomerase
AT2G22420	1.11.1.7	BNZDA_T7_004_E05_28MAY2003_020; 24RDBNH_UP_027_F01_12JAN2004_005		peroxidase 17 (PER17) (P17)
AT2G22780	1.1.1.37	9RDBNGA_UP_010_D01_29SEP2003_009	PMDH1	PMDH1 (PEROXISOMAL NAD-MALATE DEHYDROGENASE 1); malate dehydrogenase
AT2G24200	3.4.11.1; 3.4.11.5	26RDBNT_UP_030_C11_23JAN2004_091; 11FGYSDB_UP_002_F07_16OCT2003_053; BNQA_UP_034_H02_29SEP2003_002		cytosol aminopeptidase
AT2G24270	1.2.1.9	11FGYSDB_UP_005_E08_17OCT2003_056; 26RDBNT_UP_012_A11_20JAN2004_095	ALDH11A3	ALDH11A3 (Aldehyde dehydrogenase 11A3); 3-chloroallyl aldehyde dehydrogenase/ glyceraldehyde-3-phosphate dehydrogenase (NADP+)
AT2G29980	1.14.19.-; 1.14.99.-	13JKBNM2_UP_007_D04_08DEC2003_026; 13JKBNM2_UP_022_A04_15DEC2003_032	FAD3	FAD3 (FATTY ACID DESATURASE 3); omega-3 fatty acid desaturase
AT2G30200	2.3.1.39	24RDBNH_UP_013_A11_22DEC2003_095; 38RDBRM_UP_007_H10_31MAR2004_066; 38RDBRM_UP_024_F08_12JUL2004_054		[acyl-carrier-protein] S-malonyltransferase/ transferase
AT2G30860	1.11.1.9; 2.5.1.18	BNDH5DCT_UP_010_B01_16DEC2003_013	GLUTTR, ATGSTF7, ATGSTF9	ATGSTF9 (Arabidopsis thaliana Glutathione S-transferase (class phi) 9); glutathione transferase
AT2G30970	2.6.1.1	25RDBNM_UP_024_C03_19JAN2004_027; 39RDBRT_UP_012_B05_05APR2004_045; 5ETGS9H_UP_006_E03_12JUN2003_012	ASP1	ASP1 (ASPARTATE AMINOTRANSFERASE 1)
AT2G33150	2.3.1.16; 2.3.1.9	4ETGS72H_UP_005_H05_11JUN2003_017; 25RDBNM_UP_020_G07_16JAN2004_051	PED1, KAT2	PED1 (PEROXISOME DEFECTIVE 1); acetyl-CoA C-acyltransferase
AT2G36880	2.5.1.6	4ETGS72H_UP_001_F06_16MAY2003_019; EX4PLC_UP_022_E01_08MAY2003_004	MAT3	MAT3 (METHIONINE ADENOSYLTRANSFERASE 3); methionine adenosyltransferase
AT2G37130	1.11.1.7	4ETGS72H_UP_003_F09_16MAY2003_035		peroxidase 21 (PER21) (P21) (PRXR5)
AT2G40890	1.14.13.36	4ETGS72H_UP_008_C08_12JUN2003_030; 38RDBRM_UP_027_D03_12JUL2004_025	CYP98A3, REF8	CYP98A3 (cytochrome P450, family 98, subfamily A, polypeptide 3); p-coumarate 3-hydroxylase
AT2G42490	1.4.3.6	13JKBNM2_UP_012_G12_09DEC2003_084		copper amine oxidase, putative
AT2G43090	4.2.1.33	3ETMS_UP_007_G06_11JUN2003_018		aconitase C-terminal domain-containing protein
AT2G44450	3.2.1.21	BNHA_T7_001_D11_18JUN2003_045		glycosyl hydrolase family 1 protein
AT2G47730	2.5.1.18	BNSCSICT_UP_007_H03_22NOV2004_017	GST6, ATGSTF5, GSTF8, ATGSTF8	ATGSTF8 (GLUTATHIONE S-TRANSFERASE 8); glutathione transferase
AT3G02090	1.10.2.2	26RDBNT_UP_015_F07_21JAN2004_053; 38RDBRM_UP_013_F03_01APR2004_021; 8RDBRH_UP_003_A09_25JUL2003_079	MPPBETA	MPPBETA; metalloendopeptidase
AT3G02230	2.4.1.12; 2.4.1.186	12JKBNM1_UP_004_G04_19NOV2003_020; 8RDBRH_UP_021_A01_17SEP2003_015	ATRGP1, ATRGP, RGP1	RGP1 (REVERSIBLY GLYCOSYLATED POLYPEPTIDE 1)
AT3G02470	4.1.1.18; 4.1.1.50	25RDBNM_UP_022_D12_16JAN2004_090; BNDH5DCT_UP_018_A05_27JAN2004_047	SAMDC	SAMDC (S-ADENOSYLMETHIONINE DECARBOXYLASE)
AT3G02630	1.14.19.2	25RDBNM_UP_008_H07_15JAN2004_049; 8RDBRH_UP_004_F07_25JUL2003_053		acyl-(acyl-carrier-protein) desaturase, putative / stearoyl-ACP desaturase, putative
AT3G02780	5.3.3.2	5ETGS9H_UP_007_H03_12JUN2003_009	IPP2, IPIAT1, IDI2	IPP2 (ISOPENTENYL PYROPHOSPHATE:DIMETHYLLALLYL PYROPHOSPHATE ISOMERASE 2); isopentenyl-diphosphate delta-isomerase
AT3G02870	3.1.3.-; 3.1.3.25	13JKBNM2_UP_022_G03_15DEC2003_019	VTC4	VTC4; 3'(2'),5'-bisphosphate nucleotidase/ inositol or phosphatidylinositol phosphatase
AT3G04050	2.7.1.40	9RDBNGA_UP_001_H12_29SEP2003_082		pyruvate kinase, putative
AT3G11910	3.1.2.15	BNQA_UP_031_H05_24SEP2003_033; 8RDBRH_UP_021_D04_17SEP2003_026; 9RDBNGA_UP_003_B01_26SEP2003_013		ubiquitin-specific protease, putative
AT3G12120	1.14.19.-; 1.14.99.-	26RDBNT_UP_004_C05_20JAN2004_043	FAD2	FAD2 (FATTY ACID DESATURASE 2)
AT3G12780	2.7.2.3	EX2PLC_UP_012_D12_17APR2003_045; 39RDBRT_UP_042_G11_21JUL2004_083	PGK1	PGK1 (PHOSPHOGLYCERATE KINASE 1); phosphoglycerate kinase
AT3G15710	3.4.21.89	13JKBNM2_UP_007_E09_08DEC2003_071		signal peptidase, putative
AT3G16950	1.8.1.4	26RDBNT_UP_006_D01_20JAN2004_009	PTLPD1, LPD1	LPD1 (LIPOAMIDE DEHYDROGENASE 1)
AT3G17152	3.1.1.11	24RDBNH_UP_004_B11_19DEC2003_093		enzyme inhibitor/ pectinesterase
AT3G18080	3.2.1.21	4ETGS72H_UP_003_B10_16MAY2003_039		glycosyl hydrolase family 1 protein
AT3G19820	1.3.1.72	26RDBNT_UP_024_D06_22JAN2004_042; 9RDBNGA_UP_023_B07_30SEP2003_061	DIM, EVE1, DW1, DIM1, CBB1, DWF1	DWF1 (DIMINUTO 1); catalytic
AT3G20210	3.4.22.34	24RDBNH_UP_001_A07_18DEC2003_063	DELTAVPE, DELTA-VPE	DELTA-VPE (delta vacuolar processing enzyme); cysteine-type endopeptidase
AT3G22890	2.7.7.4	4ETGS72H_UP_008_H03_12JUN2003_009; EX4PLC_UP_022_D09_08MAY2003_037; 10FGYSUA_UP_005_E04_16OCT2003_024	APS1	APS1 (ATP sulfurylase 3)
AT3G25140	2.4.1.-; 2.4.1.43	24RDBNH_UP_027_E06_12JAN2004_040	GAUT8, QUA1	QUA1 (QUASIMODO1); polygalacturonate 4-alpha-galacturonosyltransferase/ transferase, transferring glycosyl groups / transferase, transferring hexosyl groups
AT3G25220	5.2.1.8	19ACACYS_UP_010_F03_29JAN2004_021	FKBP15-1	FKBP15-1 (FK506-binding protein 15 kD-1); FK506 binding / peptidyl-prolyl cis-trans isomerase
AT3G25230	5.2.1.8	26RDBNT_UP_002_E05_19JAN2004_039; 9RDBNGA_UP_034_B03_03DEC2003_029	ROF1	ROF1 (ROTAMASE FKBP 1); FK506 binding / calmodulin binding / peptidyl-prolyl cis-trans isomerase
AT3G26340	3.4.25.1	25RDBNM_UP_024_E05_19JAN2004_039		20S proteasome beta subunit E, putative
AT3G30775	1.5.3.-; 1.5.99.8	BNDH5DCT_UP_023_G10_27JAN2004_068; BNDH5DCT_UP_021_G07_26JAN2004_051; BNZDA_T7_010_D04_29MAY2003_013; BNZDA_T7_006_C03_29MAY2003_014	AT-POX, ATPOX, ATPDH, PRO1, ERD5	ERD5 (EARLY RESPONSIVE TO DEHYDRATION 5, PROLINE OXIDASE); proline dehydrogenase
AT3G44300	3.5.5.1	11FGYSDB_UP_004_E03_16OCT2003_023; 3ETMS_UP_007_H07_11JUN2003_025; BNSCSICT_UP_027_F05_22DEC2004_037	NIT2	NIT2 (NITRILASE 2)
AT3G52930	4.1.2.13	BNHA_T7_001_H08_18JUN2003_025; BNDH4DCT_UP_024_C12_17DEC2004_092		fructose-bisphosphate aldolase, putative
AT3G56940	1.14.13.81	9RDBNGA_UP_023_E05_30SEP2003_039; EX2PLC_UP_014_G05_17APR2003_018; EX20LIB4_UP_001_C05_16DEC2003_043	CRD1, CHL27, ACSF, AT103	AT103 (DICARBOXYLATE DIIRON 1)
AT3G57560	2.7.2.8	9RDBNGA_UP_047_H12_05DEC2003_082		aspartate/glutamate/uridylate kinase family protein
AT3G58750	2.3.3.1	24RDBNH_UP_022_A03_12JAN2004_031; 39RDBRT_UP_033_H01_20JUL2004_001	CSY2	CSY2 (CITRATE SYNTHASE 2); citrate (SI)-synthase
AT3G60750	2.2.1.1	11FGYSDB_UP_002_F11_16OCT2003_085; 17ACDHMS_UP_008_D09_28JAN2004_073; 38RDBRM_UP_001_H06_30MAR2004_034		transketolase, putative
AT3G62030	5.2.1.8	26RDBNT_UP_024_C09_22JAN2004_075; EX2PLC_UP_025_C08_09MAY2003_030; BNQA_UP_038_E07_01OCT2003_055	ROC4	ROC4 (rotamase CyP 4); peptidyl-prolyl cis-trans isomerase
AT4G03280	1.10.99.1	25RDBNM_UP_026_B12_19JAN2004_094; EX2PLC_UP_009_F12_16APR2003_043	PGR1, PETC	PETC (PHOTOSYNTHETIC ELECTRON TRANSFER C)
AT4G04640	3.6.3.14	8RDBRH_UP_002_A02_25JUL2003_016; EX4PLC_UP_002_H02_10APR2003_001	ATPC1	ATPC1 (ATP synthase gamma chain 1)
AT4G09650	3.6.3.14	8RDBRH_UP_009_H06_12SEP2003_034		ATP synthase delta chain, chloroplast, putative / H(+)-transporting two-sector ATPase, delta (OSCP) subunit, putative
AT4G13430	4.2.1.33	EX2PLC_UP_016_E03_29APR2003_012; 11FGYSDB_UP_005_G04_17OCT2003_020; BNQA_UP_042_G08_01OCT2003_052		aconitase family protein / aconitate hydratase family protein
AT4G13940	3.3.1.1	13JKBNM2_UP_016_C02_09DEC2003_012	EMB1395, MEE58, SAHH, SAHH1, HOG1	HOG1 (HOMOLOGY-DEPENDENT GENE SILENCING 1)
AT4G14880	2.5.1.47	9RDBNGA_UP_049_F12_05DEC2003_086; 24RDBNH_UP_026_G07_12JAN2004_051	CYTACS1, ATCYS-3A, OASA1	OASA1 (O-ACETYLSERINE (THIOL) LYASE (OAS-TL) ISOFORM A1)
AT4G15210	3.2.1.2	BNSCSICT_UP_023_D05_16DEC2004_041	BMY1, AT-BETA-AMY, RAM1, ATBETA-AMY	ATBETA-AMY (BETA-AMYLASE); beta-amylase
AT4G15560	2.2.1.7	EX2PLC_UP_008_H02_16APR2003_001; EX2PLC_UP_016_A02_29APR2003_008; EX2PLC_UP_013_D09_17APR2003_037	DEF, CLA, DXS, DXPS2, CLA1	CLA1 (CLOROPLASTOS ALTERADOS 1)
AT4G17260	1.1.1.27	26RDBNT_UP_016_B11_21JAN2004_093; BNDH5DCT_UP_020_D05_26JAN2004_041		L-lactate dehydrogenase, putative
AT4G17830	3.5.1.16	BNSCSICT_UP_010_F07_23NOV2004_053; 9RDBNGA_UP_036_F06_03DEC2003_038		peptidase M20/M25/M40 family protein
AT4G18480	6.6.1.1	9RDBNGA_UP_042_B09_05DEC2003_077	CH42, CH-42, CHL11, CHLI-1, CHLI1	CHLI1 (CHLORINA 42); magnesium chelatase
AT4G21960	1.11.1.7	25RDBNM_UP_029_F04_19JAN2004_022	PRXR1	PRXR1 (peroxidase 42); peroxidase
AT4G21990	1.8.4.9	BNDH4DCT_UP_026_B10_22DEC2004_078; 10FGYSUA_UP_001_D05_16OCT2003_041; 6ETGS6H_UP_002_G06_16MAY2003_018	PRH-26, PRH26, ATAPR3, APR3	APR3 (APS REDUCTASE 3)
AT4G23100	6.3.2.2	EX2PLC_UP_014_G07_17APR2003_026; 4ETGS72H_UP_006_F08_11JUN2003_027	GSH1, CAD2, PAD2, RML1	RML1 (PHYTOALEXIN DEFICIENT 2, ROOT MERISTEMLESS 1); glutamate-cysteine ligase
AT4G25000	3.2.1.1	BNDH5DCT_UP_008_G12_16DEC2003_084	ATAMY1, AMY1	AMY1 (ALPHA-AMYLASE-LIKE); alpha-amylase
AT4G25100	1.15.1.1	9RDBNGA_UP_034_G09_03DEC2003_067	FSD1	FSD1 (FE SUPEROXIDE DISMUTASE 1); iron superoxide dismutase
AT4G26720	3.1.3.16	8RDBRH_UP_010_C06_12SEP2003_044	EP124, PPX-1, EP129, PPX1	PPX1 (protein phosphatase x-1); protein serine/threonine phosphatase
AT4G29130	2.7.1.2; 2.7.1.4	FNYSD_RP_002_E08_24NOV2003_056; 38RDBRM_UP_017_B10_02APR2004_078	GIN2, HXK1, ATHXK1	ATHXK1 (GLUCOSE INSENSITIVE 2); ATP binding / hexokinase
AT4G30270	2.4.1.207	11FGYSDB_UP_001_D01_16OCT2003_009; BNDH5DCT_UP_006_E07_16DEC2003_055; BNDH5DCT_UP_013_F12_26JAN2004_086	MERI-5, BRU1, MERI5B	MERI5B (MERISTEM-5); hydrolase, acting on glycosyl bonds
AT4G32410	2.4.1.12	BNQA_UP_005_B10_17SEP2003_078	CESA1, RSW1	CESA1 (CELLULASE SYNTHASE 1); transferase, transferring glycosyl groups
AT4G33510	2.5.1.54	3ETMS_UP_001_G06_10JUN2003_018; 25RDBNM_UP_020_E12_16JAN2004_088	DHS2	DHS2 (3-DEOXY-D-ARABINO-HEPTULOSONATE 7-PHOSPHATE SYNTHASE); 3-deoxy-7-phosphoheptulonate synthase
AT4G35830	4.2.1.3	17ACDHMS_UP_009_E03_28JAN2004_023; BNDH5DCT_UP_012_D08_26JAN2004_058; 25RDBNM_UP_002_A08_14JAN2004_064		aconitate hydratase, cytoplasmic / citrate hydro-lyase / aconitase (ACO)
AT4G36220	1.14.13.-	9RDBNGA_UP_036_B10_03DEC2003_078; 5ETGS9H_UP_001_E02_15MAY2003_004	CYP84A1, FAH1	FAH1 (FERULATE-5-HYDROXYLASE 1); ferulate 5-hydroxylase
AT4G37870	4.1.1.49	BNDH4DCT_UP_017_E09_17DEC2004_071; 3ETMS_UP_003_E09_10JUN2003_036; 17ACDHMS_UP_001_F04_28JAN2004_022	PCK1, PEPCK	phosphoenolpyruvate carboxykinase (ATP), putative / PEP carboxykinase, putative / PEPCK, putative
AT4G38970	4.1.2.13	26RDBNT_UP_020_D01_22JAN2004_009; 11FGYSDB_UP_004_B08_16OCT2003_062		fructose-bisphosphate aldolase, putative
AT4G39350	2.4.1.12	BNSCSICT_UP_028_H10_15DEC2004_066	ATH-A, CESA2	CESA2 (CELLULASE SYNTHASE 2); cellulose synthase/ transferase, transferring glycosyl groups
AT4G39800	5.5.1.4	26RDBNT_UP_027_E02_23JAN2004_008	MI-1-P SYNTHASE	MI-1-P SYNTHASE (Myo-inositol-1-phosphate synthase); inositol-3-phosphate synthase
AT5G05080	6.3.2.19	26RDBNT_UP_010_E04_20JAN2004_024	UBC22	UBC22 (ubiquitin-conjugating enzyme 18)
AT5G05170	2.4.1.12	BNQA_UP_031_F08_24SEP2003_054; 25RDBNM_UP_019_G10_16JAN2004_068; BNDH5DCT_UP_029_B08_27JAN2004_062; BNQA_UP_023_A06_22SEP2003_048	CESA3, IXR1, ATCESA3, ATH-B, CEV1	CESA3 (CELLULASE SYNTHASE 3); cellulose synthase/ transferase, transferring glycosyl groups
AT5G05370	1.10.2.2	6ETGS6H_UP_002_D06_16MAY2003_021		ubiquinol-cytochrome C reductase complex ubiquinone-binding protein, putative / ubiquinol-cytochrome C reductase complex 8.2 kDa protein, putative
AT5G07440	1.4.1.2; 1.4.1.3	13JKBNM2_UP_012_D07_09DEC2003_057; BNQA_UP_021_D11_22SEP2003_089; 13JKBNM2_UP_010_B04_08DEC2003_030	GDH2	GDH2 (GLUTAMATE DEHYDROGENASE 2); oxidoreductase
AT5G07990	1.14.13.21	BNSCSICT_UP_024_D12_08DEC2004_090	CYP75B1, D501, TT7	TT7 (TRANSPARENT TESTA 7); flavonoid 3'-monooxygenase/ oxygen binding
AT5G08170	3.5.3.12	26RDBNT_UP_026_H11_22JAN2004_081	EMB1873	EMB1873 (EMBRYO DEFECTIVE 1873); agmatine deiminase
AT5G08640	1.14.11.23	BNQA_UP_015_H02_18SEP2003_002	FLS	FLS (FLAVONOL SYNTHASE)
AT5G08690	3.6.3.14	25RDBNM_UP_021_E12_16JAN2004_088; BNDH5DCT_UP_026_E03_28JAN2004_023; 17ACDHMS_UP_005_B09_28JAN2004_077		ATP synthase beta chain 2, mitochondrial
AT5G09760	3.1.1.11	17ACDHMS_UP_005_B10_28JAN2004_078		pectinesterase family protein
AT5G09870	2.4.1.12	BNDH5DCT_UP_003_C11_15DEC2003_091	CESA5	CESA5 (CELLULASE SYNTHASE 5); transferase, transferring glycosyl groups
AT5G10160	4.2.1.-	25RDBNM_UP_028_G08_19JAN2004_052		beta-hydroxyacyl-ACP dehydratase, putative
AT5G10240	6.3.5.4	9RDBNGA_UP_042_C11_05DEC2003_091; 51ETGS4H_RP_003_E02_02SEP2004_008	ASN3	ASN3 (ASPARAGINE SYNTHETASE 3); asparagine synthase (glutamine-hydrolyzing)
AT5G10480	4.2.1.-	26RDBNT_UP_021_F01_22JAN2004_005	PEP, PAS2	PAS2 (PASTICCINO 2)
AT5G13420	2.2.1.2	19ACACYS_UP_001_B05_28JAN2004_045; 38RDBRM_UP_028_F05_12JUL2004_037; 4ETGS72H_UP_004_E11_16MAY2003_044		transaldolase, putative
AT5G13630	6.6.1.1	8RDBRH_UP_002_F07_25JUL2003_053	CCH, CHLH, CCH1, GUN5	GUN5 (GENOMES UNCOUPLED 5)
AT5G13710	2.1.1.143; 2.1.1.41	25RDBNM_UP_014_G04_16JAN2004_020	CPH, SMT1	SMT1 (STEROL METHYLTRANSFERASE 1)
AT5G13930	2.3.1.74	26RDBNT_UP_016_D06_21JAN2004_042; 9RDBNGA_UP_016_E07_30SEP2003_055	TT4, ATCHS, CHS	CHS (CHALCONE SYNTHASE); naringenin-chalcone synthase
AT5G14780	1.2.1.2	9RDBNGA_UP_038_H12_03DEC2003_082	FDH	FDH (FORMATE DEHYDROGENASE); NAD binding / cofactor binding / oxidoreductase, acting on the CH-OH group of donors, NAD or NADP as acceptor
AT5G15490	1.1.1.22	24RDBNH_UP_024_E05_12JAN2004_039		UDP-glucose 6-dehydrogenase, putative
AT5G15950	4.1.1.50	8RDBRH_UP_022_H02_17SEP2003_002		adenosylmethionine decarboxylase
AT5G19550	2.6.1.1	5ETGS9H_UP_005_E08_12JUN2003_028; 5ETGS9H_UP_006_D04_12JUN2003_013	AAT2, ASP2	ASP2 (ASPARTATE AMINOTRANSFERASE 2)
AT5G20830	2.4.1.13	10FGYSUA_UP_004_G06_17OCT2003_036; 39RDBRT_UP_013_C04_05APR2004_028	SUS1, ASUS1, ATSUS1	SUS1 (SUCROSE SYNTHASE 1); UDP-glycosyltransferase/ sucrose synthase
AT5G24420	3.1.1.31	BNDH5DCT_UP_001_H08_15DEC2003_050		glucosamine/galactosamine-6-phosphate isomerase-related
AT5G37600	6.3.1.2	6ETGS6H_UP_005_A09_12JUN2003_040	ATGSR1	ATGSR1 (Arabidopsis thaliana glutamine synthase clone R1); glutamate-ammonia ligase
AT5G38430	4.1.1.-; 4.1.1.39	10FGYSUA_UP_005_H09_16OCT2003_065		ribulose bisphosphate carboxylase small chain 1B / RuBisCO small subunit 1B (RBCS-1B) (ATS1B)
AT5G40390	2.4.1.-; 2.4.1.82	BNZDA_T7_018_H10_30MAY2003_033	SIP1	SIP1 (SEED IMBIBITION 1-LIKE); galactinol-sucrose galactosyltransferase/ hydrolase, hydrolyzing O-glycosyl compounds
AT5G40650	1.3.5.1	11FGYSDB_UP_002_H01_16OCT2003_001	SDH2-2	SDH2-2 (succinate dehydrogenase 2-2)
AT5G41670	1.1.1.44	9RDBNGA_UP_035_F01_03DEC2003_005		6-phosphogluconate dehydrogenase family protein
AT5G42990	6.3.2.19	8RDBRH_UP_005_E06_11SEP2003_040	UBC18	UBC18 (ubiquitin-conjugating enzyme 16); ubiquitin-protein ligase
AT5G43330	1.1.1.37	10FGYSUA_UP_004_E12_17OCT2003_088		malate dehydrogenase, cytosolic, putative
AT5G45680	5.2.1.8	4ETGS72H_UP_002_C11_16MAY2003_046		FK506-binding protein 1 (FKBP13)
AT5G47500	3.1.1.11	25RDBNM_UP_006_C05_15JAN2004_043		pectinesterase family protein
AT5G47810	2.7.1.11	24RDBNH_UP_030_B04_12JAN2004_030; 17ACDHMS_UP_005_B03_28JAN2004_029		phosphofructokinase family protein
AT5G48140	3.2.1.15	BNQA_UP_040_G08_01OCT2003_052; 12JKBNM1_UP_001_G08_19NOV2003_052		polygalacturonase, putative / pectinase, putative
AT5G48230	2.3.1.9	38RDBRM_UP_031_G08_12JUL2004_052	EMB1276, ACAT2	ACAT2/EMB1276 (ACETOACETYL-COA THIOLASE 2, EMBRYO DEFECTIVE 1276); acetyl-CoA C-acetyltransferase
AT5G49460	2.3.3.8	8RDBRH_UP_017_A03_16SEP2003_031; 38RDBRM_UP_017_F12_02APR2004_086	ACLB-2	ACLB-2 (ATP-citrate lyase B-2)
AT5G49720	3.2.1.4	BNQA_RP_004_H11_28AUG2003_081	DEC, KOR, RSW2, OR16PEP, IRX2, KOR1	KOR1 (KORRIGAN); hydrolase, hydrolyzing O-glycosyl compounds
AT5G49810	2.1.1.12	BNDH4DCT_UP_018_H09_20DEC2004_065	MMT	MMT (methionine S-methyltransferase); S-adenosylmethionine-dependent methyltransferase
AT5G50260	3.4.22.-	BNDH5DCT_UP_021_F11_26JAN2004_085		cysteine proteinase, putative
AT5G50750	2.4.1.186	19ACACYS_UP_003_C09_29JAN2004_075	RGP4	RGP4 (RGP4); alpha-1,4-glucan-protein synthase (UDP-forming)
AT5G54960	2.2.1.6; 4.1.1.1	9RDBNGA_UP_015_G08_29SEP2003_052; BNDH4DCT_UP_032_B05_18DEC2004_045; 38RDBRM_UP_031_A02_12JUL2004_016	PDC2	PDC2 (PYRUVATE DECARBOXYLASE-2); pyruvate decarboxylase
AT5G57655	5.3.1.5	BNDH5DCT_UP_027_D03_27JAN2004_025; 17ACDHMS_UP_007_D09_28JAN2004_073; 17ACDHMS_UP_007_H11_28JAN2004_081; BNSCSICT_UP_014_G06_23NOV2004_036		xylose isomerase family protein
AT5G58330	1.1.1.37; 1.1.1.82	BNDH5DCT_UP_023_B02_27JAN2004_014		malate dehydrogenase (NADP), chloroplast, putative
AT5G58710	5.2.1.8	26RDBNT_UP_011_B11_20JAN2004_093	ROC7	ROC7 (rotamase CyP 7); peptidyl-prolyl cis-trans isomerase
AT5G59290	4.1.1.35	24RDBNH_UP_009_G04_19DEC2003_020; BNQA_UP_022_G04_22SEP2003_020	ATUXS3, UXS3	UXS3 (UDP-GLUCURONIC ACID DECARBOXYLASE)
AT5G60600	1.17.4.3	17ACDHMS_UP_006_D10_28JAN2004_074; 11FGYSDB_UP_004_C07_16OCT2003_059; 10FGYSUA_UP_005_B12_16OCT2003_094	ISPG, CSB3, CLB4, GcpE	GcpE (CHLOROPLAST BIOGENESIS 4); 4-hydroxy-3-methylbut-2-en-1-yl diphosphate synthase
AT5G62670	3.6.3.6	BNDH5DCT_UP_013_C11_26JAN2004_091	AHA11	AHA11 (ARABIDOPSIS H(+)-ATPASE 11); ATPase
AT5G66190	1.18.1.2	20ACACDS_UP_004_B01_08MAR2004_013; 9RDBNGA_UP_023_E07_30SEP2003_055; 25RDBNM_UP_018_F11_16JAN2004_085	ATLFNR1	ATLFNR1 (LEAF FNR 1)
ATCG00420	1.6.5.3	11FGYSDB_UP_003_B06_16OCT2003_046	NDHJ	Encodes NADH dehydrogenase subunit J. Its transcription is increased upon sulfur depletion.
ATMG00220	1.10.2.2	BNQA_UP_040_A05_01OCT2003_047	COB	Mitochondrial apocytochrome b (cob) gene encodes a subunit of the ubiquinol-cytochrome c oxidoreductase and is part of a 5 kb transcript. The transcript also contains a pseudogene for ribosomal protein S14 called RPS15 and a tRNA(Ser) gene. Both the Cob and RPS15 genes are edited in the transcript.
