# Supplementary material for: Probing the endosperm gene expression landscape in Brassica napus
Source: BMC Genomics. 2009 Jun 2;10:256. doi: 10.1186/1471-2164-10-256 (PMC2702316; doi:10.1186/1471-2164-10-256)
Supplement: Additional file 10 — A table of transcription factors identified in the endosperm cDNA library. Unisequences encoding transcription factors in the endosperm identified from cDNA library. [file 1471-2164-10-256-S10.xlsx]

## Sheet: Additional file 10
Additional file 10: Transcription factors identified in endosperm cDNA library
Loci	TF family	unisequences	ESTs	Description	Other Name(Type)	Keywords	Is full length cDNA
AT1G49480	ABI3-VP1	1	1	RTV1 (RELATED TO VERNALIZATION1 1); DNA binding / transcription factor; similar to VRN1 (REDUCED VERNALIZATION RESPONSE 1) [Arabidopsis thaliana] (TAIR:AT3G18990.1); similar to reduced vernalization response 1 [Brassica rapa] (GB:AAR92199.1); contains InterPro domain Transcriptional factor B3; (InterPro:IPR003340)	F13F21.8; F13F21_8; RTV1; related to vernalization1 1	cellular component unknown, DNA binding, transcription factor activity, regulation of transcription, DNA-dependent	TRUE
AT2G30470	ABI3-VP1	1	1	HSI2 is a member of a novel family of B3 domain proteins with a sequence similar to the ERF-associated amphiphilic repression (EAR) motif. It functions as an active repressor of the Spo minimal promoter (derived from a gene for sweet potato sporamin A1) through the EAR motif. It contains a plant-specific B3 DNA-binding domain. The Arabidopsis genome contains 42 genes with B3 domains which could b…	T6B20.17; T6B20_17; HSI2; High-level expression of Sugar-Inducible gene 2	mitochondrion, nucleus, transcription factor activity, transcription repressor activity, response to sucrose stimulus, response to abscisic acid stimulus, positive regulation of seed germination, root, flower, leaf, stem, seed maturation	TRUE
AT3G11580	ABI3-VP1	1	1	DNA-binding protein, putative; similar to unknown protein [Arabidopsis thaliana] (TAIR:AT5G06250.2); similar to unnamed protein product [Vitis vinifera] (GB:CAO15860.1); contains InterPro domain Transcriptional factor B3; (InterPro:IPR003340)		transcription factor activity, regulation of transcription, DNA-dependent	TRUE
AT3G18960	ABI3-VP1	2	4	transcriptional factor B3 family protein; similar to transcriptional factor B3 family protein [Arabidopsis thaliana] (TAIR:AT4G01580.1); similar to hypothetical protein [Vitis vinifera] (GB:CAN82368.1); contains InterPro domain Transcriptional factor B3; (InterPro:IPR003340)	K13E13.7	cellular component unknown, DNA binding, transcription factor activity, regulation of transcription, DNA-dependent	TRUE
AT3G26790	ABI3-VP1	2	2	Transcriptional factor with high similarity to the B3 region of the VP1/ABI3-like proteins. Full length FUS3 protein binds to the highly conserved RY motif [DNA motif CATGCA(TG)], present in many seed-specific promoters, and the B3 domains of this transcription factor is necessary for the specific interaction with the RY element. Transcriptional activity of FUS3 requires the B3 DNA-binding domain…	MDJ14.4	DNA binding, transcription factor activity	TRUE
AT4G21550	ABI3-VP1	1	1	transcriptional factor B3 family protein; similar to HSI2 (HIGH-LEVEL EXPRESSION OF SUGAR-INDUCIBLE GENE 2), transcription factor/ transcription repressor [Arabidopsis thaliana] (TAIR:AT2G30470.1); similar to unnamed protein product [Vitis vinifera] (GB:CAO16593.1); contains InterPro domain Transcriptional factor B3; (InterPro:IPR003340)	F18E5_170; F18E5.170	transcription factor activity, regulation of transcription, DNA-dependent, endomembrane system	FALSE
AT5G60130	ABI3-VP1	1	1	transcriptional factor B3 family protein; similar to transcriptional factor B3 family protein [Arabidopsis thaliana] (TAIR:AT5G60140.1); similar to hypothetical protein OsI_034231 [Oryza sativa (indica cultivar-group)] (GB:EAY80272.1); similar to Os11g0197600 [Oryza sativa (japonica cultivar-group)] (GB:NP_001067431.1); similar to B3 DNA binding domain, putative [Oryza sativa (japonica cultivar-g…	MGO3.11; MGO3_11	cellular component unknown, DNA binding, transcription factor activity, regulation of transcription, DNA-dependent	TRUE
	7	9	11
AT1G53910	AP2-EREBP	1	2	encodes a member of the ERF (ethylene response factor) subfamily B-2 of ERF/AP2 transcription factor family (RAP2.12). The protein contains one AP2 domain. There are 5 members in this subfamily including RAP2.2 AND RAP2.12.			TRUE
AT1G77200	AP2-EREBP	1	1	encodes a member of the DREB subfamily A-4 of ERF/AP2 transcription factor family. The protein contains one AP2 domain. There are 17 members in this subfamily including TINY.	T14N5.6; T14N5_6	nucleus, DNA binding, transcription factor activity, regulation of transcription, DNA-dependent	TRUE
AT3G14230	AP2-EREBP	2	2	encodes a member of the ERF (ethylene response factor) subfamily B-2 of ERF/AP2 transcription factor family (RAP2.2). The protein contains one AP2 domain. There are 5 members in this subfamily including RAP2.2 AND RAP2.12.		nucleus, DNA binding, transcription factor activity, regulation of transcription, DNA-dependent	TRUE
AT3G16770	AP2-EREBP	3	15	Encodes a member of the ERF (ethylene response factor) subfamily B-2 of the plant specific ERF/AP2 transcription factor family (RAP2.3). The protein contains one AP2 domain. There are 5 members in this subfamily including RAP2.2 AND RAP2.12.It is localized to the nucleus and acts as a transcriptional activator through the GCC-box. It has been identified as a suppressor of Bax-induced cell death b…	RAP2.3; RAP2.3; MGL6.1; RELATED TO AP2 3; ATEBP; ERF72	nucleus, DNA binding, protein binding, transcription factor activity, transcription activator activity, cell death, response to stress, ethylene mediated signaling pathway, response to cytokinin stimulus, response to ethylene stimulus, response to other organism	TRUE
AT3G54320	AP2-EREBP	4	8	WRINKLED1 encodes transcription factor of the AP2/ERWEBP class. Protein has two plant-specific (AP2/EREB) DNA-binding domains and is involved in the control of storage compound biosynthesis in Arabidopsis. Mutants have wrinkled seed phenotype, due to a defect in the incorporation of sucrose and glucose into triacylglycerols. Transgenic sGsL plants (21-day-old) grown on 6% sucrose for 24 hours had…		nucleus, DNA binding, transcription factor activity, regulation of transcription, DNA-dependent	TRUE
AT5G10510	AP2-EREBP	1	2	AIL6 (AINTEGUMENTA-LIKE 6); Identical to AP2-like ethylene-responsive transcription factor AINTEGUMENTA-LIKE 6 (AIL6) [Arabidopsis Thaliana] (GB:Q52QU2;GB:Q6PQQ5;GB:Q9LXA3); similar to AIL7 (AINTEGUMENTA-LIKE 7), DNA binding / transcription factor [Arabidopsis thaliana] (TAIR:AT5G65510.1); similar to 117M18_31 [Brassica rapa] (GB:AAZ66950.1); contains InterPro domain DNA-binding, integrase-type; …			TRUE
AT5G51190	AP2-EREBP	1	1	encodes a member of the ERF (ethylene response factor) subfamily B-3 of ERF/AP2 transcription factor family. The protein contains one AP2 domain. There are 18 members in this subfamily including ATERF-1, ATERF-2, AND ATERF-5.	MWD22_13; MWD22.13	nucleus, DNA binding, transcription factor activity, regulation of transcription, DNA-dependent	TRUE
AT1G22190	AP2-EREBP	1	1	AP2 domain-containing transcription factor, putative; Identical to Ethylene-responsive transcription factor ERF058 (ERF058) [Arabidopsis Thaliana] (GB:Q9LM15); similar to RAP2.4 (related to AP2 4), DNA binding / transcription factor [Arabidopsis thaliana] (TAIR:AT1G78080.1); similar to dehydration-responsive element binding protein 3 [Lycopersicon esculentum] (GB:AAO13360.1); contains InterPro do…	F16L1_8; F16L1.8	nucleus, DNA binding, transcription factor activity, regulation of transcription, DNA-dependent	TRUE
AT3G11020	AP2-EREBP	1	1	encodes a member of the DREB subfamily A-2 of ERF/AP2 transcription factor family (DREB2B). The protein contains one AP2 domain. There are eight members in this subfamily including DREB2A.	DREB2	root, leaf, heat acclimation	TRUE
	9	15	33
AT1G30330	ARF	1	1	Encodes a member of the auxin response factor family. Mediates auxin response via expression of auxin regulated genes. Acts redundantly with ARF8 to control stamen elongation and flower maturation. Expression of ARF6 is controlled by miR167.		nucleus, regulation of transcription, DNA-dependent	TRUE
AT1G59750	ARF	1	1	Encodes a member of the auxin response factor family. ARFs bind to the cis element 5'-TGTCTC-3' ARFs mediate changes in gene expression in response to auxin. ARF's form heterodimers with IAA/AUX genes. ARF1 enhances mutant phenotypes of ARF2 and may act with ARF2 to control aspects of maturation and senescence.ARF1:LUC and 3xHA:ARF1 proteins have a half-life of ~3-4 hours and their degradation is…		transcription factor activity, regulation of transcription, DNA-dependent	TRUE
AT2G46530	ARF	1	1	ARF11 (AUXIN RESPONSE FACTOR 11); transcription factor; Identical to Auxin response factor 11 (ARF11) [Arabidopsis Thaliana] (GB:Q9ZPY6;GB:Q0WMA6); similar to ARF18 (AUXIN RESPONSE FACTOR 18), transcription factor [Arabidopsis thaliana] (TAIR:AT3G61830.1); similar to unnamed protein product [Vitis vinifera] (GB:CAO14392.1); similar to unnamed protein product [Vitis vinifera] (GB:CAO69513.1); cont…		nucleus, transcription factor activity, regulation of transcription, DNA-dependent, endomembrane system, response to hormone stimulus, regulation of transcription	TRUE
AT1G77850	ARF	1	1	Posttranscriptionally regulated by miR160 and is essential for proper development.Regulates early auxin response genes.	F28K19_6; F28K19.6; ARF17; AUXIN RESPONSE FACTOR 17	nucleus, transcription factor activity, anatomical structure morphogenesis, auxin mediated signaling pathway, regulation of transcription, adventitious root development	TRUE
	4	4	4
AT2G22670	AUX-IAA	1	1	IAA8 (IAA8) gene is auxin inducible.			TRUE
AT4G29080	AUX-IAA	1	1	phytochrome-associated protein 2 (PAP2)	F19B15.110; F19B15_110	intracellular, transcription factor activity, regulation of translation, response to auxin stimulus	TRUE
AT5G65670	AUX-IAA	1	4	auxin (indole-3-acetic acid) induced gene		transcription factor activity	TRUE
	3	3	6
AT1G32640	bHLH	1	1	Encodes a MYC-related transcriptional activator with a typical DNA binding domain of a basic helix-loop-helix leucine zipper motif. Binds to an extended G-Box promoter motif. Its transcription is induced by dehydration stress and ABA treatment. Negative regulator of blue light–mediated photomorphogenic growth and blue and far-red-light–regulated gene expression. Positive regulator of lateral root…	RD22BP1; RD22BP1; JIN1; JAI1; JASMONATE INSENSITIVE 1; ZBF1; MYC2	DNA binding, transcription activator activity, response to desiccation, response to wounding, tryptophan metabolic process, jasmonic acid mediated signaling pathway, response to abscisic acid stimulus, indole glucosinolate biosynthetic process, positive regulation of transcription, positive regulation of flavonoid biosynthetic process, root development, regulation of transcription factor activity…	TRUE
AT3G26744	bHLH	7	16	Encodes a MYC-like bHLH transcriptional activator that binds specifically to the MYC recognition sequences in the CBF3 promoter. Mutants are defective in cold-regulated gene expression. Cold stress triggers protein degradation of nuclear GFPICE1 protein, and the RING finger protein HOS1 is required. Sumoylation of ICE1 controls CBF3/DREB1A expression and freezing tolerance.		DNA binding	TRUE
AT3G61950	bHLH	1	1	basic helix-loop-helix (bHLH) family protein; similar to basic helix-loop-helix (bHLH) family protein [Arabidopsis thaliana] (TAIR:AT2G46810.1); similar to hypothetical protein [Vitis vinifera] (GB:CAN75452.1); contains InterPro domain Basic helix-loop-helix dimerisation region bHLH; (InterPro:IPR001092); contains InterPro domain Helix-loop-helix DNA-binding; (InterPro:IPR011598)		nucleus, DNA binding, transcription factor activity	TRUE
AT4G16430	bHLH	1	1	basic helix-loop-helix (bHLH) family protein; similar to basic helix-loop-helix (bHLH) family protein [Arabidopsis thaliana] (TAIR:AT2G46510.1); similar to unnamed protein product [Vitis vinifera] (GB:CAO22671.1); contains InterPro domain Basic helix-loop-helix dimerisation region bHLH; (InterPro:IPR001092); contains InterPro domain Helix-loop-helix DNA-binding; (InterPro:IPR011598)	DL4240W; FCAALL.202	nucleus, DNA binding, transcription factor activity, regulation of transcription	TRUE
AT5G08130	bHLH	1	1	Arabidopsis thaliana basic helix-loop-helix (bHLH) family protein involved in brassinosteroid signaling. It synergistically interacts with BES1 to bind to E box sequences (CANNTG).		nucleus	TRUE
AT5G46760	bHLH	3	4	basic helix-loop-helix (bHLH) family protein; similar to basic helix-loop-helix (bHLH) family protein [Arabidopsis thaliana] (TAIR:AT4G17880.1); similar to basic helix-loop-helix (bHLH) family transcription factor [Brassica oleracea] (GB:ABD65632.1); contains InterPro domain Basic helix-loop-helix dimerisation region bHLH; (InterPro:IPR001092); contains InterPro domain Helix-loop-helix DNA-bindin…	MZA15.18; MZA15_18	nucleus, DNA binding, transcription factor activity, regulation of transcription	TRUE
AT5G54680	bHLH	1	1	ILR3 (IAA-LEUCINE RESISTANT3); DNA binding / transcription factor; similar to basic helix-loop-helix (bHLH) family protein [Arabidopsis thaliana] (TAIR:AT1G51070.1); similar to unnamed protein product [Vitis vinifera] (GB:CAO39052.1); contains InterPro domain Basic helix-loop-helix dimerisation region bHLH; (InterPro:IPR001092); contains InterPro domain Helix-loop-helix DNA-binding; (InterPro:IPR…	K5F14_2; K5F14.2; ILR3; iaa-leucine resistant3	nucleus, DNA binding, transcription factor activity, regulation of transcription	TRUE
AT5G67110	bHLH	1	1	encodes a myc/bHLH transcription factor-like protein. Gene product is involved in fruit dehiscence. Mutant siliques fail to dehisce.			TRUE
AT1G10120	bHLH	1	1	DNA binding / transcription factor; similar to basic helix-loop-helix (bHLH) family protein [Arabidopsis thaliana] (TAIR:AT1G68920.2); similar to basic helix-loop-helix (bHLH) family protein [Arabidopsis thaliana] (TAIR:AT1G68920.1); similar to basic helix-loop-helix protein [Sesamum indicum] (GB:ABN51065.1); contains InterPro domain Basic helix-loop-helix dimerisation region bHLH; (InterPro:IPR0…	T27I1_15; T27I1.15	nucleus, DNA binding, transcription factor activity, regulation of transcription	TRUE
AT3G23210	bHLH	1	1	basic helix-loop-helix (bHLH) family protein; similar to basic helix-loop-helix (bHLH) family protein [Arabidopsis thaliana] (TAIR:AT4G14410.1); similar to unknown [Picea sitchensis] (GB:ABK23190.1); contains InterPro domain Basic helix-loop-helix dimerisation region bHLH; (InterPro:IPR001092); contains InterPro domain Helix-loop-helix DNA-binding; (InterPro:IPR011598)	K14B15.12	nucleus, DNA binding, transcription factor activity, regulation of transcription	TRUE
AT3G23690	bHLH	1	1	basic helix-loop-helix (bHLH) family protein; similar to basic helix-loop-helix (bHLH) family protein [Arabidopsis thaliana] (TAIR:AT5G48560.1); similar to hypothetical protein [Vitis vinifera] (GB:CAN73299.1); contains InterPro domain Basic helix-loop-helix dimerisation region bHLH; (InterPro:IPR001092); contains InterPro domain Helix-loop-helix DNA-binding; (InterPro:IPR011598)	MYM9.3	nucleus, DNA binding, transcription factor activity, regulation of transcription	TRUE
AT5G50915	bHLH	1	1	basic helix-loop-helix (bHLH) family protein; similar to basic helix-loop-helix (bHLH) family protein [Arabidopsis thaliana] (TAIR:AT5G48560.1); similar to bHLH transcription factor Upa20 [Capsicum annuum] (GB:ABW22630.1); contains InterPro domain Basic helix-loop-helix dimerisation region bHLH; (InterPro:IPR001092); contains InterPro domain Helix-loop-helix DNA-binding; (InterPro:IPR011598)		nucleus, DNA binding, transcription factor activity, regulation of transcription	TRUE
	12	20	30
AT5G42520	BBR-BPC	1	1	ATBPC6/BBR/BPC6/BPC6 (BASIC PENTACYSTEINE 6); similar to ATBPC4/BBR/BPC4/BPC4 (BASIC PENTACYSTEINE 4), DNA binding / transcription factor [Arabidopsis thaliana] (TAIR:AT2G21240.1); similar to ATBPC4/BBR/BPC4/BPC4 (BASIC PENTACYSTEINE 4) [Arabidopsis thaliana] (TAIR:AT2G21240.2); similar to GAGA-binding transcriptional activator [Olimarabidopsis pumila] (GB:ABC25623.1); contains InterPro domain GA…			TRUE
	1	1	1
AT1G06070	bZIP	1	1	bZIP transcription factor, putative (bZIP69); similar to bZIP transcription factor (POSF21) [Arabidopsis thaliana] (TAIR:AT2G31370.5); similar to bZIP transcription factor (POSF21) [Arabidopsis thaliana] (TAIR:AT2G31370.4); similar to bZIP transcription factor (POSF21) [Arabidopsis thaliana] (TAIR:AT2G31370.1); similar to unnamed protein product [Vitis vinifera] (GB:CAO16940.1); contains InterPro…	T21E18_12; T21E18.12	chloroplast, nucleus, DNA binding, transcription factor activity, regulation of transcription, DNA-dependent	TRUE
AT1G32150	bZIP	1	1	bZIP transcription factor family protein; similar to bZIP transcription factor family protein [Arabidopsis thaliana] (TAIR:AT2G35530.1); similar to hypothetical protein [Vitis vinifera] (GB:CAN81625.1); contains InterPro domain G-box binding, MFMR; (InterPro:IPR012900); contains InterPro domain bZIP transcription factor, bZIP-1; (InterPro:IPR011616); contains InterPro domain Basic-leucine zipper …	F3C3_7; F3C3.7	chloroplast, nucleus, transcription factor activity, regulation of transcription, DNA-dependent, transcription, DNA-dependent, regulation of transcription	TRUE
AT1G42990	bZIP	1	1	AtbZIP60 consists of a bZIP DNA binding domain followed by a putative transmembrane domain. GFP fusions containing the first 260 amino acids (AtbZIP60deltaC) are nuclear-localized. AtbZIP60 is upregulated by the addition of tunicamycin (ER stress response inductor), DTT (inhibitor of disulfide bond formation) and azetin-2-carboxylate (proline analog perturbing protein structure). It is hypothesiz…	F13A11.5; F13A11_5; ATBZIP60; basic region/leucine zipper motif 60	nucleus, DNA binding, transcription factor activity, regulation of transcription, DNA-dependent, unfolded protein response	TRUE
AT1G43700	bZIP	1	1	Encodes a VirE2-interacting protein. VIP1 mediates nuclear translocation of VirE2 via its amino half, and interacts with histone H2A via it carboxyl half.	VIRE2-INTERACTING PROTEIN; VIRE2-INTERACTING PROTEIN 1	nucleus, protein binding, DNA mediated transformation, nuclear import	TRUE
AT1G75390	bZIP	2	2	ATBZIP44 (ARABIDOPSIS THALIANA BASIC LEUCINE-ZIPPER 44); similar to GBF6 (ARABIDOPSIS THALIANA BASIC LEUCINE-ZIPPER 11), DNA binding / protein heterodimerization/ transcription factor [Arabidopsis thaliana] (TAIR:AT4G34590.1); similar to bZIP transcription factor BZI-2 [Nicotiana tabacum] (GB:AAK92213.1); contains InterPro domain Basic-leucine zipper (bZIP) transcription factor; (InterPro:IPR0048…		chloroplast, nucleus	TRUE
AT2G31370	bZIP	1	1	bZIP transcription factor (POSF21); Identical to Probable transcription factor PosF21 (POSF21) [Arabidopsis Thaliana] (GB:Q04088); similar to bZIP transcription factor, putative (bZIP69) [Arabidopsis thaliana] (TAIR:AT1G06070.1); similar to unnamed protein product [Vitis vinifera] (GB:CAO16940.1); contains InterPro domain Basic-leucine zipper (bZIP) transcription factor; (InterPro:IPR004827); con…		nucleus, DNA binding, transcription factor activity, regulation of transcription, DNA-dependent	TRUE
AT2G35530	bZIP	1	1	bZIP transcription factor family protein; similar to bZIP transcription factor family protein [Arabidopsis thaliana] (TAIR:AT1G32150.1); similar to hypothetical protein [Vitis vinifera] (GB:CAN81625.1); contains InterPro domain G-box binding, MFMR; (InterPro:IPR012900); contains InterPro domain bZIP transcription factor, bZIP-1; (InterPro:IPR011616); contains InterPro domain Basic-leucine zipper …	T32F12.9; T32F12_9	chloroplast, nucleus, transcription factor activity, regulation of transcription, DNA-dependent, transcription, DNA-dependent, regulation of transcription	TRUE
AT3G54620	bZIP	2	5	bZIP transcription factor-like protein mRNA		chloroplast, nucleus, regulation of transcription, DNA-dependent, regulation of transcription	TRUE
AT3G56850	bZIP	1	1	Encodes an ABA-responsive element binding protein with a bZIP domain. Located in the nucleus and expressed in the embryo during seed maturation.	ABA-RESPONSIVE ELEMENT BINDING PROTEIN 3; DPBF3	nucleus, DNA binding, embryo	TRUE
AT3G62420	bZIP	2	2	Encodes a group-S bZIP transcription factor. Forms heterodimers with group-C bZIP transcription factors. The heterodimers bind to the ACTCAT cis-element of proline dehydrogenase gene.	T12C14.120; ATBZIP53; BASIC REGION/LEUCINE ZIPPER MOTIF 53	nucleus, DNA binding, transcription factor activity, regulation of transcription, DNA-dependent, protein heterodimerization activity, sequence-specific DNA binding	TRUE
AT4G34000	bZIP	1	1	Encodes an ABA-responsive element-binding protein with similarity to transcription factors that is expressed in response to stress and abscisic acid.	DPBF5; ABF3	nucleus, DNA binding, protein binding, transcription factor activity, transcription activator activity, response to stress, regulation of transcription, DNA-dependent, response to abscisic acid stimulus, abscisic acid mediated signaling	TRUE
AT5G06839	bZIP	1	1	bZIP family transcription factor; similar to bZIP family transcription factor [Arabidopsis thaliana] (TAIR:AT1G08320.3); similar to bZIP family transcription factor [Arabidopsis thaliana] (TAIR:AT1G08320.1); similar to unnamed protein product [Vitis vinifera] (GB:CAO23367.1); contains InterPro domain bZIP transcription factor, bZIP-1; (InterPro:IPR011616); contains InterPro domain Basic-leucine z…		nucleus, regulation of transcription, DNA-dependent	TRUE
AT5G11260	bZIP	1	1	Basic leucine zipper (bZIP) transcription factor. Nuclear localization. Involved in light-regulated transcriptional activation of G-box-containing promoters. Negatively regulated by Cop1. Although cytokinins do not appear to affect the gene's promoter activity, they appear to stabilize the protein. HY5 plays a role in anthocyanin accumulation in far-red light and blue light, but not in red light …	F2I11_150; F2I11.150	nucleus, DNA binding, double-stranded DNA binding, transcription factor activity, photomorphogenesis, regulation of transcription, DNA-dependent, response to abscisic acid stimulus, response to red light, response to far red light	TRUE
AT1G49720	bZIP	1	1	Identified as a protein that binds to abscisic acid response elements. May mediate transcriptional regulation of ABA responses.	ABSCISIC ACID RESPONSIVE ELEMENT-BINDING FACTOR 1	DNA binding, protein binding	TRUE
AT2G21230	bZIP	1	1	bZIP family transcription factor; similar to bZIP protein [Arabidopsis thaliana] (TAIR:AT4G38900.2); similar to bZIP protein [Arabidopsis thaliana] (TAIR:AT4G38900.3); similar to bZIP transcription factor bZIP28 [Glycine max] (GB:ABI34675.1); contains InterPro domain bZIP transcription factor, bZIP-1; (InterPro:IPR011616); contains InterPro domain Basic-leucine zipper (bZIP) transcription factor;…		chloroplast, nucleus	TRUE
AT2G46270	bZIP	1	1	encodes a bZIP G-box binding protein whose expression is induced by ABA. It has been shown to bind to Adh that contains the G-box and is induced by cold and water deprivation. GBF3 has been shown to be expressed mostly in the root and dark-grown leaves. GBF3 can act as homodimers and as heterodimers with GFB1, GBF2 and GBF4. In addition, GBF3¡¯s DNA binding activity is enhanced by GIP1, GPRI1 and…		transcription factor activity	TRUE
	16	19	22
AT1G14580	zinc finger	4	6	zinc finger (C2H2 type) family protein; similar to ATIDD4 (ARABIDOPSIS THALIANA INDETERMINATE(ID)-DOMAIN 4), transcription factor [Arabidopsis thaliana] (TAIR:AT2G02080.1); similar to INDETERMINATE-related protein 7 [Zea mays] (GB:NP_001105282.1); contains InterPro domain Zinc finger, C2H2-like; (InterPro:IPR015880); contains InterPro domain Zinc finger, C2H2-type; (InterPro:IPR007087)	T5E21.8; T5E21_8	intracellular, nucleic acid binding, transcription factor activity, zinc ion binding	TRUE
AT1G26610	zinc finger	1	1	zinc finger (C2H2 type) family protein; similar to zinc finger (C2H2 type) family protein [Arabidopsis thaliana] (TAIR:AT1G26590.1); similar to unnamed protein product [Vitis vinifera] (GB:CAO41887.1); contains InterPro domain Zinc finger, C2H2-like; (InterPro:IPR015880); contains InterPro domain Zinc finger, C2H2-type; (InterPro:IPR007087)	T1K7.2; T1K7_2	intracellular, nucleic acid binding, transcription factor activity, zinc ion binding, regulation of transcription	TRUE
AT1G30970	zinc finger	1	2	Encodes SUF4 (SUPPRESSOR of FRI 4), a putative zinc-finger-containing transcription factor that is required for delayed flowering in winter-annual Arabidopsis. suf4 mutations strongly suppress the late-flowering phenotype of FRI (FRIGIDA) mutants. suf4 mutants also show reduced H3K4 trimethylation at FLC (FLOWERING LOCUS C), a floral inhibitor. SUF4 may act to specifically recruit a putative hist…			TRUE
AT1G75710	zinc finger	1	1	zinc finger (C2H2 type) family protein; similar to zinc finger (C2H2 type) family protein [Arabidopsis thaliana] (TAIR:AT4G27240.1); similar to unnamed protein product [Vitis vinifera] (GB:CAO60998.1); contains InterPro domain Zinc finger, C2H2-like; (InterPro:IPR015880); contains InterPro domain Zinc finger, C2H2-type; (InterPro:IPR007087)	F10A5.10; F10A5_10	intracellular, nucleic acid binding, transcription factor activity, zinc ion binding	TRUE
AT2G24790	zinc finger	1	1	Positive regulator of photomorphogenesis that acts downstream of COP1 but can promote lateral root development independently of COP1 and also function as a daylength-sensitive regulator of shoot branching.		zinc ion binding	TRUE
AT2G41900	zinc finger	1	2	zinc finger (CCCH-type) family protein; similar to zinc finger (CCCH-type) family protein [Arabidopsis thaliana] (TAIR:AT5G12850.1); similar to Zinc finger, CCCH-type [Medicago truncatula] (GB:ABN08215.1); similar to unnamed protein product [Vitis vinifera] (GB:CAO40846.1); similar to unnamed protein product [Vitis vinifera] (GB:CAO23558.1); contains InterPro domain Zinc finger, CCCH-type; (Inter…	T6D20.20; T6D20_20	nucleic acid binding, transcription factor activity, regulation of transcription	TRUE
AT3G16870	zinc finger	1	1	zinc finger (GATA type) family protein; Identical to GATA transcription factor 17 [Arabidopsis Thaliana] (GB:Q9LIB5); similar to unknown protein [Arabidopsis thaliana] (TAIR:AT4G16141.1); similar to unnamed protein product [Vitis vinifera] (GB:CAO17469.1); similar to hypothetical protein [Vitis vinifera] (GB:CAN74414.1); contains InterPro domain Zinc finger, NHR/GATA-type; (InterPro:IPR013088); c…	MUH15.3	nucleus, transcription factor activity, regulation of transcription, DNA-dependent	TRUE
AT3G24050	zinc finger	1	1	GATA transcription factor 1 (GATA-1); Identical to GATA transcription factor 1 (GATA1) [Arabidopsis Thaliana] (GB:Q8LAU9;GB:O49740); similar to GATA transcription factor 3, putative (GATA-3) [Arabidopsis thaliana] (TAIR:AT4G34680.1); similar to GATA transcription factor 3, putative (GATA-3) [Arabidopsis thaliana] (TAIR:AT4G34680.2); similar to AG-motif binding protein-2 [Nicotiana tabacum] (GB:BA…	F14O13.7	nucleus, transcription factor activity, regulation of transcription, DNA-dependent	TRUE
AT4G12240	zinc finger	1	1	zinc finger (C2H2 type) family protein; similar to zinc finger (C2H2 type) family protein [Arabidopsis thaliana] (TAIR:AT5G52010.1); similar to unnamed protein product [Vitis vinifera] (GB:CAO16979.1); contains InterPro domain Zinc finger, C2H2-like; (InterPro:IPR015880); contains InterPro domain Zinc finger, C2H2-type; (InterPro:IPR007087)	T4C9.80; T4C9_80	mitochondrion, nucleic acid binding, transcription factor activity, zinc ion binding, regulation of transcription	TRUE
AT4G31420	zinc finger	1	1	zinc finger (C2H2 type) family protein; similar to FZF, transcription factor [Arabidopsis thaliana] (TAIR:AT2G24500.1); similar to unnamed protein product [Vitis vinifera] (GB:CAO43939.1); contains InterPro domain Zinc finger, C2H2-like; (InterPro:IPR015880)		intracellular	TRUE
AT5G16470	zinc finger	2	4	zinc finger (C2H2 type) family protein; similar to zinc finger (C2H2 type) family protein [Arabidopsis thaliana] (TAIR:AT3G02790.1); similar to unknown [Populus trichocarpa] (GB:ABK94760.1); contains InterPro domain Zinc finger, C2H2-like; (InterPro:IPR015880)	MQK4.20; MQK4_20	intracellular, nucleic acid binding, transcription factor activity, zinc ion binding, regulation of transcription	TRUE
AT5G24930	zinc finger	2	2	zinc finger (B-box type) family protein; Identical to Zinc finger protein CONSTANS-LIKE 4 (COL4) [Arabidopsis Thaliana] (GB:Q940T9); similar to COL3 (CONSTANS-LIKE 3), protein binding / transcription factor/ zinc ion binding [Arabidopsis thaliana] (TAIR:AT2G24790.1); similar to unnamed protein product [Vitis vinifera] (GB:CAO14549.1); contains InterPro domain Zinc finger, B-box; (InterPro:IPR0003…	F6A4.140; F6A4_140	chloroplast, intracellular, transcription factor activity, zinc ion binding, regulation of transcription	TRUE
AT4G21040	zinc finger	1	1	Dof-type zinc finger domain-containing protein; Identical to Dof zinc finger protein DOF4.3 (DOF4.3) [Arabidopsis Thaliana] (GB:Q9SUB0); similar to Dof-type zinc finger domain-containing protein [Arabidopsis thaliana] (TAIR:AT4G21080.1); similar to Dof11 [Glycine max] (GB:ABI16012.1); contains InterPro domain Zinc finger, Dof-type; (InterPro:IPR003851)	T13K14_200; T13K14.200	DNA binding, transcription factor activity, regulation of transcription	FALSE
AT4G21050	zinc finger	1	1	Dof-type zinc finger domain-containing protein; Identical to Dof zinc finger protein DOF4.4 (DOF4.4) [Arabidopsis Thaliana] (GB:Q9SUA9); similar to Dof-type zinc finger domain-containing protein [Arabidopsis thaliana] (TAIR:AT4G21040.1); similar to elicitor-responsive Dof protein ERDP [Pisum sativum] (GB:BAA85655.1); contains InterPro domain Zinc finger, Dof-type; (InterPro:IPR003851)	T13K14_210; T13K14.210	cellular component unknown, DNA binding, transcription factor activity, regulation of transcription	FALSE
AT3G20750	zinc finger	2	4	zinc finger (GATA type) family protein; Identical to Putative GATA transcription factor 18 [Arabidopsis Thaliana] (GB:Q9LT45); similar to zinc finger (GATA type) family protein [Arabidopsis thaliana] (TAIR:AT4G36620.1); similar to MNP (MONOPOLE), transcription factor [Arabidopsis thaliana] (TAIR:AT3G50870.1); similar to unknown [Populus trichocarpa] (GB:ABG37664.1); contains InterPro domain Zinc …	MOE17.6	nucleus, transcription factor activity, regulation of transcription, DNA-dependent	FALSE
AT2G02080	zinc finger	1	2	ATIDD4 (ARABIDOPSIS THALIANA INDETERMINATE(ID)-DOMAIN 4); similar to zinc finger (C2H2 type) family protein [Arabidopsis thaliana] (TAIR:AT1G14580.1); similar to unnamed protein product [Vitis vinifera] (GB:CAO46711.1); contains InterPro domain Zinc finger, C2H2-like; (InterPro:IPR015880); contains InterPro domain Zinc finger, C2H2-type; (InterPro:IPR007087)		intracellular	TRUE
AT1G32360	zinc finger	1	1	zinc finger (CCCH-type) family protein; similar to zinc finger (CCCH-type) family protein [Arabidopsis thaliana] (TAIR:AT2G35430.1); similar to hypothetical protein OsI_026903 [Oryza sativa (indica cultivar-group)] (GB:EAZ05671.1); contains InterPro domain Zinc finger, CCCH-type; (InterPro:IPR000571)	F27G20.10	cellular component unknown, nucleic acid binding, transcription factor activity, regulation of transcription	TRUE
AT5G12850	zinc finger	1	1	zinc finger (CCCH-type) family protein; similar to zinc finger (CCCH-type) family protein [Arabidopsis thaliana] (TAIR:AT2G41900.1); similar to Zinc finger, CCCH-type [Medicago truncatula] (GB:ABN08215.1); similar to hypothetical protein [Vitis vinifera] (GB:CAN74402.1); similar to unnamed protein product [Vitis vinifera] (GB:CAO23558.1); contains InterPro domain Zinc finger, CCCH-type; (InterPro…	T24H18.20; T24H18_20	cytoplasm, transcription factor activity, regulation of transcription	TRUE
AT4G24470	zinc finger	1	1	ZIM is a putative transcription factor containing an atypical GATA-type zinc-finger motif.		nucleus, transcription factor activity, regulation of transcription, DNA-dependent	TRUE
	19	25	34
AT1G54160	CCAAT-HAP2	1	1	CCAAT-binding transcription factor (CBF-B/NF-YA) family protein; Identical to Nuclear transcription factor Y subunit A-5 (NFYA5) [Arabidopsis Thaliana] (GB:Q9SYH4); similar to CCAAT-binding transcription factor (CBF-B/NF-YA) family protein [Arabidopsis thaliana] (TAIR:AT3G14020.1); similar to hypothetical protein [Vitis vinifera] (GB:CAN62549.1); contains InterPro domain CCAAT-binding transcripti…	F15I1_26; F15I1.26	CCAAT-binding factor complex, transcription factor activity, regulation of transcription, DNA-dependent	TRUE
AT3G20910	CCAAT-HAP2	1	2	CCAAT-binding transcription factor (CBF-B/NF-YA) family protein; Identical to Nuclear transcription factor Y subunit A-9 (NFYA9) [Arabidopsis Thaliana] (GB:Q945M9;GB:Q9LIH3); similar to HAP2A (EMBRYO DEFECTIVE 2220), transcription factor [Arabidopsis thaliana] (TAIR:AT5G12840.4); similar to HAP2A (EMBRYO DEFECTIVE 2220), transcription factor [Arabidopsis thaliana] (TAIR:AT5G12840.3); similar to H…	MFD22.7	CCAAT-binding factor complex, transcription factor activity, regulation of transcription, DNA-dependent	TRUE
	2	2	3
AT1G21970	CCAAT-HAP3	3	54	Transcriptional activator of genes required for both embryo maturation and cellular differentiation. Sequence is similar to HAP3 subunit of the CCAAT-box binding factor. HAP3 subunit is divided into three domains: an amino-terminal A domain, a central B domain, and a carboxyl-terminal C domain. LEC1 shared high similarity with other HAP3 homologs only in central, B domain. LEC1 is required for th…	T26F17_20; T26F17.20	intracellular, nucleus, transcription factor activity	TRUE
AT2G27470	CCAAT-HAP3	1	1	CCAAT-box binding transcription factor subunit HAP3-related; similar to CCAAT-box binding transcription factor subunit B (NF-YB) (HAP3 ) (AHAP3) family (Hap3b) [Arabidopsis thaliana] (TAIR:AT5G47640.1); similar to unknown [Populus trichocarpa] (GB:ABK94165.1); contains InterPro domain Transcription factor CBF/NF-Y/archaeal histone; (InterPro:IPR003958); contains InterPro domain Histone-fold; (Int…	F10A12_15; F10A12.15	intracellular, transcription factor activity, regulation of transcription	TRUE
AT2G38880	CCAAT-HAP3	1	1	Encodes a transcription factor from the nuclear factor Y (NF-Y) family, AtNF-YB1. Confers drought tolerance.			TRUE
AT4G14540	CCAAT-HAP3	1	2	CCAAT-box binding transcription factor subunit B (NF-YB) (HAP3 ) (AHAP3) family; Identical to Nuclear transcription factor Y subunit B-3 (NFYB3) [Arabidopsis Thaliana] (GB:O23310); similar to CCAAT-box binding transcription factor subunit B (NF-YB) (HAP3 ) (AHAP3) family (Hap3b) [Arabidopsis thaliana] (TAIR:AT5G47640.1); similar to hypothetical protein [Vitis vinifera] (GB:CAN61076.1); similar to…	FCAALL.252; DL3310W	intracellular, nucleus, transcription factor activity, regulation of transcription, DNA-dependent	TRUE
AT5G47670	CCAAT-HAP3	1	3	CCAAT-box binding transcription factor family protein / leafy cotyledon 1-related (L1L); Identical to Nuclear transcription factor Y subunit B-6 (NFYB6) [Arabidopsis Thaliana] (GB:Q84W66;GB:Q8GV55;GB:Q9FGJ0); similar to LEC1 (LEAFY COTYLEDON 1), transcription factor [Arabidopsis thaliana] (TAIR:AT1G21970.1); similar to leafy cotyledon 1-like L1L protein, putative [Brassica oleracea] (GB:ABD64986.…		intracellular, nucleus	TRUE
	5	7	61
AT1G08970	CCAAT-HAP5	2	5	heme activated protein (HAP5c)		nucleus, DNA binding, regulation of transcription, DNA-dependent	TRUE
AT1G56170	CCAAT-HAP5	1	1	Encodes a protein with similarity to a subunit of the CCAAT promoter motif binding complex of yeast.One of two members of this class (HAP5B) and expressed in vegetative and reproductive tissues			TRUE
AT3G12480	CCAAT-HAP5	2	2	transcription factor, putative; similar to DNA binding / sequence-specific DNA binding [Arabidopsis thaliana] (TAIR:AT5G19490.1); similar to At3g12480-like protein [Boechera stricta] (GB:ABB89765.1); contains InterPro domain Transcription factor CBF/NF-Y/archaeal histone; (InterPro:IPR003958); contains InterPro domain Histone-fold; (InterPro:IPR009072)	T2E22.20	nucleus, DNA binding, transcription factor activity, regulation of transcription, DNA-dependent	TRUE
AT5G63470	CCAAT-HAP5	1	1	CCAAT-box binding transcription factor Hap5a, putative; Identical to Nuclear transcription factor Y subunit C-4 (NFYC4) [Arabidopsis Thaliana] (GB:Q9FMV5); similar to HAP5A (Heme activator protein (yeast) homolog 5A), DNA binding / transcription factor [Arabidopsis thaliana] (TAIR:AT3G48590.1); similar to unknown [Populus trichocarpa] (GB:ABK95059.1); contains InterPro domain Transcription factor…		nucleus, DNA binding, regulation of transcription, DNA-dependent	TRUE
	4	6	9
AT5G08190	CCAAT-Dr1	1	2	TATA-binding protein-associated phosphoprotein Dr1 protein, putative; similar to TATA-binding protein-associated phosphoprotein Dr1 protein, putative (DR1) [Arabidopsis thaliana] (TAIR:AT5G23090.4); similar to unnamed protein product [Vitis vinifera] (GB:CAO67993.1); contains InterPro domain Transcription factor CBF/NF-Y/archaeal histone; (InterPro:IPR003958); contains InterPro domain Histone-fol…		intracellular	TRUE
	1	1	2
AT3G22760	CPP	1	1	CXC domain containing TSO1-like protein 1. The gene is expressed in stamens, pollen mother cells, and immature ovules.		cellular component unknown, biological process unknown, microsporocyte, stamen, ovule	TRUE
AT3G22780	CPP	1	1	putative DNA binding protein (tso1) mRNA, tso1-3 allele,	Chinese for 'ugly'	nucleus, regulation of meristem organization	TRUE
	2	2	2
AT5G02470	E2F-DP	2	2	core cell cycle genes		transcription factor complex, transcription factor activity, regulation of transcription, DNA-dependent	TRUE
AT3G01330	E2F-DP	1	1	Member of the E2F transcription factors, (cell cycle genes), key components of the cyclin D/retinoblastoma/E2F pathway.	T22N4_4; T22N4.4; DP-E2F-like 3	transcription factor activity, regulation of transcription, DNA-dependent	TRUE
	2	3	3
AT3G20770	EIL	3	3	ethylene-insensitive3	ETHYLENE-INSENSITIVE3	nucleus, transcription factor activity, ethylene mediated signaling pathway, regulation of transcription	TRUE
	1	3	3
AT3G16857	GARP-ARR-B	2	2	Encodes an Arabidopsis response regulator (ARR) protein that acts in concert with other type-B ARRs in the cytokinin signaling pathway.		transcription factor activity, two-component response regulator activity	TRUE
	1	2	2
AT5G29000	GARP-G2-like	2	2	myb family transcription factor; similar to transcription factor [Arabidopsis thaliana] (TAIR:AT3G04450.1); similar to unnamed protein product [Vitis vinifera] (GB:CAO44634.1); contains InterPro domain Homeodomain-related; (InterPro:IPR012287); contains InterPro domain Homeodomain-like (InterPro:IPR009057); contains InterPro domain Myb, DNA-binding (InterPro:IPR014778); contains InterPro domain M…		regulation of transcription	TRUE
AT2G01060	GARP-G2-like	1	1	myb family transcription factor; similar to myb family transcription factor [Arabidopsis thaliana] (TAIR:AT3G13040.1); similar to myb family transcription factor [Arabidopsis thaliana] (TAIR:AT3G13040.2); similar to hypothetical protein [Vitis vinifera] (GB:CAN66505.1); contains InterPro domain Homeodomain-like (InterPro:IPR009057)		transcription factor activity	TRUE
AT3G10760	GARP-G2-like	1	1	myb family transcription factor; similar to myb family transcription factor [Arabidopsis thaliana] (TAIR:AT5G05090.1); similar to hypothetical protein [Vitis vinifera] (GB:CAN73573.1); similar to unnamed protein product [Vitis vinifera] (GB:CAO18236.1); contains InterPro domain Homeodomain-related; (InterPro:IPR012287); contains InterPro domain Homeodomain-like (InterPro:IPR009057); contains Inte…	T7M13.16	DNA binding, transcription factor activity, regulation of transcription	FALSE
AT3G24120	GARP-G2-like	1	2	myb family transcription factor; similar to UNE16 (unfertilized embryo sac 16) [Arabidopsis thaliana] (TAIR:AT4G13640.2); similar to unnamed protein product [Vitis vinifera] (GB:CAO43550.1); contains InterPro domain Homeodomain-related; (InterPro:IPR012287); contains InterPro domain Homeodomain-like (InterPro:IPR009057); contains InterPro domain Myb, DNA-binding (InterPro:IPR014778); contains Int…			TRUE
AT4G04580	GARP-G2-like	1	1	myb family transcription factor; similar to DNA binding / transcription factor [Arabidopsis thaliana] (TAIR:AT2G38300.1); similar to Os04g0566600 [Oryza sativa (japonica cultivar-group)] (GB:NP_001053582.1); similar to hypothetical protein OsI_016427 [Oryza sativa (indica cultivar-group)] (GB:EAY95194.1); contains InterPro domain Homeodomain-related; (InterPro:IPR012287); contains InterPro domain…	F4H6_10; F4H6.10	DNA binding, transcription factor activity, regulation of transcription	FALSE
AT4G18020	GARP-G2-like	1	3	Encodes pseudo-response regulator 2 (APRR2).			TRUE
AT4G28610	GARP-G2-like	1	1	Similar to phosphate starvation response gene from Chlamydomonas. Weakly responsive to phosphate starvation.	PHOSPHATE STARVATION RESPONSE 1; AtPHR1	nucleus	TRUE
AT4G37180	GARP-G2-like	1	1	myb family transcription factor, contains Pfam domain, PF00249: Myb-like DNA-binding domain l; also isolated as a putative cytoskeletal protein in a yeast screen		transcription factor activity	TRUE
	8	9	12
AT1G21450	GRAS	2	2	Encodes a scarecrow-like protein (SCL1). Member of GRAS gene family.	SCARECROW-LIKE 1		TRUE
AT1G50600	GRAS	1	1	Encodes a scarecrow-like protein (SCL5). Member of GRAS gene family.			TRUE
AT1G63100	GRAS	1	1	scarecrow transcription factor family protein; similar to SCR (SCARECROW), transcription factor [Arabidopsis thaliana] (TAIR:AT3G54220.1); similar to unnamed protein product [Vitis vinifera] (GB:CAO63704.1); contains InterPro domain GRAS transcription factor (InterPro:IPR005202)	F16M19.21; F16M19_21	transcription factor activity, regulation of transcription	FALSE
	3	4	4
AT1G28420	HB	1	1	HB-1 (homeobox-1); transcription factor; similar to homeobox transcription factor, putative [Arabidopsis thaliana] (TAIR:AT5G44180.1); similar to unnamed protein product [Vitis vinifera] (GB:CAO66398.1); similar to DDT; Homeodomain-related [Medicago truncatula] (GB:ABN08705.1); similar to hypothetical protein [Vitis vinifera] (GB:CAN65380.1); contains InterPro domain DDT (InterPro:IPR004022); con…	F3M18_14; F3M18.14; HB-1; homeobox-1	nucleus, transcription factor activity, regulation of transcription, DNA-dependent	FALSE
AT1G30490	HB	3	3	Dominant PHV mutations cause transformation of abaxial leaf fates into adaxial leaf fates. Has overlapping functions with PHABULOSA, REVOLUTA and CORONA/ATHB15 in patterning the apical portion of the embryo. Encodes a member of HD-Zip family which contains homeodomain-leucine zipper domains and domain similar to a mammalian sterol binding domain.	ATHB9; PHAVOLUTA	DNA binding, protein binding, embryonic pattern specification, determination of bilateral symmetry, adaxial/abaxial axis specification, polarity specification of adaxial/abaxial axis, meristem initiation, primary shoot apical meristem specification, embryo, cotyledon, floral meristem, flower, shoot apical meristem, vascular tissue, C globular stage	TRUE
AT1G75410	HB	1	1	BEL1-like homeodomain 3 (BLH3)			TRUE
AT2G22430	HB	1	1	Encodes a homeodomain leucine zipper class I (HD-Zip I) protein.		DNA binding, protein binding, transcription activator activity, negative regulation of abscisic acid mediated signaling, fruit, root, flower, leaf, stem, leaf primordium	TRUE
AT2G35940	HB	1	1	Encodes a member of the BEL-like homeodomain protein family. Ecotopic expression in the embryo sac leads to defects in nuclear migration and cellularization and embryo sacs with multiple egg cells. Loss of function alleles have no female gametophyte defects. The ecotopic expression phenotype requires KNAT3 because can be suppressed by loss of KNAT3 function alleles.		nucleus	TRUE
AT2G46680	HB	2	3	encodes a putative transcription factor that contains a homeodomain closely linked to a leucine zipper motif. Transcript is detected in all tissues examined. Is transcriptionally regulated in an ABA-dependent manner and may act in a signal transduction pathway which mediates a drought response.		nucleus, regulation of transcription, DNA-dependent	TRUE
AT4G00730	HB	2	2	Encodes a homeodomain protein of the HD-GLABRA2 group. Involved in the accumulation of anthocyanin and in root development		nucleus	TRUE
AT4G35550	HB	1	1	Encodes a WUSCHEL-related homeobox gene family member with 65 amino acids in its homeodomain. WOX13 is the only family member that does not contain a sequence of eight residues (TLPLFPMH) downstream of the homeodomain called the WUS box.	F8D20.60; F8D20_60; HB-4; WUSCHEL-related homeobox 13; WOX13	nucleus, DNA binding, transcription factor activity, regulation of transcription, DNA-dependent	TRUE
AT5G41410	HB	1	1	Homeodomain protein required for ovule identity.Loss of function mutations show homeotic conversion of integuments to carpels.Forms heterodimers with STM and KNAT1. Interacts with AG-SEP heterodimers is thought to restrict WUS expression.	MYC6_12; MYC6.12	DNA binding, transcription factor activity	TRUE
AT5G46880	HB	1	1	HB-7 (homeobox-7); DNA binding / transcription factor; similar to homeobox-leucine zipper family protein / lipid-binding START domain-containing protein [Arabidopsis thaliana] (TAIR:AT4G17710.1); similar to hypothetical protein [Vitis vinifera] (GB:CAN60291.1); similar to homeodomain protein GhHOX2 [Gossypium hirsutum] (GB:AAM97322.1); similar to unnamed protein product [Vitis vinifera] (GB:CAO63…	MQD22.1; MQD22_1; homeobox-7; HB-7	nucleus, DNA binding, transcription factor activity, regulation of transcription, DNA-dependent	TRUE
AT5G60690	HB	1	1	REVOLUTA regulates meristem initiation at lateral positions. a member of a small homeodomain-leucine zipper family. Has overlapping functions with PHAVOLUTA and PHABULOSA.	MUP24.16; MUP24_16	nucleus, DNA binding, lipid binding, transcription factor activity, regulation of transcription, DNA-dependent, primary root differentiation zone, root stele, primary root tip	TRUE
AT1G05230	HB	2	2	homeobox-leucine zipper family protein / lipid-binding START domain-containing protein; similar to ATML1 (MERISTEM LAYER 1), DNA binding / transcription factor [Arabidopsis thaliana] (TAIR:AT4G21750.1); similar to PDF2 (PROTODERMAL FACTOR2), DNA binding / transcription factor [Arabidopsis thaliana] (TAIR:AT4G04890.1); similar to ATML1 (MERISTEM LAYER 1), DNA binding [Arabidopsis thaliana] (TAIR:A…			TRUE
AT3G61150	HB	2	2	HDG1 (HOMEODOMAIN GLABROUS1); DNA binding / transcription factor; similar to ATML1 (MERISTEM LAYER 1), DNA binding / transcription factor [Arabidopsis thaliana] (TAIR:AT4G21750.1); similar to ANL2 (ANTHOCYANINLESS 2), transcription factor [Arabidopsis thaliana] (TAIR:AT4G00730.1); similar to ATML1 (MERISTEM LAYER 1), DNA binding [Arabidopsis thaliana] (TAIR:AT4G21750.2); similar to baby boom inte…	T20K12.50; HDG1; HOMEODOMAIN GLABROUS1	nucleus, DNA binding, transcription factor activity, regulation of transcription, DNA-dependent, fruit, seed, root, flower, leaf, stem, seedling growth	TRUE
AT1G17920	HB	1	1	HDG12 (HOMEODOMAIN GLABROUS12); transcription factor; similar to HDG11 (HOMEODOMAIN GLABROUS11), DNA binding / transcription factor [Arabidopsis thaliana] (TAIR:AT1G73360.1); similar to baby boom interacting protein 1A [Brassica napus] (GB:ABA54874.1); similar to baby boom interacting protein 1B [Brassica napus] (GB:ABA70759.1); similar to homeodomain protein HOX3 [Gossypium hirsutum] (GB:AAU1224…	F2H15_14; F2H15.14; HDG12; HOMEODOMAIN GLABROUS12	nucleus, transcription factor activity, regulation of transcription, DNA-dependent, fruit, seed, root, flower, leaf, stem, seedling growth	TRUE
AT1G19700	HB	1	1	BEL10/BLH10A (BEL1-LIKE HOMEODOMAIN 10); DNA binding / transcription factor; Identical to BEL1-like homeodomain protein 10 (BLH10) [Arabidopsis Thaliana] (GB:Q9FXG8;GB:Q3YIF0;GB:Q3YIF5;GB:Q3YIG1;GB:Q3YIG2;GB:Q3YIG4;GB:Q3YIG6;GB:Q940X8); similar to BLH3 [Arabidopsis thaliana] (TAIR:AT1G75410.2); similar to BLH3, DNA binding / transcription factor [Arabidopsis thaliana] (TAIR:AT1G75410.1); similar …	F14P1_20; F14P1.20; bel1-like homeodomain 10; BEL10; BEL1-LIKE HOMEODOMAIN 10; BLH10A	nucleus, DNA binding, transcription factor activity, regulation of transcription, DNA-dependent	TRUE
AT2G16400	HB	1	1	BLH7 (BELL1-LIKE HOMEODOMAIN 7); DNA binding / transcription factor; Identical to BEL1-like homeodomain protein 7 (BLH7) [Arabidopsis Thaliana] (GB:Q9SIW1;GB:Q93ZM1); similar to BLH6 (BELL1-LIKE HOMEODOMAIN 5) [Arabidopsis thaliana] (TAIR:AT4G34610.2); similar to BLH6 (BELL1-LIKE HOMEODOMAIN 5), DNA binding / transcription factor [Arabidopsis thaliana] (TAIR:AT4G34610.1); similar to unnamed prote…	F16F14_10; F16F14.10; BLH7; bell1-like homeodomain 7	nucleus, DNA binding, transcription factor activity, regulation of transcription, DNA-dependent, regulation of transcription	TRUE
	16	22	23
AT1G04880	ARID	1	1	high mobility group (HMG1/2) family protein / ARID/BRIGHT DNA-binding domain-containing protein; similar to high mobility group (HMG1/2) family protein / ARID/BRIGHT DNA-binding domain-containing protein [Arabidopsis thaliana] (TAIR:AT1G76110.1); similar to hypothetical protein [Vitis vinifera] (GB:CAN83439.1); contains InterPro domain High mobility group box, HMG1/HMG2, subgroup; (InterPro:IPR00…	F13M7_13; F13M7.13	intracellular, nucleus, transcription factor activity, regulation of transcription, chromatin	TRUE
	1	1	1
AT1G20696	HMG	3	5	Encodes a protein belonging to the subgroup of HMGB (high mobility group B) proteins that have a distinctive DNA-binding motif, the HMG-box domain. The motif confers non-sequence specific interaction with linear DNA and structure-specific binding to distorted DNA sites. The HMGB proteins are involved in the assembly of nucleoprotein complexes. Can be phosphorylated by CK2alpha.			TRUE
AT2G17560	HMG	3	3	Encodes a protein belonging to the subgroup of HMGB (high mobility group B) proteins that have a distinctive DNA-binding motif, the HMG-box domain. The motif confers non-sequence specific interaction with linear DNA and structure-specific binding to distorted DNA sites. The HMGB proteins are involved in the assembly of nucleoprotein complexes. Can be phosphorylated by CK2alpha.			TRUE
AT5G23420	HMG	2	2	Encodes a protein belonging to the subgroup of HMGB (high mobility group B) proteins			TRUE
AT2G34450	HMG	1	1	high mobility group (HMG1/2) family protein; similar to HMGB3 (HIGH MOBILITY GROUP B 3) [Arabidopsis thaliana] (TAIR:AT1G20696.3); similar to HMGB3 (HIGH MOBILITY GROUP B 3), transcription factor [Arabidopsis thaliana] (TAIR:AT1G20696.1); similar to unnamed protein product [Vitis vinifera] (GB:CAO66932.1); contains InterPro domain High mobility group box, HMG1/HMG2; (InterPro:IPR000910); contains…		chloroplast, regulation of transcription, DNA-dependent	TRUE
AT4G23800	HMG	1	4	high mobility group (HMG1/2) family protein; similar to high mobility group (HMG1/2) family protein [Arabidopsis thaliana] (TAIR:AT4G11080.1); similar to 98b [Daucus carota] (GB:BAA32827.1); contains InterPro domain High mobility group box, HMG1/HMG2; (InterPro:IPR000910); contains InterPro domain High mobility group box, HMG (InterPro:IPR009071)		chloroplast, transcription factor activity, regulation of transcription, DNA-dependent	TRUE
	5	10	15
AT4G36990	HSF	1	1	encodes a protein whose sequence is similar to heat shock factors that regulate the expression of heat shock proteins. Transcript level is increased in response to heat shock. However, overexpression of this gene did not result in the increase of decrease of heat shock proteins.	HEAT SHOCK FACTOR 4; HSFB1; HEAT SHOCK TRANSCRIPTION FACTOR 4; AT-HSFB1; ATHSF4	response to heat	TRUE
	1	1	1
AT1G11950	JUMONJI	1	1	transcription factor; similar to transcription factor jumonji (jmjC) domain-containing protein [Arabidopsis thaliana] (TAIR:AT1G62310.1); similar to unnamed protein product [Vitis vinifera] (GB:CAO44407.1); contains InterPro domain Transcription factor jumonji (InterPro:IPR013129); contains InterPro domain Transcription factor jumonji/aspartyl beta-hydroxylase (InterPro:IPR003347)	F12F1.18; F12F1_18	transcription factor activity	FALSE
AT1G62310	JUMONJI	1	1	transcription factor jumonji (jmjC) domain-containing protein; similar to transcription factor [Arabidopsis thaliana] (TAIR:AT1G11950.1); similar to unnamed protein product [Vitis vinifera] (GB:CAO44407.1); similar to unnamed protein product [Vitis vinifera] (GB:CAO69660.1); similar to hypothetical protein [Vitis vinifera] (GB:CAN60121.1); contains InterPro domain Transcription factor jumonji (In…	F24O1_3; F24O1.3	transcription factor activity	FALSE
AT2G34880	JUMONJI	1	2	MEE27 (maternal effect embryo arrest 27); transcription factor; similar to transcription factor jumonji (jmj) family protein / zinc finger (C5HC2 type) family protein [Arabidopsis thaliana] (TAIR:AT1G30810.1); similar to transcription factor jumonji (jmj) family protein / zinc finger (C5HC2 type) family protein [Arabidopsis thaliana] (TAIR:AT4G20400.1); similar to unnamed protein product [Vitis v…	F19I3.11; F19I3_11; MEE27; maternal effect embryo arrest 27	nucleus, transcription factor activity, embryonic development ending in seed dormancy, regulation of transcription	FALSE
AT3G48430	JUMONJI	1	1	Arabidopsis thaliana relative of early flowering 6 (REF6) mRNA	RELATIVE OF EARLY FLOWERING 6		TRUE
AT4G20400	JUMONJI	1	1	transcription factor jumonji (jmj) family protein / zinc finger (C5HC2 type) family protein; similar to MEE27 (maternal effect embryo arrest 27), transcription factor [Arabidopsis thaliana] (TAIR:AT2G34880.1); similar to Os05g0302300 [Oryza sativa (japonica cultivar-group)] (GB:NP_001055137.1); similar to hypothetical protein OsI_018674 [Oryza sativa (indica cultivar-group)] (GB:EAY97441.1); simi…		nucleus	TRUE
	5	5	6
AT1G10200	LIM	1	1	WLIM1; transcription factor; similar to LIM domain-containing protein [Arabidopsis thaliana] (TAIR:AT2G39900.1); similar to LIM-domain protein [Brassica napus] (GB:ABB51614.1); contains InterPro domain Zinc finger, LIM-type; (InterPro:IPR001781)	F14N23.8; F14N23_8; WLIM1	cellular component unknown, transcription factor activity, biological process unknown	TRUE
	1	1	1
AT1G24260	MADS	2	2	Member of the MADs box transcription factor family. SEP3 is redundant with SEP1 and 2. Flowers of SEP1/2/3 triple mutants show a conversion of petals and stamens to sepals.		nucleus, transcription factor activity, regulation of transcription, DNA-dependent	TRUE
AT3G02310	MADS	2	2	MADS-box protein, binds K domain of AG in vivo	SEPALLATA2; TRANSCRIPTION FACTOR; AGL4	protein binding, transcription factor activity, flower development, ovule development, fruit, flower, inflorescence meristem, 1 floral meristem visible, 2 floral meristem notched	TRUE
AT5G13790	MADS	2	4	AGL15 (AGAMOUS-Like 15) is a member of the MADS domain family of regulatory factors. Although AGL15 is preferentially expressed during embryogenesis, AGL15 is also expressed in leaf primordia, shoot apical meristems and young floral buds, suggesting that AGL15 may play a role during post-germinative development. Transgenic plants that ectopically express AGL15 show delays in the transition to flo…	MXE10.8; MXE10_8	DNA binding, transcription factor activity, regulation of transcription, DNA-dependent	TRUE
AT5G23260	MADS	1	1	Encodes a MADS box protein. Regulates proanthocyanidin biosynthesis in the inner-most cell layer of the seed coat. Also controls cell shape of the inner-most cell layer of the seed coat. Also shown to be necessary for determining the identity of the endothelial layer within the ovule.		nucleus	TRUE
AT5G06500	MADS	2	2	AGL96; DNA binding / transcription factor; similar to AGL48, transcription factor [Arabidopsis thaliana] (TAIR:AT2G40210.1); similar to unnamed protein product [Vitis vinifera] (GB:CAO39914.1); contains InterPro domain Transcription factor, MADS-box; (InterPro:IPR002100)	F15M7.3; F15M7_3; AGL96	nucleus, DNA binding, transcription factor activity, regulation of transcription, DNA-dependent	TRUE
AT1G65330	MADS	1	1	Type I MADS-box protein, regulated by MEA and FIE, expressed transiently after fertilization in embryo and endosperm.	AGL37; PHERES1	nucleus, transcription factor activity, embryonic development ending in seed dormancy, female gametophyte, pollen tube, embryo, endosperm, seed micropyle, C globular stage	FALSE
AT1G77950	MADS	1	1	AGL67; similar to AGL66, transcription factor [Arabidopsis thaliana] (TAIR:AT1G77980.1); similar to hypothetical protein OsI_002322 [Oryza sativa (indica cultivar-group)] (GB:EAY74475.1); contains InterPro domain Transcription factor, MADS-box; (InterPro:IPR002100)		nucleus, regulation of transcription, DNA-dependent	TRUE
AT2G42830	MADS	1	1	AGAMOUS [AG]-like MADS box protein (AGL5) involved in fruit development (valve margin and dehiscence zone differentiation). A putative direct target of AG. SHP2 has been shown to be a downstream gene of the complex formed by AG and SEP proteins (SEP4 alone does not form a functional complex with AG).		nucleus, transcription factor activity, regulation of transcription, DNA-dependent	TRUE
AT2G45650	MADS	1	1	sequence suggests this encodes a MADS-box transcription factor		transcription factor activity, flower	TRUE
AT3G57390	MADS	1	1	encodes a MADS-box containing protein likely to be a transcription factor that is expressed in endosperm and developing gametophytes. The protein sequence is most similar to that of AGL15, which is expressed in developing embryos.		nucleus, transcription factor activity, regulation of transcription, DNA-dependent	TRUE
AT5G10140	MADS	1	1	MADS-box protein encoded by FLOWERING LOCUS C - transcription factor that functions as a repressor of floral transition and contributes to temperature compensation of the circadian clock. Expression is downregulated during cold treatment. Vernalization, FRI and the autonomous pathway all influence the state of FLC chromatin. Histone H3 trimethylation at lysine 4 and histone acetylation are associ…			TRUE
AT5G60440	MADS	1	1	AGL62 encodes a Type I MADS domain protein that likely functions as a transcription factor. It is expressed AGL62 is expressed exclusively in the endosperm. AGL62 supresses suppresses cellularization during the syncytial phase of endosperm development.	Agamous-like 62	transcription factor activity, endosperm development, endosperm	TRUE
	12	16	18
AT1G09540	MYB	1	1	Encodes putative transcription factor. Mutants lack of mucilage extrusion from the seeds during imbibition. Reduced quantities of mucilage are deposited during the development of the seed coat epidermis in myb61 mutants. Expressed in guard cells,loss of function mutations show an increase in stomatal pore opening suggesting a role in ABA independent regulation of stomatal pore size.	F14J9.20; F14J9_20; MYB61; myb domain protein 61; AtMYB61	DNA binding, transcription factor activity, regulation of transcription, DNA-dependent, response to auxin stimulus, regulation of stomatal movement, seed coat development, guard cell	TRUE
AT1G09770	MYB	3	3	Member of MYB3R- and R2R3- type MYB- encoding genes. Essential for plant innate immunity. Interacts with MOS4 and PRL1.	cdc5	defense response signaling pathway, resistance gene-dependent, defense response to bacterium, defense response signaling pathway, resistance gene-independent, defense response to fungus	TRUE
AT2G32460	MYB	1	1	Member of the R2R3 factor gene family.			TRUE
AT2G38090	MYB	2	2	myb family transcription factor; similar to myb family transcription factor [Arabidopsis thaliana] (TAIR:AT5G58900.1); similar to MYB transcription factor [Hevea brasiliensis] (GB:AAU06309.1); contains InterPro domain Molecular chaperone, heat shock protein, Hsp40, DnaJ (InterPro:IPR015609); contains InterPro domain Homeodomain-related; (InterPro:IPR012287); contains InterPro domain SANT, DNA-bin…	F16M14.2; F16M14_2	DNA binding, transcription factor activity, regulation of transcription	TRUE
AT3G09230	MYB	1	1	member of MYB3R- and R2R3- type MYB- encoding genes	F3L24.10; myb domain protein 1; AtMYB1	DNA binding, transcription factor activity, regulation of transcription, DNA-dependent, response to salicylic acid stimulus	TRUE
AT3G27785	MYB	1	3	putative transcription factor (MYB118)			TRUE
AT3G50060	MYB	1	1	Encodes a member of the R2R3 transcription factor gene family. Expressed in response to potassium deprivation and auxin. Involved in lateral root development. Interacts with ARF7 and regulates the expression of some auxin responsive genes.	F3A4.140; MYB77	DNA binding, transcription factor activity, response to salt stress, regulation of transcription, DNA-dependent, response to abscisic acid stimulus, response to ethylene stimulus, response to gibberellin stimulus, response to jasmonic acid stimulus, response to salicylic acid stimulus, response to cadmium ion, root vascular system, lateral root elongation zone, root cap, lateral root development	TRUE
AT4G34990	MYB	1	1	Member of the R2R3 factor gene family.	M4E13_50; M4E13.50; AtMYB32; myb domain protein 32	DNA binding, transcription factor activity, response to salt stress, regulation of transcription, DNA-dependent, response to abscisic acid stimulus, response to ethylene stimulus, response to jasmonic acid stimulus, response to salicylic acid stimulus, response to cadmium ion	TRUE
AT4G38620	MYB	1	1	Encodes a R2R3 MYB protein which is involved in the response to UV-B. It functions as a repressor of target gene expression. One of its target genes encodes cinnamate 4-hydroxylase; mutants accumulate sinapate esters in their leaves. MYB4 binds to its own promoter and represses its own expression. Nuclear localization of MYB4 depends on the action of the beta importin SAD2.	T9A14.11; myb domain protein 4; AtMYB4; MYB4	DNA binding, transcription factor activity, negative regulation of transcription, response to salt stress, response to abscisic acid stimulus, response to auxin stimulus, response to ethylene stimulus, response to gibberellin stimulus, response to jasmonic acid stimulus, response to salicylic acid stimulus, response to cadmium ion, response to UV-B	TRUE
AT5G17800	MYB	3	3	Member of the R2R3 factor gene family.	MVA3_150; MVA3.150; myb domain protein 56; AtMYB56	nucleus, DNA binding, transcription factor activity, regulation of transcription, primary root apical meristem, quiescent center	TRUE
AT1G74430	MYB	1	1	Encodes a putative transcription factor (MYB95).	myb domain protein 95		TRUE
AT3G29020	MYB	1	1	Encodes a putative transcription factor (MYB110).			TRUE
AT5G67300	MYB	1	1	Member of the R2R3 factor gene family.	K8K14.2; K8K14_2; AtMYB44; AtMYBr1; myb domain protein 44; myb domain protein r1; MYBR1	DNA binding, transcription factor activity, response to salt stress, regulation of transcription, DNA-dependent, response to abscisic acid stimulus, response to auxin stimulus, response to ethylene stimulus, response to gibberellin stimulus, response to jasmonic acid stimulus, response to salicylic acid stimulus, response to cadmium ion	TRUE
	13	18	20
AT1G19000	MYB-related	2	2	myb family transcription factor; similar to myb family transcription factor [Arabidopsis thaliana] (TAIR:AT1G74840.1); similar to Putative DNA binding protein, identical [Lycopersicon esculentum] (GB:AAX95766.1); contains InterPro domain SANT, DNA-binding; (InterPro:IPR001005); contains InterPro domain Homeodomain-like (InterPro:IPR009057); contains InterPro domain Myb, DNA-binding (InterPro:IPR0…		DNA binding, transcription factor activity, regulation of transcription, DNA-dependent	TRUE
AT1G49950	MYB-related	1	1	ATTRB1/TRB1 (TELOMERE REPEAT BINDING FACTOR 1); DNA binding; similar to ATTRB2/TRB2 (TELOMERE REPEAT BINDING FACTOR 2), DNA binding / transcription factor [Arabidopsis thaliana] (TAIR:AT5G67580.1); similar to ATTRB2/TRB2 (TELOMERE REPEAT BINDING FACTOR 2), DNA binding / transcription factor [Arabidopsis thaliana] (TAIR:AT5G67580.2); similar to unnamed protein product [Vitis vinifera] (GB:CAO63990…		nucleus, DNA binding, nucleosome	TRUE
AT2G46410	MYB-related	1	2	Nuclear-localized R3-type MYB transcription factor. Positive regulator of hair-cell differentiation. Preferentially transcribed in hairless cells. Moves from atrichoblasts into trichoblast via plasmodesmata in a tissue-specific mode. N-terminus and part of the Myb domain are required for this movement, with W76 playing a crucial role. Capability to increase the size-exclusion limit of plasmodesma…	F11C10.10	nucleus, DNA binding, transcription factor activity, regulation of transcription, DNA-dependent, cell differentiation, response to jasmonic acid stimulus, response to salicylic acid stimulus, atrichoblast, primary root differentiation zone, primary root elongation zone, root cortex, root stele, pericycle, phloem, primary root tip	TRUE
AT2G47210	MYB-related	1	1	myb family transcription factor; similar to unnamed protein product [Vitis vinifera] (GB:CAO40158.1); contains InterPro domain SANT, DNA-binding; (InterPro:IPR001005); contains InterPro domain Homeodomain-like (InterPro:IPR009057); contains InterPro domain Myb, DNA-binding (InterPro:IPR014778)	T8I13.5	DNA binding, transcription factor activity, N-terminal protein myristoylation, regulation of transcription, DNA-dependent	TRUE
AT5G02840	MYB-related	1	1	LCL1 (LHY/CCA1-LIKE 1); DNA binding / transcription factor; similar to myb family transcription factor [Arabidopsis thaliana] (TAIR:AT3G09600.1); similar to unnamed protein product [Vitis vinifera] (GB:CAO18046.1); contains InterPro domain SANT, DNA-binding; (InterPro:IPR001005); contains InterPro domain Homeodomain-like (InterPro:IPR009057); contains InterPro domain Myb, DNA-binding (InterPro:IP…		DNA binding, transcription factor activity, regulation of transcription, DNA-dependent	TRUE
AT5G52660	MYB-related	1	3	myb family transcription factor; similar to myb family transcription factor [Arabidopsis thaliana] (TAIR:AT4G01280.1); similar to unnamed protein product [Vitis vinifera] (GB:CAO49494.1); contains InterPro domain SANT, DNA-binding; (InterPro:IPR001005); contains InterPro domain Homeodomain-like (InterPro:IPR009057); contains InterPro domain Myb, DNA-binding (InterPro:IPR014778); contains InterPro…		DNA binding, transcription factor activity, regulation of transcription, DNA-dependent	TRUE
	6	25	30
AT1G33060	NAC	1	1	ANAC014; similar to no apical meristem (NAM) family protein [Arabidopsis thaliana] (TAIR:AT4G35580.1); similar to unnamed protein product [Vitis vinifera] (GB:CAO62872.1); contains InterPro domain No apical meristem (NAM) protein; (InterPro:IPR003441)		multicellular organismal development	TRUE
AT1G52890	NAC	2	2	encodes a NAC transcription factor whose expression is induced by drought, high salt, and abscisic acid. This gene binds to ERD1 promoter in vitro.	F14G24_16; F14G24.16; ANAC019; Arabidopsis NAC domain containing protein 19	cellular component unknown, transcription factor activity, multicellular organismal development, response to water deprivation, leaf	TRUE
AT3G10480	NAC	2	2	ANAC050; similar to ANAC051/ANAC052 (Arabidopsis NAC domain containing protein 51, Arabidopsis NAC domain containing protein 52), transcription factor [Arabidopsis thaliana] (TAIR:AT3G10490.2); similar to unknown [Populus trichocarpa] (GB:ABK93555.1); contains InterPro domain No apical meristem (NAM) protein; (InterPro:IPR003441)		multicellular organismal development	TRUE
AT3G15510	NAC	3	3	Note of caution: not to be confused with another protein (AtNAC6 locus AT5G39610) which on occasion has also been referred to as AtNAC2.		cellular component unknown, transcription factor activity	TRUE
AT5G04410	NAC	1	1	NAC family member, hypothetical transcriptional regulator	T19N18.11; anac078; Arabidopsis NAC domain containing protein 78	cellular component unknown, transcription factor activity, multicellular organismal development	TRUE
AT5G09330	NAC	2	2	ANAC082 (Arabidopsis NAC domain containing protein 82); similar to ANAC103 (Arabidopsis NAC domain containing protein 103), transcription factor [Arabidopsis thaliana] (TAIR:AT5G64060.1); similar to NAC1 [Medicago truncatula] (GB:AAF68626.1); contains InterPro domain No apical meristem (NAM) protein; (InterPro:IPR003441)			TRUE
AT5G13180	NAC	1	1	ANAC083 (Arabidopsis NAC domain containing protein 83); transcription factor; similar to ANAC041 (Arabidopsis NAC domain containing protein 41), transcription factor [Arabidopsis thaliana] (TAIR:AT2G33480.1); similar to unnamed protein product [Vitis vinifera] (GB:CAO70079.1); contains InterPro domain No apical meristem (NAM) protein; (InterPro:IPR003441)	T19L5_140; T19L5.140; anac083; Arabidopsis NAC domain containing protein 83	cellular component unknown, transcription factor activity, multicellular organismal development	TRUE
AT1G32870	NAC	2	3	ANAC013 (Arabidopsis NAC domain containing protein 13); similar to ANAC016 (Arabidopsis NAC domain containing protein 16), transcription factor [Arabidopsis thaliana] (TAIR:AT1G34180.1); similar to unnamed protein product [Vitis vinifera] (GB:CAO67552.1); contains InterPro domain No apical meristem (NAM) protein; (InterPro:IPR003441)			TRUE
AT5G24590	NAC	1	1	Member of NAc protein family. Interacts with turnip crinkle virus (TCV) capsid protein. Transcription factor involved in regulating the defense response of Arabidopsis to TCV.	ANAC091; TCV-INTERACTING PROTEIN; TIP	nucleus, transcription coactivator activity, transcription factor activity, multicellular organismal development, defense response to virus	TRUE
	9	15	16
AT2G23380	PcG	1	1	Similar to the product of the Polycomb-group gene Enhancer of zeste. Required for stable repression of AG and AP3. Putative role in cell fate determination. Involved in the control of leaf morphogenesis. mutants exhibit curled, involute leaves. AGAMOUS and APETALA3 are ectopically expressed in the mutant.	F26B6.3; F26B6_3	chloroplast, nucleus, transcription factor activity	TRUE
AT4G02020	PcG	1	1	encodes a polycomb group protein EZA1. Also known as SWINGER (SWN). Forms part of a large protein complex that can include VRN2 (VERNALIZATION 2), VIN3 (VERNALIZATION INSENSITIVE 3) and polycomb group proteins FERTILIZATION INDEPENDENT ENDOSPERM (FIE) and CURLY LEAF (CLF). The complex has a role in establishing FLC (FLOWERING LOCUS C) repression during vernalization. Performs a partially redundan…	SWINGER; SWN	nucleus, genetic imprinting, endosperm development, vernalization response, male gametophyte, whole plant, megagametophyte developmental stages, embryo development stages, endosperm development stages, A vegetative growth	TRUE
	2	2	2
AT3G57920	SBP	1	1		SQUAMOSA PROMOTER BINDING PROTEIN-LIKE 15		TRUE
	1	1	1
AT2G31070	TCP	1	1	TCP10 (TCP DOMAIN PROTEIN 10); transcription factor; similar to TCP4 (TCP FAMILY TRANSCRIPTION FACTOR 4), transcription factor [Arabidopsis thaliana] (TAIR:AT3G15030.2); similar to TCP4 (TCP FAMILY TRANSCRIPTION FACTOR 4), transcription factor [Arabidopsis thaliana] (TAIR:AT3G15030.1); similar to unnamed protein product [Vitis vinifera] (GB:CAO69844.1); contains InterPro domain Transcription fact…	T16B12_12; T16B12.12; tcp10; TCP domain protein 10	cellular component unknown, transcription factor activity, regulation of transcription, leaf development, fruit, cotyledon, root, flower, leaf, stem, floral bud	TRUE
AT5G51910	TCP	1	1	TCP family transcription factor, putative; similar to TCP family transcription factor, putative [Arabidopsis thaliana] (TAIR:AT2G45680.1); similar to unnamed protein product [Vitis vinifera] (GB:CAO24459.1); contains InterPro domain Transcription factor, TCP (InterPro:IPR005333)		transcription factor activity	TRUE
	2	2	2
AT1G76900	TLP	2	2	Member of TLP family		phosphoric diester hydrolase activity, transcription factor activity	TRUE
AT5G18680	TLP	3	4	Member of TLP family	T1A4.60; T1A4_60; TLP11; AtTLP11; TUBBY LIKE PROTEIN 11	phosphoric diester hydrolase activity, transcription factor activity, regulation of transcription	TRUE
AT1G25280	TLP	1	1	Member of TLP family			TRUE
AT1G53320	TLP	1	2	Member of TLP family	F12M16.22; F12M16_22; TLP7; AtTLP7; TUBBY LIKE PROTEIN 7	phosphoric diester hydrolase activity, transcription factor activity, regulation of transcription	TRUE
AT2G47900	TLP	1	1	Member of TLP family		phosphoric diester hydrolase activity, transcription factor activity	TRUE
	5	8	10
AT3G10040	Trihelix	3	4	transcription factor; similar to transcription factor [Arabidopsis thaliana] (TAIR:AT1G21200.1); similar to unnamed protein product [Vitis vinifera] (GB:CAO16002.1)	T22K18.13	transcription factor activity, regulation of transcription	TRUE
AT1G13450	Trihelix	1	1	DNA binding protein GT-1; similar to DNA-binding protein GT-1-related [Arabidopsis thaliana] (TAIR:AT3G25990.1); similar to DNA binding protein GT-1 [Brassica rapa] (GB:ABV89646.1); contains InterPro domain SANT, DNA-binding; (InterPro:IPR001005); contains InterPro domain Homeodomain-like (InterPro:IPR009057)			TRUE
AT1G54060	Trihelix	1	1	transcription factor; similar to transcription factor [Arabidopsis thaliana] (TAIR:AT3G14180.1); similar to unnamed protein product [Vitis vinifera] (GB:CAO45576.1)	F15I1_14; F15I1.14	transcription factor activity, regulation of transcription	TRUE
AT2G44730	Trihelix	1	1	transcription factor; similar to hydroxyproline-rich glycoprotein family protein [Arabidopsis thaliana] (TAIR:AT3G24860.1); similar to MADF; Homeodomain-like [Medicago truncatula] (GB:ABN05928.1); contains InterPro domain SANT, DNA-binding; (InterPro:IPR001005); contains InterPro domain MADF (InterPro:IPR006578)	F16B22.22	chloroplast, transcription factor activity, regulation of transcription	FALSE
AT3G11100	Trihelix	1	1	transcription factor; similar to transcription factor [Arabidopsis thaliana] (TAIR:AT5G05550.1); similar to unnamed protein product [Vitis vinifera] (GB:CAO41403.1); contains InterPro domain Helix-turn-helix, Fis-type; (InterPro:IPR002197)	F11B9.6	cellular component unknown, transcription factor activity, regulation of transcription	TRUE
	5	7	8
AT4G24240	WRKY	2	6	Encodes a Ca-dependent calmodulin binding protein. Sequence similarity to the WRKY transcription factor gene family.	ATWRKY7	nucleus, calmodulin binding, transcription factor activity	TRUE
AT4G26640	WRKY	1	1	member of WRKY Transcription Factor; Group I		nucleus, transcription factor activity, regulation of transcription, DNA-dependent	TRUE
AT4G31550	WRKY	1	1	WRKY family transcription factor, contains Pfam profile: PF03106 WRKY DNA -binding domain		transcription factor activity, regulation of transcription, DNA-dependent	TRUE
AT5G56270	WRKY	1	1	WRKY transcription factor 2	AtWRKY2	transcription factor activity	TRUE
AT1G55600	WRKY	1	1	member of WRKY Transcription Factor; Group I. It has WRKY domain at its N terminal end and zinc-finger like motif.	ATWRKY10; MINI3; MINISEED3	transcription factor activity, endosperm development, male gametophyte, fruit, free nuclear endosperm, C globular stage, D bilateral stage	TRUE
AT2G04880	WRKY	1	1	Encodes WRKY1, a member of the WRKY transcription factors in plants involved in disease resistance, abiotic stress, senescence as well as in some developmental processes. WRKY1 is involved in the salicylic acid signaling pathway. The crystal structure of the WRKY1 C-terminal domain revealed a zinc-binding site and identified the DNA-binding residues of WRKY1.		nucleus, transcription factor activity, transcription activator activity, regulation of transcription, DNA-dependent	TRUE
AT2G30590	WRKY	1	1	Encodes WRKY DNA-binding protein 21 (WRKY21).		nucleus, calmodulin binding, transcription factor activity	TRUE
	7	8	12
AT1G14687	ZF-HD	1	1	ATHB32 (ARABIDOPSIS THALIANA HOMEOBOX PROTEIN 32); DNA binding / transcription factor; similar to ATHB27 (ARABIDOPSIS THALIANA HOMEOBOX PROTEIN 27), DNA binding / transcription factor [Arabidopsis thaliana] (TAIR:AT5G42780.1); similar to hypothetical protein [Vitis vinifera] (GB:CAN77493.1); contains InterPro domain Homeobox domain, ZF-HD class (InterPro:IPR006455); contains InterPro domain ZF-HD…	AtHB32; ARABIDOPSIS THALIANA HOMEOBOX PROTEIN 32	DNA binding, transcription factor activity, regulation of transcription, flower, stem, cauline leaf, rosette leaf	TRUE
	1	1	1
AT1G06040	other	1	1	Encodes salt tolerance protein (STO) which confers salt tolerance to yeast cells. Fully complements calcineurin deficient yeast but does not encode a phosphoprotein phosphatase. Sequence has similarities to CONSTANS. STO co-localizes with COP1 and plays a role in light signaling.		transcription factor activity, zinc ion binding	TRUE
AT1G07480	other	1	1	transcription factor IIA large subunit / TFIIA large subunit (TFIIA-L); similar to transcription factor IIA large subunit, putative / TFIIA large subunit, putative [Arabidopsis thaliana] (TAIR:AT1G07470.1); similar to unnamed protein product [Vitis vinifera] (GB:CAO21604.1); contains InterPro domain Transcription factor IIA, helical; (InterPro:IPR009083); contains InterPro domain Transcription fa…		transcription factor TFIIA complex, transcription factor activity, transcription	TRUE
AT1G10170	other	1	1	Encodes AtNFXL1, a homologue of the putative human transcription repressor NF-X1. Functions as a negative regulator of the trichothecene phytotoxin-induced defense response.	F14N23.5; F14N23_5; AtNFXL1	nucleus, transcription factor activity, salicylic acid biosynthetic process, regulation of transcription, DNA-dependent, defense response to bacterium, response to microbial phytotoxin	FALSE
AT1G17040	other	1	2	transcription factor-related; similar to protein binding / signal transducer/ transcription factor [Arabidopsis thaliana] (TAIR:AT1G78540.1); similar to predicted protein [Physcomitrella patens subsp. patens] (GB:EDQ75104.1); contains InterPro domain SH2 motif; (InterPro:IPR000980); contains InterPro domain STAT transcription factor, core; (InterPro:IPR001217); contains InterPro domain Concanaval…	F20D23_26; F20D23.26	nucleus, protein binding, signal transducer activity, transcription factor activity, signal transduction, regulation of transcription, DNA-dependent	TRUE
AT1G17880	other	3	6	nascent polypeptide-associated complex (NAC) domain-containing protein / BTF3b-like transcription factor, putative; similar to nascent polypeptide-associated complex (NAC) domain-containing protein [Arabidopsis thaliana] (TAIR:AT1G73230.1); similar to unknown [Populus trichocarpa] (GB:ABK94235.1); contains InterPro domain Nascent polypeptide-associated complex NAC (InterPro:IPR002715)	F2H15_11; F2H15.11	cellular component unknown, transcription factor activity, biological process unknown	TRUE
AT1G62990	other	2	2	Encodes a homeodomain transcription factor of the Knotted family. May be involved in secondary cell wall biosynthesis.Mutants have moderately irregular xylem development	TRANSCRIPTION FACTOR KNAT7; IXR11	transcription activator activity	TRUE
AT1G76580	other	1	1	transcription factor; Identical to Squamosa promoter-binding-like protein 16 (SPL16) [Arabidopsis Thaliana] (GB:Q700C2;GB:Q8W4C0;GB:Q9C9K0;GB:Q9SMW9); similar to SPL14 (SQUAMOSA PROMOTER BINDING PROTEIN-LIKE 14), DNA binding / transcription factor [Arabidopsis thaliana] (TAIR:AT1G20980.1); similar to unnamed protein product [Vitis vinifera] (GB:CAO66308.1); contains InterPro domain Ankyrin (Inter…	F14G6_18; F14G6.18	cellular component unknown, transcription factor activity, regulation of transcription	TRUE
AT1G79020	other	1	1	transcription factor-related; similar to transcription factor-related [Arabidopsis thaliana] (TAIR:AT1G16690.1); similar to unnamed protein product [Vitis vinifera] (GB:CAO67072.1)	YUP8H12R_36; YUP8H12R.36	transcription factor activity, regulation of transcription	TRUE
AT2G27100	other	1	1	Identified as a leaf form mutant by Redei having serrated leaves. Further analysis of the single loss of function allele indicated pleiotropic effects extending to many aspects of shoot development such as taller meristems, alterations in phase transition, phyllotaxy and branching. Encodes a single zinc finger containing protein that is expressed in meristems and organ primordia.	T20P8.15; T20P8_15	transcription factor activity	TRUE
AT2G43060	other	2	3	transcription factor; similar to hypothetical protein [Vitis vinifera] (GB:CAN60334.1); contains InterPro domain Basic helix-loop-helix dimerisation region bHLH; (InterPro:IPR001092)	MFL8.8	nucleus, transcription factor activity, regulation of transcription	TRUE
AT3G18380	other	1	1	sequence-specific DNA binding / transcription factor; similar to unknown protein [Arabidopsis thaliana] (TAIR:AT1G15215.2); similar to unknown protein [Oryza sativa (japonica cultivar-group)] (GB:BAD37623.1); contains InterPro domain Homeobox; (InterPro:IPR001356)		nucleus, transcription factor activity, regulation of transcription, DNA-dependent, sequence-specific DNA binding	TRUE
AT3G20740	other	1	1	Encodes a protein similar to the transcriptional regular of the animal Polycomb group and is involved in regulation of establishment of anterior-posterior polar axis in the endosperm and repression of flowering during vegetative phase. Mutation leads endosperm to develop in the absence of fertilization and flowers to form in seedlings and non-reproductive organs. Also exhibits maternal effect gam…	FIS3; FERTILIZATION-INDEPENDENT ENDOSPERM; FERTILIZATION-INDEPENDENT ENDOSPERM 1; FIE1	response to cold, histone methylation, genetic imprinting, negative regulation of flower development, transcription regulator activity, endosperm development, vernalization response, polar nucleus, free nuclear endosperm, ovule	TRUE
AT3G22170	other	2	2	A component of the PHYA signaling network, mediates the FR-HIR response to far-red light in concert with FAR1.			TRUE
AT4G08350	other	1	1	KOW domain-containing transcription factor family protein; Identical to Putative transcription elongation factor SPT5 homolog 1 [Arabidopsis Thaliana] (GB:Q9STN3); similar to transcription initiation factor [Arabidopsis thaliana] (TAIR:AT2G34210.1); similar to RNA polymerase II transcription elongation factor SPT5 [Physcomitrella patens subsp. patens] (GB:EDQ63231.1); similar to unnamed protein p…	T28D5.40; T28D5_40	transcription factor activity, regulation of transcription, DNA-dependent, regulation of transcription from RNA polymerase II promoter	FALSE
AT4G17050	other	1	1	transcription factor; similar to unnamed protein product [Vitis vinifera] (GB:CAO17811.1); contains InterPro domain RmlC-like jelly roll fold (InterPro:IPR014710); contains InterPro domain Cupin 2, conserved barrel (InterPro:IPR013096); contains InterPro domain Cupin, RmlC-type (InterPro:IPR011051)	FCAALL.343; DL4555W	transcription factor activity, endomembrane system, regulation of transcription	TRUE
AT4G20380	other	1	2	LSD1 monitors a superoxide-dependent signal and negatively regulates a plant cell death pathway. contains zinc-finger motifs. LSD1 negatively regulates a basal defense pathway that can act upstream or independently of both NIM1/NPR1 function and SA accumulation following avirulent or virulent pathogen challenge			TRUE
AT4G31720	other	1	1	Arabidopsis thaliana putative TBP-associated 15 kDa subunit protein (TAFII15)		nucleus, transcription factor activity, transcription initiation	TRUE
AT4G32040	other	1	1	A member of Class II KN1-like homeodomain transcription factors factors (together with KNAT3 and KNAT4), with greatest homology to the maize knox1 homeobox protein. Regulates photomorphogenic responses and represses late steps in gibberellin biosynthesis. KNAT5 promoter activity showed cell-type specific pattern along longitudinal root axis, primarily in the epidermis of the distal end of primary…	TRANSCRIPTION FACTOR; KNOTTED1-LIKE HOMEOBOX GENE 5; KN1-LIKE ARABIDOPSIS THALIANA5	nucleus, transcription activator activity, detection of ethylene stimulus, root epidermis, transition zone	TRUE
AT4G32605	other	3	3	transcription factor; similar to mitochondrial glycoprotein family protein / MAM33 family protein [Arabidopsis thaliana] (TAIR:AT3G55605.1); similar to unnamed protein product [Vitis vinifera] (GB:CAO66023.1); contains InterPro domain Helix-turn-helix, Fis-type; (InterPro:IPR002197); contains InterPro domain Mitochondrial glycoprotein; (InterPro:IPR003428)		mitochondrial matrix, mitochondrion, transcription factor activity, regulation of transcription, DNA-dependent	TRUE
AT5G04840	other	1	1	bZIP protein; similar to bZIP transcription factor family protein [Arabidopsis thaliana] (TAIR:AT2G42380.2); similar to unnamed protein product [Vitis vinifera] (GB:CAO66011.1); contains InterPro domain Basic-leucine zipper (bZIP) transcription factor; (InterPro:IPR004827)	MUK11.16; MUK11_16	nucleus, DNA binding, transcription factor activity, regulation of transcription, DNA-dependent	TRUE
AT5G05660	other	1	1	transcription factor; similar to ATNFXL1, transcription factor [Arabidopsis thaliana] (TAIR:AT1G10170.1); similar to Os01g0158900 [Oryza sativa (japonica cultivar-group)] (GB:NP_001042080.1); similar to predicted protein [Physcomitrella patens subsp. patens] (GB:EDQ63918.1); similar to unnamed protein product [Vitis vinifera] (GB:CAO41368.1); contains InterPro domain Zinc finger, NF-X1-type; (Int…	MJJ3.6; MJJ3_6	nucleus, transcription factor activity, regulation of transcription, DNA-dependent	TRUE
AT5G24120	other	1	1	Encodes a specialized sigma factor in chloroplasts and is responsible for the light-dependent transcription at the psbD LRP.	SIGMA FACTOR; SIG5	sigma factor activity, transcription initiation	TRUE
AT5G07160	other	2	12	DNA binding / transcription factor; similar to bZIP transcription factor family protein [Arabidopsis thaliana] (TAIR:AT3G58120.1); similar to hypothetical protein [Vitis vinifera] (GB:CAN71664.1); similar to unnamed protein product [Vitis vinifera] (GB:CAO39360.1); contains InterPro domain Basic-leucine zipper (bZIP) transcription factor; (InterPro:IPR004827); contains InterPro domain Basic leuci…	T28J14.100; T28J14_100	nucleus, DNA binding, transcription factor activity, regulation of transcription, DNA-dependent	TRUE
AT2G38695	other	1	1	transcription factor; similar to unnamed protein product [Vitis vinifera] (GB:CAO18013.1); similar to unnamed protein product [Vitis vinifera] (GB:CAO16642.1); contains InterPro domain Helix-turn-helix, Fis-type; (InterPro:IPR002197)		membrane, transcription factor activity, regulation of transcription, DNA-dependent	TRUE
	24	32	48
Number in a highlighted cell indicates the total genes in each family.
